# Supplementary material for: TMT-labeling Proteomics of Papillary Thyroid Carcinoma Reveal Invasive Biomarkers
Source: J Cancer. 2020 Aug 25;11(20):6122–32. doi: 10.7150/jca.47290 (PMC7477402; doi:10.7150/jca.47290)
Supplement: Supplementary file 2 — Supplementary table 1. [file jcav11p6122s2.xlsx]

## Sheet: Sheet1
Table S1 Clinic parameters of specimens and TMT reagent labels
	Parameters of patients			Tumor Characteristics		TMT Reagent Lables
	Age(y)	Gender	Stage	Size (cm)	invasion status	Tumor Sample	Normal Sample
PTC	38	F	I	1	non invasive	T1 / F2:126	N1 / F2:127N
PTC	56	F	I	1	non invasive	T2 / F2:127C	N2 / F2:128N	Control2 / F2:131
PTC	42	F	I	0.8	non-invasive	T3 / F2:128C	N3 / F2:129C
iPTC	51	F	I	1.2	invasive	T4 / F2:130N	N4 / F2:130C
iPTC	47	F	I	1.8	invasive	T5 / F1:126	N5 / F1:128C
iPTC	45	F	I	2	invasive	T6 / F1:130N	N6 / F1:130C	Control1 / F1:131
iPTC	40	F	I	1.2	invasive	T7 (WB only)	N7 (WB only)
Note: All samples were divided into two sets for LC-MS/MS analysis. F1 and F2 represent two different sets of LC-MS/MS analysis. In each analysis, an equal amount of protein of each sample were mixed into one as a control. 126, 127N, 127C, 128N, 128C, 129C, 130N,130C, and 131 represent TMT Reagent Labels. WB: Western blot analysis.
