# Supplementary material for: TMT-labeling Proteomics of Papillary Thyroid Carcinoma Reveal Invasive Biomarkers
Source: J Cancer. 2020 Aug 25;11(20):6122–32. doi: 10.7150/jca.47290 (PMC7477402; doi:10.7150/jca.47290)
Supplement: Supplementary file 3 — Supplementary table 2. [file jcav11p6122s3.xlsx]

## Sheet: All proteins identified
															Table S2. Details for the identified protein groups.
															Abundance Ratio												Abundances (Scaled)														Abundances Count
Checked	Protein FDR Confidence	Master	Accession	Description	Exp. q-value	Sum PEP Score	Coverage	# Peptides	# PSMs	# Unique Peptides	# Protein Groups	# AAs	MW [kDa]	calc. pI	(F1, 126) / (F1, 131) iPTC_T5	(F1, 128C) / (F1, 131)iPTC_N5	(F1, 130N) / (F1, 131)iPTC_T6	(F1, 130C) / (F1, 131)iPTC_N6	(F2, 126) / (F2, 131) PTC_T1	(F2, 127N) / (F2, 131)PTC_N1	(F2, 127C) / (F2, 131), PTC_T2	(F2, 128N) / (F2, 131), PTC_N2	(F2, 128C) / (F2, 131)PTC_T3	(F2, 129C) / (F2, 131)PTC_N3	(F2, 130N) / (F2, 131) iPTC_T4	(F2, 130C) / (F2, 131) iPTC_N4	Abundances (Scaled): F1: 126, Sample	Abundances (Scaled): F1: 128C, Sample	Abundances (Scaled): F1: 130N, Sample	Abundances (Scaled): F1: 130C, Sample	Abundances (Scaled): F1: 131, Control	Abundances (Scaled): F2: 126, Sample	Abundances (Scaled): F2: 127N, Sample	Abundances (Scaled): F2: 127C, Sample	Abundances (Scaled): F2: 128N, Sample	Abundances (Scaled): F2: 128C, Sample	Abundances (Scaled): F2: 129C, Sample	Abundances (Scaled): F2: 130N, Sample	Abundances (Scaled): F2: 130C, Sample	Abundances (Scaled): F2: 131, Control	Abundances Count: F1: 126, Sample	Abundances Count: F1: 128C, Sample	Abundances Count: F1: 130N, Sample	Abundances Count: F1: 130C, Sample	Abundances Count: F1: 131, Control	Abundances Count: F2: 126, Sample	Abundances Count: F2: 127N, Sample	Abundances Count: F2: 127C, Sample	Abundances Count: F2: 128N, Sample
FALSE	High	Master Protein	P01266	Thyroglobulin OS=Homo sapiens GN=TG PE=1 SV=5	0	1769.82	55.4552	149	10622	121	1	2768	304.594	5.58	0.488	0.878	0.367	1.869	2.075	2.196	1.233	1.704	0.78	0.844	0.822	2.025	45.1	81.2	34	172.9	92.5	146.6	155.2	87.1	120.4	55.1	59.7	58.1	143.1	70.7	160	160	160	160	160	168	168	168	168
FALSE	High	Master Protein	Q09666	Neuroblast differentiation-associated protein AHNAK OS=Homo sapiens GN=AHNAK PE=1 SV=2	0	1720.68	66.7233	246	1200	243	1	5890	628.699	6.15	1.277	1.324	0.757	1.132	1.111	1.071	1.3	1.263	1.151	1.005	0.919	1.021	119.9	124.3	71	106.3	93.9	101.2	97.5	118.4	115.1	104.8	91.5	83.7	93	91.1	224	224	224	224	224	223	223	223	223
FALSE	High	Master Protein	Q15149	Plectin OS=Homo sapiens GN=PLEC PE=1 SV=3	0	985.25	47.737	203	514	195	1	4684	531.466	5.96	0.921	0.623	1.263	0.76	0.81	0.761	0.987	0.85	1.038	0.928	1.297	0.757	103.8	70.3	142.4	85.7	112.7	85.9	80.8	104.8	90.2	110.2	98.5	137.6	80.3	106.1	167	167	167	167	167	171	171	171	171
FALSE	High	Master Protein	Q13813	Spectrin alpha chain, non-erythrocytic 1 OS=Homo sapiens GN=SPTAN1 PE=1 SV=3	0	936.242	65.534	149	489	4	1	2472	284.364	5.35	1.005	0.937	0.849	1.083	1.065	1.012	1.278	1.164	1.065	1.031	0.902	1.064	103.7	96.7	87.7	111.7	103.2	100.2	95.1	120.1	109.5	100.1	97	84.8	100	94	134	134	134	134	134	135	135	135	135
FALSE	High	Master Protein	A0A0D9SF54	Spectrin alpha chain, non-erythrocytic 1 OS=Homo sapiens GN=SPTAN1 PE=1 SV=1	0	928.659	65.3643	147	479	2	1	2457	282.662	5.34	0.978	1.121	0.699	1.383									95.2	109.1	68	134.7	97.4										2	2	2	2	2
FALSE	High	Master Protein	P02768	Serum albumin OS=Homo sapiens GN=ALB PE=1 SV=2	0	806.521	85.2217	68	3435	68	1	609	69.321	6.28	0.814	1.772	0.701	1.112	1.015	1.146	1.073	1.115	1.189	1.209	0.698	0.812	72.5	157.9	62.5	99.1	89.1	98.5	111.1	104	108.1	115.3	117.2	67.7	78.7	97	71	71	71	71	71	72	72	72	72
FALSE	High	Master Protein	Q14204	Cytoplasmic dynein 1 heavy chain 1 OS=Homo sapiens GN=DYNC1H1 PE=1 SV=5	0	761.601	36.7198	150	381	150	1	4646	532.072	6.4	0.698	0.643	1.137	0.973	0.993	0.895	1.05	0.886	1.086	1.035	1.183	1.06	80.8	74.5	131.7	112.8	115.9	97.4	87.8	103	86.9	106.5	101.5	116	103.9	98.1	125	125	125	125	125	126	126	126	126
FALSE	High	Master Protein	P21333	Filamin-A OS=Homo sapiens GN=FLNA PE=1 SV=4	0	756.222	51.6434	101	467	89	1	2647	280.564	6.06	1.052	0.801	1.209	1.031	0.753	0.593	1.032	0.743	1.141	0.931	1.284	0.81	111	84.5	127.6	108.8	105.5	81.6	64.3	111.9	80.6	123.7	100.9	139.2	87.8	108.4	95	95	95	95	95	94	94	94	94
FALSE	High	Master Protein	Q01082	Spectrin beta chain, non-erythrocytic 1 OS=Homo sapiens GN=SPTBN1 PE=1 SV=2	0	754.814	58.8832	126	378	116	1	2364	274.439	5.57	0.911	0.812	0.855	1.142	1.085	0.969	1.261	1.168	1.062	1.068	0.914	1.136	95.4	85	89.4	119.5	104.6	100.9	90.1	117.3	108.6	98.7	99.4	85	105.7	93	108	108	108	108	108	110	110	110	110
FALSE	High	Master Protein	P35579	Myosin-9 OS=Homo sapiens GN=MYH9 PE=1 SV=4	0	739.952	52.398	99	428	81	1	1960	226.392	5.6	1.04	0.742	1.899	0.614	0.606	0.716	0.712	0.63	0.681	0.749	0.503	0.516	107.1	76.4	195.6	63.2	103	90.7	107.1	106.5	94.4	101.9	112.1	75.3	77.2	149.7	104	104	104	104	104	77	77	77	77
FALSE	High	Master Protein	Q9Y490	Talin-1 OS=Homo sapiens GN=TLN1 PE=1 SV=3	0	709.101	57.379	103	366	94	1	2541	269.599	6.07	1.212	0.939	0.925	0.93	0.889	0.772	1.041	0.93	1.169	1.114	1.053	1.006	120.2	93.1	91.8	92.3	99.2	89.5	77.6	104.8	93.6	117.6	112	105.9	101.2	100.6	92	92	92	92	92	93	93	93	93
FALSE	High	Master Protein	P04114	Apolipoprotein B-100 OS=Homo sapiens GN=APOB PE=1 SV=2	0	707.82	33.3333	134	352	134	1	4563	515.283	7.05	0.696	1.235	0.601	1.083	1.341	0.947	1.159	1.451	0.906	1.244	0.752	0.785	56.9	100.9	49.1	88.5	81.7	124.3	87.8	107.5	134.5	84	115.3	69.7	72.8	92.7	110	110	110	110	110	114	114	114	114
FALSE	High	Master Protein	P01024	Complement C3 OS=Homo sapiens GN=C3 PE=1 SV=2	0	612.567	55.8629	76	463	74	1	1663	187.03	6.4	0.818	1.464	0.743	1.247	1.311	0.969	1.143	1.258	0.946	1.252	0.789	0.805	74	132.5	67.2	112.8	90.5	124.2	91.8	108.3	119.2	89.6	118.6	74.8	76.3	94.7	79	79	79	79	79	75	75	75	75
FALSE	High	Master Protein	Q9P2E9	Ribosome-binding protein 1 OS=Homo sapiens GN=RRBP1 PE=1 SV=4	0	547.177	68.6525	87	418	86	1	1410	152.381	8.6	1.265	1.068	0.817	1.032	0.916	1.025	1.122	1.106	1.053	0.993	1.059	1.109	123.1	104	79.5	100.4	97.3	87.7	98.1	107.3	105.9	100.8	95	101.3	106.2	95.7	78	78	78	78	78	84	84	84	84
FALSE	High	Master Protein	O75369	Filamin-B OS=Homo sapiens GN=FLNB PE=1 SV=2	0	542.866	40.7763	88	268	77	1	2602	277.99	5.73	0.901	0.86	0.992	0.971	1.023	0.921	1.018	0.932	1.03	1.028	1.074	1.052	96.1	91.7	105.8	103.5	106.6	101.7	91.5	101.1	92.7	102.4	102.2	106.7	104.6	99.4	73	73	73	73	73	70	70	70	70
FALSE	High	Master Protein	P46940	Ras GTPase-activating-like protein IQGAP1 OS=Homo sapiens GN=IQGAP1 PE=1 SV=1	0	533.921	50.8147	66	286	66	1	1657	189.134	6.48	1.026	0.664	1.264	0.793	0.839	0.763	0.919	0.743	1.02	0.895	1.184	0.85	109.3	70.8	134.7	84.4	106.5	92.4	84.1	101.2	81.8	112.3	98.6	130.4	93.6	110.1	64	64	64	64	64	57	57	57	57
FALSE	High	Master Protein	A0A087WVQ6	Clathrin heavy chain OS=Homo sapiens GN=CLTC PE=1 SV=1	0	527.93	52.1144	70	300	70	1	1679	191.936	5.69	0.788	0.536	1.207	0.892	0.987	0.863	1.067	0.872	1.062	1.015	1.198	1.02	90	61.3	137.8	101.9	114.2	98	85.7	106	86.6	105.4	100.8	119	101.3	99.3	62	62	62	62	62	68	68	68	68
FALSE	High	Master Protein	P78527	DNA-dependent protein kinase catalytic subunit OS=Homo sapiens GN=PRKDC PE=1 SV=3	0	523.948	28.9002	109	265	109	1	4128	468.788	7.12	1.044	0.645	1.151	0.796	0.885	0.746	0.988	0.707	1.105	1.178	1.117	1.015	114.3	70.6	126.1	87.1	109.5	92.3	77.9	103.1	73.8	115.3	122.9	116.5	105.9	104.3	86	86	86	86	86	96	96	96	96
FALSE	High	Master Protein	P02751	Fibronectin OS=Homo sapiens GN=FN1 PE=1 SV=4	0	515.212	38.0972	65	335	62	1	2386	262.46	5.71	0.307	0.299	2.721	0.291	0.3	0.266	0.257	0.262	0.703	0.275	1.649	0.22	41.1	40	364.4	39	133.9	52.3	46.3	44.7	45.7	122.5	47.9	287.4	38.3	174.3	67	67	67	67	67	54	54	54	54
FALSE	High	Master Protein	A0A0G2JPR0	Complement C4-A OS=Homo sapiens GN=C4A PE=1 SV=1	0	500.196	43.8073	57	387	0	1	1744	192.754	7.03	0.804	0.947	1.535	0.986	1.052	1.024	0.8	0.783	1.181	0.948	0.755	0.557	85.9	101.2	163.9	105.4	106.8	118	114.9	89.7	87.8	132.5	106.3	84.7	62.5	112.1	56	56	56	56	56	58	58	58	58
FALSE	High	Master Protein	A0A140TA29	Complement C4-B OS=Homo sapiens GN=C4B PE=1 SV=1	0	497.876	44.9941	57	386	0	1	1698	187.549	7.33
FALSE	High	Master Protein	P0C0L5	Complement C4-B OS=Homo sapiens GN=C4B PE=1 SV=2	0	497.825	43.8073	57	385	1	1	1744	192.631	7.27	0.88	1.085	1.034	0.964	0.632	0.724	0.771	0.738	1.516	1.196	0.854	0.655	95.3	117.5	112	104.4	108.3	72.9	83.5	88.9	85.1	174.8	137.9	98.5	75.5	115.3	2	2	2	2	2	2	2	2	2
FALSE	High	Master Protein	P0C0L4	Complement C4-A OS=Homo sapiens GN=C4A PE=1 SV=2	0	491.677	43.8073	57	379	1	1	1744	192.664	7.08	0.358	0.434	0.426	0.46	0.576	0.474	0.461	0.471	2.128	1.644	1.316	1.097	41.8	50.6	49.7	53.6	116.5	57.3	47.2	45.9	46.8	211.7	163.6	130.9	109.1	99.5	1	1	1	1	1	1	1	1	1
FALSE	High	Master Protein	P02787	Serotransferrin OS=Homo sapiens GN=TF PE=1 SV=3	0	477.544	66.1891	47	501	41	1	698	77.014	7.12	0.857	1.642	0.882	1.299	1.225	1.007	1.534	1.438	1.253	1.322	0.824	0.846	75.3	144.4	77.6	114.2	87.9	104.9	86.2	131.3	123	107.3	113.2	70.6	72.4	85.6	49	49	49	49	49	51	51	51	51
FALSE	High	Master Protein	P18206	Vinculin OS=Homo sapiens GN=VCL PE=1 SV=4	0	441.107	57.4074	61	306	61	1	1134	123.722	5.66	0.982	0.902	1.029	1.133	1.04	0.944	1.286	1.12	1.003	0.901	0.957	0.918	99.7	91.6	104.5	115.1	101.6	101.9	92.6	126	109.8	98.3	88.3	93.8	90	98	61	61	61	61	61	61	61	61	61
FALSE	High	Master Protein	O43707	Alpha-actinin-4 OS=Homo sapiens GN=ACTN4 PE=1 SV=2	0	438.052	60.9221	52	346	30	1	911	104.788	5.44	0.867	0.897	0.991	1.042	1.019	0.955	1.134	1.042	0.954	0.919	0.991	0.921	89.2	92.3	102.1	107.3	103	102.4	95.9	113.9	104.7	95.8	92.3	99.6	92.6	100.5	54	54	54	54	54	50	50	50	50
FALSE	High	Master Protein	Q05707	Collagen alpha-1(XIV) chain OS=Homo sapiens GN=COL14A1 PE=1 SV=3	0	420.546	37.8062	51	276	51	1	1796	193.394	5.3	1.233	0.822	0.907	1.137	0.927	0.825	1.447	1.13	1.182	1.104	0.64	0.766	120	80	88.3	110.7	97.3	92.9	82.7	145	113.2	118.4	110.6	64.1	76.7	100.2	52	52	52	52	52	51	51	51	51
FALSE	High	Master Protein	P46939	Utrophin OS=Homo sapiens GN=UTRN PE=1 SV=2	0	397.875	29.8573	82	163	80	1	3433	394.22	5.33	0.814	0.697	1.252	0.91	0.931	0.859	0.989	0.927	0.905	0.896	1.078	1.036	79.6	68.2	122.4	89	97.8	96.9	89.4	103	96.5	94.2	93.3	112.2	107.8	104.1	65	65	65	65	65	64	64	64	64
FALSE	High	Master Protein	O60437	Periplakin OS=Homo sapiens GN=PPL PE=1 SV=4	0	394.433	51.9362	91	219	91	1	1756	204.623	5.6	0.643	0.602	1.564	0.763	0.943	0.921	0.781	0.827	0.834	0.739	1.258	0.824	74.8	70	181.8	88.7	116.3	103.7	101.2	85.9	90.8	91.6	81.2	138.2	90.6	109.9	79	79	79	79	79	71	71	71	71
FALSE	High	Master Protein	P12814	Alpha-actinin-1 OS=Homo sapiens GN=ACTN1 PE=1 SV=2	0	393.584	57.287	47	256	8	1	892	102.993	5.41	1.044	0.916	1.18	0.864	0.74	0.634	0.958	0.812	1.026	0.922	1.074	0.866	109.1	95.8	123.4	90.3	104.6	82.8	70.9	107.1	90.8	114.7	103.1	120.1	96.9	111.8	31	31	31	31	31	31	31	31	31
FALSE	High	Master Protein	P02545	Prelamin-A/C OS=Homo sapiens GN=LMNA PE=1 SV=1	0	374.379	67.1687	46	345	44	1	664	74.095	7.02	0.985	0.443	1.725	0.64	0.747	0.533	0.821	0.683	0.849	0.84	1.406	0.807	105.9	47.6	185.5	68.8	107.5	86.5	61.7	95.2	79.1	98.4	97.4	162.9	93.5	115.9	50	50	50	50	50	45	45	45	45
FALSE	High	Master Protein	P14625	Endoplasmin OS=Homo sapiens GN=HSP90B1 PE=1 SV=1	0	372.708	49.4396	42	464	41	1	803	92.411	4.84	0.927	0.935	0.88	1.283	1.034	1.061	1.18	1.094	0.954	0.989	0.957	1.344	93.8	94.6	89.1	129.9	101.2	96.9	99.5	110.6	102.6	89.4	92.7	89.7	126	93.7	42	42	42	42	42	44	44	44	44
FALSE	High	Master Protein	P12111	Collagen alpha-3(VI) chain OS=Homo sapiens GN=COL6A3 PE=1 SV=5	0	369.527	24.8033	66	194	58	1	3177	343.457	6.68	0.87	0.596	1.679	0.897	0.686	0.616	0.754	0.839	0.615	0.679	0.595	0.593	88.9	60.9	171.5	91.6	102.2	96.3	86.4	105.7	117.7	86.3	95.3	83.6	83.2	140.3	64	64	64	64	64	43	43	43	43
FALSE	High	Master Protein	A0A087WY61	Nuclear mitotic apparatus protein 1 OS=Homo sapiens GN=NUMA1 PE=1 SV=1	0	364.316	40.9719	77	189	42	1	2099	236.019	5.92	1.016	0.578	1.266	0.688	0.745	0.698	0.798	0.599	0.982	0.95	1.148	1.007	107.1	60.9	133.5	72.5	105.4	85.2	79.9	91.3	68.6	112.4	108.6	131.3	115.2	114.4	66	66	66	66	66	62	62	62	62
FALSE	High	Master Protein	H9KV75	Alpha-actinin-1 OS=Homo sapiens GN=ACTN1 PE=1 SV=1	0	363.58	56.8127	42	232	4	1	822	94.766	5.69	0.975	0.865	0.911	1.566	0.717	0.566	1.166	1.033	1.042	0.764	0.787	0.671	91.3	81	85.2	146.6	93.6	83.9	66.2	136.4	120.8	121.9	89.4	92	78.5	117	4	4	4	4	4	1	1	1	1
FALSE	High	Master Protein	P11021	78 kDa glucose-regulated protein OS=Homo sapiens GN=HSPA5 PE=1 SV=2	0	360.938	56.5749	37	424	34	1	654	72.288	5.16	0.987	0.98	0.874	1.248	1.076	1.088	1.223	1.172	1.036	1.122	0.932	1.298	95	94.2	84.1	120.1	96.2	97.9	99.1	111.4	106.7	94.3	102.1	84.9	118.1	91	39	39	39	39	39	39	39	39	39
FALSE	High	Master Protein	Q86UP2	Kinectin OS=Homo sapiens GN=KTN1 PE=1 SV=1	0	347.95	50.8475	69	163	69	1	1357	156.179	5.64	0.952	0.875	1.085	0.913	1.007	1.043	1.048	0.952	0.974	0.979	1.002	1.029	101.9	93.7	116.1	97.8	107	100.6	104.3	104.8	95.1	97.4	97.8	100.1	102.8	99.9	60	60	60	60	60	50	50	50	50
FALSE	High	Master Protein	Q9NZM1	Myoferlin OS=Homo sapiens GN=MYOF PE=1 SV=1	0	342.963	37.9427	63	162	60	1	2061	234.561	6.18	0.754	0.749	1.317	0.892	0.988	0.992	1.045	0.947	0.853	0.818	0.969	0.798	76.5	76	133.7	90.6	101.5	105.2	105.6	111.2	100.9	90.8	87.1	103.2	85	106.5	53	53	53	53	53	50	50	50	50
FALSE	High	Master Protein	P07900	Heat shock protein HSP 90-alpha OS=Homo sapiens GN=HSP90AA1 PE=1 SV=5	0	340.918	57.7869	40	302	26	1	732	84.607	5.02	1.182	0.946	1.12	0.888	0.926	0.855	1.035	0.814	1.186	1.024	1.18	0.959	118.7	95	112.5	89.2	100.5	93.4	86.2	104.3	82.1	119.6	103.2	118.9	96.7	100.8	41	41	41	41	41	39	39	39	39
FALSE	High	Master Protein	P01023	Alpha-2-macroglobulin OS=Homo sapiens GN=A2M PE=1 SV=3	0	340.686	40.4342	44	222	44	1	1474	163.188	6.46	0.758	1.709	0.621	1.114	1.277	0.937	1.057	1.315	1.072	1.486	0.732	0.781	72.3	163	59.3	106.3	95.4	119.2	87.5	98.7	122.8	100.1	138.8	68.3	72.9	93.3	46	46	46	46	46	43	43	43	43
FALSE	High	Master Protein	P08670	Vimentin OS=Homo sapiens GN=VIM PE=1 SV=4	0	331.736	77.6824	42	581	35	1	466	53.619	5.12	1.355	0.704	0.966	0.825	0.871	0.775	1.269	0.908	1.265	1.11	1.12	0.851	139.2	72.3	99.3	84.8	102.7	85.8	76.4	125	89.4	124.6	109.3	110.4	83.8	98.5	42	42	42	42	42	42	42	42	42
FALSE	High	Master Protein	P26038	Moesin OS=Homo sapiens GN=MSN PE=1 SV=3	0	330.638	65.338	46	347	35	1	577	67.778	6.4	1.159	0.968	1.394	0.726	0.692	0.705	0.882	0.731	1.087	0.9	1.183	0.846	120.6	100.7	145	75.5	104	77.8	79.2	99.1	82.1	122.1	101.1	132.8	95	112.3	53	53	53	53	53	50	50	50	50
FALSE	High	Master Protein	P14618	Pyruvate kinase PKM OS=Homo sapiens GN=PKM PE=1 SV=4	0	327.152	68.1733	32	403	15	1	531	57.9	7.84	1.091	1.043	1.013	0.898	0.793	0.768	0.994	0.852	1.085	0.889	1.219	0.92	105.6	101	98.1	86.9	96.8	83.3	80.6	104.4	89.5	113.9	93.3	128	96.6	105	34	34	34	34	34	36	36	36	36
FALSE	High	Master Protein	P05787	Keratin, type II cytoskeletal 8 OS=Homo sapiens GN=KRT8 PE=1 SV=7	0	319.559	72.2567	42	360	30	1	483	53.671	5.59	0.618	0.557	1.636	0.789	0.972	1.047	1.023	0.984	0.781	0.774	1.305	0.842	76.1	68.6	201.4	97.1	123.2	99.1	106.7	104.3	100.3	79.6	78.9	133	85.8	101.9	46	46	46	46	46	47	47	47	47
FALSE	High	Master Protein	P08238	Heat shock protein HSP 90-beta OS=Homo sapiens GN=HSP90AB1 PE=1 SV=4	0	316.891	57.5967	38	290	23	1	724	83.212	5.03	1.092	0.934	1.079	1.03	1.075	0.954	1.106	0.956	1.206	1.053	1.217	1.16	105.3	90.1	104.1	99.3	96.5	99.7	88.5	102.6	88.7	111.8	97.6	112.9	107.6	92.8	23	23	23	23	23	22	22	22	22
FALSE	High	Master Protein	P13667	Protein disulfide-isomerase A4 OS=Homo sapiens GN=PDIA4 PE=1 SV=2	0	311.825	58.1395	38	300	38	1	645	72.887	5.07	0.935	0.948	0.946	1.109	0.995	0.986	1.129	1.057	1.007	1.005	0.964	1.222	97.9	99.2	99	116.1	104.6	96	95.1	108.9	101.9	97.1	96.9	93	117.8	96.4	40	40	40	40	40	42	42	42	42
FALSE	High	Master Protein	P13639	Elongation factor 2 OS=Homo sapiens GN=EEF2 PE=1 SV=4	0	303.929	48.0186	38	225	37	1	858	95.277	6.83	1.186	1.003	1.118	0.789	0.824	0.771	0.908	0.782	1.185	1.037	1.194	0.93	124.4	105.2	117.3	82.7	104.9	86.6	81.1	95.4	82.2	124.5	109	125.5	97.8	105.1	39	39	39	39	39	38	38	38	38
FALSE	High	Master Protein	P60709	Actin, cytoplasmic 1 OS=Homo sapiens GN=ACTB PE=1 SV=1	0	303.717	68	23	843	9	1	375	41.71	5.48	1.453	1.289	0.837	0.787	0.718	0.787	0.884	0.779	1.139	1.017	0.997	0.808	130.6	115.8	75.2	70.7	89.9	80	87.6	98.4	86.7	126.8	113.3	110.9	89.9	111.3	30	30	30	30	30	29	29	29	29
FALSE	High	Master Protein	P11142	Heat shock cognate 71 kDa protein OS=Homo sapiens GN=HSPA8 PE=1 SV=1	0	301.975	63.1579	37	273	16	1	646	70.854	5.52	1.262	1.057	1.054	0.877	0.871	0.868	1.024	0.857	1.126	1.015	1.083	0.953	125.7	105.3	105	87.4	99.6	89.6	89.3	105.4	88.2	115.9	104.4	111.4	98	102.9	39	39	39	39	39	34	34	34	34
FALSE	High	Master Protein	H3BQK9	Microtubule-actin cross-linking factor 1, isoforms 1/2/3/5 OS=Homo sapiens GN=MACF1 PE=1 SV=1	0	301.463	11.7624	70	108	69	1	7592	860.543	5.38	0.775	0.708	1.215	0.825	0.815	0.788	0.876	0.779	0.939	0.853	1.15	0.862	77.9	71.2	122.1	83	100.5	90.5	87.5	97.4	86.5	104.3	94.8	127.8	95.8	111.1	54	54	54	54	54	44	44	44	44
FALSE	High	Master Protein	P13796	Plastin-2 OS=Homo sapiens GN=LCP1 PE=1 SV=6	0	299.81	66.1882	33	214	27	1	627	70.244	5.43	2.086	1.879	0.608	0.507	0.447	0.41	0.563	0.412	1.546	1.202	1.025	0.699	183.8	165.5	53.6	44.7	88.1	56.8	52	71.4	52.3	196.3	152.6	130.1	88.7	126.9	36	36	36	36	36	33	33	33	33
FALSE	High	Master Protein	P05023	Sodium/potassium-transporting ATPase subunit alpha-1 OS=Homo sapiens GN=ATP1A1 PE=1 SV=1	0	299.426	43.4995	41	201	41	1	1023	112.824	5.49	0.759	0.715	0.886	1.184	1.224	1.173	1.257	1.175	0.931	1.017	0.926	1.207	78.8	74.3	91.9	122.9	103.8	111.5	106.9	114.6	107.2	84.9	92.7	84.4	110	91.2	38	38	38	38	38	41	41	41	41
FALSE	High	Master Protein	A0A0G2JIW1	Heat shock 70 kDa protein 1B OS=Homo sapiens GN=HSPA1B PE=1 SV=1	0	296.913	54.8287	34	265	24	1	642	70.066	5.66	0.872	0.883	0.866	1.231	1.206	1.148	1.275	1.22	1.01	1.058	0.969	1.25	87.3	88.3	86.7	123.1	100	107.5	102.4	113.7	108.7	90	94.3	86.4	111.4	89.2	33	33	33	33	33	30	30	30	30
FALSE	High	Master Protein	P10809	60 kDa heat shock protein, mitochondrial OS=Homo sapiens GN=HSPD1 PE=1 SV=2	0	296.721	69.808	30	221	30	1	573	61.016	5.87	1.033	0.695	1.469	0.64	0.683	0.659	0.695	0.6	1.003	1.011	1.213	0.766	111.2	74.8	158.1	68.8	107.6	81.1	78.1	82.4	71.1	119	120	143.8	90.8	118.6	33	33	33	33	33	30	30	30	30
FALSE	High	Master Protein	P15924	Desmoplakin OS=Homo sapiens GN=DSP PE=1 SV=3	0	289.522	26.4368	73	134	73	1	2871	331.569	6.81	0.657	0.667	1.663	0.75	0.766	0.798	0.762	0.749	0.773	0.757	1.271	0.706	73.6	74.8	186.3	84	112	90.2	93.9	89.7	88.1	91	89.1	149.6	83.1	117.7	57	57	57	57	57	46	46	46	46
FALSE	High	Master Protein	P35221	Catenin alpha-1 OS=Homo sapiens GN=CTNNA1 PE=1 SV=1	0	289.216	52.8698	40	158	40	1	906	100.009	6.29	0.774	0.779	0.948	1.141	1.157	1.141	1.183	1.098	0.925	0.996	0.954	1.277	84.6	85.1	103.5	124.6	109.3	107.4	106	109.9	102	85.9	92.5	88.6	118.6	92.9	38	38	38	38	38	36	36	36	36
FALSE	High	Master Protein	J3QSU6	Tenascin OS=Homo sapiens GN=TNC PE=1 SV=1	0	288.856	32.3427	49	122	49	1	2019	220.712	4.93	0.669	0.573	2.466	0.449	0.251	0.293	0.334	0.246	0.457	0.342	0.633	0.261	74.9	64.1	276.1	50.2	111.9	59.5	69.6	79.4	58.5	108.5	81.2	150.3	62	237.5	49	49	49	49	49	21	21	21	21
FALSE	High	Master Protein	P05783	Keratin, type I cytoskeletal 18 OS=Homo sapiens GN=KRT18 PE=1 SV=2	0	279.411	70.6977	32	275	30	1	430	48.029	5.45	0.539	0.508	1.707	0.873	1.075	1.103	1.086	1.115	0.807	0.822	1.064	0.9	64	60.3	202.6	103.6	118.7	106.6	109.3	107.6	110.6	80	81.5	105.5	89.2	99.1	34	34	34	34	34	37	37	37	37
FALSE	High	Master Protein	P22314	Ubiquitin-like modifier-activating enzyme 1 OS=Homo sapiens GN=UBA1 PE=1 SV=3	0	277.394	47.3535	37	175	37	1	1058	117.774	5.76	1.002	0.931	0.925	1.093	1.047	1.03	1.088	1.044	1.044	0.938	0.953	0.981	102.8	95.6	95	112.2	102.7	103.6	101.9	107.6	103.3	103.3	92.8	94.4	97.1	99	35	35	35	35	35	36	36	36	36
FALSE	High	Master Protein	P00558	Phosphoglycerate kinase 1 OS=Homo sapiens GN=PGK1 PE=1 SV=3	0	274.877	75.5396	31	261	27	1	417	44.586	8.1	1.062	1.072	0.849	1.137	1.09	1.036	1.221	1.201	1.05	1.033	0.983	1.2	104.7	105.7	83.7	112.1	98.6	99.6	94.7	111.6	109.8	95.9	94.4	89.8	109.6	91.4	30	30	30	30	30	34	34	34	34
FALSE	High	Master Protein	Q02952	A-kinase anchor protein 12 OS=Homo sapiens GN=AKAP12 PE=1 SV=4	0	272.601	37.4299	50	110	50	1	1782	191.367	4.41	0.936	1.006	0.616	1.145	1.053	1.129	1.442	1.39	1.151	1.001	0.76	1.252	92.6	99.6	61	113.3	99	92.5	99.2	126.7	122.1	101.1	87.9	66.8	110	87.8	37	37	37	37	37	41	41	41	41
FALSE	High	Master Protein	P34932	Heat shock 70 kDa protein 4 OS=Homo sapiens GN=HSPA4 PE=1 SV=4	0	270.497	59.4048	41	148	40	1	840	94.271	5.19	1.057	1.035	0.969	0.985	0.861	0.859	1.027	0.904	1.056	0.981	0.999	0.955	107.6	105.3	98.6	100.3	101.8	89.8	89.7	107.1	94.3	110.1	102.3	104.2	99.6	104.3	37	37	37	37	37	36	36	36	36
FALSE	High	Master Protein	P35580	Myosin-10 OS=Homo sapiens GN=MYH10 PE=1 SV=3	0	267.499	32.4393	55	129	40	1	1976	228.858	5.54	0.735	0.684	1.832	0.731	0.645	0.723	0.73	0.722	0.533	0.498	0.524	0.562	76.8	71.4	191.4	76.4	104.5	96.7	108.4	109.4	108.3	79.9	74.6	78.5	84.2	150	40	40	40	40	40	9	9	9	9
FALSE	High	Master Protein	P06576	ATP synthase subunit beta, mitochondrial OS=Homo sapiens GN=ATP5B PE=1 SV=3	0	264.9	51.9849	19	220	16	1	529	56.525	5.4	0.891	0.8	1.277	0.851	0.799	0.792	0.833	0.773	0.954	0.976	1.297	0.882	92	82.6	131.8	87.8	103.2	86.5	85.7	90.2	83.6	103.3	105.7	140.4	95.5	108.2	25	25	25	25	25	24	24	24	24
FALSE	High	Master Protein	P55072	Transitional endoplasmic reticulum ATPase OS=Homo sapiens GN=VCP PE=1 SV=4	0	263.688	55.0868	33	157	33	1	806	89.266	5.26	1.19	1.146	1.008	0.946	0.903	0.835	1.057	0.941	1.096	1.085	0.803	1.067	117.1	112.8	99.2	93.1	98.4	93.3	86.4	109.3	97.3	113.3	112.3	83.1	110.4	103.4	35	35	35	35	35	33	33	33	33
FALSE	High	Master Protein	P35749	Myosin-11 OS=Homo sapiens GN=MYH11 PE=1 SV=3	0	259.387	25.2535	44	110	28	1	1972	227.199	5.5	0.988	0.816	1.109	1.126	0.877	0.869	1.164	1.052	0.85	0.817	0.632	0.825	91.7	75.7	102.9	104.4	92.8	92.7	91.9	123	111.2	89.9	86.3	66.8	87.3	105.7	24	24	24	24	24	10	10	10	10
FALSE	High	Master Protein	P62736	Actin, aortic smooth muscle OS=Homo sapiens GN=ACTA2 PE=1 SV=1	0	258.277	63.6605	22	479	11	1	377	41.982	5.39	1.328	1.168	0.855	1.196	0.706	0.748	1.006	0.819	1.186	0.971	0.958	0.748	121.5	107	78.3	109.4	91.5	78	82.6	111.1	90.4	131	107.3	105.9	82.6	110.5	14	14	14	14	14	10	10	10	10
FALSE	High	Master Protein	P98160	Basement membrane-specific heparan sulfate proteoglycan core protein OS=Homo sapiens GN=HSPG2 PE=1 SV=4	0	256.481	15.5318	49	122	49	1	4391	468.532	6.51	0.719	0.624	2.113	0.624	0.588	0.753	0.644	0.656	0.612	0.529	0.612	0.504	74	64.2	217.5	64.2	102.9	90.5	115.9	99.1	100.9	94.2	81.4	94.2	77.6	153.9	46	46	46	46	46	28	28	28	28
FALSE	High	Master Protein	A0A0G2JP53	Thyroid peroxidase OS=Homo sapiens GN=TPO PE=1 SV=1	0	253.327	44.8017	31	196	31	1	933	102.913	6.76	0.951	1.136	0.458	1.669	1.416	1.524	1.229	1.284	0.996	1.279	0.625	1.266	82.8	98.9	39.9	145.2	87	121.3	130.6	105.3	110	85.3	109.6	53.5	108.5	85.7	30	30	30	30	30	29	29	29	29
FALSE	High	Master Protein	P08729	Keratin, type II cytoskeletal 7 OS=Homo sapiens GN=KRT7 PE=1 SV=5	0	252.979	62.2601	34	295	27	1	469	51.354	5.48	0.538	0.44	2.072	0.625	0.729	0.75	0.779	0.756	0.741	0.633	1.244	0.629	68.2	55.7	262.5	79.2	126.7	88.2	90.8	94.3	91.5	89.7	76.6	150.5	76.1	121	31	31	31	31	31	29	29	29	29
FALSE	High	Master Protein	E7EQR4	Ezrin OS=Homo sapiens GN=EZR PE=1 SV=3	0	250.671	57.3379	36	203	25	1	586	69.329	6.16	1.196	1.072	1.031	0.88	0.902	0.939	0.9	0.846	1.067	0.942	1.044	0.991	117.7	105.6	101.4	86.6	98.4	94.6	98.5	94.4	88.7	111.9	98.8	109.5	104	104.9	25	25	25	25	25	27	27	27	27
FALSE	High	Master Protein	Q8WXH0	Nesprin-2 OS=Homo sapiens GN=SYNE2 PE=1 SV=3	0	249.872	11.8083	72	98	72	1	6885	795.944	5.36	0.819	0.705	1.051	0.844	0.895	0.873	0.852	0.851	0.998	0.963	1.163	0.98	87.3	75.2	112.1	90	106.7	93.6	91.3	89.1	89	104.4	100.7	121.6	102.5	104.6	43	43	43	43	43	51	51	51	51
FALSE	High	Master Protein	P29401	Transketolase OS=Homo sapiens GN=TKT PE=1 SV=3	0	248.418	61.7978	27	175	27	1	623	67.835	7.66	0.954	0.986	1.245	0.989	0.915	0.903	1.145	0.922	1.022	0.895	0.917	0.839	98	101.3	127.9	101.6	102.7	96.5	95.3	120.9	97.3	107.8	94.5	96.7	88.6	105.5	27	27	27	27	27	27	27	27	27
FALSE	High	Master Protein	P27797	Calreticulin OS=Homo sapiens GN=CALR PE=1 SV=1	0	245.452	68.5851	22	204	22	1	417	48.112	4.44	1.063	1.031	0.867	1.253	1.118	1.223	1.234	1.2	1.04	1.124	0.915	1.321	103.8	100.7	84.7	122.4	97.7	99.2	108.5	109.5	106.5	92.3	99.7	81.2	117.2	88.7	22	22	22	22	22	24	24	24	24
FALSE	High	Master Protein	P13010	X-ray repair cross-complementing protein 5 OS=Homo sapiens GN=XRCC5 PE=1 SV=3	0	245.148	48.3607	27	140	27	1	732	82.652	5.81	1.243	0.826	1.093	0.856	0.882	0.967	0.939	0.872	1.028	1.045	1.047	1.007	126.9	84.3	111.5	87.3	102	91.1	99.9	96.9	90	106.2	107.9	108.1	104	103.3	26	26	26	26	26	26	26	26	26
FALSE	High	Master Protein	P12270	Nucleoprotein TPR OS=Homo sapiens GN=TPR PE=1 SV=3	0	244.084	26.1955	57	110	56	1	2363	267.131	5.02	1.215	0.841	0.923	0.823	0.842	0.778	0.877	0.764	1.005	1.023	1.014	1.006	123.7	85.7	94	83.8	101.8	91.8	84.8	95.7	83.3	109.6	111.6	110.6	109.7	109	44	44	44	44	44	43	43	43	43
FALSE	High	Master Protein	P07237	Protein disulfide-isomerase OS=Homo sapiens GN=P4HB PE=1 SV=3	0	243.141	64.5669	33	239	33	1	508	57.081	4.87	1.138	1.038	1.102	1.006	0.883	0.871	1.073	0.991	1.089	1.001	1.097	1.063	119.3	108.8	115.5	105.5	104.8	87.7	86.5	106.6	98.4	108.2	99.4	109	105.6	99.3	34	34	34	34	34	34	34	34	34
FALSE	High	Master Protein	Q13228	Selenium-binding protein 1 OS=Homo sapiens GN=SELENBP1 PE=1 SV=2	0	242.533	64.4068	24	330	24	1	472	52.358	6.37	0.699	1.09	0.634	1.345	1.38	1.353	1.324	1.472	0.819	0.942	0.947	1.941	69.6	108.5	63	133.8	99.5	111	108.9	106.5	118.4	65.9	75.7	76.2	156.2	80.4	26	26	26	26	26	26	26	26	26
FALSE	High	Master Protein	Q96KP4	Cytosolic non-specific dipeptidase OS=Homo sapiens GN=CNDP2 PE=1 SV=2	0	238.553	71.1579	25	179	25	1	475	52.845	5.97	1.018	1.073	1.072	1.183	1.045	0.994	1.547	1.314	1.222	1.133	1.093	1.369	95.1	100.2	100.2	110.6	93.4	87.4	83.1	129.3	109.9	102.2	94.8	91.4	114.5	83.6	26	26	26	26	26	24	24	24	24
FALSE	High	Master Protein	O00468	Agrin OS=Homo sapiens GN=AGRN PE=1 SV=5	0	236.663	29.463	42	122	42	1	2067	217.092	6.39	0.698	0.729	1.547	0.786	0.82	1.269	0.849	0.94	0.718	0.691	0.817	0.732	72.8	76	161.3	81.9	104.3	94.3	146	97.7	108.2	82.6	79.5	94	84.2	115	39	39	39	39	39	32	32	32	32
FALSE	High	Master Protein	P07814	Bifunctional glutamate/proline--tRNA ligase OS=Homo sapiens GN=EPRS PE=1 SV=5	0	236.297	29.5635	43	126	42	1	1512	170.483	7.33	0.884	0.75	1.069	0.901	0.883	0.85	0.985	0.871	1.046	1.003	1.112	0.982	101.3	86	122.5	103.2	114.6	91.1	87.7	101.6	89.8	107.9	103.4	114.6	101.3	103.1	36	36	36	36	36	43	43	43	43
FALSE	High	Master Protein	P02675	Fibrinogen beta chain OS=Homo sapiens GN=FGB PE=1 SV=2	0	235.493	65.9878	24	149	24	1	491	55.892	8.27	0.601	1.101	0.618	1.665	1.615	1.14	1.162	1.996	0.808	1.169	0.835	0.85	63.7	116.6	65.5	176.4	105.9	132.5	93.5	95.3	163.8	66.3	95.9	68.5	69.8	82.1	23	23	23	23	23	28	28	28	28
FALSE	High	Master Protein	O15230	Laminin subunit alpha-5 OS=Homo sapiens GN=LAMA5 PE=1 SV=8	0	235.17	16.4005	46	84	46	1	3695	399.479	7.02	0.711	0.771	1.393	0.866	0.797	0.974	0.765	1.017	0.682	0.726	0.77	0.864	71.9	78	140.8	87.6	101.1	94.4	115.4	90.6	120.4	80.8	86	91.1	102.3	118.4	42	42	42	42	42	24	24	24	24
FALSE	High	Master Protein	P08727	Keratin, type I cytoskeletal 19 OS=Homo sapiens GN=KRT19 PE=1 SV=4	0	234.969	61.75	30	176	19	1	400	44.079	5.14	0.519	0.4	2.139	0.445	0.527	0.565	0.554	0.467	0.652	0.442	1.478	0.357	70	54	288.5	60	134.9	76.8	82.4	80.7	68.1	95.1	64.4	215.4	52.1	145.8	31	31	31	31	31	32	32	32	32
FALSE	High	Master Protein	P30101	Protein disulfide-isomerase A3 OS=Homo sapiens GN=PDIA3 PE=1 SV=4	0	234.791	52.4752	25	275	22	1	505	56.747	6.35	0.948	0.952	0.909	1.245	1.079	1.106	1.19	1.14	1.01	1.059	0.918	1.255	93.1	93.5	89.3	122.3	98.2	99.5	101.9	109.7	105.1	93.1	97.6	84.6	115.7	92.2	26	26	26	26	26	26	26	26	26
FALSE	High	Master Protein	P08133	Annexin A6 OS=Homo sapiens GN=ANXA6 PE=1 SV=3	0	233.935	60.0297	36	149	12	1	673	75.826	5.6	1.534	1.667	0.998	0.84	0.7	1.128	0.803	0.786	0.647	0.748	0.969	0.876	143.7	156.2	93.5	78.7	93.7	82.7	133.3	94.8	92.9	76.4	88.4	114.5	103.4	118.1	35	35	35	35	35	35	35	35	35
FALSE	High	Master Protein	P12956	X-ray repair cross-complementing protein 6 OS=Homo sapiens GN=XRCC6 PE=1 SV=2	0	232.665	50.5747	30	184	30	1	609	69.799	6.64	1.207	0.876	1.054	0.896	0.884	0.921	0.931	0.865	1.024	1.062	0.993	0.955	122.8	89.1	107.2	91.1	101.7	92.9	96.8	97.8	90.9	107.5	111.6	104.3	100.3	105	32	32	32	32	32	29	29	29	29
FALSE	High	Master Protein	P20700	Lamin-B1 OS=Homo sapiens GN=LMNB1 PE=1 SV=2	0	230.201	58.7031	34	134	31	1	586	66.368	5.16	1.687	0.692	1.222	0.566	0.561	0.537	0.564	0.515	1.039	1.179	1.224	0.793	172.2	70.6	124.7	57.8	102.1	68.7	65.8	69	63.1	127.2	144.4	149.9	97.1	122.5	29	29	29	29	29	28	28	28	28
FALSE	High	Master Protein	P13797	Plastin-3 OS=Homo sapiens GN=PLS3 PE=1 SV=4	0	228.628	48.4127	29	174	22	1	630	70.766	5.6	0.751	0.684	1.33	0.94	0.952	0.91	1.104	0.917	0.928	0.743	1.226	0.884	80.7	73.5	142.9	101	107.5	98	93.6	113.6	94.4	95.5	76.4	126.2	91	102.9	22	22	22	22	22	21	21	21	21
FALSE	High	Master Protein	P19367	Hexokinase-1 OS=Homo sapiens GN=HK1 PE=1 SV=3	0	228.536	40.458	35	152	33	1	917	102.42	6.8	0.917	0.784	1.055	0.934	0.962	0.966	1.007	0.919	0.984	1.037	0.996	1.046	97.7	83.5	112.4	99.5	106.5	97.9	98.4	102.5	93.6	100.2	105.6	101.4	106.5	101.8	30	30	30	30	30	33	33	33	33
FALSE	High	Master Protein	P08603	Complement factor H OS=Homo sapiens GN=CFH PE=1 SV=4	0	226.25	36.2307	35	144	32	1	1231	139.005	6.61	0.917	1.283	0.818	1.054	1.054	0.932	0.97	1.187	0.947	1.141	0.864	0.88	86.7	121.3	77.4	99.7	94.5	104.9	92.7	96.6	118.1	94.3	113.5	86	87.6	99.5	33	33	33	33	33	32	32	32	32
FALSE	High	Master Protein	P40939	Trifunctional enzyme subunit alpha, mitochondrial OS=Homo sapiens GN=HADHA PE=1 SV=2	0	225.005	48.0996	31	153	31	1	763	82.947	9.04	0.822	0.725	1.215	0.795	0.811	0.817	0.921	0.774	1.023	1.021	1.275	0.894	94.8	83.6	140.2	91.7	115.4	85.7	86.4	97.4	81.8	108.2	108	134.8	94.6	105.8	30	30	30	30	30	29	29	29	29
FALSE	High	Master Protein	P38646	Stress-70 protein, mitochondrial OS=Homo sapiens GN=HSPA9 PE=1 SV=2	0	224.98	50.6627	34	161	33	1	679	73.635	6.16	0.897	0.792	1.521	0.782	0.85	0.817	0.889	0.814	0.94	0.981	1.09	0.896	99.1	87.5	168.1	86.4	110.5	92.7	89.1	96.9	88.8	102.5	107	118.9	97.7	109.1	32	32	32	32	32	30	30	30	30
FALSE	High	Master Protein	A2A274	Aconitate hydratase, mitochondrial OS=Homo sapiens GN=ACO2 PE=1 SV=1	0	224.18	41.9876	29	147	29	1	805	87.765	7.37	1.035	0.838	1.331	0.778	0.718	0.7	0.773	0.725	0.963	0.936	1.258	0.892	110.9	89.7	142.6	83.4	107.1	81	78.9	87.2	81.8	108.6	105.6	141.9	100.7	112.8	28	28	28	28	28	27	27	27	27
FALSE	High	Master Protein	P98164	Low-density lipoprotein receptor-related protein 2 OS=Homo sapiens GN=LRP2 PE=1 SV=3	0	224.146	13.0397	54	98	54	1	4655	521.616	5.08	0.763	0.983	0.573	2.239	0.921	0.977	1.437	1.316	1.008	0.971	0.753	1.114	72.8	93.9	54.7	213.8	95.5	86.3	91.5	134.6	123.3	94.4	91	70.6	104.3	93.7	35	35	35	35	35	47	47	47	47
FALSE	High	Master Protein	Q7Z406	Myosin-14 OS=Homo sapiens GN=MYH14 PE=1 SV=2	0	222.745	25.7143	44	105	24	1	1995	227.732	5.6	0.689	0.686	1.736	0.746	0.89	0.958	0.727	0.736	0.609	0.613	0.652	0.694	74.6	74.3	188	80.8	108.3	117.7	126.7	96.2	97.3	80.5	81.1	86.3	91.7	132.3	32	32	32	32	32	19	19	19	19
FALSE	High	Master Protein	P11277	Spectrin beta chain, erythrocytic OS=Homo sapiens GN=SPTB PE=1 SV=5	0	220.714	27.6088	51	96	42	1	2137	246.316	5.27	0.818	0.996	0.679	1.217	1.086	0.943	0.804	1.496	0.968	1.36	0.765	0.728	75.3	91.6	62.5	112	92	104.3	90.6	77.3	143.8	93.1	130.8	73.6	70	96.1	23	23	23	23	23	35	35	35	35
FALSE	High	Master Protein	P00450	Ceruloplasmin OS=Homo sapiens GN=CP PE=1 SV=1	0	220.358	37.5587	30	118	30	1	1065	122.128	5.72	0.895	1.619	0.686	1.047	1.267	0.942	1.18	1.182	1.111	1.237	0.765	0.79	85.1	153.8	65.2	99.4	95	121.2	90.1	112.8	113	106.2	118.3	73.2	75.5	95.6	26	26	26	26	26	25	25	25	25
FALSE	High	Master Protein	P25705	ATP synthase subunit alpha, mitochondrial OS=Homo sapiens GN=ATP5A1 PE=1 SV=1	0	220.309	49.9096	26	339	26	1	553	59.714	9.13	0.852	0.727	1.352	0.773	0.801	0.746	0.863	0.749	1.039	1.056	1.377	0.942	92.9	79.2	147.4	84.2	109	83.2	77.5	89.5	77.7	107.9	109.7	143	97.8	103.8	30	30	30	30	30	29	29	29	29
FALSE	High	Master Protein	Q14764	Major vault protein OS=Homo sapiens GN=MVP PE=1 SV=4	0	219.113	47.2564	35	141	35	1	893	99.266	5.48	1.054	0.836	1.172	0.621	0.722	0.663	0.735	0.589	1.034	0.851	1.476	0.705	118.9	94.3	132.1	70	112.7	83.1	76.3	84.4	67.7	118.9	97.8	169.7	81	115	31	31	31	31	31	34	34	34	34
FALSE	High	Master Protein	P04264	Keratin, type II cytoskeletal 1 OS=Homo sapiens GN=KRT1 PE=1 SV=6	0	216.823	44.8758	35	208	26	1	644	65.999	8.12	0.723	3.296	0.986	1.865	1.34	1.998	0.914	2.534	1.394	2.529	0.903	1.454	50.7	231	69.1	130.7	70.1	84.3	125.8	57.5	159.5	87.8	159.2	56.9	91.5	62.9	30	30	30	30	30	29	29	29	29
FALSE	High	Master Protein	Q9Y4L1	Hypoxia up-regulated protein 1 OS=Homo sapiens GN=HYOU1 PE=1 SV=1	0	216.277	43.8438	36	129	36	1	999	111.266	5.22	1	0.918	0.766	1.233	1.04	1.05	1.138	1.117	1.023	1.068	0.944	1.225	101.9	93.6	78.1	125.7	101.9	97.5	98.4	106.7	104.6	95.9	100	88.4	114.8	93.7	30	30	30	30	30	34	34	34	34
FALSE	High	Master Protein	P42704	Leucine-rich PPR motif-containing protein, mitochondrial OS=Homo sapiens GN=LRPPRC PE=1 SV=3	0	215.921	35.9397	43	114	43	1	1394	157.805	6.13	0.801	0.541	1.374	0.87	0.814	0.823	0.872	0.783	0.889	0.899	1.375	0.906	91.2	61.7	156.5	99.1	113.9	86.6	87.5	92.7	83.2	94.5	95.6	146.2	96.3	106.3	38	38	38	38	38	37	37	37	37
FALSE	High	Master Protein	Q14697	Neutral alpha-glucosidase AB OS=Homo sapiens GN=GANAB PE=1 SV=3	0	215.561	40.9958	29	124	6	1	944	106.807	6.14	0.983	0.911	1.072	1.068	0.97	0.977	1.064	1.039	1.018	1.004	1.019	1.128	101.1	93.6	110.3	109.8	102.8	94.4	95.1	103.6	101.1	99.1	97.7	99.2	109.8	97.4	29	29	29	29	29	29	29	29	29
FALSE	High	Master Protein	Q15075	Early endosome antigen 1 OS=Homo sapiens GN=EEA1 PE=1 SV=2	0	213.684	36.0737	49	95	49	1	1411	162.367	5.68	0.968	0.97	1.018	0.936	0.873	1.069	0.943	0.937	0.955	0.887	0.991	0.911	99.8	100	104.9	96.5	103.1	92	112.6	99.4	98.8	100.6	93.5	104.4	96	105.4	40	40	40	40	40	33	33	33	33
FALSE	High	Master Protein	P02549	Spectrin alpha chain, erythrocytic 1 OS=Homo sapiens GN=SPTA1 PE=1 SV=5	0	213.423	24.2662	47	79	47	1	2419	279.842	5.05	0.817	1.092	0.665	1.204	1.089	0.971	0.763	1.57	0.92	1.437	0.749	0.746	75.8	101.4	61.7	111.8	92.8	103.6	92.3	72.5	149.3	87.4	136.6	71.2	70.9	95.1	31	31	31	31	31	38	38	38	38
FALSE	High	Master Protein	Q13576	Ras GTPase-activating-like protein IQGAP2 OS=Homo sapiens GN=IQGAP2 PE=1 SV=4	0	213.328	32.3175	46	104	46	1	1575	180.465	5.64	0.895	0.761	0.626	1.239	1.148	1.096	1.157	1.078	1.001	1.079	0.905	1.353	88.6	75.3	62	122.7	99	106	101.2	106.9	99.6	92.4	99.7	83.6	125	92.4	30	30	30	30	30	44	44	44	44
FALSE	High	Master Protein	Q02218	2-oxoglutarate dehydrogenase, mitochondrial OS=Homo sapiens GN=OGDH PE=1 SV=3	0	212.788	37.9277	30	105	24	1	1023	115.861	6.86	0.86	0.785	1.297	0.97	0.976	0.923	0.941	0.929	0.986	0.971	1.065	0.957	87.6	80	132.1	98.8	101.9	100.2	94.8	96.7	95.4	101.3	99.7	109.4	98.3	102.7	28	28	28	28	28	24	24	24	24
FALSE	High	Master Protein	P68104	Elongation factor 1-alpha 1 OS=Homo sapiens GN=EEF1A1 PE=1 SV=1	0	212.172	61.9048	21	187	21	1	462	50.109	9.01	1.374	1.016	1.011	0.734	0.798	0.762	0.953	0.828	1.255	1.146	1.307	1.105	140.6	104	103.5	75.1	102.4	78.9	75.4	94.2	81.9	124.1	113.4	129.2	109.2	98.9	20	20	20	20	20	24	24	24	24
FALSE	High	Master Protein	Q71U36	Tubulin alpha-1A chain OS=Homo sapiens GN=TUBA1A PE=1 SV=1	0	211.58	59.4235	20	273	1	1	451	50.104	5.06	0.939	0.791	1.007	0.91	0.875	0.796	1.011	0.823	1.079	0.948	1.22	1.006	100.5	84.6	107.7	97.4	107	90.1	82	104	84.7	111	97.6	125.5	103.5	102.9	21	21	21	21	21	23	23	23	23
FALSE	High	Master Protein	A0A024R4E5	High density lipoprotein binding protein (Vigilin), isoform CRA_a OS=Homo sapiens GN=HDLBP PE=1 SV=1	0	211.57	36.3565	41	109	41	1	1268	141.352	6.87	1.085	0.664	1.034	0.905	0.853	0.876	0.959	0.851	1.041	0.972	1.178	1.038	111.5	68.3	106.3	93.1	102.8	87.8	90	98.6	87.5	107	99.9	121.2	106.7	102.8	31	31	31	31	31	35	35	35	35
FALSE	High	Master Protein	Q15063	Periostin OS=Homo sapiens GN=POSTN PE=1 SV=2	0	210.218	49.4019	30	108	2	1	836	93.255	7.53	0.825	0.379	2.541	0.364	0.205	0.217	0.572	0.23	0.304	0.184	0.656	0.211	89.6	41.2	276	39.5	108.6	51.3	54.5	143.4	57.7	76.1	46.1	164.3	52.9	250.5	34	34	34	34	34	16	16	16	16
FALSE	High	Master Protein	Q08211	ATP-dependent RNA helicase A OS=Homo sapiens GN=DHX9 PE=1 SV=4	0	208.531	31.2598	36	129	36	1	1270	140.869	6.84	1.106	0.785	1.105	0.89	1.021	0.943	0.938	1.006	0.908	1.037	0.993	0.993	113.2	80.3	113	91	102.3	104	96.2	95.6	102.6	92.6	105.7	101.3	101.2	102	33	33	33	33	33	33	33	33	33
FALSE	High	Master Protein	P35555	Fibrillin-1 OS=Homo sapiens GN=FBN1 PE=1 SV=3	0	206.017	17.5549	44	85	44	1	2871	312.022	4.93	0.605	0.45	2.486	0.542	0.467	0.493	0.522	0.448	0.49	0.416	0.657	0.513	64.5	48	265.1	57.8	106.6	83.6	88.3	93.5	80.2	87.7	74.6	117.8	92	179.2	43	43	43	43	43	14	14	14	14
FALSE	High	Master Protein	P49588	Alanine--tRNA ligase, cytoplasmic OS=Homo sapiens GN=AARS PE=1 SV=2	0	205.9	42.6653	35	97	35	1	968	106.743	5.53	0.904	0.798	1.324	0.897	0.798	0.764	0.857	0.78	0.994	0.876	1.058	0.91	97.2	85.9	142.5	96.5	107.6	89.3	85.6	95.9	87.3	111.3	98	118.5	101.8	112	29	29	29	29	29	28	28	28	28
FALSE	High	Master Protein	Q86VP6	Cullin-associated NEDD8-dissociated protein 1 OS=Homo sapiens GN=CAND1 PE=1 SV=2	0	203.841	30.4065	32	132	32	1	1230	136.289	5.78	0.907	0.755	1.12	0.944	0.923	0.803	1.014	0.885	1.062	0.993	1.182	0.939	97	80.9	119.8	101	107	94.3	82	103.6	90.3	108.5	101.4	120.8	95.9	102.1	28	28	28	28	28	29	29	29	29
FALSE	High	Master Protein	B1ALD9	Periostin OS=Homo sapiens GN=POSTN PE=1 SV=1	0	203.177	49.2574	29	105	1	1	808	90.087	7.94	0.68	0.517	1.718	0.618									78.9	60	199.3	71.7	116										1	1	1	1	1
FALSE	High	Master Protein	P35241	Radixin OS=Homo sapiens GN=RDX PE=1 SV=1	0	202.733	52.6587	36	150	21	1	583	68.521	6.37	1.07	0.964	0.882	0.958	0.913	0.954	0.988	0.938	1.006	0.987	0.97	1.031	110.8	99.9	91.3	99.3	103.6	94	98.1	101.7	96.4	103.5	101.5	99.8	106.1	102.9	18	18	18	18	18	23	23	23	23
FALSE	High	Master Protein	P04040	Catalase OS=Homo sapiens GN=CAT PE=1 SV=3	0	202.292	52.1822	24	154	24	1	527	59.719	7.39	0.747	1.193	0.794	1.053	1.163	0.912	1.025	1.647	1.001	1.435	0.733	0.709	79.7	127.3	84.8	112.3	106.7	106.2	83.3	93.5	150.3	91.3	130.9	66.9	64.7	91.3	26	26	26	26	26	25	25	25	25
FALSE	High	Master Protein	Q9Y3Z3	Deoxynucleoside triphosphate triphosphohydrolase SAMHD1 OS=Homo sapiens GN=SAMHD1 PE=1 SV=2	0	201.27	64.0575	34	109	34	1	626	72.155	7.14	1.725	1.272	0.723	0.671	0.72	0.612	0.759	0.633	1.381	1.206	1.022	0.803	163.8	120.8	68.7	63.8	94.9	80.6	68.6	85	70.8	154.6	135.1	114.5	89.9	112	31	31	31	31	31	30	30	30	30
FALSE	High	Master Protein	A0A087X0X3	Heterogeneous nuclear ribonucleoprotein M OS=Homo sapiens GN=HNRNPM PE=1 SV=1	0	200.524	53.8356	35	127	35	1	730	77.518	8.78	1.378	0.573	0.866	0.805	0.95	0.916	1.043	0.916	1.1	1.176	1.108	1.166	141.3	58.7	88.8	82.5	102.5	91.9	88.6	100.9	88.6	106.4	113.8	107.2	112.7	96.7	30	30	30	30	30	35	35	35	35
FALSE	High	Master Protein	E9PKU7	Neutral alpha-glucosidase AB OS=Homo sapiens GN=GANAB PE=1 SV=1	0	200.513	40.1408	25	109	2	1	852	96.483	5.94	0.897	0.858	1.17	1.081	1.026	1.031	1.081	1.115	0.938	1.028	0.99	1.164	77.2	73.8	100.7	93	86.1	98.9	99.4	104.3	107.5	90.4	99.1	95.5	112.3	96.4	2	2	2	2	2	2	2	2	2
FALSE	High	Master Protein	E7EVA0	Microtubule-associated protein OS=Homo sapiens GN=MAP4 PE=1 SV=1	0	200.239	22.7253	43	119	29	1	2297	245.292	6.23	1.349	1.358	0.881	0.851	0.866	0.872	0.924	0.892	1.087	0.899	1.179	1.015	127.3	128.1	83.1	80.3	94.3	89	89.6	95	91.7	111.7	92.4	121.1	104.3	102.8	37	37	37	37	37	34	34	34	34
FALSE	High	Master Protein	Q03252	Lamin-B2 OS=Homo sapiens GN=LMNB2 PE=1 SV=4	0	200.136	54.0323	36	145	32	1	620	69.906	5.59	1.409	0.652	1.083	0.852	0.89	0.742	0.892	0.854	0.945	1.144	1.089	1.065	140.7	65.1	108.2	85.1	99.9	93.3	77.8	93.5	89.5	99.1	120	114.2	111.7	104.8	32	32	32	32	32	32	32	32	32
FALSE	High	Master Protein	A0A0C4DGB5	Calpastatin OS=Homo sapiens GN=CAST PE=1 SV=1	0	198.229	49.6021	37	128	2	1	754	80.95	5.1	1.403	1.447	0.931	0.845	0.914	1.039	0.98	1.025	1.059	0.951	1.145	0.967	132.8	137	88.1	80	94.7	89.5	101.7	95.9	100.3	103.7	93.1	112.1	94.6	97.8	35	35	35	35	35	31	31	31	31
FALSE	High	Master Protein	P06733	Alpha-enolase OS=Homo sapiens GN=ENO1 PE=1 SV=2	0	198.058	57.3733	20	447	17	1	434	47.139	7.39	1.12	1.107	0.997	0.986	0.873	0.856	0.978	0.94	1.076	0.968	1.065	1.027	105.1	103.8	93.5	92.4	93.8	89.5	87.7	100.2	96.3	110.2	99.2	109.2	105.3	102.5	21	21	21	21	21	21	21	21	21
FALSE	High	Master Protein	P68371	Tubulin beta-4B chain OS=Homo sapiens GN=TUBB4B PE=1 SV=1	0	197.537	50.7865	16	248	3	1	445	49.799	4.89	0.904	0.844	0.898	1.053	0.906	0.864	0.998	0.93	1.035	0.96	1.181	1.017	97.3	90.8	96.7	113.2	107.6	91.3	87.1	100.6	93.7	104.3	96.7	118.9	102.4	100.8	19	19	19	19	19	19	19	19	19
FALSE	High	Master Protein	Q07065	Cytoskeleton-associated protein 4 OS=Homo sapiens GN=CKAP4 PE=1 SV=2	0	197.501	54.485	29	99	29	1	602	65.983	5.92	0.977	0.949	0.935	0.925	0.839	0.828	0.967	0.881	0.994	0.968	1.082	0.915	105.2	102.2	100.7	99.6	107.7	88.9	87.7	102.5	93.4	105.3	102.6	114.7	96.9	106	27	27	27	27	27	26	26	26	26
FALSE	High	Master Protein	P49411	Elongation factor Tu, mitochondrial OS=Homo sapiens GN=TUFM PE=1 SV=2	0	196.905	65.2655	25	127	25	1	452	49.51	7.61	0.977	0.776	1.282	0.823	0.847	0.807	0.867	0.775	1.025	0.981	1.381	0.996	104.2	82.8	136.8	87.8	106.7	86.4	82.3	88.5	79.2	104.6	100.1	140.9	101.7	102.1	22	22	22	22	22	23	23	23	23
FALSE	High	Master Protein	P02671	Fibrinogen alpha chain OS=Homo sapiens GN=FGA PE=1 SV=2	0	196.415	38.1062	29	169	29	1	866	94.914	6.01	0.676	1.332	0.647	1.326	1.615	1.165	1.106	2.012	0.838	1.422	0.8	0.911	70.1	138.1	67	137.4	103.7	130.3	94	89.3	162.3	67.6	114.8	64.6	73.5	80.7	27	27	27	27	27	29	29	29	29
FALSE	High	Master Protein	P07384	Calpain-1 catalytic subunit OS=Homo sapiens GN=CAPN1 PE=1 SV=1	0	195.098	50.1401	29	125	29	1	714	81.838	5.67	0.944	1.042	0.981	1.104	1.114	1.046	1.039	1.009	1.019	1	1.048	1.098	95.9	105.9	99.7	112.1	101.6	107	100.5	99.9	97	98	96.1	100.7	105.6	96.1	27	27	27	27	27	29	29	29	29
FALSE	High	Master Protein	Q01518	Adenylyl cyclase-associated protein 1 OS=Homo sapiens GN=CAP1 PE=1 SV=5	0	194.433	51.7895	22	123	13	1	475	51.869	8.06	1.437	1.253	0.819	0.813	0.756	0.708	1.005	0.82	1.326	1.037	1.038	0.92	137.8	120.1	78.5	77.9	95.9	79.3	74.3	105.4	86	139.1	108.8	108.9	96.5	104.9	26	26	26	26	26	20	20	20	20
FALSE	High	Master Protein	P50395	Rab GDP dissociation inhibitor beta OS=Homo sapiens GN=GDI2 PE=1 SV=2	0	193.042	59.7753	24	130	10	1	445	50.631	6.47	1.322	1.175	0.87	0.924	0.837	0.755	0.978	0.869	1.093	0.973	1.003	0.892	128.5	114.3	84.6	89.8	97.2	89.9	81.1	105	93.4	117.4	104.5	107.8	95.8	107.4	24	24	24	24	24	21	21	21	21
FALSE	High	Master Protein	P11216	Glycogen phosphorylase, brain form OS=Homo sapiens GN=PYGB PE=1 SV=5	0	192.889	49.9407	37	108	28	1	843	96.635	6.86	0.815	0.8	1.118	1.152	0.98	0.956	1.121	1.031	0.995	0.884	0.986	1.033	86.2	84.6	118.1	121.8	105.7	98.4	95.9	112.6	103.5	99.9	88.7	99	103.7	100.4	35	35	35	35	35	25	25	25	25
FALSE	High	Master Protein	P11047	Laminin subunit gamma-1 OS=Homo sapiens GN=LAMC1 PE=1 SV=3	0	192.626	28.3406	38	106	38	1	1609	177.489	5.12	0.728	0.687	1.792	0.781	0.733	0.901	0.733	0.986	0.573	0.596	0.686	0.727	73.8	69.7	181.7	79.2	101.4	93.6	115.1	93.6	125.8	73.2	76.2	87.6	92.8	127.7	35	35	35	35	35	27	27	27	27
FALSE	High	Master Protein	B4E1Z4	cDNA FLJ55673, highly similar to Complement factor B (EC 3.4.21.47) OS=Homo sapiens PE=1 SV=1	0	191.085	27.9621	37	108	27	1	1266	140.853	7.18	0.854	1.127	0.933	1.082	1.178	0.915	0.997	0.965	0.9	1.013	0.82	0.722	83.8	110.6	91.6	106.2	98.1	124.1	96.3	105	101.7	94.8	106.7	86.4	76	105.3	35	35	35	35	35	25	25	25	25
FALSE	High	Master Protein	P35908	Keratin, type II cytoskeletal 2 epidermal OS=Homo sapiens GN=KRT2 PE=1 SV=2	0	190.453	52.8951	34	122	24	1	639	65.393	8	0.762	1.358	0.805	1.752	1.35	1.754	0.838	2.286	1.38	3.627	0.922	1.493	63.4	113.1	67	145.9	83.2	83.3	108.3	51.7	141.1	85.2	223.9	56.9	92.2	61.7	21	21	21	21	21	25	25	25	25
FALSE	High	Master Protein	Q00839	Heterogeneous nuclear ribonucleoprotein U OS=Homo sapiens GN=HNRNPU PE=1 SV=6	0	190.448	38.5455	27	139	3	1	825	90.528	6	1.755	0.831	1.002	0.67	0.817	0.745	0.861	0.68	1.148	1.094	1.204	1.064	173.5	82.1	99	66.2	98.8	85.8	78.2	90.4	71.4	120.5	114.8	126.4	111.7	105	26	26	26	26	26	26	26	26	26
FALSE	High	Master Protein	P16615	Sarcoplasmic/endoplasmic reticulum calcium ATPase 2 OS=Homo sapiens GN=ATP2A2 PE=1 SV=1	0	189.299	35.0288	34	115	28	1	1042	114.683	5.34	0.982	0.658	1.083	1.004	0.953	0.872	1.057	0.886	0.993	1.044	1.043	0.952	101.6	68.1	112	103.8	103.4	97.9	89.6	108.6	91.1	102.1	107.3	107.1	97.8	102.8	33	33	33	33	33	28	28	28	28
FALSE	High	Master Protein	H3BR70	Pyruvate kinase OS=Homo sapiens GN=PKM PE=1 SV=1	0	188.976	51.9126	20	220	3	1	366	40.164	8.03	1.147	1.186	0.854	1.162	0.94	0.896	1.205	1.163	1.137	1.09	1.001	1.051	105.6	109.2	78.7	107	92.1	88.1	84	112.9	109	106.5	102.2	93.8	98.5	93.7	3	3	3	3	3	3	3	3	3
FALSE	High	Master Protein	O75643	U5 small nuclear ribonucleoprotein 200 kDa helicase OS=Homo sapiens GN=SNRNP200 PE=1 SV=2	0	187.989	24.0637	43	74	43	1	2136	244.353	6.06	1.145	0.753	1.141	0.828	0.947	0.84	0.878	0.781	0.972	0.986	1.043	1.055	115.4	75.9	115	83.5	100.8	100.2	88.9	92.9	82.7	102.9	104.4	110.3	111.6	105.8	32	32	32	32	32	32	32	32	32
FALSE	High	Master Protein	P19338	Nucleolin OS=Homo sapiens GN=NCL PE=1 SV=3	0	187.743	42.8169	34	171	33	1	710	76.568	4.7	1.491	1.188	1.002	0.825	0.914	0.92	0.871	0.841	1.012	1.083	0.963	1.034	145.1	115.6	97.5	80.2	97.3	96.2	96.9	91.7	88.6	106.5	114	101.3	108.9	105.3	35	35	35	35	35	27	27	27	27
FALSE	High	Master Protein	P00352	Retinal dehydrogenase 1 OS=Homo sapiens GN=ALDH1A1 PE=1 SV=2	0	187.511	45.3094	22	163	20	1	501	54.827	6.73	0.716	1.025	0.573	1.474	1.524	1.394	1.622	1.534	1.088	1.159	0.702	1.425	69.6	99.6	55.7	143.1	97.1	120.6	110.3	128.3	121.4	86.1	91.7	55.6	112.7	79.1	22	22	22	22	22	22	22	22	22
FALSE	High	Master Protein	Q99715	Collagen alpha-1(XII) chain OS=Homo sapiens GN=COL12A1 PE=1 SV=2	0	186.108	18.2174	44	56	44	1	3063	332.941	5.53	0.627	0.556	1.736	0.699	0.422	0.432	0.531	0.503	0.417	0.386	1.054	0.433	62.7	55.7	173.8	70	100.1	70.4	72	88.6	83.9	69.6	64.5	175.8	72.2	166.8	44	44	44	44	44	5	5	5	5
FALSE	High	Master Protein	P04075	Fructose-bisphosphate aldolase A OS=Homo sapiens GN=ALDOA PE=1 SV=2	0	186.064	67.5824	22	182	18	1	364	39.395	8.09	0.944	0.989	0.891	1.021	1.013	0.961	1.145	1.048	1.048	0.977	1.018	1.088	94.3	98.8	88.9	102	99.9	98.4	93.3	111.2	101.8	101.8	94.8	98.8	105.6	97.1	23	23	23	23	23	21	21	21	21
FALSE	High	Master Protein	E9PGZ1	Caldesmon OS=Homo sapiens GN=CALD1 PE=1 SV=1	0	185.652	41.4179	26	112	3	1	536	61.669	6.11	1.134	0.995	0.646	0.925	0.866	0.74	0.979	0.801	0.872	0.705	0.761	0.841	112.7	98.8	64.2	91.9	99.3	103.6	88.5	117.1	95.8	104.3	84.3	91.1	100.6	119.6	3	3	3	3	3	2	2	2	2
FALSE	High	Master Protein	Q05682	Caldesmon OS=Homo sapiens GN=CALD1 PE=1 SV=3	0	185.26	31.7781	27	112	4	1	793	93.175	5.66	1.264	1.1	0.926	1.089	0.888	0.876	1.355	1.114	1.06	0.855	0.943	1.029	119.7	104.2	87.7	103.2	94.7	87.4	86.2	133.3	109.6	104.3	84.1	92.8	101.3	98.4	26	26	26	26	26	25	25	25	25
FALSE	High	Master Protein	P07437	Tubulin beta chain OS=Homo sapiens GN=TUBB PE=1 SV=2	0	184.724	50.9009	16	252	4	1	444	49.639	4.89	1.135	0.89	0.86	0.898	0.814	0.724	0.903	0.749	1.104	1	1.223	1.015	116.1	91	88	91.8	102.3	86.6	77.1	96.1	79.7	117.5	106.5	130.2	108.1	106.5	5	5	5	5	5	5	5	5	5
FALSE	High	Master Protein	P68366	Tubulin alpha-4A chain OS=Homo sapiens GN=TUBA4A PE=1 SV=1	0	183.361	55.1339	18	229	5	1	448	49.892	5.06	1.239	0.99	0.807	0.977	0.873	0.732	0.981	0.791	1.177	1.046	1.289	1.103	131.5	105.1	85.6	103.7	106.1	87.6	73.4	98.3	79.3	118	104.9	129.2	110.6	100.3	5	5	5	5	5	4	4	4	4
FALSE	High	Master Protein	P13645	Keratin, type I cytoskeletal 10 OS=Homo sapiens GN=KRT10 PE=1 SV=6	0	182.439	47.9452	28	129	20	1	584	58.792	5.21	0.809	1.746	0.828	2.146	1.366	1.864	0.876	2.916	1.341	3.007	0.892	1.376	60.9	131.5	62.4	161.6	75.3	81.9	111.8	52.5	174.9	80.5	180.4	53.5	82.5	60	28	28	28	28	28	27	27	27	27
FALSE	High	Master Protein	P68871	Hemoglobin subunit beta OS=Homo sapiens GN=HBB PE=1 SV=2	0	181.476	82.9932	13	1147	9	1	147	15.988	7.28	0.572	1.636	0.327	1.26	1.325	1.285	0.834	2.092	0.871	1.661	0.633	0.577	56.9	162.6	32.5	125.2	99.3	112.2	108.8	70.6	177.2	73.8	140.7	53.6	48.9	84.7	12	12	12	12	12	13	13	13	13
FALSE	High	Master Protein	F5H5D3	Tubulin alpha chain OS=Homo sapiens GN=TUBA1C PE=1 SV=1	0	180.506	42.9672	18	237	1	1	519	57.693	5.07	0.806	1.274	0.732	1.25	1.264	1.205	1.02	1.069	1.01	1.061	1.197	1.084	47.7	75.4	43.3	74	59.2	112.3	107.1	90.6	95	89.8	94.3	106.3	96.3	88.8	1	1	1	1	1	2	2	2	2
FALSE	High	Master Protein	Q8WUM4	Programmed cell death 6-interacting protein OS=Homo sapiens GN=PDCD6IP PE=1 SV=1	0	179.675	34.6774	31	98	31	1	868	95.963	6.52	0.972	0.72	1.095	1.008	0.919	0.87	0.982	0.898	0.989	0.933	1.035	0.997	108	80.1	121.6	112	111.1	96	90.9	102.7	93.8	103.4	97.5	108.2	104.2	104.5	28	28	28	28	28	26	26	26	26
FALSE	High	Master Protein	Q92896	Golgi apparatus protein 1 OS=Homo sapiens GN=GLG1 PE=1 SV=2	0	179.375	34.8601	36	94	36	1	1179	134.464	6.9	0.984	1.027	0.988	0.964	0.939	0.994	1.038	0.989	0.968	0.954	0.996	0.946	95.6	99.8	96	93.7	97.2	96.1	101.8	106.3	101.2	99	97.6	101.9	96.8	102.4	31	31	31	31	31	28	28	28	28
FALSE	High	Master Protein	O43491	Band 4.1-like protein 2 OS=Homo sapiens GN=EPB41L2 PE=1 SV=1	0	179.362	38.5075	36	106	23	1	1005	112.519	5.44	1.127	0.888	0.719	1.057	0.955	0.908	1.196	1.094	1.171	1.134	0.833	1.146	112.4	88.5	71.7	105.4	99.7	91.8	87.4	115.1	105.3	112.6	109.1	80.1	110.3	96.2	30	30	30	30	30	34	34	34	34
FALSE	High	Master Protein	Q14203	Dynactin subunit 1 OS=Homo sapiens GN=DCTN1 PE=1 SV=3	0	178.406	33.4898	36	72	36	1	1278	141.607	5.81	0.994	0.793	0.938	1.061	1.004	0.978	1.127	1.035	1.068	1.007	1.096	1.068	103.1	82.4	97.4	110.1	103.8	96.7	94.1	108.5	99.6	102.8	97	105.5	102.8	96.3	26	26	26	26	26	31	31	31	31
FALSE	High	Master Protein	P49748	Very long-chain specific acyl-CoA dehydrogenase, mitochondrial OS=Homo sapiens GN=ACADVL PE=1 SV=1	0	178.005	47.9389	24	104	24	1	655	70.345	8.75	0.819	0.707	1.585	0.753	0.905	0.825	0.886	0.782	0.893	0.829	1.035	0.835	90.5	78.2	175.3	83.3	110.6	102.4	93.3	100.3	88.5	101.1	93.8	117.1	94.5	113.2	21	21	21	21	21	21	21	21	21
FALSE	High	Master Protein	A0A1W2PPS1	Heterogeneous nuclear ribonucleoprotein U OS=Homo sapiens GN=HNRNPU PE=1 SV=1	0	177.973	37.3134	25	135	1	1	804	88.263	5.78	2.059	0.992	0.78	0.608	0.693	0.681	0.753	0.529	1.239	1.164	1.258	0.866	131.4	63.3	49.8	38.8	63.8	76.5	75.1	83	58.3	136.6	128.4	138.8	95.5	110.3	1	1	1	1	1	1	1	1	1
FALSE	High	Master Protein	P33176	Kinesin-1 heavy chain OS=Homo sapiens GN=KIF5B PE=1 SV=1	0	177.351	43.5099	39	83	39	1	963	109.617	6.51	0.977	0.805	1.169	0.825	0.798	0.763	0.96	0.776	1.033	0.911	1.086	0.867	102	84.1	122.1	86.2	104.4	87.8	84	105.6	85.4	113.7	100.3	119.5	95.5	110.1	31	31	31	31	31	30	30	30	30
FALSE	High	Master Protein	Q7KZF4	Staphylococcal nuclease domain-containing protein 1 OS=Homo sapiens GN=SND1 PE=1 SV=1	0	177.176	36.7033	29	89	29	1	910	101.934	7.17	1.215	0.869	1.074	0.858	0.821	0.968	0.928	0.937	1.016	1.004	1.103	0.984	127.5	91.2	112.6	90	104.9	84	99	94.9	95.9	103.9	102.7	112.8	100.6	102.3	22	22	22	22	22	26	26	26	26
FALSE	High	Master Protein	Q14152	Eukaryotic translation initiation factor 3 subunit A OS=Homo sapiens GN=EIF3A PE=1 SV=1	0	177.058	34.6599	46	102	46	1	1382	166.468	6.79	1.125	0.8	1.124	0.922	0.923	0.897	0.924	0.857	1.074	1.015	1.062	1.033	114.6	81.5	114.6	94	101.9	95.1	92.4	95.2	88.3	110.6	104.6	109.5	106.4	103	33	33	33	33	33	38	38	38	38
FALSE	High	Master Protein	P05455	Lupus La protein OS=Homo sapiens GN=SSB PE=1 SV=2	0	176.865	56.3725	28	116	28	1	408	46.808	7.12	1.193	1.025	0.964	0.907	0.929	0.972	1.05	0.93	1.076	1.002	1.036	0.999	123.9	106.5	100.1	94.2	103.8	93.4	97.7	105.5	93.5	108.1	100.8	104.2	100.4	100.5	27	27	27	27	27	25	25	25	25
FALSE	High	Master Protein	P06396	Gelsolin OS=Homo sapiens GN=GSN PE=1 SV=1	0	176.724	38.1074	25	202	25	1	782	85.644	6.28	1.05	1.014	1.127	0.81	0.729	0.763	1.051	0.92	0.966	0.799	1.32	0.783	104.5	101	112.2	80.6	99.6	77.8	81.5	112.3	98.2	103.2	85.3	141	83.6	106.8	24	24	24	24	24	22	22	22	22
FALSE	High	Master Protein	P35527	Keratin, type I cytoskeletal 9 OS=Homo sapiens GN=KRT9 PE=1 SV=3	0	176.472	44.3018	24	119	23	1	623	62.027	5.24	0.789	4.021	1.168	1.554	1.196	1.928	0.907	1.656	1.349	1.955	0.978	1.565	51	260	75.5	100.5	64.7	86	138.7	65.2	119.1	97	140.6	70.3	112.6	71.9	24	24	24	24	24	24	24	24	24
FALSE	High	Master Protein	Q92616	eIF-2-alpha kinase activator GCN1 OS=Homo sapiens GN=GCN1 PE=1 SV=6	0	176.397	16.5855	39	76	39	1	2671	292.572	7.47	0.863	0.73	1.107	0.881	0.853	0.86	0.93	0.845	1.046	0.984	1.129	0.962	85.4	72.2	109.6	87.2	99	89.1	89.8	97.1	88.2	109.2	102.8	117.9	100.5	104.4	27	27	27	27	27	30	30	30	30
FALSE	High	Master Protein	P60174	Triosephosphate isomerase OS=Homo sapiens GN=TPI1 PE=1 SV=3	0	175.806	73.0769	16	172	16	1	286	30.772	5.92	1.111	1.155	1.028	1.118	1.074	1.029	1.214	1.125	1.112	1.021	0.977	1.156	106.2	110.3	98.2	106.8	95.5	98.7	94.6	111.6	103.4	102.2	93.9	89.9	106.3	91.9	16	16	16	16	16	15	15	15	15
FALSE	High	Master Protein	P53621	Coatomer subunit alpha OS=Homo sapiens GN=COPA PE=1 SV=2	0	175.453	29.8203	35	100	35	1	1224	138.258	7.66	0.847	0.645	1.146	0.9	0.876	0.88	0.962	0.843	1.029	0.96	1.077	1.018	98.9	75.3	133.9	105.2	116.8	90.4	90.8	99.3	87	106.2	99.1	111.1	105	103.2	29	29	29	29	29	29	29	29	29
FALSE	High	Master Protein	Q6P2Q9	Pre-mRNA-processing-splicing factor 8 OS=Homo sapiens GN=PRPF8 PE=1 SV=2	0	174.035	19.9572	36	66	36	1	2335	273.427	8.84	0.96	0.735	1.096	0.866	0.907	0.921	0.856	0.728	0.944	0.954	1.051	0.983	97.1	74.4	110.9	87.6	101.2	98.9	100.3	93.3	79.4	102.8	104	114.5	107.2	109	30	30	30	30	30	23	23	23	23
FALSE	High	Master Protein	P01009	Alpha-1-antitrypsin OS=Homo sapiens GN=SERPINA1 PE=1 SV=3	0	172.767	45.4545	23	312	23	1	418	46.707	5.59	0.825	1.243	0.898	1.049	1.369	1.071	1.243	1.15	1.119	1.127	0.832	0.885	80.2	120.7	87.2	101.8	97.1	125.7	98.3	114.1	105.6	102.8	103.5	76.4	81.3	91.8	23	23	23	23	23	23	23	23	23
FALSE	High	Master Protein	P31948	Stress-induced-phosphoprotein 1 OS=Homo sapiens GN=STIP1 PE=1 SV=1	0	172.65	55.4328	36	115	36	1	543	62.599	6.8	1.325	1.354	0.84	0.942	0.939	0.93	1.009	0.936	1.091	1.038	0.993	0.957	131.5	134.4	83.4	93.5	99.3	95.5	94.6	102.6	95.2	111	105.6	101	97.3	101.7	31	31	31	31	31	29	29	29	29
FALSE	High	Master Protein	P55786	Puromycin-sensitive aminopeptidase OS=Homo sapiens GN=NPEPPS PE=1 SV=2	0	172.589	41.1317	33	98	33	1	919	103.211	5.72	0.941	0.914	0.992	0.981	0.887	0.826	0.969	0.896	0.96	0.88	1.094	0.911	102.4	99.5	108	106.7	108.8	94.3	87.9	103.1	95.3	102.1	93.6	116.4	96.9	106.4	30	30	30	30	30	25	25	25	25
FALSE	High	Master Protein	P27824	Calnexin OS=Homo sapiens GN=CANX PE=1 SV=2	0	172.107	44.0878	25	188	25	1	592	67.526	4.6	1.086	1.005	0.895	1.237	1.106	1.215	1.203	1.174	1.035	1.155	0.922	1.2	108.6	100.5	89.5	123.7	100	99.8	109.7	108.6	106	93.5	104.2	83.2	108.4	90.3	23	23	23	23	23	21	21	21	21
FALSE	High	Master Protein	P00738	Haptoglobin OS=Homo sapiens GN=HP PE=1 SV=1	0	171.068	53.9409	20	170	10	1	406	45.177	6.58	0.747	1.693	0.58	1.814	2.18	1.522	1.197	1.573	0.933	1.352	0.733	0.832	69.4	157.2	53.8	168.4	92.9	173.8	121.3	95.4	125.4	74.4	107.8	58.4	66.3	79.7	19	19	19	19	19	20	20	20	20
FALSE	High	Master Protein	Q9Y4G6	Talin-2 OS=Homo sapiens GN=TLN2 PE=1 SV=4	0	170.952	18.5681	41	86	31	1	2542	271.443	5.57	0.899	0.807	0.934	0.983	0.946	0.96	1.059	1.038	0.961	1.005	0.96	1.117	97.5	87.5	101.3	106.6	108.4	94.3	95.8	105.7	103.5	95.9	100.2	95.8	111.5	99.8	18	18	18	18	18	30	30	30	30
FALSE	High	Master Protein	O60506	Heterogeneous nuclear ribonucleoprotein Q OS=Homo sapiens GN=SYNCRIP PE=1 SV=2	0	169.915	41.252	24	89	4	1	623	69.56	8.59	1.153	0.844	1.186	0.884	0.949	0.972	0.893	0.969	0.825	0.983	0.965	0.925	109.9	80.4	113	84.3	95.3	100.6	103	94.6	102.7	87.4	104.2	102.3	98	105.9	20	20	20	20	20	23	23	23	23
FALSE	High	Master Protein	E7EVY3	Calpastatin OS=Homo sapiens GN=CAST PE=1 SV=1	0	169.83	46.176	31	105	1	1	693	74.873	5.07	1.299	1.374	0.947	0.779									132.1	139.7	96.2	79.2	101.6										1	1	1	1	1
FALSE	High	Master Protein	P02679	Fibrinogen gamma chain OS=Homo sapiens GN=FGG PE=1 SV=3	0	169.701	51.4349	20	113	13	1	453	51.479	5.62	0.653	1.14	0.691	1.739	1.86	1.197	1.268	2.178	0.816	1.2	0.888	0.843	67.4	117.7	71.3	179.5	103.2	144.5	92.9	98.5	169.1	63.4	93.2	68.9	65.4	77.7	18	18	18	18	18	21	21	21	21
FALSE	High	Master Protein	P00367	Glutamate dehydrogenase 1, mitochondrial OS=Homo sapiens GN=GLUD1 PE=1 SV=2	0	169.436	45.1613	22	126	22	1	558	61.359	7.8	0.878	0.818	1.332	0.849	0.894	0.872	0.817	0.728	0.941	0.862	1.348	0.886	95.9	89.5	145.5	92.8	109.3	96.6	94.2	88.3	78.7	101.7	93.1	145.7	95.8	108.1	21	21	21	21	21	22	22	22	22
FALSE	High	Master Protein	D6RF35	Vitamin D-binding protein OS=Homo sapiens GN=GC PE=1 SV=1	0	169.2	61.7647	25	146	25	1	476	52.986	5.52	0.836	1.608	0.795	1.103	1.238	1.074	1.148	1.056	1.194	1.137	0.705	0.79	78.4	150.8	74.6	103.4	93.8	121.3	105.2	112.5	103.5	117	111.5	69.1	77.5	98	23	23	23	23	23	23	23	23	23
FALSE	High	Master Protein	P63104	14-3-3 protein zeta/delta OS=Homo sapiens GN=YWHAZ PE=1 SV=1	0	168.526	66.1224	16	198	12	1	245	27.728	4.79	1.436	1.408	0.919	0.892	0.821	0.849	1.05	0.857	1.145	0.977	1.069	0.912	135.2	132.6	86.5	84	94.2	85.3	88.1	109	88.9	118.8	101.4	111	94.6	103.8	13	13	13	13	13	13	13	13	13
FALSE	High	Master Protein	Q9NZN4	EH domain-containing protein 2 OS=Homo sapiens GN=EHD2 PE=1 SV=2	0	167.184	61.5101	25	88	23	1	543	61.123	6.46	0.807	0.614	0.807	1.709	1.47	1.256	1.483	1.292	0.926	0.878	0.822	1.117	77.1	58.6	77.1	163.1	95.5	129.2	110.4	130.3	113.6	81.4	77.1	72.2	98.2	87.9	21	21	21	21	21	20	20	20	20
FALSE	High	Master Protein	P02647	Apolipoprotein A-I OS=Homo sapiens GN=APOA1 PE=1 SV=1	0	166.489	71.161	20	232	20	1	267	30.759	5.76	0.663	1.716	0.546	1.22	1.026	0.857	1.403	1.686	1.124	1.641	0.644	0.761	60.8	157.4	50	111.9	91.7	90.1	75.3	123.2	148.1	98.7	144.1	56.6	66.8	87.8	18	18	18	18	18	22	22	22	22
FALSE	High	Master Protein	H0YBJ2	Thyroglobulin (Fragment) OS=Homo sapiens GN=TG PE=1 SV=1	0	166.242	68.1416	12	854	1	1	226	23.824	4.93	0.64	1.107	0.318	2.129	1.734	1.502	1.3	1.414	0.902	0.848	0.836	1.705	35	60.5	17.4	116.3	54.6	138.8	120.2	104.1	113.2	72.2	67.9	66.9	136.5	80	1	1	1	1	1	1	1	1	1
FALSE	High	Master Protein	G3XAI2	Laminin subunit beta-1 OS=Homo sapiens GN=LAMB1 PE=1 SV=1	0	165.927	20.7735	33	72	33	1	1810	200.347	4.96	0.689	0.738	1.463	0.937	0.738	0.87	0.796	1.046	0.656	0.652	0.899	0.788	71.1	76.2	151	96.7	103.2	86.8	102.3	93.6	123	77.1	76.7	105.8	92.8	117.7	30	30	30	30	30	19	19	19	19
FALSE	High	Master Protein	A0A024R571	EH domain-containing protein 1 OS=Homo sapiens GN=EHD1 PE=1 SV=1	0	165.437	52.7372	26	95	19	1	548	61.888	6.71	1.159	0.853	0.637	1.188	1.13	1.1	1.091	1.062	1.062	1.112	0.945	1.233	115.3	84.8	63.4	118.2	99.5	105.3	102.5	101.7	98.9	99	103.7	88.1	114.9	93.2	23	23	23	23	23	23	23	23	23
FALSE	High	Master Protein	P78371	T-complex protein 1 subunit beta OS=Homo sapiens GN=CCT2 PE=1 SV=4	0	165.244	55.8879	22	78	22	1	535	57.452	6.46	1.137	1.039	0.955	0.955	0.886	0.915	0.923	0.935	1	1.1	1.03	0.933	113	103.2	94.9	94.9	99.3	91.4	94.4	95.3	96.5	103.2	113.5	106.3	96.3	103.3	20	20	20	20	20	21	21	21	21
FALSE	High	Master Protein	E5RK69	Annexin OS=Homo sapiens GN=ANXA6 PE=1 SV=1	0	164.883	57.6087	25	109	1	1	460	51.744	6.05	1.661	1.894	1.086	0.913	1.305	1.489	0.915	1.138	0.593	0.703	0.789	1.369	139.6	159.2	91.3	76.7	84	125.2	142.8	87.8	109.2	56.9	67.4	75.7	131.3	95.9	1	1	1	1	1	1	1	1	1
FALSE	High	Master Protein	P50990	T-complex protein 1 subunit theta OS=Homo sapiens GN=CCT8 PE=1 SV=4	0	164.704	52.5547	26	111	26	1	548	59.583	5.6	1.218	1.039	1.003	0.875	0.861	0.885	0.901	0.937	1.028	1.084	1.059	0.912	123	104.8	101.2	88.4	101	89.4	91.9	93.6	97.3	106.7	112.6	109.9	94.7	103.9	25	25	25	25	25	23	23	23	23
FALSE	High	Master Protein	P53618	Coatomer subunit beta OS=Homo sapiens GN=COPB1 PE=1 SV=3	0	163.566	38.1952	31	68	31	1	953	107.074	6.05	0.888	0.673	1.057	0.943	1.024	0.902	1.061	0.952	1.121	1.065	1.142	1.046	102.1	77.5	121.6	108.5	115	99.3	87.5	102.9	92.4	108.7	103.3	110.8	101.5	97	24	24	24	24	24	28	28	28	28
FALSE	High	Master Protein	Q01813	ATP-dependent 6-phosphofructokinase, platelet type OS=Homo sapiens GN=PFKP PE=1 SV=2	0	163.329	35.9694	24	99	22	1	784	85.542	7.55	0.769	0.78	1.389	0.947	0.926	0.864	0.98	0.938	1.003	0.941	1.111	0.895	85.8	87.1	155.2	105.7	111.7	95.8	89.5	101.5	97.1	103.8	97.5	115.1	92.7	103.5	20	20	20	20	20	23	23	23	23
FALSE	High	Master Protein	P02042	Hemoglobin subunit delta OS=Homo sapiens GN=HBD PE=1 SV=2	0	163.181	68.7075	12	498	3	1	147	16.045	8.05	0.619	1.739	0.378	1.424	1.322	1.028	0.966	2.056	0.941	1.739	0.671	0.627	59.3	166.5	36.2	136.3	95.7	111.6	86.8	81.6	173.6	79.5	146.8	56.6	52.9	84.4	9	9	9	9	9	9	9	9	9
FALSE	High	Master Protein	Q14195	Dihydropyrimidinase-related protein 3 OS=Homo sapiens GN=DPYSL3 PE=1 SV=1	0	163.016	49.4737	18	83	15	1	570	61.924	6.49	1.074	0.958	0.983	0.948	0.765	0.722	0.875	0.735	0.992	0.768	1.416	0.749	109.3	97.5	100.1	96.5	101.8	85.4	80.5	97.6	82	110.7	85.7	158	83.6	111.6	15	15	15	15	15	16	16	16	16
FALSE	High	Master Protein	P69905	Hemoglobin subunit alpha OS=Homo sapiens GN=HBA1 PE=1 SV=2	0	161.59	64.7887	9	571	8	1	142	15.248	8.68	0.571	1.699	0.355	1.263	1.246	1.099	0.837	1.848	0.839	1.469	0.621	0.601	56.9	169.3	35.4	125.8	99.6	115	101.5	77.3	170.7	77.4	135.7	57.4	55.5	92.3	11	11	11	11	11	9	9	9	9
FALSE	High	Master Protein	Q16891	MICOS complex subunit MIC60 OS=Homo sapiens GN=IMMT PE=1 SV=1	0	160.197	44.9868	33	119	33	1	758	83.626	6.48	0.95	0.562	1.256	0.848	0.856	0.833	0.913	0.774	0.995	1.022	1.164	0.93	110.5	65.3	146.2	98.7	116.3	90.7	88.2	96.6	81.9	105.3	108.2	123.2	98.4	105.9	30	30	30	30	30	30	30	30	30
FALSE	High	Master Protein	P21399	Cytoplasmic aconitate hydratase OS=Homo sapiens GN=ACO1 PE=1 SV=3	0	160.128	37.1204	29	88	29	1	889	98.337	6.68	0.762	0.772	1.431	0.906	0.866	0.819	0.989	0.898	0.918	0.907	0.958	0.955	82.9	83.9	155.6	98.6	108.7	94	89	107.4	97.5	99.6	98.4	104	103.7	108.6	25	25	25	25	25	24	24	24	24
FALSE	High	Master Protein	E5KLJ5	Dynamin-like 120 kDa protein, mitochondrial OS=Homo sapiens GN=OPA1 PE=1 SV=1	0	159.82	33.4975	30	70	30	1	1015	117.67	7.77	0.88	0.587	1.224	0.83	0.819	0.789	0.858	0.767	0.935	0.967	1.228	0.872	96.3	64.3	133.8	90.7	109.4	89.3	85.9	93.5	83.6	101.8	105.4	133.8	95	109	28	28	28	28	28	23	23	23	23
FALSE	High	Master Protein	P63010	AP-2 complex subunit beta OS=Homo sapiens GN=AP2B1 PE=1 SV=1	0	159.799	36.6062	29	85	14	1	937	104.486	5.38	1.037	0.791	1.067	0.905	0.917	0.876	1.005	0.906	1.063	1.002	1.088	1	111.8	85.3	115	97.6	107.8	93.5	89.3	102.4	92.4	108.3	102.2	110.9	101.9	101.9	25	25	25	25	25	27	27	27	27
FALSE	High	Master Protein	P04083	Annexin A1 OS=Homo sapiens GN=ANXA1 PE=1 SV=2	0	158.794	54.3353	16	105	16	1	346	38.69	7.02	0.509	0.506	2.788	0.244	0.329	0.703	0.326	0.443	0.594	0.344	0.915	0.251	64.6	64.2	354	31	127	59.5	127.2	59	80.2	107.6	62.2	165.5	45.4	181	17	17	17	17	17	15	15	15	15
FALSE	High	Master Protein	E9PK25	Cofilin-1 OS=Homo sapiens GN=CFL1 PE=1 SV=1	0	158.544	58.8235	17	128	13	1	204	22.714	8.34	2.253	1.599	0.962	0.769	0.715	0.616	0.968	0.712	1.445	1.146	1.238	0.873	181.8	129.1	77.6	62	80.7	74.3	64	100.7	74	150.2	119.2	128.7	90.7	104	17	17	17	17	17	16	16	16	16
FALSE	High	Master Protein	P23381	Tryptophan--tRNA ligase, cytoplasmic OS=Homo sapiens GN=WARS PE=1 SV=2	0	158.456	40.9766	17	110	17	1	471	53.132	6.23	1.157	1.075	1.048	0.446	0.623	0.584	0.501	0.437	1.588	1.156	1.901	0.589	144.2	133.9	130.5	55.6	124.6	66.7	62.5	53.6	46.7	169.9	123.7	203.4	63.1	107	17	17	17	17	17	18	18	18	18
FALSE	High	Master Protein	P49368	T-complex protein 1 subunit gamma OS=Homo sapiens GN=CCT3 PE=1 SV=4	0	158.218	54.3119	28	88	28	1	545	60.495	6.49	1.129	0.958	1.02	0.905	1.009	1.03	0.977	0.996	0.998	1.097	1.009	0.974	115.5	98.1	104.5	92.6	102.4	100.4	102.5	97.3	99.1	99.3	109.2	100.4	96.9	99.5	23	23	23	23	23	23	23	23	23
FALSE	High	Master Protein	P35606	Coatomer subunit beta' OS=Homo sapiens GN=COPB2 PE=1 SV=2	0	157.849	38.0795	28	98	28	1	906	102.422	5.27	0.946	0.872	1.07	0.967	0.978	0.965	1.048	0.912	1.072	1.004	1.142	1.091	101.3	93.3	114.6	103.6	107.1	95.8	94.5	102.6	89.3	105	98.4	111.9	106.9	98	24	24	24	24	24	27	27	27	27
FALSE	High	Master Protein	P02730	Band 3 anion transport protein OS=Homo sapiens GN=SLC4A1 PE=1 SV=3	0	157.844	30.4061	20	113	20	1	911	101.727	5.19	0.735	1.022	0.515	1.327	1.575	1.09	0.98	1.818	0.892	1.544	0.721	0.683	73.5	102.3	51.5	132.7	100.1	134.7	93.2	83.8	155.5	76.3	132.1	61.7	58.4	85.5	18	18	18	18	18	19	19	19	19
FALSE	High	Master Protein	Q9NYU2	UDP-glucose:glycoprotein glucosyltransferase 1 OS=Homo sapiens GN=UGGT1 PE=1 SV=3	0	157.626	25.209	33	75	32	1	1555	177.078	5.63	0.907	0.866	0.994	0.903	0.89	0.865	0.912	0.886	1.009	1.02	1.053	0.928	101	96.4	110.7	100.6	111.4	93.6	91	96	93.2	106.2	107.3	110.8	97.6	105.2	27	27	27	27	27	24	24	24	24
FALSE	High	Master Protein	Q7Z6Z7	E3 ubiquitin-protein ligase HUWE1 OS=Homo sapiens GN=HUWE1 PE=1 SV=3	0	157.272	10.7682	37	64	36	1	4374	481.589	5.22	0.889	0.761	0.98	0.938	0.806	0.766	0.919	0.756	1.03	0.991	1.088	0.934	91	77.9	100.3	96	102.3	88	83.6	100.4	82.5	112.5	108.3	118.9	102	109.2	26	26	26	26	26	29	29	29	29
FALSE	High	Master Protein	P54289	Voltage-dependent calcium channel subunit alpha-2/delta-1 OS=Homo sapiens GN=CACNA2D1 PE=1 SV=3	0	156.852	31.5503	30	76	30	1	1103	124.49	5.27	0.889	1.174	0.557	1.313	1.322	1.341	1.108	1.058	1.077	1.035	0.89	1.406	90	119	56.4	133	101.3	118.2	119.8	99	94.6	96.3	92.5	79.6	125.7	89.4	27	27	27	27	27	25	25	25	25
FALSE	High	Master Protein	A0A1C7CYX9	Dihydropyrimidinase-related protein 2 OS=Homo sapiens GN=DPYSL2 PE=1 SV=1	0	155.516	40.9158	18	87	14	1	677	73.457	6.35	1.325	1.196	0.796	1.022	0.896	0.811	1.095	0.925	1.106	0.961	0.869	0.995	121.2	109.3	72.8	93.4	91.4	93.4	84.5	114.2	96.4	115.3	100.2	90.5	103.7	104.2	20	20	20	20	20	18	18	18	18
FALSE	High	Master Protein	O60716	Catenin delta-1 OS=Homo sapiens GN=CTNND1 PE=1 SV=1	0	154.762	38.9463	30	97	30	1	968	108.103	6.23	0.879	0.76	0.91	1.113	1.145	1.149	1.055	1.09	0.898	0.999	0.909	1.202	85.7	74.1	88.7	108.4	97.4	110.2	110.6	101.5	104.9	86.5	96.2	87.5	115.7	96.3	24	24	24	24	24	26	26	26	26
FALSE	High	Master Protein	O75083	WD repeat-containing protein 1 OS=Homo sapiens GN=WDR1 PE=1 SV=4	0	154.561	42.2442	22	99	22	1	606	66.152	6.65	1.177	1.15	0.978	1.084	0.933	0.873	1.098	0.938	1.215	1.057	1.139	0.988	112.5	109.9	93.4	103.6	95.6	90.8	85	106.9	91.3	118.2	102.9	110.9	96.2	97.3	20	20	20	20	20	21	21	21	21
FALSE	High	Master Protein	P62258	14-3-3 protein epsilon OS=Homo sapiens GN=YWHAE PE=1 SV=1	0	153.949	68.6275	17	171	15	1	255	29.155	4.74	0.944	1.015	0.974	1.017	0.987	0.99	1.087	1.062	0.983	0.936	1.005	1.073	93.8	100.9	96.8	101.1	99.4	96.6	96.9	106.4	103.9	96.2	91.6	98.4	105.1	97.9	20	20	20	20	20	20	20	20	20
FALSE	High	Master Protein	Q9BSJ8	Extended synaptotagmin-1 OS=Homo sapiens GN=ESYT1 PE=1 SV=1	0	153.874	29.2572	26	64	26	1	1104	122.78	5.83	1.068	0.852	0.874	1.049	1.007	0.933	0.965	0.942	1.035	1.022	1.056	0.927	111.5	88.9	91.2	109.5	104.3	102.2	94.7	97.8	95.6	105	103.6	107.2	94	101.4	21	21	21	21	21	23	23	23	23
FALSE	High	Master Protein	Q6ZN40	Tropomyosin 1 (Alpha), isoform CRA_f OS=Homo sapiens GN=TPM1 PE=1 SV=1	0	153.77	62.8834	26	171	2	1	326	37.43	4.72	1.34	1.183	0.897	1.73	1.046	1.037	1.5	1.374	0.981	0.785	0.678	0.8	109.7	96.9	73.4	141.7	81.9	101.1	100.3	145	132.8	94.8	75.8	65.5	77.3	96.7	26	26	26	26	26	26	26	26	26
FALSE	High	Master Protein	P07355	Annexin A2 OS=Homo sapiens GN=ANXA2 PE=1 SV=2	0	153.336	61.6519	23	165	23	1	339	38.58	7.75	0.952	0.885	1.756	0.8	0.864	1.18	0.981	0.786	0.539	0.506	1.071	0.708	101.4	94.3	187	85.2	106.5	101.2	138.3	114.9	92.1	63.1	59.3	125.4	83	117.2	23	23	23	23	23	23	23	23	23
FALSE	High	Master Protein	Q9P2J5	Leucine--tRNA ligase, cytoplasmic OS=Homo sapiens GN=LARS PE=1 SV=2	0	153.233	31.6327	30	64	30	1	1176	134.379	7.3	0.866	0.719	1.169	0.98	0.919	0.843	1.026	0.903	1.045	1.011	1.053	1.002	88.1	73.2	119	99.8	101.7	95.1	87.2	106.1	93.4	108.1	104.5	108.9	103.6	103.4	24	24	24	24	24	25	25	25	25
FALSE	High	Master Protein	Q9H223	EH domain-containing protein 4 OS=Homo sapiens GN=EHD4 PE=1 SV=1	0	153.107	59.1497	22	88	19	1	541	61.137	6.76	0.794	0.731	0.653	1.354	1.301	1.184	1.407	1.242	1.027	1.179	0.894	1.338	77.5	71.3	63.8	132.2	97.7	111.4	101.4	120.5	106.4	87.9	101	76.6	114.5	85.6	16	16	16	16	16	20	20	20	20
FALSE	High	Master Protein	A0A1B0GW77	Alpha-aminoadipic semialdehyde dehydrogenase OS=Homo sapiens GN=ALDH7A1 PE=1 SV=1	0	152.783	41.5162	21	88	21	1	554	59.995	8.18	0.836	0.895	0.79	1.092	1.117	1.067	1.19	1.236	1.032	1.062	0.934	1.262	91	97.4	85.9	118.8	108.8	101.5	97	108.2	112.4	93.8	96.5	84.9	114.7	90.9	18	18	18	18	18	19	19	19	19
FALSE	High	Master Protein	Q13885	Tubulin beta-2A chain OS=Homo sapiens GN=TUBB2A PE=1 SV=1	0	152.503	37.3034	13	228	1	1	445	49.875	4.89	0.804	0.789	1.063	1.016	0.957	0.811	1.227	1.038	0.987	0.854	1.196	1.285	90.9	89.2	120.3	115	113.1	90.7	76.9	116.3	98.4	93.6	81	113.4	121.8	94.8	2	2	2	2	2	2	2	2	2
FALSE	High	Master Protein	P04406	Glyceraldehyde-3-phosphate dehydrogenase OS=Homo sapiens GN=GAPDH PE=1 SV=3	0	152.269	48.0597	14	376	14	1	335	36.03	8.46	1.073	1.204	0.908	1.064	0.964	0.99	1.108	1.015	1.042	0.946	1.052	1.029	96.1	107.9	81.4	95.4	89.6	94.4	96.9	108.5	99.4	102	92.6	103	100.8	97.9	17	17	17	17	17	18	18	18	18
FALSE	High	Master Protein	P53396	ATP-citrate synthase OS=Homo sapiens GN=ACLY PE=1 SV=3	0	152.111	30.7902	31	81	31	1	1101	120.762	7.33	0.945	1.085	0.829	1.001	0.974	0.842	0.952	0.929	1.039	1.04	1	0.978	96.7	111.1	84.8	102.4	102.3	99.5	86	97.2	94.9	106.2	106.2	102.1	99.9	102.2	28	28	28	28	28	26	26	26	26
FALSE	High	Master Protein	P26640	Valine--tRNA ligase OS=Homo sapiens GN=VARS PE=1 SV=4	0	151.847	27.2152	28	75	28	1	1264	140.387	7.59	0.92	0.836	1.122	0.918	0.866	0.861	0.968	0.864	1.024	0.936	1.072	0.97	95.8	87.1	116.8	95.6	104.1	91	90.6	101.8	90.9	107.6	98.4	112.7	102	105.1	23	23	23	23	23	24	24	24	24
FALSE	High	Master Protein	Q15181	Inorganic pyrophosphatase OS=Homo sapiens GN=PPA1 PE=1 SV=2	0	151.642	74.0484	18	90	18	1	289	32.639	5.86	1.22	1.074	0.952	0.964	0.875	0.868	0.903	0.836	1.057	0.855	1.106	0.962	119.2	105	93	94.2	97.7	92.9	92.2	95.8	88.7	112.2	90.7	117.4	102.1	106.1	20	20	20	20	20	18	18	18	18
FALSE	High	Master Protein	P52209	6-phosphogluconate dehydrogenase, decarboxylating OS=Homo sapiens GN=PGD PE=1 SV=3	0	150.796	48.4472	20	98	20	1	483	53.106	7.23	0.853	0.801	0.825	1.246	1.217	1.091	1.265	1.217	0.992	1.011	0.972	1.222	84.3	79.2	81.5	123.1	98.8	109.3	98	113.6	109.3	89.1	90.7	87.3	109.7	89.8	19	19	19	19	19	20	20	20	20
FALSE	High	Master Protein	Q13423	NAD(P) transhydrogenase, mitochondrial OS=Homo sapiens GN=NNT PE=1 SV=3	0	150.439	25.3223	26	104	26	1	1086	113.823	8.09	0.714	0.543	1.626	0.776	0.784	0.749	0.84	0.738	0.907	0.96	1.232	0.918	83.2	63.2	189.4	90.4	116.5	86.7	82.8	92.9	81.6	100.4	106.2	136.3	101.5	110.6	22	22	22	22	22	25	25	25	25
FALSE	High	Master Protein	P01857	Immunoglobulin heavy constant gamma 1 OS=Homo sapiens GN=IGHG1 PE=1 SV=1	0	150.334	57.2727	16	517	8	1	330	36.083	8.19	1.488	1.782	0.659	0.969	0.81	0.698	0.849	0.833	1.46	1.348	1.09	0.8	129.5	155.1	57.4	84.4	87.1	82.6	71.1	86.6	85	148.9	137.5	111.2	81.6	102	16	16	16	16	16	14	14	14	14
FALSE	High	Master Protein	P00734	Prothrombin OS=Homo sapiens GN=F2 PE=1 SV=2	0	149.672	44.8553	21	71	21	1	622	69.992	5.9	0.962	1.239	0.736	1.047	1.259	0.929	0.987	1.203	0.989	1.537	0.749	0.777	93.8	120.7	71.8	102.1	97.5	120.5	88.9	94.5	115.1	94.6	147.1	71.7	74.3	95.7	18	18	18	18	18	18	18	18	18
FALSE	High	Master Protein	P78347	General transcription factor II-I OS=Homo sapiens GN=GTF2I PE=1 SV=2	0	148.226	30.2605	28	79	28	1	998	112.346	6.39	0.996	0.659	1.2	0.936	0.933	0.943	1.075	0.914	0.97	0.999	0.983	1.115	102.4	67.7	123.4	96.2	102.8	94.4	95.4	108.7	92.5	98.1	101.1	99.5	112.8	101.2	23	23	23	23	23	23	23	23	23
FALSE	High	Master Protein	Q13263	Transcription intermediary factor 1-beta OS=Homo sapiens GN=TRIM28 PE=1 SV=5	0	148.186	34.8503	22	110	22	1	835	88.493	5.77	1.073	0.925	0.978	0.937	0.952	0.971	0.97	0.899	0.999	1.02	0.955	1.014	107.7	92.9	98.2	94.1	100.4	98.3	100.3	100.2	92.8	103.2	105.3	98.6	104.7	103.3	21	21	21	21	21	20	20	20	20
FALSE	High	Master Protein	P04843	Dolichyl-diphosphooligosaccharide--protein glycosyltransferase subunit 1 OS=Homo sapiens GN=RPN1 PE=1 SV=1	0	148.092	46.9522	25	119	25	1	607	68.527	6.38	0.999	0.694	0.964	1.038	0.914	0.875	1.034	0.923	1.045	1.055	1.078	1.067	108.9	75.6	105.1	113.2	109	92.1	88.2	104.1	93	105.3	106.3	108.6	107.5	100.8	23	23	23	23	23	22	22	22	22
FALSE	High	Master Protein	H0YFY6	Nuclear mitotic apparatus protein 1 (Fragment) OS=Homo sapiens GN=NUMA1 PE=1 SV=1	0	147.928	39.0041	36	79	2	1	964	107.345	9.09	0.869	0.588	1.189	0.816	0.686	0.619	0.788	0.471	0.962	0.882	1.198	0.992	100.7	68.1	137.7	94.6	115.9	82	74	94.2	56.3	115	105.4	143.2	118.6	119.5	2	2	2	2	2	1	1	1	1
FALSE	High	Master Protein	P23526	Adenosylhomocysteinase OS=Homo sapiens GN=AHCY PE=1 SV=4	0	147.822	46.7593	19	96	18	1	432	47.685	6.34	0.897	0.987	0.977	1.121	1.055	1.034	1.236	1.185	0.988	0.984	0.939	1.072	94.9	104.4	103.4	118.6	105.8	99.6	97.7	116.7	111.9	93.3	93	88.7	101.3	94.5	17	17	17	17	17	19	19	19	19
FALSE	High	Master Protein	Q9BVA1	Tubulin beta-2B chain OS=Homo sapiens GN=TUBB2B PE=1 SV=1	0	147.191	37.3034	13	225	1	1	445	49.921	4.89	1.286	1.031	0.73	0.973									111.9	89.7	63.5	84.6	87										1	1	1	1	1
FALSE	High	Master Protein	P12277	Creatine kinase B-type OS=Homo sapiens GN=CKB PE=1 SV=1	0	147.124	65.6168	16	119	15	1	381	42.617	5.59	0.598	0.801	0.603	1.812	1.456	1.402	1.781	1.697	0.717	0.8	0.778	1.417	57.3	76.7	57.8	173.5	95.8	117.2	112.8	143.3	136.6	57.7	64.4	62.6	114.1	80.5	17	17	17	17	17	16	16	16	16
FALSE	High	Master Protein	Q02818	Nucleobindin-1 OS=Homo sapiens GN=NUCB1 PE=1 SV=4	0	146.745	60.0868	25	79	24	1	461	53.846	5.25	1.006	1.133	0.978	1.014	0.893	0.949	0.986	1.006	0.954	0.921	0.967	1.025	99.1	111.5	96.3	99.8	98.5	91.5	97.2	101.1	103.1	97.7	94.4	99.1	105	102.5	22	22	22	22	22	21	21	21	21
FALSE	High	Master Protein	P17655	Calpain-2 catalytic subunit OS=Homo sapiens GN=CAPN2 PE=1 SV=6	0	146.25	43.1429	22	69	22	1	700	79.945	4.98	0.816	0.828	1.149	1.131	1.072	1	1.127	1.01	0.882	0.807	1.115	1.086	91.3	92.6	128.4	126.4	111.8	105.7	98.5	111.1	99.6	87	79.6	109.9	107.1	98.6	15	15	15	15	15	20	20	20	20
FALSE	High	Master Protein	P09874	Poly [ADP-ribose] polymerase 1 OS=Homo sapiens GN=PARP1 PE=1 SV=4	0	146.248	34.3195	35	57	35	1	1014	113.012	8.88	1.29	1.026	1.119	0.755	0.739	0.761	0.808	0.638	1.068	1.101	0.953	0.833	133.2	105.9	115.6	78	103.3	85.6	88.1	93.6	73.9	123.7	127.5	110.4	96.5	115.8	29	29	29	29	29	21	21	21	21
FALSE	High	Master Protein	Q96G03	Phosphoglucomutase-2 OS=Homo sapiens GN=PGM2 PE=1 SV=4	0	146.111	43.3007	26	85	26	1	612	68.24	6.73	1.02	1.091	0.915	1.067	0.961	0.923	1.042	0.948	1.011	0.895	0.864	0.926	100	107	89.8	104.6	98.1	101.4	97.5	110	100.1	106.7	94.5	91.2	97.7	105.6	26	26	26	26	26	22	22	22	22
FALSE	High	Master Protein	A0A0A0MT22	Tyrosine-protein phosphatase OS=Homo sapiens GN=PTPRC PE=1 SV=1	0	145.846	24.4257	29	76	29	1	1306	147.394	6.15	2.061	1.914	0.508	0.562	0.441	0.449	0.522	0.41	1.518	1.482	0.959	0.741	173.1	160.7	42.7	47.2	84	56.4	57.3	66.8	52.4	194.1	189.5	122.5	94.8	127.8	25	25	25	25	25	23	23	23	23
FALSE	High	Master Protein	P07195	L-lactate dehydrogenase B chain OS=Homo sapiens GN=LDHB PE=1 SV=2	0	145.638	43.4132	15	96	14	1	334	36.615	6.05	1.112	1.195	0.798	1.079	0.969	0.899	1.201	1.098	1.078	1.016	0.932	1.055	110.9	119.2	79.6	107.6	99.8	94.1	87.3	116.7	106.7	104.7	98.7	90.5	102.5	97.2	14	14	14	14	14	12	12	12	12
FALSE	High	Master Protein	P31150	Rab GDP dissociation inhibitor alpha OS=Homo sapiens GN=GDI1 PE=1 SV=2	0	145.477	53.2438	19	77	11	1	447	50.55	5.14	0.954	0.894	0.935	0.998	0.905	0.823	1.11	0.934	1.071	0.901	1.027	0.97	97	91	95.1	101.5	101.7	94.3	85.9	115.7	97.4	111.7	94	107.1	101.1	104.3	11	11	11	11	11	9	9	9	9
FALSE	High	Master Protein	Q06323	Proteasome activator complex subunit 1 OS=Homo sapiens GN=PSME1 PE=1 SV=1	0	145.452	63.8554	19	122	19	1	249	28.705	6.02	1.635	1.683	0.811	0.757	0.758	0.768	0.737	0.7	1.351	1.119	1.099	0.834	150	154.5	74.4	69.4	91.8	82.5	83.5	80.1	76.2	147	121.7	119.6	90.7	108.8	18	18	18	18	18	18	18	18	18
FALSE	High	Master Protein	P48643	T-complex protein 1 subunit epsilon OS=Homo sapiens GN=CCT5 PE=1 SV=1	0	145.411	50.0924	26	84	25	1	541	59.633	5.66	1.11	0.921	0.985	0.95	0.922	0.899	0.937	0.935	1.012	1.114	1.02	1.018	117	97.1	103.9	100.2	105.4	93.2	90.9	94.7	94.5	102.4	112.7	103.2	103	101.1	23	23	23	23	23	23	23	23	23
FALSE	High	Master Protein	P13489	Ribonuclease inhibitor OS=Homo sapiens GN=RNH1 PE=1 SV=2	0	144.454	65.2928	20	81	9	1	461	49.941	4.82	1.023	0.972	1.142	1.034	0.935	0.781	1.104	0.886	1.111	0.983	1.092	0.976	101.5	96.5	113.4	102.6	99.3	94.9	79.3	112.1	90	112.8	99.8	110.9	99.1	101.5	18	18	18	18	18	19	19	19	19
FALSE	High	Master Protein	Q14240	Eukaryotic initiation factor 4A-II OS=Homo sapiens GN=EIF4A2 PE=1 SV=2	0	143.312	59.9509	21	92	12	1	407	46.373	5.48	1.153	0.91	1.034	0.87	0.88	0.88	0.968	0.884	1.045	1.021	1.098	0.942	124.1	98	111.3	93.6	107.6	90.8	90.8	99.9	91.2	107.8	105.3	113.3	97.2	103.2	20	20	20	20	20	19	19	19	19
FALSE	High	Master Protein	F5H2F4	C-1-tetrahydrofolate synthase, cytoplasmic OS=Homo sapiens GN=MTHFD1 PE=1 SV=1	0	143.197	32.549	29	67	29	1	1020	110.544	8.43	0.973	0.826	0.991	0.993	0.875	0.887	0.942	0.91	1.023	0.976	1.029	0.95	108.8	92.4	110.8	111.1	111.9	91.9	93.2	98.9	95.6	107.4	102.5	108.1	99.8	105	24	24	24	24	24	24	24	24	24
FALSE	High	Master Protein	P31040	Succinate dehydrogenase [ubiquinone] flavoprotein subunit, mitochondrial OS=Homo sapiens GN=SDHA PE=1 SV=2	0	143.194	39.4578	19	74	19	1	664	72.645	7.39	1.062	1.016	1.05	0.973	0.877	0.879	0.889	0.857	1.015	1.079	1.367	0.963	107.4	102.7	106.1	98.3	101.1	88	88.2	89.3	86.1	101.8	108.3	137.1	96.6	100.4	19	19	19	19	19	14	14	14	14
FALSE	High	Master Protein	P09211	Glutathione S-transferase P OS=Homo sapiens GN=GSTP1 PE=1 SV=2	0	142.797	51.9048	9	293	8	1	210	23.341	5.64	0.768	0.875	0.827	1.249	1.17	1.141	1.151	1.122	0.894	0.866	1.085	1.3	78.6	89.5	84.7	127.8	102.3	108	105.3	106.2	103.6	82.5	79.9	100.1	120	92.3	11	11	11	11	11	12	12	12	12
FALSE	High	Master Protein	P31146	Coronin-1A OS=Homo sapiens GN=CORO1A PE=1 SV=4	0	142.791	40.3471	20	143	19	1	461	50.994	6.68	2.241	1.844	0.493	0.51	0.417	0.399	0.502	0.39	1.585	1.376	0.926	0.771	191.2	157.3	42	43.5	85.3	53.6	51.3	64.5	50.2	204	177.1	119.2	99.2	128.7	21	21	21	21	21	18	18	18	18
FALSE	High	Master Protein	Q14974	Importin subunit beta-1 OS=Homo sapiens GN=KPNB1 PE=1 SV=2	0	142.439	35.9589	23	64	23	1	876	97.108	4.78	1.265	0.828	0.943	0.878	0.967	0.899	1.004	0.921	1.122	1.084	1.046	0.971	130.6	85.4	97.4	90.6	103.2	97.3	90.4	100.9	92.6	112.8	109	105.2	97.6	100.6	19	19	19	19	19	19	19	19	19
FALSE	High	Master Protein	Q10567	AP-1 complex subunit beta-1 OS=Homo sapiens GN=AP1B1 PE=1 SV=2	0	142.376	31.823	26	76	11	1	949	104.57	5.06	1.04	0.822	0.795	0.898	0.918	0.857	0.932	0.869	1.044	1.005	1.069	0.977	107.8	85.2	82.4	93.1	103.7	95.4	89.1	96.9	90.3	108.5	104.5	111.1	101.6	103.9	10	10	10	10	10	8	8	8	8
FALSE	High	Master Protein	P09960	Leukotriene A-4 hydrolase OS=Homo sapiens GN=LTA4H PE=1 SV=2	0	142.192	41.0802	20	102	20	1	611	69.241	6.18	1.114	1.157	0.854	1.052	0.965	0.904	1.042	0.993	1.044	0.96	1.089	1.136	109.5	113.8	83.9	103.4	98.3	94.9	88.9	102.6	97.7	102.7	94.5	107.2	111.8	98.4	20	20	20	20	20	20	20	20	20
FALSE	High	Master Protein	P17987	T-complex protein 1 subunit alpha OS=Homo sapiens GN=TCP1 PE=1 SV=1	0	141.498	51.6187	22	79	22	1	556	60.306	6.11	1.06	0.914	0.984	0.826	0.872	0.855	0.856	0.796	0.982	1.057	1.034	0.882	113.7	98.1	105.6	88.6	107.3	94.9	93	93.2	86.6	106.9	115	112.5	95.9	108.8	18	18	18	18	18	18	18	18	18
FALSE	High	Master Protein	P55268	Laminin subunit beta-2 OS=Homo sapiens GN=LAMB2 PE=1 SV=2	0	141.387	20.7453	30	47	30	1	1798	195.854	6.52	0.711	0.657	1.945	0.744	0.78	0.771	0.717	0.729	0.635	0.657	0.651	0.679	75.3	69.6	206.1	78.8	105.9	106.5	105.2	97.9	99.5	86.8	89.7	88.9	92.8	136.5	27	27	27	27	27	11	11	11	11
FALSE	High	Master Protein	G3V180	Dipeptidyl peptidase 3 OS=Homo sapiens GN=DPP3 PE=1 SV=1	0	141.22	50.4624	26	67	26	1	757	84.324	5.03	1.004	1.009	0.798	1.01	1.042	0.959	1.03	0.977	0.997	0.935	1.093	1.041	96.2	96.7	76.5	96.8	95.8	102.9	94.8	101.8	96.5	98.5	92.3	108	102.9	98.8	21	21	21	21	21	23	23	23	23
FALSE	High	Master Protein	P08758	Annexin A5 OS=Homo sapiens GN=ANXA5 PE=1 SV=2	0	141.006	67.1875	21	144	20	1	320	35.914	5.05	0.87	0.796	1.404	0.437	0.684	1.632	0.844	1.409	0.963	0.995	0.839	0.818	96.7	88.5	156	48.5	111.1	65.6	156.7	81	135.3	92.5	95.5	80.6	78.5	96	19	19	19	19	19	20	20	20	20
FALSE	High	Master Protein	P29350	Tyrosine-protein phosphatase non-receptor type 6 OS=Homo sapiens GN=PTPN6 PE=1 SV=1	0	140.948	45.8824	23	69	23	1	595	67.519	7.78	1.99	1.227	0.643	0.662	0.565	0.579	0.636	0.555	1.332	1.103	0.997	0.849	180.8	111.5	58.4	60.2	90.9	67.8	69.5	76.3	66.5	159.9	132.3	119.7	101.9	120	20	20	20	20	20	20	20	20	20
FALSE	High	Master Protein	P40926	Malate dehydrogenase, mitochondrial OS=Homo sapiens GN=MDH2 PE=1 SV=3	0	140.916	57.1006	17	157	17	1	338	35.481	8.68	0.94	0.887	1.49	0.731	0.704	0.697	0.815	0.692	0.984	0.969	1.297	0.83	104.5	98.6	165.7	81.4	111.2	79.3	78.4	91.8	77.9	110.8	109.1	146.1	93.4	112.6	18	18	18	18	18	19	19	19	19
FALSE	High	Master Protein	Q9Y678	Coatomer subunit gamma-1 OS=Homo sapiens GN=COPG1 PE=1 SV=1	0	140.736	36.4989	26	70	25	1	874	97.655	5.47	0.949	0.741	0.957	0.955	0.956	0.894	1.002	0.868	1.116	1.04	1.171	1.007	104.3	81.4	105.2	105	109.9	95.3	89.1	100	86.6	111.3	103.8	116.8	100.5	99.8	23	23	23	23	23	22	22	22	22
FALSE	High	Master Protein	Q15084	Protein disulfide-isomerase A6 OS=Homo sapiens GN=PDIA6 PE=1 SV=1	0	140.71	51.8182	17	105	17	1	440	48.091	5.08	0.972	0.885	0.986	1.086	0.944	0.958	0.997	0.989	1.001	1.029	0.947	1.09	97.9	89.2	99.3	109.4	100.7	95	96.3	100.3	99.5	100.7	103.4	95.2	109.7	100.6	16	16	16	16	16	17	17	17	17
FALSE	High	Master Protein	Q96I99	Succinate--CoA ligase [GDP-forming] subunit beta, mitochondrial OS=Homo sapiens GN=SUCLG2 PE=1 SV=2	0	140.468	41.4352	17	86	16	1	432	46.481	6.39	0.761	0.716	1.533	0.772	0.786	0.784	0.824	0.802	0.863	0.882	1.036	0.852	86	80.9	173.2	87.2	113	90.3	90.1	94.6	92.2	99.1	101.3	118.9	97.9	114.8	18	18	18	18	18	16	16	16	16
FALSE	High	Master Protein	P10909	Clusterin OS=Homo sapiens GN=CLU PE=1 SV=1	0	140.053	36.7483	19	153	19	1	449	52.461	6.27	1.452	1.313	1.068	0.909	1.171	1.362	0.851	0.83	0.946	0.687	0.911	0.728	131.3	118.8	96.5	82.2	90.4	125.7	146.2	91.4	89.1	101.5	73.7	97.9	78.1	107.4	19	19	19	19	19	17	17	17	17
FALSE	High	Master Protein	Q709C8	Vacuolar protein sorting-associated protein 13C OS=Homo sapiens GN=VPS13C PE=1 SV=1	0	139.625	11.4309	38	65	37	1	3753	422.124	6.83	0.846	0.84	1.255	0.833	0.847	0.85	0.902	0.817	1.027	0.941	1.035	0.914	90.9	90.3	134.9	89.5	107.5	92	92.3	98	88.8	111.5	102.3	112.5	99.3	108.6	26	26	26	26	26	28	28	28	28
FALSE	High	Master Protein	Q9UQE7	Structural maintenance of chromosomes protein 3 OS=Homo sapiens GN=SMC3 PE=1 SV=2	0	139.534	29.7453	32	60	32	1	1217	141.454	7.18	1.102	0.881	1.076	0.91	0.855	0.829	0.82	0.766	0.912	0.976	1.026	0.951	107	85.5	104.5	88.3	97.1	95.1	92.3	91.2	85.2	101.4	108.6	114.1	105.8	111.2	25	25	25	25	25	23	23	23	23
FALSE	High	Master Protein	Q12906	Interleukin enhancer-binding factor 3 OS=Homo sapiens GN=ILF3 PE=1 SV=3	0	139.483	29.4183	23	88	18	1	894	95.279	8.76	1.098	0.885	1.217	0.792	0.961	0.924	0.872	0.922	0.838	0.936	0.926	0.893	113.3	91.4	125.6	81.7	103.2	104.8	100.7	95.1	100.5	91.4	102	101	97.4	109	21	21	21	21	21	21	21	21	21
FALSE	High	Master Protein	O60763	General vesicular transport factor p115 OS=Homo sapiens GN=USO1 PE=1 SV=2	0	139.478	32.9522	25	59	25	1	962	107.828	4.91	0.962	0.704	1.116	0.871	0.826	0.756	0.95	0.778	1.092	0.919	1.179	0.95	104.4	76.5	121.2	94.6	108.6	88.3	80.8	101.5	83.2	116.7	98.3	126	101.6	106.9	22	22	22	22	22	19	19	19	19
FALSE	High	Master Protein	P31939	Bifunctional purine biosynthesis protein PURH OS=Homo sapiens GN=ATIC PE=1 SV=3	0	139.127	55.2365	23	62	23	1	592	64.575	6.71	1.047	1.072	1.046	0.867	0.887	0.825	0.85	0.845	1.031	0.883	1.075	0.882	106.7	109.3	106.6	88.4	102	96.1	89.4	92.1	91.5	111.7	95.7	116.5	95.6	108.3	18	18	18	18	18	19	19	19	19
FALSE	High	Master Protein	P00505	Aspartate aminotransferase, mitochondrial OS=Homo sapiens GN=GOT2 PE=1 SV=3	0	138.808	48.1395	19	89	19	1	430	47.487	9.01	0.846	0.829	1.379	0.777	0.715	0.719	0.839	0.754	0.985	0.988	1.249	0.89	94.7	92.8	154.5	87	112	79	79.5	92.7	83.3	108.8	109.1	138	98.4	110.5	19	19	19	19	19	17	17	17	17
FALSE	High	Master Protein	Q14112	Nidogen-2 OS=Homo sapiens GN=NID2 PE=1 SV=3	0	138.796	22.5455	28	71	27	1	1375	151.158	5.29	0.694	0.696	1.74	0.704	0.711	1.062	0.694	0.826	0.588	0.558	0.548	0.608	72.1	72.3	180.7	73.1	103.9	97.1	145.1	94.8	112.8	80.3	76.1	74.8	83	136.5	25	25	25	25	25	16	16	16	16
FALSE	High	Master Protein	Q92499	ATP-dependent RNA helicase DDX1 OS=Homo sapiens GN=DDX1 PE=1 SV=2	0	138.733	43.6486	26	75	26	1	740	82.38	7.23	1.07	0.845	1.092	0.935	0.959	0.944	1.006	0.883	1.088	1.038	1.126	1.138	113.4	89.6	115.8	99.1	106	94.4	92.9	99.1	87	107.1	102.2	110.9	112.1	98.5	21	21	21	21	21	23	23	23	23
FALSE	High	Master Protein	P43304	Glycerol-3-phosphate dehydrogenase, mitochondrial OS=Homo sapiens GN=GPD2 PE=1 SV=3	0	138.168	41.6781	28	63	28	1	727	80.802	7.69	0.954	0.854	1.146	0.79	0.944	0.888	0.996	0.86	0.954	0.898	1.42	0.916	107	95.8	128.5	88.6	112.2	95.7	90	101	87.2	96.7	91.1	144	92.9	101.4	19	19	19	19	19	25	25	25	25
FALSE	High	Master Protein	P21397	Amine oxidase [flavin-containing] A OS=Homo sapiens GN=MAOA PE=1 SV=1	0	137.918	40.6072	20	121	15	1	527	59.644	7.85	0.476	0.536	1.914	0.804	0.81	0.826	0.957	0.673	0.68	0.684	0.902	0.698	58.9	66.3	236.7	99.4	123.7	101.5	103.5	119.9	84.4	85.2	85.7	113.1	87.4	125.3	19	19	19	19	19	18	18	18	18
FALSE	High	Master Protein	P07996	Thrombospondin-1 OS=Homo sapiens GN=THBS1 PE=1 SV=2	0	137.624	25.3846	26	53	26	1	1170	129.3	4.94	0.811	0.576	1.808	0.554	0.511	0.523	0.561	0.611	0.508	0.583	1.1	0.386	76.7	54.4	170.8	52.3	94.5	77	78.7	84.6	92	76.5	87.9	165.7	58.1	150.6	24	24	24	24	24	15	15	15	15
FALSE	High	Master Protein	P04844	Dolichyl-diphosphooligosaccharide--protein glycosyltransferase subunit 2 OS=Homo sapiens GN=RPN2 PE=1 SV=3	0	137.539	43.7401	18	59	18	1	631	69.241	5.69	0.914	0.679	0.862	1.094	1.047	0.991	1.077	1.003	1.004	1.036	0.99	1.136	98.9	73.5	93.3	118.4	108.3	101.8	96.3	104.7	97.5	97.6	100.7	96.2	110.4	97.2	18	18	18	18	18	16	16	16	16
FALSE	High	Master Protein	P48147	Prolyl endopeptidase OS=Homo sapiens GN=PREP PE=1 SV=2	0	137.247	47.7465	28	57	28	1	710	80.648	5.86	0.981	0.914	0.929	1.016	0.988	0.967	1.14	1.037	1.067	1.004	0.991	1.058	102.3	95.4	97	106	104.3	96.5	94.5	111.3	101.3	104.2	98.1	96.8	103.3	97.7	19	19	19	19	19	21	21	21	21
FALSE	High	Master Protein	Q99832	T-complex protein 1 subunit eta OS=Homo sapiens GN=CCT7 PE=1 SV=2	0	137.205	47.5138	22	82	22	1	543	59.329	7.65	1.179	0.913	1.008	0.914	0.916	0.916	0.906	0.924	0.976	1.077	0.991	0.905	117.3	90.8	100.2	90.8	99.4	96.5	96.5	95.4	97.3	102.8	113.5	104.3	95.3	105.3	19	19	19	19	19	19	19	19	19
FALSE	High	Master Protein	P01876	Immunoglobulin heavy constant alpha 1 OS=Homo sapiens GN=IGHA1 PE=1 SV=2	0	136.737	51.8414	12	126	7	1	353	37.631	6.51	1	1.446	0.66	1.437	1.345	0.989	0.744	0.78	1.346	1.419	1.539	1.062	86.1	124.5	56.8	123.7	86.1	119.5	87.9	66.1	69.3	119.7	126.2	136.8	94.4	88.9	12	12	12	12	12	12	12	12	12
FALSE	High	Master Protein	P36776	Lon protease homolog, mitochondrial OS=Homo sapiens GN=LONP1 PE=1 SV=2	0	136.706	39.2075	24	64	24	1	959	106.422	6.39	0.777	0.637	1.636	0.717	0.756	0.72	0.711	0.711	0.841	0.873	1.327	0.787	91.1	74.6	191.7	84	117.2	87.4	83.3	82.2	82.1	97.2	100.8	153.4	91	115.6	19	19	19	19	19	23	23	23	23
FALSE	High	Master Protein	A0A1W2PQ51	Probable ATP-dependent RNA helicase DDX17 OS=Homo sapiens GN=DDX17 PE=1 SV=1	0	136.672	34.3365	25	76	17	1	731	80.407	8.37	1.176	0.71	1.18	0.7	0.723	0.702	0.811	0.72	1.069	1.109	1.164	1.123	129.4	78.2	129.9	77	110.1	78.3	75.9	87.7	77.9	115.7	119.9	126	121.6	108.2	20	20	20	20	20	21	21	21	21
FALSE	High	Master Protein	P49189	4-trimethylaminobutyraldehyde dehydrogenase OS=Homo sapiens GN=ALDH9A1 PE=1 SV=3	0	136.293	48.7854	20	114	20	1	494	53.767	5.87	0.9	1.024	1.022	1.198	1.056	1.015	1.075	1.079	0.97	0.992	0.931	1.269	88.9	101.1	101	118.3	98.8	101.5	97.5	103.3	103.7	93.2	95.4	89.4	121.9	96.1	18	18	18	18	18	19	19	19	19
FALSE	High	Master Protein	P27348	14-3-3 protein theta OS=Homo sapiens GN=YWHAQ PE=1 SV=1	0	136.273	66.1224	16	110	11	1	245	27.747	4.78	1.108	0.995	0.882	0.928	0.873	0.89	1.064	0.853	1.124	0.986	1.077	1.009	118.3	106.1	94.1	99	106.7	88.5	90.2	107.8	86.5	113.9	100	109.1	102.3	101.4	16	16	16	16	16	15	15	15	15
FALSE	High	Master Protein	Q1KMD3	Heterogeneous nuclear ribonucleoprotein U-like protein 2 OS=Homo sapiens GN=HNRNPUL2 PE=1 SV=1	0	135.747	35.743	24	71	24	1	747	85.052	4.91	1.2	0.855	1.231	0.807	0.873	0.841	0.842	0.761	0.9	0.951	0.981	0.811	123.4	88	126.6	83.1	102.9	99.3	95.7	95.8	86.6	102.4	108.2	111.6	92.3	113.8	22	22	22	22	22	17	17	17	17
FALSE	High	Master Protein	P67936	Tropomyosin alpha-4 chain OS=Homo sapiens GN=TPM4 PE=1 SV=3	0	135.42	55.6452	20	145	9	1	248	28.504	4.69	1.729	1.352	0.985	1.08	0.916	0.938	1.222	1.035	1.042	0.91	0.931	0.797	147.3	115.2	83.9	92	85.2	94	96.2	125.3	106.1	106.9	93.3	95.5	81.7	102.5	15	15	15	15	15	15	15	15	15
FALSE	High	Master Protein	O75874	Isocitrate dehydrogenase [NADP] cytoplasmic OS=Homo sapiens GN=IDH1 PE=1 SV=2	0	135.115	54.1063	20	96	20	1	414	46.63	7.01	0.841	0.879	1.004	1.013	0.896	0.847	1.125	0.944	0.997	0.816	1.085	0.974	93	97.2	111	112.1	110.6	92.6	87.7	116.4	97.7	103.1	84.4	112.2	100.8	103.5	18	18	18	18	18	20	20	20	20
FALSE	High	Master Protein	P51659	Peroxisomal multifunctional enzyme type 2 OS=Homo sapiens GN=HSD17B4 PE=1 SV=3	0	135.105	42.2554	25	54	25	1	736	79.636	8.84	0.926	0.777	1.127	0.886	0.979	0.953	1.001	0.888	0.999	1.054	1.077	0.963	107.9	90.5	131.4	103.2	116.5	98.5	95.9	100.7	89.4	100.6	106.1	108.4	96.9	100.6	18	18	18	18	18	21	21	21	21
FALSE	High	Master Protein	O95782	AP-2 complex subunit alpha-1 OS=Homo sapiens GN=AP2A1 PE=1 SV=3	0	134.787	30.911	26	64	17	1	977	107.478	7.03	0.979	0.851	1.032	0.94	0.958	0.942	0.992	0.982	1.079	1.047	1.093	1.057	100.7	87.5	106.1	96.8	102.9	94.4	92.7	97.7	96.7	106.3	103.1	107.6	104.1	98.5	21	21	21	21	21	20	20	20	20
FALSE	High	Master Protein	Q96AC1	Fermitin family homolog 2 OS=Homo sapiens GN=FERMT2 PE=1 SV=1	0	133.866	41.3235	24	59	24	1	680	77.811	6.7	0.933	0.901	0.926	1.359	1.348	1.138	1.479	1.292	1.108	1.038	0.953	1.196	94.4	91.2	93.7	137.5	101.2	114.7	96.9	125.9	110	94.3	88.3	81.1	101.8	85.1	18	18	18	18	18	19	19	19	19
FALSE	High	Master Protein	P42224	Signal transducer and activator of transcription 1-alpha/beta OS=Homo sapiens GN=STAT1 PE=1 SV=2	0	133.152	31.2	20	68	20	1	750	87.28	6.05	1.398	0.83	0.86	0.545	0.76	0.754	0.587	0.519	1.679	1.224	1.784	0.703	165.9	98.5	102	64.6	118.6	76.4	75.8	58.9	52.1	168.7	123	179.2	70.7	100.5	15	15	15	15	15	21	21	21	21
FALSE	High	Master Protein	P17858	ATP-dependent 6-phosphofructokinase, liver type OS=Homo sapiens GN=PFKL PE=1 SV=6	0	132.479	30.2564	19	70	17	1	780	84.964	7.5	0.937	0.915	0.967	0.88	0.895	0.837	0.995	0.913	1.103	1.008	1.18	1.045	101	98.5	104.2	94.8	107.7	89.4	83.6	99.4	91.2	110.2	100.7	117.9	104.4	99.9	16	16	16	16	16	15	15	15	15
FALSE	High	Master Protein	P07954	Fumarate hydratase, mitochondrial OS=Homo sapiens GN=FH PE=1 SV=3	0	132.364	41.1765	15	74	15	1	510	54.602	8.76	0.92	0.78	1.339	0.846	0.847	0.853	0.851	0.846	0.999	1.038	1.153	0.923	99.8	84.6	145.1	91.7	108.4	89.6	90.3	90	89.5	105.6	109.8	122	97.7	105.8	15	15	15	15	15	13	13	13	13
FALSE	High	Master Protein	P30086	Phosphatidylethanolamine-binding protein 1 OS=Homo sapiens GN=PEBP1 PE=1 SV=3	0	131.816	79.6791	11	173	11	1	187	21.044	7.53	0.813	1.017	0.962	1.47	1.25	1.309	1.415	1.457	0.951	0.909	0.952	1.495	74.7	93.6	88.5	135.2	92	104.3	109.2	118.1	121.6	79.4	75.8	79.5	124.7	83.4	11	11	11	11	11	12	12	12	12
FALSE	High	Master Protein	Q15029	116 kDa U5 small nuclear ribonucleoprotein component OS=Homo sapiens GN=EFTUD2 PE=1 SV=1	0	131.733	33.642	24	53	23	1	972	109.366	5	1.076	1.168	1.038	0.827	0.881	0.87	0.862	0.752	0.956	0.922	1.012	0.894	102.9	111.7	99.3	79.1	95.6	97.4	96.2	95.3	83.2	105.7	101.9	111.9	98.9	110.6	21	21	21	21	21	12	12	12	12
FALSE	High	Master Protein	P45974	Ubiquitin carboxyl-terminal hydrolase 5 OS=Homo sapiens GN=USP5 PE=1 SV=2	0	131.683	36.2471	24	61	24	1	858	95.725	5.03	0.916	1.055	0.926	1.024	0.906	0.873	1.012	0.964	0.988	0.915	0.928	0.981	94.8	109.1	95.8	106	103.5	95.6	92.1	106.8	101.8	104.2	96.5	97.9	103.6	105.5	18	18	18	18	18	18	18	18	18
FALSE	High	Master Protein	K7ELL7	Glucosidase 2 subunit beta OS=Homo sapiens GN=PRKCSH PE=1 SV=1	0	131.643	42.243	18	112	18	1	535	60.154	4.41	1.158	1.164	1.066	1.021	0.931	1.01	1.054	1.03	1.04	1.01	1.034	1.068	114.3	114.9	105.2	100.8	98.7	91.6	99.4	103.7	101.4	102.3	99.4	101.8	105.1	98.4	20	20	20	20	20	20	20	20	20
FALSE	High	Master Protein	P31946	14-3-3 protein beta/alpha OS=Homo sapiens GN=YWHAB PE=1 SV=3	0	131.35	65.4472	14	128	8	1	246	28.065	4.83	1.299	1.257	0.851	0.925	0.762	0.806	0.984	0.822	1.152	0.943	0.935	0.909	126.9	122.8	83.1	90.4	97.7	83.1	87.9	107.3	89.6	125.6	102.8	102	99.2	109	9	9	9	9	9	9	9	9	9
FALSE	High	Master Protein	P37837	Transaldolase OS=Homo sapiens GN=TALDO1 PE=1 SV=2	0	131.147	41.2463	18	127	18	1	337	37.516	6.81	1.122	1.154	0.974	1.135	1.012	1.032	1.249	1.111	1.053	0.989	1.024	1.064	112.1	115.3	97.3	113.4	99.9	95.2	97.2	117.6	104.6	99.1	93.1	96.4	100.1	94.1	18	18	18	18	18	19	19	19	19
FALSE	High	Master Protein	Q5TCU3	Tropomyosin beta chain OS=Homo sapiens GN=TPM2 PE=1 SV=1	0	131.072	57.0423	20	159	6	1	284	32.795	4.68	1.277	1.061	0.793	1.871	1.062	1.012	1.621	1.513	1.043	0.698	0.583	0.719	116.9	97.2	72.6	171.3	91.6	101.8	97	155.2	145	99.9	66.9	55.9	68.9	95.8	6	6	6	6	6	5	5	5	5
FALSE	High	Master Protein	Q9NSE4	Isoleucine--tRNA ligase, mitochondrial OS=Homo sapiens GN=IARS2 PE=1 SV=2	0	131.039	27.5692	22	53	22	1	1012	113.719	7.2	0.84	0.954	1.244	0.875	0.879	0.836	0.819	0.83	1.047	1.068	1.368	0.901	90.6	102.9	134.3	94.4	107.9	90.4	86	84.2	85.4	107.7	109.8	140.7	92.6	102.8	20	20	20	20	20	14	14	14	14
FALSE	High	Master Protein	Q8NBS9	Thioredoxin domain-containing protein 5 OS=Homo sapiens GN=TXNDC5 PE=1 SV=2	0	130.774	56.0185	18	71	18	1	432	47.599	5.97	1.644	1.298	0.665	0.613	0.517	0.501	0.58	0.525	1.572	1.267	1.447	1.182	167.8	132.5	67.9	62.6	102.1	54.8	53	61.5	55.6	166.5	134.2	153.3	125.2	105.9	16	16	16	16	16	19	19	19	19
FALSE	High	Master Protein	Q86WI1	Fibrocystin-L OS=Homo sapiens GN=PKHD1L1 PE=2 SV=2	0	130.066	9.0502	30	45	30	1	4243	465.439	6.11	0.526	0.608	0.476	1.446	2.52	2.509	1.384	1.524	0.749	0.769	0.952	1.199	64.5	74.6	58.5	177.5	122.8	181.6	180.8	99.8	109.8	53.9	55.4	68.6	86.4	72.1	3	3	3	3	3	31	31	31	31
FALSE	High	Master Protein	J3KN67	Tropomyosin alpha-3 chain OS=Homo sapiens GN=TPM3 PE=1 SV=1	0	129.929	59.2982	24	157	2	1	285	33.202	4.77	1.973	1.651	0.842	0.847	0.814	0.845	0.938	0.856	1.116	1.04	0.884	0.84	165.1	138.1	70.4	70.8	83.7	88.6	91.9	102.1	93.1	121.4	113.2	96.2	91.4	108.8	16	16	16	16	16	14	14	14	14
FALSE	High	Master Protein	P28838	Cytosol aminopeptidase OS=Homo sapiens GN=LAP3 PE=1 SV=3	0	129.871	49.711	22	68	22	1	519	56.131	7.93	1.657	1.28	0.996	0.861	0.765	0.703	0.877	0.729	1.963	1.273	1.26	1.113	147.3	113.8	88.5	76.5	88.9	71.7	65.9	82.2	68.3	184	119.4	118.2	104.4	93.8	20	20	20	20	20	18	18	18	18
FALSE	High	Master Protein	O94874	E3 UFM1-protein ligase 1 OS=Homo sapiens GN=UFL1 PE=1 SV=2	0	129.725	39.0428	25	53	25	1	794	89.54	6.79	0.986	0.743	0.988	1.035	0.9	0.915	1.007	0.907	1.052	1.019	1.055	1.017	102.7	77.3	102.8	107.7	104.1	91.3	92.8	102.2	92	106.7	103.4	107	103.2	101.5	19	19	19	19	19	20	20	20	20
FALSE	High	Master Protein	O43390	Heterogeneous nuclear ribonucleoprotein R OS=Homo sapiens GN=HNRNPR PE=1 SV=1	0	129.698	37.4408	22	74	16	1	633	70.899	8.13	1.261	0.732	1.242	0.693	0.819	0.788	0.726	0.839	0.763	0.907	0.945	0.798	125.9	73.1	124.1	69.2	99.9	96.9	93.3	86	99.3	90.3	107.4	111.9	94.5	118.4	14	14	14	14	14	12	12	12	12
FALSE	High	Master Protein	P30153	Serine/threonine-protein phosphatase 2A 65 kDa regulatory subunit A alpha isoform OS=Homo sapiens GN=PPP2R1A PE=1 SV=4	0	129.539	38.0306	21	85	16	1	589	65.267	5.11	1.075	0.727	0.98	1.075	0.984	0.949	1.132	1.048	1.124	1.06	1.043	1.128	108.2	73.1	98.6	108.1	100.6	93.6	90.3	107.7	99.8	107	100.9	99.3	107.4	95.2	19	19	19	19	19	19	19	19	19
FALSE	High	Master Protein	P19971	Thymidine phosphorylase OS=Homo sapiens GN=TYMP PE=1 SV=2	0	129.35	49.5851	17	71	17	1	482	49.924	5.53	1.453	0.888	0.724	0.594	0.742	0.702	0.717	0.645	1.408	1.088	1.374	0.815	154.6	94.5	76.9	63.2	106.3	79	74.7	76.3	68.6	149.9	115.9	146.2	86.7	106.5	16	16	16	16	16	17	17	17	17
FALSE	High	Master Protein	B7Z645	Heterogeneous nuclear ribonucleoprotein Q OS=Homo sapiens GN=SYNCRIP PE=1 SV=1	0	129.098	43.75	19	76	1	1	464	52.014	9.16	1.024	1.05	0.878	1.018	0.892	0.923	1.101	0.962	1.136	1.079	1.178	0.98	103	105.7	88.4	102.4	100.7	88	91.1	108.7	95	112.1	106.5	116.3	96.7	98.7	1	1	1	1	1	1	1	1	1
FALSE	High	Master Protein	P23246	Splicing factor, proline- and glutamine-rich OS=Homo sapiens GN=SFPQ PE=1 SV=2	0	128.864	33.0976	22	79	21	1	707	76.102	9.44	1.532	0.765	1.049	0.627	0.701	0.747	0.893	0.832	0.97	1.114	1.059	1.081	157.9	78.8	108.1	64.6	103	75.5	80.4	96.1	89.5	104.5	119.9	114	116.3	107.7	18	18	18	18	18	22	22	22	22
FALSE	High	Master Protein	Q96AE4	Far upstream element-binding protein 1 OS=Homo sapiens GN=FUBP1 PE=1 SV=3	0	128.849	44.8758	23	86	19	1	644	67.518	7.61	1.338	1.241	0.943	0.875	0.925	0.921	0.923	0.859	1.045	1.097	0.978	0.972	128.7	119.4	90.7	84.2	96.2	96.2	95.8	96.1	89.4	108.8	114.1	101.8	101.1	104	21	21	21	21	21	20	20	20	20
FALSE	High	Master Protein	Q5T5P2	Sickle tail protein homolog OS=Homo sapiens GN=KIAA1217 PE=1 SV=2	0	128.69	18.4766	33	57	33	1	1943	213.983	7.06	0.909	0.947	1.077	0.877	1.082	1.075	1.011	0.91	1.044	0.993	1.035	1.1	86.3	90	102.3	83.4	95	105.9	105.2	98.9	89.1	102.2	97.2	101.3	107.6	97.8	22	22	22	22	22	24	24	24	24
FALSE	High	Master Protein	O43776	Asparagine--tRNA ligase, cytoplasmic OS=Homo sapiens GN=NARS PE=1 SV=1	0	128.603	43.4307	19	60	19	1	548	62.903	6.25	0.887	0.951	1.133	1.012	0.977	0.912	0.998	0.955	0.964	0.91	1.023	0.963	91.5	98.1	116.9	104.5	103.2	101.1	94.3	103.3	98.8	99.8	94.2	105.9	99.6	103.5	17	17	17	17	17	15	15	15	15
FALSE	High	Master Protein	A0A0A0MTS2	Glucose-6-phosphate isomerase (Fragment) OS=Homo sapiens GN=GPI PE=1 SV=1	0	128.468	38.2199	19	101	19	1	573	64.784	9.04	0.928	0.968	0.922	1.058	1.022	0.945	1.18	1.095	1.012	0.935	0.967	1.101	96.1	100.3	95.6	109.6	103.6	99.3	91.9	114.7	106.5	98.4	90.9	94	107.1	97.2	19	19	19	19	19	17	17	17	17
FALSE	High	Master Protein	P12429	Annexin A3 OS=Homo sapiens GN=ANXA3 PE=1 SV=3	0	128.272	69.0402	21	114	21	1	323	36.353	5.92	0.604	0.736	1.205	0.518	0.996	1.577	0.82	1.055	0.772	0.863	1.2	1.19	66.6	81.2	133	57.2	110.4	94.3	149.3	77.7	99.9	73.1	81.7	113.6	112.7	94.7	21	21	21	21	21	20	20	20	20
FALSE	High	Master Protein	P09493	Tropomyosin alpha-1 chain OS=Homo sapiens GN=TPM1 PE=1 SV=2	0	128.21	55.6338	22	139	1	1	284	32.689	4.74	1.02	0.859	1.22	1.045	0.905	0.956	1.034	1.109	0.745	0.76	0.865	0.788	100.1	84.3	119.6	102.5	98.1	100.5	106.1	114.8	123	82.6	84.3	96	87.4	111	1	1	1	1	1	1	1	1	1
FALSE	High	Master Protein	P16435	NADPH--cytochrome P450 reductase OS=Homo sapiens GN=POR PE=1 SV=2	0	128.106	38.257	24	65	24	1	677	76.641	5.58	0.757	0.829	0.875	1.25	1.201	1.173	1.52	1.427	0.97	1.035	0.852	1.053	80.7	88.4	93.2	133.2	106.6	104.9	102.5	132.8	124.6	84.7	90.4	74.4	92	87.3	16	16	16	16	16	22	22	22	22
FALSE	High	Master Protein	O43852	Calumenin OS=Homo sapiens GN=CALU PE=1 SV=2	0	127.791	68.5714	18	63	18	1	315	37.084	4.64	0.948	0.929	1.248	0.9	0.832	0.979	0.918	0.912	0.911	0.848	1.131	0.932	102	99.9	134.1	96.8	107.5	88.4	104	97.6	96.9	96.9	90.2	120.2	99.1	106.3	18	18	18	18	18	15	15	15	15
FALSE	High	Master Protein	P61978	Heterogeneous nuclear ribonucleoprotein K OS=Homo sapiens GN=HNRNPK PE=1 SV=1	0	127.759	39.5248	18	112	3	1	463	50.944	5.54	1.4	0.798	1.094	0.816	0.85	0.878	0.904	0.803	0.984	0.994	1.077	0.924	140.5	80.1	109.8	81.9	100.4	91.3	94.2	97	86.2	105.6	106.7	115.6	99.1	107.3	18	18	18	18	18	18	18	18	18
FALSE	High	Master Protein	P50991	T-complex protein 1 subunit delta OS=Homo sapiens GN=CCT4 PE=1 SV=4	0	127.666	51.3915	23	64	22	1	539	57.888	7.83	1.049	0.884	1.066	0.862	0.875	0.865	0.922	0.858	0.975	1.024	1.01	0.936	115.7	97.6	117.6	95.1	110.3	93.2	92.2	98.2	91.4	103.9	109.2	107.7	99.8	106.6	20	20	20	20	20	19	19	19	19
FALSE	High	Master Protein	P26641	Elongation factor 1-gamma OS=Homo sapiens GN=EEF1G PE=1 SV=3	0	127.635	48.0549	21	89	21	1	437	50.087	6.67	1.098	0.875	1.019	0.932	0.944	0.946	1.035	0.912	1.044	0.95	1.038	1.035	116.2	92.7	107.9	98.7	105.9	96	96.3	105.2	92.7	106.2	96.6	105.6	105.2	101.7	18	18	18	18	18	20	20	20	20
FALSE	High	Master Protein	P21266	Glutathione S-transferase Mu 3 OS=Homo sapiens GN=GSTM3 PE=1 SV=3	0	127.553	69.7778	17	86	15	1	225	26.542	5.54	0.842	0.846	0.631	1.52	1.153	1.14	1.324	1.191	0.98	1.014	0.909	1.596	82.3	82.6	61.6	148.5	97.7	101.1	100	116.1	104.5	85.9	88.9	79.7	140	87.7	18	18	18	18	18	16	16	16	16
FALSE	High	Master Protein	Q07954	Prolow-density lipoprotein receptor-related protein 1 OS=Homo sapiens GN=LRP1 PE=1 SV=2	0	127.36	8.23063	33	58	33	1	4544	504.276	5.39	0.886	0.808	0.921	1.027	0.983	0.912	1.213	1.056	0.967	0.944	0.895	0.914	84.6	77.1	87.9	98	95.4	99.5	92.3	122.8	106.9	97.9	95.6	90.5	92.5	101.2	25	25	25	25	25	25	25	25	25
FALSE	High	Master Protein	Q06830	Peroxiredoxin-1 OS=Homo sapiens GN=PRDX1 PE=1 SV=1	0	127.341	76.3819	14	176	11	1	199	22.096	8.13	1.008	1.062	0.812	1.24	1.176	1.227	1.292	1.24	0.944	0.92	1.19	1.423	100.6	105.9	81	123.8	99.8	101.4	105.9	111.5	107	81.5	79.3	102.6	122.8	86.3	16	16	16	16	16	15	15	15	15
FALSE	High	Master Protein	O94875	Sorbin and SH3 domain-containing protein 2 OS=Homo sapiens GN=SORBS2 PE=1 SV=3	0	127.071	20.0909	21	79	1	1	1100	124.03	8.31	0.882	0.884	0.559	1.37	1.229	1.325	1.34	1.543	0.972	1.135	0.777	1.352	78.3	78.4	49.6	121.6	88.7	103.7	111.8	113	130.2	82	95.7	65.6	114.1	84.4	18	18	18	18	18	19	19	19	19
FALSE	High	Master Protein	Q00796	Sorbitol dehydrogenase OS=Homo sapiens GN=SORD PE=1 SV=4	0	126.813	56.8627	14	193	14	1	357	38.3	7.97	0.653	0.852	1.045	1.185	1.235	1.141	1.113	1.178	0.902	0.988	0.919	1.487	63	82.2	100.8	114.3	96.5	111.9	103.5	100.9	106.8	81.7	89.6	83.3	134.8	90.7	15	15	15	15	15	16	16	16	16
FALSE	High	Master Protein	Q14789	Golgin subfamily B member 1 OS=Homo sapiens GN=GOLGB1 PE=1 SV=2	0	126.157	11.9055	36	56	36	1	3259	375.79	5	0.851	0.762	1.052	0.91	0.851	0.884	0.89	0.892	0.919	0.897	1.091	0.964	83.7	75.1	103.6	89.6	98.4	90.2	93.7	94.4	94.6	97.4	95.1	115.7	102.2	106.1	22	22	22	22	22	27	27	27	27
FALSE	High	Master Protein	P16157	Ankyrin-1 OS=Homo sapiens GN=ANK1 PE=1 SV=3	0	126.1	16.7464	26	55	26	1	1881	206.137	6.01	0.746	1.026	0.618	1.195	1.28	1.018	0.873	1.636	1.053	1.537	0.799	0.736	71.6	98.5	59.3	114.7	96	113.5	90.2	77.4	145.1	93.4	136.3	70.8	65.2	88.7	22	22	22	22	22	22	22	22	22
FALSE	High	Master Protein	P05556	Integrin beta-1 OS=Homo sapiens GN=ITGB1 PE=1 SV=2	0	125.539	26.3158	20	81	20	1	798	88.357	5.39	0.995	0.986	0.911	1.095	1.034	1.006	1.24	1.107	0.943	0.941	0.996	0.975	105.5	104.6	96.6	116.1	106.1	100.1	97.3	120	107.1	91.3	91.1	96.3	94.4	96.8	18	18	18	18	18	19	19	19	19
FALSE	High	Master Protein	P40227	T-complex protein 1 subunit zeta OS=Homo sapiens GN=CCT6A PE=1 SV=3	0	125.417	42.9379	20	71	16	1	531	57.988	6.68	1.034	0.878	1.033	0.844	0.845	0.873	0.871	0.86	0.958	1.075	1.056	0.879	111.8	94.9	111.6	91.2	108.1	90.7	93.7	93.5	92.4	102.9	115.4	113.4	94.3	107.4	18	18	18	18	18	20	20	20	20
FALSE	High	Master Protein	P09429	High mobility group protein B1 OS=Homo sapiens GN=HMGB1 PE=1 SV=3	0	125.274	34.8837	13	135	10	1	215	24.878	5.74	1.865	1.799	0.968	0.818	0.759	0.861	0.88	0.733	1.04	1.2	0.9	0.977	158.3	152.7	82.2	69.5	84.9	83.2	94.3	96.4	80.3	114	131.4	98.6	107.1	109.6	14	14	14	14	14	16	16	16	16
FALSE	High	Master Protein	P28331	NADH-ubiquinone oxidoreductase 75 kDa subunit, mitochondrial OS=Homo sapiens GN=NDUFS1 PE=1 SV=3	0	124.975	44.0165	23	49	23	1	727	79.417	6.23	0.986	0.907	0.613	1.225	1.123	1.071	1.164	1.068	0.958	1.019	0.891	1.123	98.3	90.5	61.1	122.2	99.7	107.7	102.8	111.7	102.4	91.9	97.8	85.5	107.7	96	18	18	18	18	18	16	16	16	16
FALSE	High	Master Protein	P14550	Alcohol dehydrogenase [NADP(+)] OS=Homo sapiens GN=AKR1A1 PE=1 SV=3	0	124.831	65.5385	16	91	16	1	325	36.55	6.79	0.958	0.875	0.996	1.02	0.974	0.958	1.045	0.999	0.994	0.88	1.074	1.054	101.3	92.5	105.3	107.8	105.7	97.4	95.8	104.5	99.8	99.4	88	107.4	105.4	100	16	16	16	16	16	13	13	13	13
FALSE	High	Master Protein	Q9Y6N5	Sulfide:quinone oxidoreductase, mitochondrial OS=Homo sapiens GN=SQOR PE=1 SV=1	0	124.633	41.7778	18	85	18	1	450	49.929	9.11	0.929	0.735	1.153	0.74	0.602	0.595	0.644	0.595	0.998	0.938	1.71	0.752	111.8	88.5	138.7	89.1	120.3	68.2	67.4	72.9	67.4	113	106.2	193.6	85.2	113.2	17	17	17	17	17	16	16	16	16
FALSE	High	Master Protein	H3BRN4	4-aminobutyrate aminotransferase, mitochondrial OS=Homo sapiens GN=ABAT PE=1 SV=1	0	124.474	46.9903	19	61	19	1	515	58.103	8.09	0.592	0.707	1.491	1.072	0.898	0.906	0.938	0.921	0.769	0.792	0.967	1.122	67.6	80.8	170.4	122.6	114.3	96.6	97.4	100.9	99.1	82.7	85.1	104	120.7	107.5	18	18	18	18	18	18	18	18	18
FALSE	High	Master Protein	Q13200	26S proteasome non-ATPase regulatory subunit 2 OS=Homo sapiens GN=PSMD2 PE=1 SV=3	0	124.385	29.5154	23	54	23	1	908	100.136	5.2	1.017	0.913	0.99	0.91	0.868	0.819	0.961	0.937	1.07	1.057	1.151	0.876	106	95.1	103.2	94.8	104.2	88.7	83.8	98.3	95.8	109.4	108.1	117.7	89.6	102.3	18	18	18	18	18	18	18	18	18
FALSE	High	Master Protein	Q9H4A4	Aminopeptidase B OS=Homo sapiens GN=RNPEP PE=1 SV=2	0	124.234	35.5385	21	78	21	1	650	72.549	5.74	0.828	0.847	1.005	1.129	0.986	0.961	1.089	1.037	1.002	0.957	0.922	1.098	87.8	89.8	106.5	119.7	106	98.3	95.8	108.6	103.4	99.9	95.4	92	109.4	99.7	17	17	17	17	17	20	20	20	20
FALSE	High	Master Protein	P09525	Annexin A4 OS=Homo sapiens GN=ANXA4 PE=1 SV=4	0	123.837	66.4577	20	92	19	1	319	35.86	6.13	0.841	0.857	1.301	0.861	0.809	1.342	0.943	1.065	0.588	0.638	1.282	0.795	93.8	95.6	145.2	96.1	111.6	84.3	139.9	98.2	111	61.3	66.5	133.7	82.8	104.2	18	18	18	18	18	19	19	19	19
FALSE	High	Master Protein	E9PK54	Heat shock cognate 71 kDa protein (Fragment) OS=Homo sapiens GN=HSPA8 PE=1 SV=8	0	123.36	87.9781	14	106	1	1	183	19.943	7.33	0.724	0.933	0.774	1.007	0.819	0.897	0.793	0.863	0.909	0.871	0.754	0.857	63.5	81.9	67.9	88.4	87.8	88.5	97	85.7	93.3	98.3	94.1	81.5	92.7	108.1	1	1	1	1	1	1	1	1	1
FALSE	High	Master Protein	O94973	AP-2 complex subunit alpha-2 OS=Homo sapiens GN=AP2A2 PE=1 SV=2	0	123.095	29.393	23	54	14	1	939	103.895	6.96	0.932	0.792	0.859	1.012	0.942	0.883	0.983	0.938	1.031	1.018	0.982	0.98	97.2	82.5	89.5	105.5	104.3	96.8	90.7	101	96.4	105.9	104.5	100.8	100.6	102.7	9	9	9	9	9	14	14	14	14
FALSE	High	Master Protein	P06748	Nucleophosmin OS=Homo sapiens GN=NPM1 PE=1 SV=2	0	122.862	42.517	12	119	12	1	294	32.555	4.78	1.693	1.381	1.083	0.901	0.984	1.052	0.993	0.962	1.127	1.198	1.016	1.068	147.2	120.1	94.1	78.3	86.9	95.1	101.7	96	93	108.9	115.8	98.1	103.2	96.6	14	14	14	14	14	13	13	13	13
FALSE	High	Master Protein	P36871	Phosphoglucomutase-1 OS=Homo sapiens GN=PGM1 PE=1 SV=3	0	122.831	39.5018	22	83	22	1	562	61.411	6.76	0.828	0.919	0.878	1.23	1.05	0.972	1.192	1.206	1.016	0.909	1.022	1.136	86.1	95.6	91.4	128	104.1	99	91.7	112.4	113.7	95.8	85.7	96.4	107.1	94.3	22	22	22	22	22	22	22	22	22
FALSE	High	Master Protein	P24752	Acetyl-CoA acetyltransferase, mitochondrial OS=Homo sapiens GN=ACAT1 PE=1 SV=1	0	122.826	38.8759	16	91	16	1	427	45.171	8.85	0.725	0.862	1.597	0.861	0.801	0.957	0.681	0.788	0.703	0.842	1.053	0.851	76.6	91	168.7	90.9	105.6	94	112.2	79.9	92.4	82.5	98.7	123.5	99.8	117.3	18	18	18	18	18	17	17	17	17
FALSE	High	Master Protein	A0A087WTP3	Far upstream element-binding protein 2 OS=Homo sapiens GN=KHSRP PE=1 SV=1	0	122.535	34.4585	21	67	18	1	711	72.982	7.71	1.342	0.967	0.975	0.907	0.949	0.864	0.911	0.815	1.017	1.046	1.024	1.08	127.9	92.1	93	86.5	95.3	99.4	90.5	95.4	85.4	106.6	109.6	107.3	113.2	104.8	15	15	15	15	15	16	16	16	16
FALSE	High	Master Protein	Q99460	26S proteasome non-ATPase regulatory subunit 1 OS=Homo sapiens GN=PSMD1 PE=1 SV=2	0	122.397	32.319	25	65	25	1	953	105.769	5.39	1.026	0.92	0.951	0.872	0.903	0.875	0.961	0.887	1.069	0.995	1.04	0.948	106.4	95.4	98.7	90.5	103.7	93	90.2	99	91.4	110.1	102.6	107.2	97.7	103.1	19	19	19	19	19	19	19	19	19
FALSE	High	Master Protein	Q14683	Structural maintenance of chromosomes protein 1A OS=Homo sapiens GN=SMC1A PE=1 SV=2	0	122.312	28.3861	35	62	35	1	1233	143.144	7.64	1.132	0.824	1.098	0.842	0.899	0.869	0.861	0.749	0.965	1.029	1.005	1.013	122.6	89.2	118.9	91.1	108.3	97.8	94.6	93.7	81.5	105	112	109.4	110.2	108.8	26	26	26	26	26	28	28	28	28
FALSE	High	Master Protein	A0A087WWU8	Tropomyosin alpha-3 chain OS=Homo sapiens GN=TPM3 PE=1 SV=1	0	122.093	60.793	19	147	3	1	227	26.404	4.78	1.919	1.659	0.784	0.73	0.807	0.82	0.839	0.823	1.134	1.025	0.868	0.887	150.4	130	61.4	57.2	78.4	89.4	90.8	93	91.2	125.6	113.5	96.1	98.2	110.8	3	3	3	3	3	3	3	3	3
FALSE	High	Master Protein	P61981	14-3-3 protein gamma OS=Homo sapiens GN=YWHAG PE=1 SV=2	0	121.628	72.4696	14	112	10	1	247	28.285	4.89	1.239	1.15	0.917	0.931	0.812	0.771	0.981	0.826	1.107	0.899	1.006	0.794	125.8	116.7	93.1	94.5	101.5	89.7	85.2	108.4	91.3	122.3	99.3	111.1	87.7	110.5	10	10	10	10	10	9	9	9	9
FALSE	High	Master Protein	P54578	Ubiquitin carboxyl-terminal hydrolase 14 OS=Homo sapiens GN=USP14 PE=1 SV=3	0	121.344	47.7733	23	56	23	1	494	56.033	5.3	1.108	0.946	1.019	0.914	0.909	0.834	0.994	0.967	1.042	1.03	1.021	0.853	114.9	98.1	105.6	94.8	103.7	94.1	86.3	103	100.2	107.8	106.7	105.7	88.3	103.5	19	19	19	19	19	18	18	18	18
FALSE	High	Master Protein	P80723	Brain acid soluble protein 1 OS=Homo sapiens GN=BASP1 PE=1 SV=2	0	120.882	85.022	16	59	16	1	227	22.68	4.63	1.722	1.369	0.901	0.899	0.755	0.82	0.73	0.593	1.002	0.848	1.092	1.027	143.2	113.9	75	74.7	83.2	87.1	94.7	84.3	68.4	115.7	97.9	126	118.5	115.4	14	14	14	14	14	13	13	13	13
FALSE	High	Master Protein	O00299	Chloride intracellular channel protein 1 OS=Homo sapiens GN=CLIC1 PE=1 SV=4	0	120.76	69.7095	12	74	12	1	241	26.906	5.17	1.152	0.916	0.97	0.862	0.956	1.016	1.051	0.932	1.02	0.84	1.046	0.853	106.9	85	90	80	92.8	99.5	105.8	109.4	97	106.2	87.4	108.9	88.8	104.1	11	11	11	11	11	11	11	11	11
FALSE	High	Master Protein	P18669	Phosphoglycerate mutase 1 OS=Homo sapiens GN=PGAM1 PE=1 SV=2	0	120.721	66.1417	12	91	8	1	254	28.786	7.18	1.269	1.273	0.907	1.042	0.976	0.93	1.061	0.993	1.039	0.907	0.974	1.063	116.1	116.5	83	95.4	91.5	97.7	93.2	106.2	99.5	104	90.8	97.5	106.4	100.1	13	13	13	13	13	13	13	13	13
FALSE	High	Master Protein	A0A1B0GUU9	Immunoglobulin heavy constant mu (Fragment) OS=Homo sapiens GN=IGHM PE=1 SV=1	0	120.666	40.5063	14	79	5	1	474	51.891	6.15	0.951	1.701	0.542	1.008	1.116	0.948	0.465	0.549	1.27	1.653	0.801	0.649	87.6	156.8	50	92.9	92.2	127	108	52.9	62.5	144.6	188.3	91.2	73.9	113.9	14	14	14	14	14	11	11	11	11
FALSE	High	Master Protein	H7BXR3	Sorbin and SH3 domain-containing protein 2 (Fragment) OS=Homo sapiens GN=SORBS2 PE=1 SV=1	0	120.499	34.2767	21	74	1	1	636	70.132	9.6	0.864	1.087	0.306	1.41	1.096	1.112	1.245	1.456	0.886	1.413	0.748	1.322	78.8	99.1	27.9	128.5	91.1	95.9	97.3	109	127.5	77.6	123.7	65.5	115.8	87.6	2	2	2	2	2	2	2	2	2
FALSE	High	Master Protein	P06727	Apolipoprotein A-IV OS=Homo sapiens GN=APOA4 PE=1 SV=3	0	120.484	71.2121	25	64	25	1	396	45.371	5.38	0.764	1.459	0.784	1.044	0.674	0.711	1.114	1.145	1.156	1.199	0.728	0.777	73.8	140.9	75.7	100.8	96.6	71.2	75.1	117.7	120.9	122.2	126.6	76.9	82.1	105.6	24	24	24	24	24	19	19	19	19
FALSE	High	Master Protein	P05091	Aldehyde dehydrogenase, mitochondrial OS=Homo sapiens GN=ALDH2 PE=1 SV=2	0	120.331	42.3598	18	66	15	1	517	56.346	7.05	0.698	0.724	0.707	0.918	1.361	1.292	1.436	1.461	1.386	1.496	0.676	0.984	70.4	73	71.4	92.6	100.9	110.6	105	116.6	118.7	112.6	121.5	54.9	79.9	81.2	15	15	15	15	15	14	14	14	14
FALSE	High	Master Protein	O75533	Splicing factor 3B subunit 1 OS=Homo sapiens GN=SF3B1 PE=1 SV=3	0	120.247	23.2362	27	65	27	1	1304	145.738	7.09	1.15	0.716	1.073	0.836	0.948	0.936	0.891	0.842	0.949	0.991	1.007	0.986	118	73.5	110.1	85.8	102.6	99.6	98.3	93.6	88.5	99.7	104.1	105.8	103.6	105	23	23	23	23	23	20	20	20	20
FALSE	High	Master Protein	F6TLX2	Glyoxalase domain-containing protein 4 OS=Homo sapiens GN=GLOD4 PE=1 SV=1	0	120.203	38.247	18	91	18	1	502	54.685	8.7	0.95	0.948	1.063	0.975	0.971	0.994	1.065	1.046	1.015	0.937	1.014	1.061	101.8	101.5	113.8	104.5	107.1	95.7	98	104.9	103.1	100	92.3	99.9	104.5	98.5	16	16	16	16	16	19	19	19	19
FALSE	High	Master Protein	Q9Y4W6	AFG3-like protein 2 OS=Homo sapiens GN=AFG3L2 PE=1 SV=2	0	120.087	36.3864	30	67	30	1	797	88.528	8.66	0.828	0.666	1.284	0.889	0.892	0.881	0.961	0.849	1	1.061	1.195	0.958	93.2	75	144.5	100	112.5	91.4	90.3	98.5	87	102.5	108.7	122.4	98.2	102.5	25	25	25	25	25	23	23	23	23
FALSE	High	Master Protein	P30041	Peroxiredoxin-6 OS=Homo sapiens GN=PRDX6 PE=1 SV=3	0	119.963	52.2321	12	94	12	1	224	25.019	6.38	0.843	1.041	1.016	1.209	1.211	1.095	1.106	1.277	0.927	0.945	1.008	1.244	81.5	100.7	98.3	116.9	96.7	110.4	99.7	100.8	116.3	84.5	86.2	91.8	113.4	91.1	14	14	14	14	14	13	13	13	13
FALSE	High	Master Protein	E7EUC7	UTP--glucose-1-phosphate uridylyltransferase OS=Homo sapiens GN=UGP2 PE=1 SV=1	0	119.958	39.8453	19	65	19	1	517	57.769	8.13	1.039	0.878	0.938	1.058	0.962	0.916	1.158	0.972	1.109	1.019	1.092	1.015	106.5	90.1	96.2	108.5	102.5	93.6	89.2	112.8	94.7	108	99.2	106.3	98.8	97.4	17	17	17	17	17	16	16	16	16
FALSE	High	Master Protein	P27695	DNA-(apurinic or apyrimidinic site) lyase OS=Homo sapiens GN=APEX1 PE=1 SV=2	0	119.864	58.4906	14	74	14	1	318	35.532	8.12	1.291	1.076	0.914	0.955	0.876	0.938	0.993	0.902	1.061	1.049	1.051	1.037	120.7	100.6	85.4	89.3	93.5	88.9	95.2	100.8	91.5	107.7	106.5	106.7	105.3	101.5	14	14	14	14	14	12	12	12	12
FALSE	High	Master Protein	Q86UE4	Protein LYRIC OS=Homo sapiens GN=MTDH PE=1 SV=2	0	119.381	46.9072	20	54	20	1	582	63.799	9.32	1.184	1.224	0.892	0.903	0.941	1.085	0.913	0.988	1.046	1.071	0.951	0.87	115.4	119.3	87	88	97.5	95.7	110.3	92.8	100.4	106.3	108.9	96.7	88.4	101.7	17	17	17	17	17	14	14	14	14
FALSE	High	Master Protein	P13804	Electron transfer flavoprotein subunit alpha, mitochondrial OS=Homo sapiens GN=ETFA PE=1 SV=1	0	118.994	55.5556	14	72	14	1	333	35.058	8.38	0.961	0.841	1.382	0.762	0.7	0.683	0.796	0.716	0.986	0.964	1.307	0.846	105.5	92.3	151.6	83.5	109.7	78.7	76.8	89.5	80.5	110.9	108.4	147	95.1	112.4	13	13	13	13	13	13	13	13	13
FALSE	High	Master Protein	P32455	Guanylate-binding protein 1 OS=Homo sapiens GN=GBP1 PE=1 SV=2	0	118.97	33.1081	21	66	19	1	592	67.888	6.32	1.578	0.968	0.759	0.651	0.856	0.835	0.522	0.518	1.633	1.263	1.331	0.767	168.8	103.6	81.2	69.7	107	89.7	87.5	54.7	54.3	171.1	132.3	139.4	80.4	104.8	18	18	18	18	18	22	22	22	22
FALSE	High	Master Protein	Q7L576	Cytoplasmic FMR1-interacting protein 1 OS=Homo sapiens GN=CYFIP1 PE=1 SV=1	0	118.878	22.6656	26	51	11	1	1253	145.089	6.9	0.98	0.76	1.007	0.903	0.993	0.928	1.036	0.923	1.086	1.06	1.061	1.106	102.2	79.3	105.1	94.2	104.3	97.7	91.4	102	90.9	106.9	104.3	104.4	108.9	98.4	22	22	22	22	22	20	20	20	20
FALSE	High	Master Protein	Q9HC35	Echinoderm microtubule-associated protein-like 4 OS=Homo sapiens GN=EML4 PE=1 SV=3	0	118.869	25.6881	23	56	23	1	981	108.848	6.4	1.001	0.939	1.019	0.887	0.82	0.794	0.942	0.828	0.99	0.915	1.084	0.875	104.4	97.9	106.3	92.5	104.2	89.7	86.8	103	90.6	108.3	100.1	118.5	95.7	109.4	16	16	16	16	16	20	20	20	20
FALSE	High	Master Protein	P00338	L-lactate dehydrogenase A chain OS=Homo sapiens GN=LDHA PE=1 SV=2	0	118.821	43.3735	15	110	14	1	332	36.665	8.27	1.113	0.959	0.973	0.814	0.832	0.77	1.035	0.804	1.123	0.906	1.182	0.875	117	100.8	102.3	85.6	105.1	88	81.4	109.5	85.1	118.9	95.9	125.1	92.7	105.8	15	15	15	15	15	15	15	15	15
FALSE	High	Master Protein	O00151	PDZ and LIM domain protein 1 OS=Homo sapiens GN=PDLIM1 PE=1 SV=4	0	118.767	60.1824	15	77	15	1	329	36.049	7.02	1.265	1.144	0.869	0.969	1.015	1.049	0.932	0.945	0.991	0.908	1.107	1.033	117.4	106.2	80.6	89.9	92.8	101.7	105.1	93.3	94.7	99.3	90.9	110.9	103.5	100.2	14	14	14	14	14	14	14	14	14
FALSE	High	Master Protein	Q16531	DNA damage-binding protein 1 OS=Homo sapiens GN=DDB1 PE=1 SV=1	0	118.651	26.9298	27	66	27	1	1140	126.887	5.26	0.922	0.97	1.132	0.926	0.858	0.835	0.965	0.904	0.991	0.981	0.975	0.912	97.6	102.7	119.8	98	105.8	91.3	88.9	102.7	96.1	105.5	104.4	103.7	97	106.4	24	24	24	24	24	22	22	22	22
FALSE	High	Master Protein	P02790	Hemopexin OS=Homo sapiens GN=HPX PE=1 SV=2	0	118.608	37.6623	12	142	12	1	462	51.643	7.02	0.723	1.407	0.707	1.045	1.188	0.897	1.081	1.018	1.019	1.091	0.729	0.8	71	138.3	69.5	102.7	98.3	121.9	92	110.9	104.4	104.6	112	74.8	82.1	102.6	15	15	15	15	15	14	14	14	14
FALSE	High	Master Protein	P00915	Carbonic anhydrase 1 OS=Homo sapiens GN=CA1 PE=1 SV=2	0	118.499	61.6858	12	235	5	1	261	28.852	7.12	0.723	1.795	0.401	1.217	1.29	0.957	0.872	1.841	0.889	1.586	0.698	0.682	64.8	160.8	35.9	109	89.6	114.7	85.1	77.5	163.6	79	141	62.1	60.6	88.9	13	13	13	13	13	14	14	14	14
FALSE	High	Master Protein	Q96CM8	Acyl-CoA synthetase family member 2, mitochondrial OS=Homo sapiens GN=ACSF2 PE=1 SV=2	0	118.107	34.4715	17	69	17	1	615	68.081	7.55	0.737	0.755	1.066	1.099	0.998	1.068	1.097	1.146	0.901	1.052	1.155	1.235	78.5	80.5	113.6	117.1	106.6	92.7	99.2	101.9	106.5	83.7	97.7	107.4	114.8	92.9	16	16	16	16	16	16	16	16	16
FALSE	High	Master Protein	E9PEW8	Hemoglobin subunit delta (Fragment) OS=Homo sapiens GN=HBD PE=1 SV=1	0	117.992	69.2308	8	287	1	1	104	11.339	6.37					0.685	0.647	0.653	1.365	0.594	1.943	0.62	0.534						72.9	68.9	69.5	145.3	63.2	206.9	66	56.9	106.5						1	1	1	1
FALSE	High	Master Protein	Q9Y5X3	Sorting nexin-5 OS=Homo sapiens GN=SNX5 PE=1 SV=1	0	117.531	46.7822	20	76	18	1	404	46.787	6.76	0.952	0.767	1.297	0.882	0.916	0.929	1.017	0.888	1.018	0.891	1.013	0.904	103	83.1	140.3	95.5	108.2	96.7	98.1	107.4	93.7	107.5	94.1	106.9	95.4	105.6	17	17	17	17	17	18	18	18	18
FALSE	High	Master Protein	Q3LXA3	Triokinase/FMN cyclase OS=Homo sapiens GN=TKFC PE=1 SV=2	0	117.491	42.9565	16	58	16	1	575	58.91	7.49	0.929	0.879	0.857	1.238	1.098	1.056	1.132	1.13	0.99	0.957	0.959	1.183	86.5	81.9	79.9	115.3	93.1	104.3	100.2	107.4	107.2	94	90.9	91	112.3	94.9	14	14	14	14	14	15	15	15	15
FALSE	High	Master Protein	Q13509	Tubulin beta-3 chain OS=Homo sapiens GN=TUBB3 PE=1 SV=2	0	117.47	32.2222	11	125	2	1	450	50.4	4.93	0.98	0.702	1.099	0.742									112.1	80.3	125.7	84.9	114.4										2	2	2	2	2
FALSE	High	Master Protein	E7EPK1	Septin-7 OS=Homo sapiens GN=SEPT7 PE=1 SV=2	0	116.685	44.3936	18	75	16	1	437	50.663	8.63	1.172	1.167	0.844	0.965	0.862	0.828	1.121	0.913	1.168	1.053	0.983	1.009	117.7	117.3	84.8	97	100.5	87.8	84.4	114.3	93.1	119.1	107.3	100.2	102.9	101.9	18	18	18	18	18	15	15	15	15
FALSE	High	Master Protein	O00159	Unconventional myosin-Ic OS=Homo sapiens GN=MYO1C PE=1 SV=4	0	116.114	32.3612	28	56	28	1	1063	121.606	9.41	0.868	0.717	1.174	1.044	0.96	0.871	0.963	0.937	0.91	0.877	0.848	1.068	93	76.7	125.7	111.8	107.1	102.9	93.3	103.1	100.4	97.5	93.9	90.9	114.4	107.1	24	24	24	24	24	21	21	21	21
FALSE	High	Master Protein	P46459	Vesicle-fusing ATPase OS=Homo sapiens GN=NSF PE=1 SV=3	0	115.868	33.1989	23	63	22	1	744	82.542	6.95	1.092	0.864	0.863	0.974	0.958	0.859	1.028	0.954	1.076	1.044	0.975	1.022	115.5	91.4	91.3	103.1	105.8	97	86.9	104.1	96.6	109	105.7	98.8	103.5	101.3	19	19	19	19	19	19	19	19	19
FALSE	High	Master Protein	E9PMS6	LIM domain only protein 7 OS=Homo sapiens GN=LMO7 PE=1 SV=1	0	115.844	25.8039	29	49	1	1	1275	145.334	7.3	0.688	0.869	0.488	1.041	1.324	1.58	1.1	1.212	0.91	1.015	0.971	1.354	50.8	64.2	36	76.9	73.9	117.7	140.4	97.7	107.7	80.9	90.2	86.2	120.3	88.9	1	1	1	1	1	1	1	1	1
FALSE	High	Master Protein	P21281	V-type proton ATPase subunit B, brain isoform OS=Homo sapiens GN=ATP6V1B2 PE=1 SV=3	0	115.548	44.4227	17	52	17	1	511	56.465	5.81	0.988	0.91	1.099	0.846	0.755	0.754	0.938	0.788	0.993	0.891	1.103	0.836	99	91.1	110.1	84.7	100.2	83.9	83.7	104.2	87.5	110.3	98.9	122.5	92.9	111.1	15	15	15	15	15	16	16	16	16
FALSE	High	Master Protein	P54136	Arginine--tRNA ligase, cytoplasmic OS=Homo sapiens GN=RARS PE=1 SV=2	0	115.425	40.1515	25	57	25	1	660	75.331	6.68	0.93	0.722	1.037	0.947	0.912	0.871	0.956	0.886	0.941	0.927	1.036	0.959	104.9	81.5	117.1	107	112.9	97	92.6	101.7	94.2	100.1	98.5	110.2	102	106.4	23	23	23	23	23	19	19	19	19
FALSE	High	Master Protein	Q15019	Septin-2 OS=Homo sapiens GN=SEPT2 PE=1 SV=1	0	115.019	54.0166	15	67	15	1	361	41.461	6.6	1.085	1.058	0.924	1.021	0.853	0.846	1.039	0.902	1.066	0.954	0.981	1.009	106.7	104.1	90.9	100.4	98.4	88.9	88.3	108.3	94.1	111.2	99.5	102.3	105.3	104.3	14	14	14	14	14	14	14	14	14
FALSE	High	Master Protein	Q9H2U2	Inorganic pyrophosphatase 2, mitochondrial OS=Homo sapiens GN=PPA2 PE=1 SV=2	0	114.874	48.503	15	62	14	1	334	37.896	7.39	0.906	0.801	1.468	0.676	0.677	0.7	0.748	0.655	0.91	0.856	1.513	0.837	105.3	93.1	170.6	78.5	116.2	76.2	78.8	84.2	73.8	102.5	96.4	170.4	94.3	112.7	15	15	15	15	15	15	15	15	15
FALSE	High	Master Protein	P51572	B-cell receptor-associated protein 31 OS=Homo sapiens GN=BCAP31 PE=1 SV=3	0	114.338	43.4959	17	96	17	1	246	27.974	8.44	1.107	0.947	0.999	1.022	1.075	1.095	1.233	1.048	0.958	1.04	1.052	1.055	116.4	99.6	105	107.5	105.1	101.6	103.6	116.6	99.1	90.6	98.3	99.5	99.8	94.6	17	17	17	17	17	18	18	18	18
FALSE	High	Master Protein	Q14767	Latent-transforming growth factor beta-binding protein 2 OS=Homo sapiens GN=LTBP2 PE=1 SV=3	0	114.266	14.6074	25	58	25	1	1821	194.923	5.19	0.98	0.886	0.925	0.813	1.006	1.185	0.909	1.053	0.985	0.829	1.025	0.981	88.8	80.3	83.8	73.7	90.6	100.6	118.5	90.9	105.3	98.5	82.9	102.6	98.1	100	22	22	22	22	22	19	19	19	19
FALSE	High	Master Protein	O00410	Importin-5 OS=Homo sapiens GN=IPO5 PE=1 SV=4	0	114.251	26.618	23	51	23	1	1097	123.55	4.94	0.869	0.698	1.436	0.803	0.811	0.734	0.904	0.776	1.007	0.898	0.89	0.821	92.8	74.5	153.5	85.8	106.9	93.8	84.8	104.5	89.7	116.5	103.8	102.9	94.9	115.6	18	18	18	18	18	16	16	16	16
FALSE	High	Master Protein	F8WD26	LIM domain only protein 7 OS=Homo sapiens GN=LMO7 PE=1 SV=2	0	114.221	19.6812	29	48	1	1	1631	186.064	7.18	0.829	0.836	1.005	0.952	1.05	1.115	0.893	0.944	0.871	0.882	1.051	1.032	88.1	88.8	106.7	101.1	106.2	106	112.6	90.1	95.3	87.9	89	106.1	104.1	100.9	20	20	20	20	20	22	22	22	22
FALSE	High	Master Protein	Q9Y230	RuvB-like 2 OS=Homo sapiens GN=RUVBL2 PE=1 SV=3	0	114.146	39.5248	19	52	19	1	463	51.125	5.64	1.023	0.906	0.863	1.004	0.984	0.96	0.963	0.979	1.008	1.075	0.936	0.98	108.4	96	91.4	106.3	105.9	99.7	97.2	97.5	99.2	102.1	108.9	94.8	99.3	101.3	16	16	16	16	16	18	18	18	18
FALSE	High	Master Protein	P01008	Antithrombin-III OS=Homo sapiens GN=SERPINC1 PE=1 SV=1	0	114.142	47.4138	20	74	20	1	464	52.569	6.71	0.784	1.368	0.751	1.144	1.24	1.034	1.385	1.597	1.088	1.132	0.805	0.943	78.4	136.8	75	114.3	99.9	107.1	89.3	119.6	137.9	93.9	97.7	69.5	81.5	86.3	20	20	20	20	20	20	20	20	20
FALSE	High	Master Protein	H0YBR7	Thyroglobulin (Fragment) OS=Homo sapiens GN=TG PE=1 SV=1	0	114.138	58.1395	11	545	1	1	172	19.279	5.63	0.861	1.159	0.417	1.016	1.114	0.925	0.918	0.796	1.068	0.971	0.952	1.174	104.3	140.4	50.5	123.1	121.2	114.8	95.3	94.5	82	110	100	98	121	103	1	1	1	1	1	1	1	1	1
FALSE	High	Master Protein	P11413	Glucose-6-phosphate 1-dehydrogenase OS=Homo sapiens GN=G6PD PE=1 SV=4	0	114.127	41.3592	19	73	19	1	515	59.219	6.84	0.878	0.819	1.154	1.098	1.028	1.039	1.397	1.346	1.01	0.959	0.952	1.049	96.4	89.9	126.7	120.5	109.8	93.5	94.5	127	122.4	91.8	87.2	86.6	95.3	90.9	18	18	18	18	18	19	19	19	19
FALSE	High	Master Protein	Q96QK1	Vacuolar protein sorting-associated protein 35 OS=Homo sapiens GN=VPS35 PE=1 SV=2	0	114.113	29.397	20	56	18	1	796	91.649	5.49	0.895	0.66	1.101	0.97	0.959	0.896	1.047	0.916	1.057	0.95	1.055	0.926	97.1	71.6	119.4	105.2	108.5	98.5	92	107.4	94	108.5	97.6	108.3	95.1	102.7	17	17	17	17	17	17	17	17	17
FALSE	High	Master Protein	P07339	Cathepsin D OS=Homo sapiens GN=CTSD PE=1 SV=1	0	114.029	39.5631	12	77	12	1	412	44.524	6.54	0.909	1.002	0.924	1.259	1.507	1.436	1.319	1.167	1.031	1.01	1.025	0.943	86.1	94.9	87.5	119.3	94.7	130.8	124.6	114.4	101.2	89.4	87.6	88.9	81.8	86.8	14	14	14	14	14	13	13	13	13
FALSE	High	Master Protein	O75746	Calcium-binding mitochondrial carrier protein Aralar1 OS=Homo sapiens GN=SLC25A12 PE=1 SV=2	0	113.483	37.3156	21	49	14	1	678	74.715	8.38	0.757	0.723	1.181	0.891	0.873	0.815	0.852	0.829	0.925	0.964	1.343	0.861	90.5	86.5	141.2	106.5	119.6	92.4	86.2	90.1	87.7	97.8	101.9	142	91	105.8	16	16	16	16	16	16	16	16	16
FALSE	High	Master Protein	B0YIW6	Archain 1, isoform CRA_a OS=Homo sapiens GN=ARCN1 PE=1 SV=1	0	113.061	35.6884	20	69	20	1	552	61.587	5.85	1.092	0.827	1.037	0.924	0.915	0.886	1.019	0.908	1.103	1.036	1.101	1.055	115.1	87.1	109.2	97.4	105.3	91.4	88.4	101.7	90.7	110.2	103.4	110	105.3	99.8	19	19	19	19	19	18	18	18	18
FALSE	High	Master Protein	P21291	Cysteine and glycine-rich protein 1 OS=Homo sapiens GN=CSRP1 PE=1 SV=3	0	112.893	60.1036	11	71	11	1	193	20.554	8.57	1.039	1.034	0.716	1.38	0.955	0.944	1.151	1.045	1.026	0.748	0.734	1.001	105.1	104.6	72.4	139.6	101.1	100	99	120.6	109.5	107.5	78.4	76.9	104.9	104.8	11	11	11	11	11	11	11	11	11
FALSE	High	Master Protein	P48735	Isocitrate dehydrogenase [NADP], mitochondrial OS=Homo sapiens GN=IDH2 PE=1 SV=2	0	112.811	45.7965	19	70	19	1	452	50.877	8.69	1.423	1.117	1.104	0.68	0.58	0.531	0.695	0.577	1.291	1.212	1.358	0.849	147.8	116	114.7	70.7	103.9	64.9	59.4	77.8	64.5	144.4	135.5	151.9	94.9	111.8	17	17	17	17	17	18	18	18	18
FALSE	High	Master Protein	Q14247	Src substrate cortactin OS=Homo sapiens GN=CTTN PE=1 SV=2	0	112.787	39.2727	22	70	22	1	550	61.549	5.4	1.059	1.022	0.945	0.901	1.077	1.051	0.984	1.058	0.965	0.954	1.139	1.221	110.3	106.4	98.5	93.9	104.2	102.5	100.1	93.7	100.8	91.8	90.8	108.5	116.3	95.2	18	18	18	18	18	20	20	20	20
FALSE	High	Master Protein	P12109	Collagen alpha-1(VI) chain OS=Homo sapiens GN=COL6A1 PE=1 SV=3	0	112.772	22.8599	20	56	20	1	1028	108.462	5.43	1.003	0.843	1.55	0.924	1.009	1.006	0.734	0.832	0.689	0.695	0.515	0.586	98.5	82.8	152.3	90.8	98.2	130.3	129.9	94.8	107.4	89	89.7	66.5	75.6	129.1	20	20	20	20	20	15	15	15	15
FALSE	High	Master Protein	P50895	Basal cell adhesion molecule OS=Homo sapiens GN=BCAM PE=1 SV=2	0	112.77	34.2357	18	67	18	1	628	67.363	5.81	0.836	1.151	0.857	1.087	1.187	1.57	1.005	1.338	0.803	0.952	0.742	1.172	78.8	108.4	80.8	102.4	94.3	109.5	144.7	92.7	123.3	74	87.8	68.4	108.1	92.2	17	17	17	17	17	17	17	17	17
FALSE	High	Master Protein	P35998	26S proteasome regulatory subunit 7 OS=Homo sapiens GN=PSMC2 PE=1 SV=3	0	112.296	51.0393	20	52	20	1	433	48.603	5.95	0.999	0.882	1.045	0.935	0.909	0.826	1	0.86	1.099	1.009	1.12	0.919	107	94.4	112	100.1	107.1	93.3	84.9	102.7	88.4	112.9	103.6	115	94.4	102.7	16	16	16	16	16	18	18	18	18
FALSE	High	Master Protein	Q9UGI8	Testin OS=Homo sapiens GN=TES PE=1 SV=1	0	112.195	51.5439	19	56	19	1	421	47.964	7.68	1.297	1.133	1.063	0.935	0.871	0.97	0.874	0.891	0.982	0.885	1.066	0.994	121.8	106.4	99.8	87.8	93.9	91.7	102.2	92.1	93.8	103.4	93.2	112.2	104.6	105.3	15	15	15	15	15	14	14	14	14
FALSE	High	Master Protein	P00747	Plasminogen OS=Homo sapiens GN=PLG PE=1 SV=2	0	112.006	32.0988	23	81	23	1	810	90.51	7.24	0.874	1.173	0.802	1.134	1.198	0.962	1.126	1.261	1.031	1.433	0.796	0.932	83	111.4	76.2	107.7	95	111.3	89.4	104.6	117.2	95.8	133.1	74	86.6	92.9	20	20	20	20	20	21	21	21	21
FALSE	High	Master Protein	A8MXP9	Matrin-3 OS=Homo sapiens GN=MATR3 PE=1 SV=1	0	111.562	25.5866	24	62	24	1	895	99.905	6.04	1.205	0.56	1.064	0.837	0.973	0.975	0.955	0.895	0.982	1.118	1.066	1.191	120.9	56.2	106.7	84	100.3	96.3	96.5	94.5	88.6	97.1	110.6	105.5	117.8	98.9	18	18	18	18	18	23	23	23	23
FALSE	High	Master Protein	Q13045	Protein flightless-1 homolog OS=Homo sapiens GN=FLII PE=1 SV=2	0	111.355	22.6162	22	42	22	1	1269	144.659	6.05	1.009	0.965	0.952	0.993	0.961	0.899	0.945	0.893	1.027	0.985	1.002	0.984	94.9	90.7	89.5	93.4	94	99.3	93	97.7	92.3	106.2	101.8	103.6	101.7	103.4	17	17	17	17	17	17	17	17	17
FALSE	High	Master Protein	P27694	Replication protein A 70 kDa DNA-binding subunit OS=Homo sapiens GN=RPA1 PE=1 SV=2	0	111.327	37.1753	21	53	21	1	616	68.095	7.21	1.065	0.851	0.937	0.919	0.971	0.953	0.873	0.965	1.009	1.062	0.935	1.019	113.3	90.6	99.6	97.8	106.4	99.5	97.7	89.4	98.9	103.5	108.9	95.8	104.5	102.5	17	17	17	17	17	18	18	18	18
FALSE	High	Master Protein	Q93009	Ubiquitin carboxyl-terminal hydrolase 7 OS=Homo sapiens GN=USP7 PE=1 SV=2	0	110.923	29.1289	24	44	24	1	1102	128.22	5.55	1.05	0.842	0.859	0.931	0.917	0.897	0.916	0.857	1.091	1.052	0.954	1.046	108.8	87.3	89	96.5	103.6	94.9	92.8	94.8	88.7	112.9	108.9	98.7	108.2	103.5	16	16	16	16	16	22	22	22	22
FALSE	High	Master Protein	Q6DD88	Atlastin-3 OS=Homo sapiens GN=ATL3 PE=1 SV=1	0	110.642	33.0869	15	67	15	1	541	60.503	5.66	0.996	0.631	0.93	1.042	0.999	0.952	1.156	0.989	1.037	1.036	0.999	0.959	100.5	63.8	93.9	105.3	101	98.6	93.9	114.1	97.7	102.3	102.3	98.6	94.7	98.7	14	14	14	14	14	13	13	13	13
FALSE	High	Master Protein	P07910	Heterogeneous nuclear ribonucleoproteins C1/C2 OS=Homo sapiens GN=HNRNPC PE=1 SV=4	0	110.568	34.3137	14	94	14	1	306	33.65	5.08	1.514	0.73	1.405	0.513	0.68	0.71	0.59	0.665	0.723	0.752	1.034	0.539	144	69.4	133.6	48.7	95.1	91.3	95.4	79.2	89.3	97.1	100.9	138.8	72.4	134.2	15	15	15	15	15	13	13	13	13
FALSE	High	Master Protein	P00488	Coagulation factor XIII A chain OS=Homo sapiens GN=F13A1 PE=1 SV=4	0	110.519	29.918	18	51	18	1	732	83.215	6.09	0.944	1.03	1.032	0.873	0.814	0.787	1.149	0.806	1.144	0.948	0.781	0.729	84.8	92.5	92.7	78.4	89.8	90.5	87.6	127.8	89.7	127.3	105.4	86.9	81.1	111.2	15	15	15	15	15	15	15	15	15
FALSE	High	Master Protein	Q5T6W2	Heterogeneous nuclear ribonucleoprotein K (Fragment) OS=Homo sapiens GN=HNRNPK PE=1 SV=1	0	110.473	40.8971	16	100	1	1	379	41.781	5.59	0.973	0.641	1.151	0.849	0.967	0.953	1.022	0.982	0.775	0.88	1.037	0.872	106.2	69.9	125.5	92.6	109.1	102.3	100.8	108.1	103.9	82	93.1	109.7	92.3	105.8	1	1	1	1	1	1	1	1	1
FALSE	High	Master Protein	P50454	Serpin H1 OS=Homo sapiens GN=SERPINH1 PE=1 SV=2	0	110.412	41.6268	15	66	15	1	418	46.411	8.69	1.006	0.724	1.133	0.887	0.849	0.814	0.875	0.843	0.832	0.89	1.276	0.827	98.2	70.7	110.7	86.7	97.7	92.6	88.8	95.4	91.9	90.7	97	139	90.1	109	13	13	13	13	13	14	14	14	14
FALSE	High	Master Protein	P51858	Hepatoma-derived growth factor OS=Homo sapiens GN=HDGF PE=1 SV=1	0	110.372	61.6667	14	93	13	1	240	26.772	4.73	1.155	1.183	0.95	0.945	1.018	1.02	1.04	0.964	0.977	0.934	0.958	1.058	117	119.8	96.2	95.8	101.3	102.7	102.9	104.9	97.2	98.6	94.2	96.7	106.8	100.9	13	13	13	13	13	13	13	13	13
FALSE	High	Master Protein	Q15582	Transforming growth factor-beta-induced protein ig-h3 OS=Homo sapiens GN=TGFBI PE=1 SV=1	0	110.331	32.6501	17	63	17	1	683	74.634	7.71	1.442	0.89	1.484	0.61	0.604	0.613	0.827	0.627	1.009	0.832	1.01	0.569	140	86.5	144.1	59.2	97.1	76.7	77.9	105.1	79.6	128.2	105.7	128.4	72.3	127.1	13	13	13	13	13	15	15	15	15
FALSE	High	Master Protein	Q9Y696	Chloride intracellular channel protein 4 OS=Homo sapiens GN=CLIC4 PE=1 SV=4	0	109.753	64.0316	14	52	14	1	253	28.754	5.59	0.977	0.75	0.998	0.98	0.897	0.854	1.056	0.941	0.95	0.812	0.834	0.865	93.7	71.9	95.8	94.1	96	98.1	93.4	115.5	102.9	103.9	88.8	91.3	94.5	109.4	12	12	12	12	12	13	13	13	13
FALSE	High	Master Protein	P42765	3-ketoacyl-CoA thiolase, mitochondrial OS=Homo sapiens GN=ACAA2 PE=1 SV=2	0	109.697	48.8665	14	75	14	1	397	41.898	8.09	0.728	0.733	1.552	0.751	0.803	0.767	0.9	0.696	0.859	0.804	1.119	0.814	83.8	84.4	178.6	86.4	115.1	92.7	88.6	104	80.4	99.3	92.9	129.3	94	115.6	11	11	11	11	11	14	14	14	14
FALSE	High	Master Protein	Q12797	Aspartyl/asparaginyl beta-hydroxylase OS=Homo sapiens GN=ASPH PE=1 SV=3	0	109.601	29.2876	20	59	20	1	758	85.809	5.01	0.87	0.874	0.903	1.311	1.242	1.246	1.169	1.308	0.892	0.973	0.871	1.042	87.6	88	90.8	131.9	100.6	114.5	114.9	107.8	120.5	82.3	89.7	80.3	96.1	92.2	18	18	18	18	18	15	15	15	15
FALSE	High	Master Protein	Q9Y3I0	tRNA-splicing ligase RtcB homolog OS=Homo sapiens GN=RTCB PE=1 SV=1	0	109.101	44.7525	17	62	17	1	505	55.175	7.23	1.025	0.858	1.055	0.927	0.902	0.889	0.959	0.845	1.043	0.981	1.053	1.014	107.7	90.1	110.8	97.4	105	94.3	93.1	100.4	88.4	109.1	102.6	110.2	106.2	104.6	16	16	16	16	16	15	15	15	15
FALSE	High	Master Protein	P30084	Enoyl-CoA hydratase, mitochondrial OS=Homo sapiens GN=ECHS1 PE=1 SV=4	0	109.083	52.4138	15	62	15	1	290	31.367	8.07	0.885	0.807	1.214	0.846	0.847	1.008	0.953	0.913	1.071	1.11	1.266	1.015	101	92	138.5	96.5	114.1	82.7	98.4	93	89.1	104.5	108.3	123.6	99.1	97.6	14	14	14	14	14	13	13	13	13
FALSE	High	Master Protein	P35222	Catenin beta-1 OS=Homo sapiens GN=CTNNB1 PE=1 SV=1	0	108.985	24.4558	16	58	15	1	781	85.442	5.86	0.684	0.766	0.94	1.099	1.185	1.074	1.167	1.076	0.915	0.974	0.867	1.178	73	81.7	100.3	117.3	106.7	113.6	103	112	103.2	87.8	93.4	83.1	113	95.9	16	16	16	16	16	16	16	16	16
FALSE	High	Master Protein	Q9H0U4	Ras-related protein Rab-1B OS=Homo sapiens GN=RAB1B PE=1 SV=1	0	108.815	74.6269	13	107	5	1	201	22.157	5.73	1.152	1.066	1.064	0.989	0.881	0.873	1.009	0.887	0.995	0.913	0.951	1.007	108.5	100.5	100.2	93.2	94.2	93.8	92.9	107.4	94.4	105.9	97.1	101.2	107.2	106.4	6	6	6	6	6	6	6	6	6
FALSE	High	Master Protein	P02649	Apolipoprotein E OS=Homo sapiens GN=APOE PE=1 SV=1	0	108.814	59.6215	19	74	19	1	317	36.132	5.73	0.902	1.014	0.788	0.781	0.92	0.912	1.407	1.488	0.881	0.99	0.632	0.82	53.8	60.5	46.9	46.5	59.6	90.6	89.7	138.5	146.5	86.7	97.5	62.2	80.7	98.4	21	21	21	21	21	18	18	18	18
FALSE	High	Master Protein	P26639	Threonine--tRNA ligase, cytoplasmic OS=Homo sapiens GN=TARS PE=1 SV=3	0	108.335	37.2061	23	52	22	1	723	83.382	6.67	1.03	0.973	1.072	0.939	0.932	0.903	1.008	0.943	1.042	0.95	1.002	0.979	108	102	112.4	98.4	104.8	95.9	92.9	103.7	97	107.2	97.7	103	100.7	102.8	20	20	20	20	20	16	16	16	16
FALSE	High	Master Protein	P60842	Eukaryotic initiation factor 4A-I OS=Homo sapiens GN=EIF4A1 PE=1 SV=1	0	108.147	49.7537	18	69	4	1	406	46.125	5.48	1.219	0.809	1.051	0.781	0.838	0.817	1.002	0.834	1.273	1.152	1.255	0.94	133.3	88.4	115	85.4	109.3	82.7	80.6	98.9	82.3	125.6	113.6	123.8	92.7	98.7	7	7	7	7	7	8	8	8	8
FALSE	High	Master Protein	P62820	Ras-related protein Rab-1A OS=Homo sapiens GN=RAB1A PE=1 SV=3	0	108.063	71.7073	13	105	5	1	205	22.663	6.21	0.956	1.013	1.011	1.128	0.993	0.991	1.075	1.038	0.956	0.893	0.961	1.096	94.8	100.5	100.2	111.9	99.2	98.6	98.5	106.8	103.2	95	88.8	95.5	108.9	99.4	11	11	11	11	11	12	12	12	12
FALSE	High	Master Protein	O14980	Exportin-1 OS=Homo sapiens GN=XPO1 PE=1 SV=1	0	107.933	23.9963	20	72	20	1	1071	123.306	6.06	1.007	0.739	0.979	0.98	0.902	0.869	0.995	0.835	1.073	1.06	1.025	0.944	104.4	76.6	101.4	101.6	103.6	94	90.5	103.7	87	111.8	110.5	106.8	98.4	104.2	19	19	19	19	19	17	17	17	17
FALSE	High	Master Protein	P42167	Lamina-associated polypeptide 2, isoforms beta/gamma OS=Homo sapiens GN=TMPO PE=1 SV=2	0	107.922	45.3744	15	45	7	1	454	50.639	9.38	1.493	1.343	0.877	0.76	0.784	0.766	0.768	0.69	1.145	1.195	0.938	0.904	140.3	126.2	82.4	71.4	94	87.7	85.6	85.8	77.1	128	133.6	104.8	101	111.8	15	15	15	15	15	11	11	11	11
FALSE	High	Master Protein	H7BXI1	Extended synaptotagmin-2 (Fragment) OS=Homo sapiens GN=ESYT2 PE=1 SV=1	0	107.736	29.2986	21	50	21	1	884	97.949	8.57	0.961	0.817	0.794	1.115	1.065	0.987	0.995	0.97	0.975	1.047	0.952	1.006	89.8	76.3	74.2	104.2	93.5	107.4	99.5	100.3	97.8	98.3	105.6	95.9	101.4	100.8	16	16	16	16	16	17	17	17	17
FALSE	High	Master Protein	O94760	N(G),N(G)-dimethylarginine dimethylaminohydrolase 1 OS=Homo sapiens GN=DDAH1 PE=1 SV=3	0	107.73	60.3509	14	72	13	1	285	31.102	5.81	0.726	0.845	1.087	1.092	1.054	1.042	1.186	1.228	0.885	0.855	0.993	1.246	77.5	90.1	116	116.5	106.7	98.8	97.6	111.2	115.1	83	80.2	93.1	116.8	93.7	14	14	14	14	14	14	14	14	14
FALSE	High	Master Protein	P54652	Heat shock-related 70 kDa protein 2 OS=Homo sapiens GN=HSPA2 PE=1 SV=1	0	107.722	29.2645	18	102	8	1	639	69.978	5.74	1.002	0.785	0.959	0.951	1.181	1.215	0.995	1.132	0.973	0.963	0.924	1.294	102.3	80.2	98	97.1	102.1	110.1	113.3	92.8	105.5	90.7	89.8	86.2	120.7	93.2	6	6	6	6	6	5	5	5	5
FALSE	High	Master Protein	P04899	Guanine nucleotide-binding protein G(i) subunit alpha-2 OS=Homo sapiens GN=GNAI2 PE=1 SV=3	0	107.62	59.7183	17	67	9	1	355	40.425	5.54	1.403	1.123	0.742	1.023	0.976	0.93	1.159	0.996	1.267	1.217	0.923	1.05	131.1	104.9	69.3	95.6	93.5	93.6	89.2	111.1	95.5	121.5	116.7	88.6	100.7	95.9	15	15	15	15	15	13	13	13	13
FALSE	High	Master Protein	O95831	Apoptosis-inducing factor 1, mitochondrial OS=Homo sapiens GN=AIFM1 PE=1 SV=1	0	107.533	33.1158	18	59	18	1	613	66.859	8.95	0.889	0.84	1.275	0.775	0.784	0.767	0.828	0.78	1.028	1.055	1.22	0.855	97.9	92.5	140.4	85.4	110.1	84.9	83.1	89.7	84.5	111.3	114.3	132.1	92.6	108.3	16	16	16	16	16	18	18	18	18
FALSE	High	Master Protein	Q16822	Phosphoenolpyruvate carboxykinase [GTP], mitochondrial OS=Homo sapiens GN=PCK2 PE=1 SV=3	0	107.517	33.4375	19	56	8	1	640	70.685	7.62	0.836	0.76	1.479	0.813	0.92	0.846	0.832	0.831	0.941	0.969	1.039	0.807	86.3	78.4	152.7	83.9	103.2	101.3	93.1	91.6	91.4	103.5	106.6	114.3	88.8	110	17	17	17	17	17	14	14	14	14
FALSE	High	Master Protein	P22626	Heterogeneous nuclear ribonucleoproteins A2/B1 OS=Homo sapiens GN=HNRNPA2B1 PE=1 SV=2	0	107.105	46.4589	14	118	13	1	353	37.407	8.95	1.299	0.858	1.052	0.745	0.832	0.961	0.803	0.948	0.801	0.962	0.931	0.861	131.7	87	106.6	75.5	101.4	91.9	106.1	88.7	104.7	88.5	106.3	102.8	95.1	110.5	13	13	13	13	13	15	15	15	15
FALSE	High	Master Protein	P61158	Actin-related protein 3 OS=Homo sapiens GN=ACTR3 PE=1 SV=3	0	107.032	46.89	15	57	15	1	418	47.341	5.88	1.519	1.466	0.884	0.725	0.691	0.697	0.906	0.67	1.357	1.161	1.047	0.868	147.1	141.9	85.6	70.2	96.8	75.4	75.9	98.8	73	147.9	126.5	114.2	94.7	109	15	15	15	15	15	12	12	12	12
FALSE	High	Master Protein	P55084	Trifunctional enzyme subunit beta, mitochondrial OS=Homo sapiens GN=HADHB PE=1 SV=3	0	106.851	27.2152	13	91	13	1	474	51.262	9.41	0.947	0.759	1.35	0.77	0.752	0.799	0.877	0.746	0.97	0.964	1.235	0.867	99.9	80	142.3	81.2	105.4	82.4	87.6	96.1	81.7	106.3	105.6	135.3	95	109.6	14	14	14	14	14	14	14	14	14
FALSE	High	Master Protein	Q96TA1	Niban-like protein 1 OS=Homo sapiens GN=FAM129B PE=1 SV=3	0	106.772	36.4611	23	63	22	1	746	84.085	6.19	0.768	0.611	1.091	1.057	1.033	1.004	1.109	0.915	0.947	0.833	1.36	0.946	78.6	62.5	111.7	108.2	102.3	101.1	98.2	108.5	89.5	92.7	81.5	133	92.5	97.8	20	20	20	20	20	19	19	19	19
FALSE	High	Master Protein	C9JIF9	Acylamino-acid-releasing enzyme OS=Homo sapiens GN=APEH PE=1 SV=1	0	106.365	27.5441	18	62	18	1	737	81.622	5.54	0.94	1.143	0.925	1.082	1.077	0.973	1.088	1.243	0.976	1.006	0.882	0.904	97.5	118.6	96	112.2	103.8	104.7	94.7	105.8	120.9	94.9	97.9	85.8	88	97.3	16	16	16	16	16	17	17	17	17
FALSE	High	Master Protein	F8VXC8	SWI/SNF complex subunit SMARCC2 OS=Homo sapiens GN=SMARCC2 PE=1 SV=1	0	106.24	17.5904	23	60	18	1	1245	136.1	5.71	1.196	0.829	1.055	0.775	0.8	0.834	0.833	0.663	0.983	0.979	1.071	1.01	122.5	84.9	108	79.3	102.4	89.4	93.3	93.2	74.1	110	109.5	119.8	112.9	111.9	20	20	20	20	20	22	22	22	22
FALSE	High	Master Protein	P40925	Malate dehydrogenase, cytoplasmic OS=Homo sapiens GN=MDH1 PE=1 SV=4	0	106.068	51.497	19	107	19	1	334	36.403	7.36	1.023	1.05	0.944	1.054	0.996	0.903	1.087	1.029	1.023	0.918	0.991	1.063	107	109.9	98.7	110.2	104.6	99.6	90.2	108.7	102.9	102.2	91.7	99.1	106.3	100	16	16	16	16	16	17	17	17	17
FALSE	High	Master Protein	Q9HDC9	Adipocyte plasma membrane-associated protein OS=Homo sapiens GN=APMAP PE=1 SV=2	0	106.028	44.7115	16	73	16	1	416	46.451	6.16	0.691	0.779	1.15	1.1	0.982	0.982	1.048	1.12	0.833	0.922	1.018	1.176	76.7	86.4	127.5	121.9	110.9	96.5	96.6	103	110.1	81.9	90.7	100.1	115.6	98.3	13	13	13	13	13	15	15	15	15
FALSE	High	Master Protein	P01859	Immunoglobulin heavy constant gamma 2 OS=Homo sapiens GN=IGHG2 PE=1 SV=2	0	105.971	49.6933	12	377	5	1	326	35.878	7.59	1.126	1.866	0.713	1.12	1.497	1.256	1.215	1.27	1.485	1.643	0.883	0.829	106	175.7	67.1	105.4	94.1	123.8	103.8	100.4	105.1	122.8	135.9	73	68.5	82.7	6	6	6	6	6	7	7	7	7
FALSE	High	Master Protein	Q01995	Transgelin OS=Homo sapiens GN=TAGLN PE=1 SV=4	0	105.747	61.6915	12	130	11	1	201	22.596	8.84	1.15	0.768	0.801	2.337	0.903	0.97	1.543	1.207	1.382	0.644	0.826	0.828	98	65.5	68.3	199.2	85.2	86.8	93.3	148.4	116.1	132.9	61.9	79.4	79.6	96.2	15	15	15	15	15	15	15	15	15
FALSE	High	Master Protein	P31930	Cytochrome b-c1 complex subunit 1, mitochondrial OS=Homo sapiens GN=UQCRC1 PE=1 SV=3	0	105.578	40.8333	14	65	13	1	480	52.612	6.37	1.085	0.847	0.859	0.978	0.962	0.951	1.002	0.905	1.116	1.121	0.978	1.037	106.5	83.1	84.3	95.9	98.1	95.8	94.8	99.8	90.2	111.2	111.7	97.4	103.4	99.6	15	15	15	15	15	13	13	13	13
FALSE	High	Master Protein	P07858	Cathepsin B OS=Homo sapiens GN=CTSB PE=1 SV=3	0	105.488	41.0029	11	151	11	1	339	37.797	6.3	0.496	0.539	1.962	0.853	1.016	1.163	0.71	0.571	0.791	0.648	1.194	0.534	58	62.9	229.3	99.7	116.9	120.8	138.4	84.4	67.9	94.1	77.1	142	63.5	118.9	11	11	11	11	11	12	12	12	12
FALSE	High	Master Protein	A0A140T913	HLA class I histocompatibility antigen, A-3 alpha chain OS=Homo sapiens GN=HLA-A PE=1 SV=1	0	105.373	52.0216	15	96	1	1	371	41.423	6.99	1.26	1.247	0.795	0.798	0.74	0.66	0.624	0.784	1.374	1.504	1.339	0.859	121.9	120.7	76.9	77.3	96.8	73.5	65.5	61.9	77.8	136.4	149.3	132.9	85.3	99.3	12	12	12	12	12	15	15	15	15
FALSE	High	Master Protein	A0A1W2PPZ5	Transcription elongation factor A protein 1 OS=Homo sapiens GN=TCEA1 PE=1 SV=1	0	105.364	63.7874	18	47	17	1	301	33.914	8.38	1.489	1.488	0.98	0.971	1.017	1.028	0.996	0.941	1.189	1.134	0.94	1.14	124.2	124.1	81.7	81	83.4	98.4	99.5	96.4	91.1	115.1	109.8	91	110.4	96.8	16	16	16	16	16	13	13	13	13
FALSE	High	Master Protein	Q08380	Galectin-3-binding protein OS=Homo sapiens GN=LGALS3BP PE=1 SV=1	0	105.232	31.2821	14	79	14	1	585	65.289	5.27	0.822	1.144	0.508	1.664	2.152	2.269	1.296	1.352	1.118	0.96	0.627	0.741	84.7	117.8	52.3	171.3	103	170.7	180.1	102.8	107.2	88.7	76.2	49.8	58.8	79.3	13	13	13	13	13	14	14	14	14
FALSE	High	Master Protein	Q15233	Non-POU domain-containing octamer-binding protein OS=Homo sapiens GN=NONO PE=1 SV=4	0	105.184	39.4904	20	80	18	1	471	54.197	8.95	1.304	0.73	1.025	0.707	0.743	0.825	0.928	0.88	0.981	1.109	1.115	1.167	135	75.5	106.1	73.1	103.5	76.6	85.1	95.7	90.8	101.2	114.4	115	120.4	103.2	19	19	19	19	19	14	14	14	14
FALSE	High	Master Protein	A0AVT1	Ubiquitin-like modifier-activating enzyme 6 OS=Homo sapiens GN=UBA6 PE=1 SV=1	0	105.05	22.5285	21	50	21	1	1052	117.895	6.14	1.237	0.962	0.841	0.935	0.767	0.773	0.847	0.759	1.095	0.94	1.055	0.876	120.2	93.5	81.7	90.8	97.2	85.1	85.8	94	84.2	121.4	104.2	117	97.2	110.9	19	19	19	19	19	16	16	16	16
FALSE	High	Master Protein	P19827	Inter-alpha-trypsin inhibitor heavy chain H1 OS=Homo sapiens GN=ITIH1 PE=1 SV=3	0	104.795	22.0637	14	59	14	1	911	101.326	6.79	0.768	1.208	1.007	0.936	1.048	0.815	0.904	0.997	0.863	1.064	0.901	0.727	74.8	117.7	98.1	91.1	97.4	112.8	87.7	97.3	107.3	92.9	114.5	97	78.2	107.6	15	15	15	15	15	13	13	13	13
FALSE	High	Master Protein	O60664	Perilipin-3 OS=Homo sapiens GN=PLIN3 PE=1 SV=3	0	104.728	45.8525	17	68	17	1	434	47.046	5.44	1.077	1.187	0.86	0.988	0.923	0.964	1.053	0.97	1.021	0.929	1.055	1.094	103	113.5	82.2	94.5	95.6	92	96.1	104.9	96.6	101.8	92.6	105.2	109	99.7	15	15	15	15	15	16	16	16	16
FALSE	High	Master Protein	P35232	Prohibitin OS=Homo sapiens GN=PHB PE=1 SV=1	0	104.56	61.0294	14	75	14	1	272	29.786	5.76	0.775	0.789	1.452	0.788	0.774	0.76	0.805	0.722	0.954	0.965	1.327	0.846	89.3	90.9	167.2	90.8	115.2	85.5	84	88.9	79.8	105.4	106.7	146.6	93.5	110.5	14	14	14	14	14	12	12	12	12
FALSE	High	Master Protein	Q16658	Fascin OS=Homo sapiens GN=FSCN1 PE=1 SV=3	0	104.538	42.5963	16	58	16	1	493	54.496	7.24	1.227	1.223	0.784	1.281	1.137	1.105	1.151	1.077	0.989	0.982	0.917	0.976	100.1	99.8	64	104.5	81.6	110	106.9	111.4	104.2	95.7	95	88.7	94.4	96.7	15	15	15	15	15	14	14	14	14
FALSE	High	Master Protein	P14868	Aspartate--tRNA ligase, cytoplasmic OS=Homo sapiens GN=DARS PE=1 SV=2	0	104.449	46.3074	21	61	21	1	501	57.1	6.55	1	0.854	1.037	0.934	0.953	0.927	0.979	0.928	0.997	0.943	1.042	1.023	107.1	91.4	111	100	107	97.6	94.9	100.3	95	102.1	96.5	106.7	104.8	102.4	17	17	17	17	17	20	20	20	20
FALSE	High	Master Protein	P09104	Gamma-enolase OS=Homo sapiens GN=ENO2 PE=1 SV=3	0	104.207	47.235	12	86	9	1	434	47.239	5.03	0.766	0.923	0.762	1.249	1.038	1.012	1.342	1.348	1.148	1.058	0.999	1.099	82.9	99.9	82.4	135.1	108.2	92.1	89.8	119.1	119.7	101.9	93.9	88.6	97.6	88.7	10	10	10	10	10	8	8	8	8
FALSE	High	Master Protein	Q15746	Myosin light chain kinase, smooth muscle OS=Homo sapiens GN=MYLK PE=1 SV=4	0	104.204	12.5392	21	47	21	1	1914	210.583	6.15	0.995	0.976	0.692	1.398	0.972	0.843	1.44	1.167	1.024	0.859	0.806	0.899	95	93.3	66.1	133.6	95.5	96.7	83.9	143.2	116.1	101.9	85.5	80.2	89.4	99.5	20	20	20	20	20	13	13	13	13
FALSE	High	Master Protein	A0A0G2JH68	Protein diaphanous homolog 1 OS=Homo sapiens GN=DIAPH1 PE=1 SV=1	0	103.784	24.1352	28	50	28	1	1272	141.269	5.39	1.155	0.882	1.042	0.814	0.804	0.719	0.77	0.736	1.031	0.886	1.104	0.839	120.4	92	108.6	84.8	104.3	92.4	82.7	88.5	84.6	118.5	101.8	126.9	96.5	115	21	21	21	21	21	19	19	19	19
FALSE	High	Master Protein	P54577	Tyrosine--tRNA ligase, cytoplasmic OS=Homo sapiens GN=YARS PE=1 SV=4	0	103.725	42.0455	23	56	23	1	528	59.106	7.05	1.129	0.808	1.215	0.789	0.716	0.721	0.854	0.733	1.086	1.008	1.066	0.815	123.8	88.5	133.2	86.6	109.6	80.9	81.4	96.5	82.8	122.7	113.8	120.5	92.1	113	23	23	23	23	23	16	16	16	16
FALSE	High	Master Protein	P01031	Complement C5 OS=Homo sapiens GN=C5 PE=1 SV=4	0	103.665	18.7351	31	50	31	1	1676	188.186	6.52	0.815	1.159	0.722	1.068	1.029	0.888	0.978	1.202	0.951	1.276	0.823	0.931	81.1	115.4	71.9	106.3	99.5	102	88.1	97	119.2	94.3	126.5	81.6	92.3	99.2	25	25	25	25	25	19	19	19	19
FALSE	High	Master Protein	P54920	Alpha-soluble NSF attachment protein OS=Homo sapiens GN=NAPA PE=1 SV=3	0	103.661	60.339	15	39	15	1	295	33.211	5.36	1.08	0.823	0.938	0.971	1.044	1.01	0.986	0.974	1.023	1.061	1.025	0.954	119.6	91.2	104	107.6	110.8	104.2	100.8	98.4	97.3	102.1	105.9	102.3	95.3	99.8	11	11	11	11	11	13	13	13	13
FALSE	High	Master Protein	A0A0C4DGG9	Chromodomain-helicase-DNA-binding protein 4 OS=Homo sapiens GN=CHD4 PE=1 SV=1	0	103.605	17.5529	24	39	24	1	1937	220.336	6.02	0.997	0.714	1.132	0.788	0.804	0.762	0.794	0.712	0.889	0.925	0.995	0.925	105.5	75.5	119.7	83.4	105.8	92.1	87.2	90.9	81.5	101.8	105.8	113.9	105.9	114.4	20	20	20	20	20	16	16	16	16
FALSE	High	Master Protein	Q9Y2A7	Nck-associated protein 1 OS=Homo sapiens GN=NCKAP1 PE=1 SV=1	0	103.494	22.8723	23	44	23	1	1128	128.707	6.62	0.813	0.663	1.158	1.003	1.043	0.945	1.077	0.955	0.971	0.984	1.038	1.081	88.2	71.9	125.6	108.8	108.5	103.9	94.1	107.3	95.2	96.7	98	103.4	107.7	99.6	18	18	18	18	18	17	17	17	17
FALSE	High	Master Protein	P10412	Histone H1.4 OS=Homo sapiens GN=HIST1H1E PE=1 SV=2	0	103.452	42.0091	14	158	4	1	219	21.852	11.03	2.094	1.587	1.017	0.651	0.806	1.033	0.847	1.268	0.767	1.382	0.751	0.809	177.8	134.8	86.4	55.3	84.9	83.2	106.6	87.4	130.8	79.2	142.6	77.5	83.5	103.2	14	14	14	14	14	12	12	12	12
FALSE	High	Master Protein	Q13011	Delta(3,5)-Delta(2,4)-dienoyl-CoA isomerase, mitochondrial OS=Homo sapiens GN=ECH1 PE=1 SV=2	0	103.049	43.2927	11	83	11	1	328	35.793	8	0.991	0.91	1.26	0.814	0.761	0.79	0.866	0.79	0.953	0.941	1.271	0.877	107.9	99.2	137.2	88.7	108.9	82.9	86.1	94.4	86.1	103.9	102.6	138.6	95.7	109	12	12	12	12	12	12	12	12	12
FALSE	High	Master Protein	J3KTA4	Probable ATP-dependent RNA helicase DDX5 OS=Homo sapiens GN=DDX5 PE=1 SV=1	0	103.007	33.5505	21	65	13	1	614	69.044	8.85	1.252	0.536	1.374	0.576	0.656	0.645	0.79	0.694	1.106	1.071	1.191	0.946	132.5	56.7	145.5	61	105.9	73.4	72.2	88.4	77.7	123.8	119.9	133.3	106	111.9	13	13	13	13	13	11	11	11	11
FALSE	High	Master Protein	P04792	Heat shock protein beta-1 OS=Homo sapiens GN=HSPB1 PE=1 SV=2	0	102.957	66.3415	13	106	13	1	205	22.768	6.4	1.066	0.957	0.824	1.29	1.276	1.331	1.325	1.16	0.96	0.951	1.033	1.345	99.9	89.8	77.3	120.9	93.8	110.4	115.1	114.6	100.4	83.1	82.3	89.4	116.3	86.5	12	12	12	12	12	13	13	13	13
FALSE	High	Master Protein	P19823	Inter-alpha-trypsin inhibitor heavy chain H2 OS=Homo sapiens GN=ITIH2 PE=1 SV=2	0	102.9	23.4672	20	69	20	1	946	106.397	6.86	0.72	1.265	0.808	1.034	1.103	0.834	0.914	1.119	0.911	1.216	0.742	0.712	68	119.4	76.3	97.6	94.4	116.3	87.9	96.4	118	96.1	128.2	78.3	75.1	105.5	21	21	21	21	21	17	17	17	17
FALSE	High	Master Protein	P12081	Histidine--tRNA ligase, cytoplasmic OS=Homo sapiens GN=HARS PE=1 SV=2	0	102.638	40.8644	18	45	14	1	509	57.374	5.88	1.084	1.075	0.964	0.971	0.871	0.848	0.916	0.863	1.037	0.955	1.001	0.873	113.5	112.6	100.9	101.6	104.7	93.8	91.3	98.7	92.9	111.7	102.8	107.8	94	107.7	16	16	16	16	16	16	16	16	16
FALSE	High	Master Protein	P17661	Desmin OS=Homo sapiens GN=DES PE=1 SV=3	0	102.626	39.1489	21	97	16	1	470	53.503	5.27	0.867	0.861	0.713	2.831	0.916	0.724	2.016	1.419	0.99	0.747	0.626	0.733	80.6	80	66.2	263	92.9	87.9	69.5	193.5	136.2	95	71.7	60.1	70.4	96	14	14	14	14	14	15	15	15	15
FALSE	High	Master Protein	P23396	40S ribosomal protein S3 OS=Homo sapiens GN=RPS3 PE=1 SV=2	0	102.501	74.0741	17	93	17	1	243	26.671	9.66	1.025	1.001	1.105	0.886	0.924	0.943	0.915	0.88	0.979	1.042	1.073	1.022	110.1	107.5	118.6	95.1	107.4	95.1	97	94.2	90.6	100.8	107.2	110.4	105.1	102.9	15	15	15	15	15	16	16	16	16
FALSE	High	Master Protein	Q92878	DNA repair protein RAD50 OS=Homo sapiens GN=RAD50 PE=1 SV=1	0	102.417	21.1128	28	47	28	1	1312	153.797	6.89	0.977	0.766	1.154	0.783	0.827	0.756	0.878	0.68	1.118	1.109	1.187	1.031	107.7	84.4	127.3	86.3	110.2	87.6	80.1	93.1	72.1	118.6	117.5	125.8	109.3	106	21	21	21	21	21	22	22	22	22
FALSE	High	Master Protein	P35611	Alpha-adducin OS=Homo sapiens GN=ADD1 PE=1 SV=2	0	102.397	30.1221	16	45	15	1	737	80.905	5.83	1.058	1.092	0.702	1.126	1.134	1.018	1.236	1.278	1.068	1.164	0.853	1.114	105	108.3	69.6	111.7	99.2	103.5	92.9	112.8	116.7	97.4	106.2	77.8	101.7	91.3	15	15	15	15	15	13	13	13	13
FALSE	High	Master Protein	Q9Y646	Carboxypeptidase Q OS=Homo sapiens GN=CPQ PE=1 SV=1	0	102.21	32.6271	12	104	12	1	472	51.855	6.18	0.647	1	0.462	1.518	1.767	1.846	1.482	1.394	0.839	0.933	0.781	1.374	57.4	88.7	41	134.6	88.7	140.4	146.7	117.8	110.8	66.7	74.2	62	109.2	79.5	14	14	14	14	14	15	15	15	15
FALSE	High	Master Protein	Q13838	Spliceosome RNA helicase DDX39B OS=Homo sapiens GN=DDX39B PE=1 SV=1	0	102.057	45.3271	19	81	9	1	428	48.96	5.67	1.15	0.926	1.073	0.865	0.886	0.878	0.953	0.868	1.015	1.002	1.041	0.952	115.9	93.3	108.1	87.1	100.7	93.3	92.4	100.4	91.4	106.9	105.5	109.5	100.3	105.3	18	18	18	18	18	17	17	17	17
FALSE	High	Master Protein	P51149	Ras-related protein Rab-7a OS=Homo sapiens GN=RAB7A PE=1 SV=1	0	101.667	67.6329	12	81	12	1	207	23.475	6.7	1.112	1.007	1.03	0.851	0.911	0.901	1.016	0.896	1	0.944	1	0.862	119.2	108	110.4	91.2	107.2	96	95	107.1	94.4	105.4	99.5	105.4	90.9	105.4	12	12	12	12	12	11	11	11	11
FALSE	High	Master Protein	P10316	HLA class I histocompatibility antigen, A-69 alpha chain OS=Homo sapiens GN=HLA-A PE=1 SV=2	0	101.636	49.863	14	92	0	1	365	40.951	6.9	0.904	1.055	0.714	1.008	1.264	1.172	1.016	1.115	1.851	1.926	1.147	1.031	91.9	107.3	72.6	102.5	101.7	100.6	93.3	80.9	88.7	147.3	153.3	91.2	82	79.6	1	1	1	1	1	1	1	1	1
FALSE	High	Master Protein	Q13510	Acid ceramidase OS=Homo sapiens GN=ASAH1 PE=1 SV=5	0	101.258	33.4177	12	113	12	1	395	44.631	7.62	0.856	1.063	0.726	1.463	1.821	1.821	1.379	1.363	0.906	1.003	0.922	1.139	80.9	100.5	68.7	138.3	94.5	146	146	110.6	109.3	72.7	80.4	73.9	91.3	80.2	12	12	12	12	12	12	12	12	12
FALSE	High	Master Protein	Q8NC51	Plasminogen activator inhibitor 1 RNA-binding protein OS=Homo sapiens GN=SERBP1 PE=1 SV=2	0	100.875	39.2157	15	66	15	1	408	44.938	8.65	1.559	1.533	0.956	0.725	0.901	1.005	0.879	0.898	1.069	1.051	0.984	1.035	148.1	145.6	90.8	68.9	95	92.1	102.8	89.9	91.8	109.4	107.5	100.7	105.9	102.3	14	14	14	14	14	13	13	13	13
FALSE	High	Master Protein	F6XZQ7	Glutathione S-transferase OS=Homo sapiens GN=GSTM2 PE=1 SV=1	0	100.71	65.9091	14	61	8	1	220	26.081	5.54	1.009	1.104	0.652	1.373	1.143	1.135	1.428	1.339	0.973	0.991	0.709	1.25	98.3	107.5	63.6	133.8	97.4	103.1	102.4	128.7	120.7	87.8	89.4	63.9	112.7	90.2	13	13	13	13	13	14	14	14	14
FALSE	High	Master Protein	Q53EL6	Programmed cell death protein 4 OS=Homo sapiens GN=PDCD4 PE=1 SV=2	0	100.7	42.4307	15	43	15	1	469	51.703	5.21	1.108	0.699	1.177	0.899	1.023	1.041	1.126	0.93	1.015	0.967	0.939	1.092	121.2	76.4	128.8	98.3	109.4	101.2	103	111.4	92	100.4	95.7	92.9	108	98.9	10	10	10	10	10	15	15	15	15
FALSE	High	Master Protein	Q9UHG3	Prenylcysteine oxidase 1 OS=Homo sapiens GN=PCYOX1 PE=1 SV=3	0	100.464	31.0891	12	70	12	1	505	56.604	6.18	0.865	0.948	0.94	1.178	1.074	1.088	1.152	1.105	0.896	0.962	0.942	1.1	88.9	97.4	96.6	121	102.7	104.5	105.8	112.1	107.5	87.2	93.6	91.6	107.1	97.3	14	14	14	14	14	12	12	12	12
FALSE	High	Master Protein	P01860	Immunoglobulin heavy constant gamma 3 OS=Homo sapiens GN=IGHG3 PE=1 SV=2	0	100.427	43.5013	13	329	5	1	377	41.26	7.9	1.238	1.835	0.711	1.113	0.597	0.633	0.857	1.022	1.441	1.423	1.35	0.856	117.2	173.7	67.3	105.4	94.7	58.2	61.8	83.6	99.7	140.6	138.8	131.7	83.5	97.6	6	6	6	6	6	5	5	5	5
FALSE	High	Master Protein	Q5JXI8	Four and a half LIM domains protein 1 (Fragment) OS=Homo sapiens GN=FHL1 PE=1 SV=1	0	100.338	57.1984	12	88	3	1	257	29.14	8.27	1.015	1.307	0.598	1.585	1.603	1.17	1.366	1.26	0.984	0.98	0.662	1.362	88.3	113.7	52	138	87	140.7	102.7	119.9	110.6	86.4	86	58.1	119.5	87.8	11	11	11	11	11	11	11	11	11
FALSE	High	Master Protein	P63244	Receptor of activated protein C kinase 1 OS=Homo sapiens GN=RACK1 PE=1 SV=3	0	100.094	53.9432	14	78	14	1	317	35.055	7.69	1.137	1.126	1.05	1.028	0.885	0.968	0.909	0.932	0.947	1.034	1.008	0.996	111.5	110.4	103	100.8	98.1	92.1	100.7	94.5	96.9	98.5	107.5	104.9	103.7	104	15	15	15	15	15	12	12	12	12
FALSE	High	Master Protein	P62191	26S proteasome regulatory subunit 4 OS=Homo sapiens GN=PSMC1 PE=1 SV=1	0	99.9575	55.9091	21	56	19	1	440	49.154	6.21	0.977	0.754	1.094	0.852	0.844	0.805	0.949	0.859	1.036	0.967	1.106	0.917	109.7	84.6	122.8	95.7	112.2	90	85.8	101.2	91.6	110.5	103.2	118	97.8	106.6	20	20	20	20	20	18	18	18	18
FALSE	High	Master Protein	K7EKI0	Envoplakin OS=Homo sapiens GN=EVPL PE=1 SV=1	0	99.7882	15.4745	30	41	29	1	2055	233.688	7.25	0.629	0.6	1.54	0.724	0.727	0.775	0.761	0.734	0.705	0.63	1.292	0.853	72	68.6	176.2	82.8	114.4	86.8	92.6	90.9	87.7	84.3	75.3	154.4	102	119.5	25	25	25	25	25	13	13	13	13
FALSE	High	Master Protein	P48681	Nestin OS=Homo sapiens GN=NES PE=1 SV=2	0	99.5856	19.6175	27	48	27	1	1621	177.332	4.36	1.17	0.966	0.886	0.788	0.811	0.767	0.947	0.841	1.024	0.911	0.856	0.962	111.6	92.2	84.5	75.2	95.4	90.7	85.9	106	94.2	114.7	102	95.8	107.7	111.9	24	24	24	24	24	16	16	16	16
FALSE	High	Master Protein	P13647	Keratin, type II cytoskeletal 5 OS=Homo sapiens GN=KRT5 PE=1 SV=3	0	99.499	35.9322	27	75	12	1	590	62.34	7.74	0.876	2.63	0.854	1.498	1.058	1.214	0.881	1.318	1.093	1.711	0.885	1.055	63.5	190.6	61.9	108.6	72.5	93	106.8	77.5	115.9	96.1	150.6	77.9	92.8	88	11	11	11	11	11	7	7	7	7
FALSE	High	Master Protein	Q15046	Lysine--tRNA ligase OS=Homo sapiens GN=KARS PE=1 SV=3	0	99.4967	33.5008	19	54	19	1	597	68.005	6.35	1.123	1.091	1.013	0.913	0.933	0.957	0.903	0.899	1.019	0.989	1.069	0.99	110.6	107.4	99.7	89.9	98.5	95.5	97.8	92.4	91.9	104.2	101.1	109.4	101.3	102.3	14	14	14	14	14	17	17	17	17
FALSE	High	Master Protein	P02538	Keratin, type II cytoskeletal 6A OS=Homo sapiens GN=KRT6A PE=1 SV=3	0	99.2702	27.1277	21	73	1	1	564	60.008	8	0.896	3.313	0.933	1.509	0.991	1.48	0.934	1.097	1.199	1.58	0.912	1.069	55	203.4	57.3	92.6	61.4	87.5	130.7	82.4	96.9	105.9	139.5	80.6	94.4	88.3	5	5	5	5	5	4	4	4	4
FALSE	High	Master Protein	O94826	Mitochondrial import receptor subunit TOM70 OS=Homo sapiens GN=TOMM70 PE=1 SV=1	0	99.1604	46.2171	25	57	25	1	608	67.412	7.12	0.983	0.67	1.236	0.919	0.827	0.862	0.937	0.793	0.924	0.926	1.171	0.913	108.6	74	136.5	101.5	110.5	89.3	93.1	101.2	85.7	99.8	100	126.5	98.7	108	21	21	21	21	21	19	19	19	19
FALSE	High	Master Protein	P46063	ATP-dependent DNA helicase Q1 OS=Homo sapiens GN=RECQL PE=1 SV=3	0	99.1206	37.7504	21	52	21	1	649	73.41	7.88	1.289	0.937	1.031	0.816	0.915	0.815	0.929	0.837	1.139	1.202	1.024	1.024	130.6	94.9	104.5	82.7	101.3	94.3	84	95.7	86.3	117.3	123.9	105.5	105.5	103.1	18	18	18	18	18	19	19	19	19
FALSE	High	Master Protein	P09651	Heterogeneous nuclear ribonucleoprotein A1 OS=Homo sapiens GN=HNRNPA1 PE=1 SV=5	0	98.9442	39.2473	12	74	11	1	372	38.723	9.13	1.527	0.92	1.154	0.754	0.824	0.884	0.871	0.828	0.988	1.003	1.059	0.879	137.2	82.7	103.7	67.8	89.9	88.7	95.1	93.8	89.2	106.3	107.9	114	94.6	107.6	12	12	12	12	12	9	9	9	9
FALSE	High	Master Protein	P49792	E3 SUMO-protein ligase RanBP2 OS=Homo sapiens GN=RANBP2 PE=1 SV=2	0	98.6436	11.6005	29	47	21	1	3224	357.974	6.2	1.129	0.888	0.866	0.876	0.879	0.902	0.929	0.944	1.106	1.108	1.045	1.032	115.1	90.5	88.3	89.4	102	89.6	91.9	94.6	96.2	112.7	112.9	106.5	105.1	101.9	22	22	22	22	22	17	17	17	17
FALSE	High	Master Protein	Q12905	Interleukin enhancer-binding factor 2 OS=Homo sapiens GN=ILF2 PE=1 SV=2	0	98.5807	41.5385	10	48	10	1	390	43.035	5.26	1.188	0.833	1.204	0.729	0.821	0.854	0.789	0.833	0.765	0.882	0.891	0.763	112.5	78.9	114	69.1	94.7	97.3	101.2	93.5	98.7	90.7	104.5	105.6	90.5	118.5	10	10	10	10	10	8	8	8	8
FALSE	High	Master Protein	Q04917	14-3-3 protein eta OS=Homo sapiens GN=YWHAH PE=1 SV=4	0	98.5388	56.5041	13	79	10	1	246	28.201	4.84	1.19	0.893	1.021	0.808	0.824	0.769	0.988	0.813	1.108	0.939	1.052	0.809	121.5	91.1	104.2	82.4	102.1	89.8	83.8	107.7	88.6	120.7	102.3	114.6	88.2	109	11	11	11	11	11	9	9	9	9
FALSE	High	Master Protein	Q9UH65	Switch-associated protein 70 OS=Homo sapiens GN=SWAP70 PE=1 SV=1	0	98.374	37.4359	22	42	21	1	585	68.954	5.87	1.298	1.168	0.821	0.944	0.803	0.788	0.813	0.726	1.056	0.994	0.899	0.856	130.5	117.5	82.6	94.9	100.6	92.3	90.5	93.4	83.4	121.4	114.2	103.3	98.3	114.9	17	17	17	17	17	14	14	14	14
FALSE	High	Master Protein	Q93008	Probable ubiquitin carboxyl-terminal hydrolase FAF-X OS=Homo sapiens GN=USP9X PE=1 SV=3	0	98.3594	11.9455	25	43	25	1	2570	292.094	5.8	0.87	0.758	0.931	0.905	0.932	0.882	0.927	0.877	1.04	1.011	1.079	0.917	88.5	77.1	94.7	92	101.7	96.1	90.9	95.6	90.4	107.1	104.2	111.2	94.5	103	18	18	18	18	18	20	20	20	20
FALSE	High	Master Protein	O60701	UDP-glucose 6-dehydrogenase OS=Homo sapiens GN=UGDH PE=1 SV=1	0	98.3308	47.166	17	36	17	1	494	54.989	7.12	0.752	0.746	1.026	0.917	1.025	0.952	1.117	1.023	1.051	0.931	0.872	0.963	82.3	81.6	112.3	100.3	109.4	103.7	96.2	112.9	103.4	106.2	94.1	88.1	97.3	101.1	14	14	14	14	14	13	13	13	13
FALSE	High	Master Protein	P52566	Rho GDP-dissociation inhibitor 2 OS=Homo sapiens GN=ARHGDIB PE=1 SV=3	0	98.3145	60.199	10	58	10	1	201	22.974	5.21	2.105	1.902	0.531	0.6	0.577	0.548	0.826	0.548	1.417	1.134	1.009	0.758	183.1	165.4	46.2	52.2	87	67.8	64.4	97.2	64.5	166.6	133.3	118.7	89.1	117.6	12	12	12	12	12	10	10	10	10
FALSE	High	Master Protein	Q02252	Methylmalonate-semialdehyde dehydrogenase [acylating], mitochondrial OS=Homo sapiens GN=ALDH6A1 PE=1 SV=2	0	97.9962	38.8785	18	52	18	1	535	57.803	8.5	0.841	0.841	0.874	1.151	1.075	1.124	1.091	1.098	0.987	1.133	0.914	1.173	89.7	89.6	93.2	122.8	106.6	101.4	106	103	103.6	93.1	106.9	86.2	110.7	94.3	17	17	17	17	17	14	14	14	14
FALSE	High	Master Protein	P37802	Transgelin-2 OS=Homo sapiens GN=TAGLN2 PE=1 SV=3	0	97.4754	71.8593	11	96	10	1	199	22.377	8.25	1.511	1.184	0.984	0.966	0.972	0.926	0.613	0.566	1.124	0.853	1.117	0.768	136.7	107.1	89	87.4	90.5	111.8	106.5	70.5	65	129.3	98.1	128.5	88.4	115	12	12	12	12	12	12	12	12	12
FALSE	High	Master Protein	P07099	Epoxide hydrolase 1 OS=Homo sapiens GN=EPHX1 PE=1 SV=1	0	97.2925	46.3736	15	58	15	1	455	52.915	7.25	0.931	0.98	0.741	1.318	1.207	1.115	1.395	1.33	0.981	1.118	0.716	1.055	92.5	97.4	73.6	130.9	99.3	110.1	101.7	127.3	121.4	89.5	102	65.3	96.3	91.2	12	12	12	12	12	15	15	15	15
FALSE	High	Master Protein	Q9UBQ7	Glyoxylate reductase/hydroxypyruvate reductase OS=Homo sapiens GN=GRHPR PE=1 SV=1	0	97.1344	48.7805	11	42	11	1	328	35.646	7.39	0.946	0.943	1.012	1.081	0.994	0.93	1.073	1.051	1.049	1.012	1.056	1.09	97	96.7	103.8	110.9	102.5	96.5	90.3	104.2	102.1	101.9	98.2	102.5	105.8	97.1	9	9	9	9	9	10	10	10	10
FALSE	High	Master Protein	P14923	Junction plakoglobin OS=Homo sapiens GN=JUP PE=1 SV=3	0	96.9936	25.7718	16	39	15	1	745	81.693	6.14	0.742	0.808	1.147	1.143	1.149	1.101	1.005	1.043	0.929	0.956	1.044	1.172	78.6	85.6	121.5	121.1	105.9	109.9	105.4	96.2	99.8	88.8	91.5	99.9	112.1	95.7	14	14	14	14	14	10	10	10	10
FALSE	High	Master Protein	P12830	Cadherin-1 OS=Homo sapiens GN=CDH1 PE=1 SV=3	0	96.9398	24.6032	19	77	19	1	882	97.396	4.73	0.753	1.011	0.92	1.274	1.34	1.413	1.181	1.229	0.916	1.007	0.887	1.241	72.5	97.3	88.4	122.5	96.2	118.9	125.4	104.8	109.1	81.3	89.4	78.7	110.1	88.7	16	16	16	16	16	18	18	18	18
FALSE	High	Master Protein	O94832	Unconventional myosin-Id OS=Homo sapiens GN=MYO1D PE=1 SV=2	0	96.8692	26.5408	24	44	24	1	1006	116.129	9.39	0.722	0.662	1.241	0.9	0.918	0.949	1.113	0.913	0.984	0.97	0.91	0.883	80.3	73.7	138.1	100.2	111.3	95.9	99.1	116.3	95.3	102.8	101.3	95	92.2	104.5	18	18	18	18	18	17	17	17	17
FALSE	High	Master Protein	Q04637	Eukaryotic translation initiation factor 4 gamma 1 OS=Homo sapiens GN=EIF4G1 PE=1 SV=4	0	96.5962	18.6366	26	53	23	1	1599	175.382	5.33	1.091	0.74	1.087	0.839	0.809	0.828	0.929	0.764	1.078	0.959	1.258	0.886	116	78.6	115.6	89.2	106.3	86	88	98.8	81.2	114.6	101.9	133.6	94.1	106.3	21	21	21	21	21	19	19	19	19
FALSE	High	Master Protein	Q5T5C7	Serine--tRNA ligase, cytoplasmic OS=Homo sapiens GN=SARS PE=1 SV=1	0	96.554	34.3284	18	56	18	1	536	61.274	7.06	1.034	1.027	1.214	0.9	0.795	0.784	0.934	0.818	0.999	0.883	1.001	0.928	107.6	106.9	126.4	93.6	104.1	87.6	86.4	103	90.2	110.2	97.4	110.4	102.3	110.3	18	18	18	18	18	12	12	12	12
FALSE	High	Master Protein	P04259	Keratin, type II cytoskeletal 6B OS=Homo sapiens GN=KRT6B PE=1 SV=5	0	96.4969	25.5319	20	77	0	1	564	60.03	8
FALSE	High	Master Protein	B5ME19	Eukaryotic translation initiation factor 3 subunit C-like protein OS=Homo sapiens GN=EIF3CL PE=3 SV=1	0	96.466	24.5077	21	55	21	1	914	105.407	5.64	1.021	0.734	1.094	0.848	0.824	0.85	0.871	0.743	1.063	1.006	1.129	0.964	108	77.6	115.7	89.7	105.8	88.4	91.3	93.5	79.8	114.2	108.1	121.2	103.5	107.4	20	20	20	20	20	13	13	13	13
FALSE	High	Master Protein	O95202	Mitochondrial proton/calcium exchanger protein OS=Homo sapiens GN=LETM1 PE=1 SV=1	0	96.3839	29.2287	17	46	17	1	739	83.302	6.7	0.967	0.708	1.44	0.804	0.792	0.781	0.796	0.762	0.903	0.889	1.231	0.806	104.3	76.3	155.2	86.7	107.8	89.5	88.3	89.9	86.1	102	100.5	139.1	91.1	113	17	17	17	17	17	12	12	12	12
FALSE	High	Master Protein	P11717	Cation-independent mannose-6-phosphate receptor OS=Homo sapiens GN=IGF2R PE=1 SV=3	0	95.9457	11.0397	26	39	26	1	2491	274.199	5.94	0.832	0.784	1.514	0.747	0.881	0.856	0.924	0.754	0.957	0.893	1.288	0.778	86.9	81.9	158.1	78	104.4	95.4	92.7	100	81.6	103.6	96.6	139.4	84.2	108.3	20	20	20	20	20	13	13	13	13
FALSE	High	Master Protein	P05165	Propionyl-CoA carboxylase alpha chain, mitochondrial OS=Homo sapiens GN=PCCA PE=1 SV=4	0	95.8005	35.0275	20	43	20	1	728	80.008	7.52	0.741	0.756	1.242	0.935	0.936	0.919	0.925	0.92	0.919	0.994	1.02	0.971	81.8	83.4	137.1	103.2	110.3	97.9	96.1	96.7	96.2	96.1	103.9	106.6	101.5	104.6	13	13	13	13	13	17	17	17	17
FALSE	High	Master Protein	P40121	Macrophage-capping protein OS=Homo sapiens GN=CAPG PE=1 SV=2	0	95.72	39.9425	10	88	10	1	348	38.474	6.19	0.97	0.944	1.018	1.032	0.904	0.928	0.977	0.912	0.921	0.809	1.332	1.057	99.2	96.5	104.1	105.6	102.3	91.2	93.6	98.6	92	92.9	81.7	134.4	106.7	100.9	12	12	12	12	12	12	12	12	12
FALSE	High	Master Protein	O75947	ATP synthase subunit d, mitochondrial OS=Homo sapiens GN=ATP5H PE=1 SV=3	0	95.5122	77.0186	13	73	13	1	161	18.479	5.3	1.004	0.824	1.265	0.832	0.734	0.772	0.823	0.745	0.94	0.967	1.298	0.872	111.3	91.4	140.2	92.2	110.8	81.2	85.3	91	82.4	103.9	106.9	143.5	96.3	110.5	13	13	13	13	13	11	11	11	11
FALSE	High	Master Protein	P01011	Alpha-1-antichymotrypsin OS=Homo sapiens GN=SERPINA3 PE=1 SV=2	0	95.411	33.5697	12	71	12	1	423	47.621	5.52	0.767	1.459	0.513	0.968	1.847	1.337	1.172	1.222	0.94	1.298	0.728	0.965	72.4	137.7	48.4	91.3	94.4	159.1	115.2	101	105.3	81	111.8	62.7	83.1	86.1	12	12	12	12	12	12	12	12	12
FALSE	High	Master Protein	Q9NR45	Sialic acid synthase OS=Homo sapiens GN=NANS PE=1 SV=2	0	95.1571	50.6964	14	55	14	1	359	40.281	6.74	1.075	1.026	0.998	0.968	0.803	0.792	0.976	0.951	1.06	0.936	1.104	1.021	108.3	103.3	100.5	97.4	100.7	83.1	82	101	98.5	109.8	96.9	114.3	105.7	103.5	14	14	14	14	14	13	13	13	13
FALSE	High	Master Protein	Q9UBT2	SUMO-activating enzyme subunit 2 OS=Homo sapiens GN=UBA2 PE=1 SV=2	0	95.1017	44.6875	22	42	22	1	640	71.179	5.29	1.099	0.958	1.021	0.955	1.073	1.074	1.06	1.061	1.033	0.968	0.946	1.024	116.9	101.9	108.6	101.6	106.4	104.4	104.5	103.1	103.2	100.5	94.2	92	99.7	97.3	15	15	15	15	15	16	16	16	16
FALSE	High	Master Protein	P54819	Adenylate kinase 2, mitochondrial OS=Homo sapiens GN=AK2 PE=1 SV=2	0	94.949	58.9958	13	65	13	1	239	26.461	7.81	0.919	0.85	1.62	0.64	0.643	0.643	0.682	0.648	0.851	0.824	1.409	0.683	88.5	81.8	156	61.7	96.3	77.6	77.6	82.4	78.2	102.7	99.4	170.1	82.5	120.7	13	13	13	13	13	15	15	15	15
FALSE	High	Master Protein	Q99497	Protein DJ-1 OS=Homo sapiens GN=PARK7 PE=1 SV=2	0	94.9241	60.3175	11	101	11	1	189	19.878	6.79	1.107	1.034	0.979	0.952	1.041	1.072	1.288	1.33	1.056	0.98	0.986	1.099	106.4	99.4	94.1	91.5	96.1	93.8	96.5	116	119.8	95.1	88.3	88.8	99	90.1	11	11	11	11	11	12	12	12	12
FALSE	High	Master Protein	P15880	40S ribosomal protein S2 OS=Homo sapiens GN=RPS2 PE=1 SV=2	0	94.7822	43.3447	13	71	13	1	293	31.305	10.24	1.068	1.031	1.218	0.808	0.969	0.883	0.955	0.889	1.06	1.098	1.157	1.047	114.9	111	131.1	87	107.6	96.4	87.9	95	88.4	105.5	109.2	115.1	104.2	99.5	13	13	13	13	13	12	12	12	12
FALSE	High	Master Protein	P14866	Heterogeneous nuclear ribonucleoprotein L OS=Homo sapiens GN=HNRNPL PE=1 SV=2	0	94.7593	38.8795	14	63	14	1	589	64.092	8.22	1.296	0.785	1.158	0.86	0.788	0.824	0.825	0.886	0.824	0.936	0.958	0.965	129.4	78.4	115.6	85.8	99.8	88.2	92.3	92.4	99.2	92.3	104.8	107.4	108.1	112	14	14	14	14	14	12	12	12	12
FALSE	High	Master Protein	P11177	Pyruvate dehydrogenase E1 component subunit beta, mitochondrial OS=Homo sapiens GN=PDHB PE=1 SV=3	0	94.7031	42.0613	11	54	11	1	359	39.208	6.65	0.958	0.781	1.405	0.813	0.741	0.752	0.837	0.749	1.045	1.058	1.215	0.838	107.1	87.3	157.1	90.9	111.8	80.8	82	91.3	81.7	114	115.4	132.5	91.4	109	10	10	10	10	10	12	12	12	12
FALSE	High	Master Protein	P11498	Pyruvate carboxylase, mitochondrial OS=Homo sapiens GN=PC PE=1 SV=2	0	94.4381	22.5806	20	39	20	1	1178	129.551	6.84	0.723	0.749	1.568	0.793	0.704	0.682	0.699	0.674	0.834	0.68	1.027	0.686	80.7	83.6	175.1	88.6	111.6	90.9	88	90.2	87	107.6	87.8	132.5	88.6	129.1	19	19	19	19	19	12	12	12	12
FALSE	High	Master Protein	P38606	V-type proton ATPase catalytic subunit A OS=Homo sapiens GN=ATP6V1A PE=1 SV=2	0	94.4218	27.2285	16	44	16	1	617	68.26	5.52	0.962	0.859	1.081	0.938	0.893	0.866	1.017	0.879	1.006	0.891	1.196	0.923	100.4	89.6	112.9	97.9	104.4	91.9	89.2	104.8	90.6	103.6	91.8	123.1	95	103	12	12	12	12	12	13	13	13	13
FALSE	High	Master Protein	P23284	Peptidyl-prolyl cis-trans isomerase B OS=Homo sapiens GN=PPIB PE=1 SV=2	0	94.3939	46.2963	10	102	10	1	216	23.728	9.41	1.055	0.987	1.232	1.031	0.995	1.063	1.082	1.054	0.992	1.025	1.053	1.153	110.8	103.8	129.4	108.3	105.1	95.4	101.9	103.8	101.1	95.1	98.3	100.9	110.6	95.9	12	12	12	12	12	12	12	12	12
FALSE	High	Master Protein	B0QY89	Eukaryotic translation initiation factor 3 subunit L OS=Homo sapiens GN=EIF3L PE=1 SV=1	0	94.2465	31.9605	17	51	17	1	607	70.857	6.65	0.987	0.735	1.031	0.887	0.829	0.822	0.852	0.797	0.964	0.919	1.008	0.907	106.3	79.3	111.1	95.6	107.8	92.2	91.4	94.8	88.6	107.2	102.2	112.1	100.9	111.2	15	15	15	15	15	17	17	17	17
FALSE	High	Master Protein	O95810	Caveolae-associated protein 2 OS=Homo sapiens GN=CAVIN2 PE=1 SV=3	0	94.1594	31.5294	12	65	12	1	425	47.145	5.21	0.775	0.99	0.733	1.441	1.404	1.503	1.088	1.218	0.72	0.861	0.546	0.908	73.3	93.6	69.4	136.3	94.6	138	147.7	106.9	119.7	70.8	84.6	53.7	89.2	98.3	12	12	12	12	12	12	12	12	12
FALSE	High	Master Protein	P21796	Voltage-dependent anion-selective channel protein 1 OS=Homo sapiens GN=VDAC1 PE=1 SV=2	0	94.0571	63.2509	13	75	12	1	283	30.754	8.54	0.811	0.888	1.539	0.678	0.751	0.79	0.803	0.693	0.907	0.887	1.029	0.793	94.8	103.8	180	79.3	116.9	88.9	93.6	95.2	82.1	107.4	105.1	121.9	94	118.5	13	13	13	13	13	11	11	11	11
FALSE	High	Master Protein	P62136	Serine/threonine-protein phosphatase PP1-alpha catalytic subunit OS=Homo sapiens GN=PPP1CA PE=1 SV=1	0	93.9256	52.4242	11	49	3	1	330	37.488	6.33	1.16	1.042	0.944	0.902	0.903	0.855	0.997	0.894	1.076	1.009	1.038	0.982	116.8	104.9	95.1	90.8	100.7	93.5	88.6	103.3	92.7	111.5	104.5	107.6	101.7	103.6	11	11	11	11	11	9	9	9	9
FALSE	High	Master Protein	P06737	Glycogen phosphorylase, liver form OS=Homo sapiens GN=PYGL PE=1 SV=4	0	93.8421	29.5159	25	46	20	1	847	97.087	7.17	1	0.857	0.911	1.087	0.934	0.891	1.057	1.035	0.954	0.827	0.952	0.998	96.2	82.5	87.7	104.5	96.2	96.4	92	109.1	106.8	98.5	85.4	98.3	103	103.2	12	12	12	12	12	12	12	12	12
FALSE	High	Master Protein	Q32Q12	Nucleoside diphosphate kinase OS=Homo sapiens GN=NME1-NME2 PE=1 SV=1	0	93.8248	58.5616	12	86	2	1	292	32.621	8.48	1.088	1.029	1.085	0.838	0.781	0.756	0.968	0.912	1.031	0.919	1.201	0.87	116.3	110.1	116	89.6	106.9	82.8	80.1	102.6	96.7	109.3	97.5	127.4	92.3	106	14	14	14	14	14	12	12	12	12
FALSE	High	Master Protein	Q9NSD9	Phenylalanine--tRNA ligase beta subunit OS=Homo sapiens GN=FARSB PE=1 SV=3	0	93.8196	31.5789	19	51	19	1	589	66.074	6.84	1.023	0.854	1.19	0.934	0.853	0.836	0.932	0.88	0.905	0.931	1.028	1.007	103.9	86.7	120.8	94.8	101.6	91.7	89.9	100.2	94.6	97.3	100.1	110.5	108.3	107.5	16	16	16	16	16	12	12	12	12
FALSE	High	Master Protein	Q9HBL0	Tensin-1 OS=Homo sapiens GN=TNS1 PE=1 SV=2	0	93.8073	15.1585	22	48	19	1	1735	185.586	7.75	1.102	0.883	0.829	1.008	0.978	0.909	1.128	1.115	1.035	1.071	0.889	1.294	115.3	92.4	86.8	105.4	104.6	93.9	87.3	108.4	107.1	99.4	102.9	85.4	124.3	96.1	16	16	16	16	16	22	22	22	22
FALSE	High	Master Protein	P28482	Mitogen-activated protein kinase 1 OS=Homo sapiens GN=MAPK1 PE=1 SV=3	0	93.7266	53.8889	16	49	11	1	360	41.363	6.98	1.026	0.976	1.073	0.95	0.904	0.921	1.064	0.927	1.078	0.991	1.07	0.964	107.4	102.2	112.4	99.5	104.7	91.4	93.1	107.6	93.7	109	100.3	108.2	97.5	101.1	14	14	14	14	14	15	15	15	15
FALSE	High	Master Protein	P36955	Pigment epithelium-derived factor OS=Homo sapiens GN=SERPINF1 PE=1 SV=4	0	93.6881	32.7751	13	47	13	1	418	46.283	6.38	1.033	0.865	1.157	0.91	0.88	0.759	1.216	0.921	0.86	0.761	0.873	0.746	78.9	66.1	88.4	69.5	76.4	98.9	85.4	136.8	103.6	96.7	85.6	98.2	83.9	112.5	13	13	13	13	13	10	10	10	10
FALSE	High	Master Protein	Q15424	Scaffold attachment factor B1 OS=Homo sapiens GN=SAFB PE=1 SV=4	0	93.5879	20.5464	17	44	11	1	915	102.58	5.47	1.631	1.03	1.174	0.563	0.587	0.506	0.655	0.539	1.002	1.039	1.113	0.721	154.8	97.8	111.4	53.4	94.9	74.5	64.2	83.2	68.4	127.1	131.9	141.3	91.5	126.9	16	16	16	16	16	12	12	12	12
FALSE	High	Master Protein	Q13561	Dynactin subunit 2 OS=Homo sapiens GN=DCTN2 PE=1 SV=4	0	93.5582	43.1421	14	38	14	1	401	44.204	5.21	1.224	1.128	0.842	1.046	0.924	0.988	1.016	1.033	0.968	0.925	1.021	0.961	116	106.9	79.8	99.2	94.8	93.9	100.3	103.2	105	98.4	94	103.8	97.6	101.6	12	12	12	12	12	12	12	12	12
FALSE	High	Master Protein	P11766	Alcohol dehydrogenase class-3 OS=Homo sapiens GN=ADH5 PE=1 SV=4	0	93.0389	28.3422	10	90	10	1	374	39.698	7.49	0.901	1.085	0.792	1.383	1.269	1.142	1.341	1.271	0.995	1	0.858	1.302	84.7	101.9	74.4	129.9	93.9	112.3	101	118.7	112.5	88.1	88.5	75.9	115.2	88.5	10	10	10	10	10	10	10	10	10
FALSE	High	Master Protein	A0A087X1Z3	Proteasome activator complex subunit 2 OS=Homo sapiens GN=PSME2 PE=1 SV=1	0	93.0357	55.5118	13	55	13	1	254	29.108	6.71	1.537	1.462	0.771	0.698	0.683	0.659	0.686	0.62	1.383	1.067	1.085	0.807	153.7	146.3	77.2	69.8	100	77.7	75	78.1	70.5	157.3	121.4	123.5	91.8	113.8	13	13	13	13	13	11	11	11	11
FALSE	High	Master Protein	O00232	26S proteasome non-ATPase regulatory subunit 12 OS=Homo sapiens GN=PSMD12 PE=1 SV=3	0	92.8483	42.7632	15	38	15	1	456	52.871	7.65	1.044	0.804	0.994	0.953	0.919	0.889	0.995	0.906	1.071	1.005	1.126	1.009	106.8	82.3	101.7	97.6	102.4	92.8	89.8	100.5	91.4	108.2	101.5	113.7	101.8	101	14	14	14	14	14	13	13	13	13
FALSE	High	Master Protein	Q32MZ4	Leucine-rich repeat flightless-interacting protein 1 OS=Homo sapiens GN=LRRFIP1 PE=1 SV=2	0	92.827	26.4851	18	35	17	1	808	89.199	4.65	1.231	1.209	0.796	0.814	0.8	0.79	0.881	0.766	1.018	0.863	0.95	0.912	123.6	121.4	80	81.7	100.4	91.2	90	100.4	87.4	116.1	98.4	108.2	103.9	114	16	16	16	16	16	13	13	13	13
FALSE	High	Master Protein	O95865	N(G),N(G)-dimethylarginine dimethylaminohydrolase 2 OS=Homo sapiens GN=DDAH2 PE=1 SV=1	0	92.7428	64.5614	13	63	12	1	285	29.625	6.01	0.947	0.905	0.838	1.165	1.004	1.03	1.269	1.178	1.025	0.965	0.835	1.148	95.2	90.9	84.2	117.1	100.5	94.7	97.1	119.7	111.1	96.7	91	78.8	108.3	94.3	11	11	11	11	11	12	12	12	12
FALSE	High	Master Protein	P00918	Carbonic anhydrase 2 OS=Homo sapiens GN=CA2 PE=1 SV=2	0	92.6477	60.7692	13	64	13	1	260	29.228	7.4	0.712	1.632	0.511	1.299	1.53	1.003	0.937	1.962	1.015	1.814	0.808	0.673	68.8	157.9	49.4	125.6	96.7	125	82	76.6	160.4	83	148.3	66.1	55	81.7	12	12	12	12	12	11	11	11	11
FALSE	High	Master Protein	Q9NZ08	Endoplasmic reticulum aminopeptidase 1 OS=Homo sapiens GN=ERAP1 PE=1 SV=3	0	92.568	22.423	17	34	17	1	941	107.166	6.46	0.77	0.704	0.67	0.749	1.036	0.922	0.882	0.881	1.181	1.116	1.233	1.085	88.4	80.8	76.9	86	114.8	100	89	85.1	85	114	107.7	119	104.7	96.5	12	12	12	12	12	16	16	16	16
FALSE	High	Master Protein	P38919	Eukaryotic initiation factor 4A-III OS=Homo sapiens GN=EIF4A3 PE=1 SV=4	0	92.549	45.4988	17	44	14	1	411	46.841	6.73	1.206	0.881	1.113	0.774	0.969	0.924	0.809	0.859	0.933	0.949	1.002	1.031	118.4	86.5	109.3	76	98.2	102.7	97.9	85.7	91	98.8	100.5	106.2	109.3	105.9	11	11	11	11	11	10	10	10	10
FALSE	High	Master Protein	B7ZKJ8	ITIH4 protein OS=Homo sapiens GN=ITIH4 PE=1 SV=1	0	92.4874	22.246	16	49	16	1	935	103.816	6.89	0.746	1.453	0.631	1.095	1.275	0.943	1.1	1.214	0.987	1.268	0.695	0.799	70	136.3	59.2	102.8	93.8	124.4	92	107.3	118.4	96.3	123.7	67.8	78	97.6	15	15	15	15	15	12	12	12	12
FALSE	High	Master Protein	D3DSM0	Integrin beta OS=Homo sapiens GN=ITGB2 PE=1 SV=1	0	92.4382	35.8146	20	36	20	1	712	78.303	6.87	1.44	1.343	0.7	0.662	0.649	0.67	0.678	0.622	1.206	1.174	0.925	0.711	137.6	128.3	66.9	63.3	95.6	77.7	80.2	81.2	74.5	144.4	140.6	110.8	85.2	119.7	15	15	15	15	15	14	14	14	14
FALSE	High	Master Protein	P51884	Lumican OS=Homo sapiens GN=LUM PE=1 SV=2	0	92.4349	32.5444	9	107	9	1	338	38.405	6.61	0.951	0.9	1.095	0.894	0.823	1.334	1.089	0.933	0.602	0.561	0.532	0.493	60.9	57.7	70.2	57.3	64.1	100.6	163.2	133.2	114.2	73.6	68.7	65	60.4	122.3	10	10	10	10	10	9	9	9	9
FALSE	High	Master Protein	Q9UJS0	Calcium-binding mitochondrial carrier protein Aralar2 OS=Homo sapiens GN=SLC25A13 PE=1 SV=2	0	91.795	34.0741	19	38	12	1	675	74.129	8.62	0.657	0.647	1.627	0.814	0.845	0.801	0.833	0.815	0.881	0.897	1.32	0.806	72.4	71.3	179.2	89.6	110.1	92.2	87.4	90.9	88.9	96.1	97.9	144	87.9	109.1	7	7	7	7	7	12	12	12	12
FALSE	High	Master Protein	P30044	Peroxiredoxin-5, mitochondrial OS=Homo sapiens GN=PRDX5 PE=1 SV=4	0	91.5635	48.1308	8	119	8	1	214	22.073	8.7	0.832	0.91	1.025	1.12	1.076	1.111	1.175	1.198	0.896	0.9	0.988	1.162	84.5	92.5	104.1	113.8	101.6	100.8	104.1	110.1	112.2	84	84.3	92.6	108.9	93.7	8	8	8	8	8	9	9	9	9
FALSE	High	Master Protein	Q9NZN3	EH domain-containing protein 3 OS=Homo sapiens GN=EHD3 PE=1 SV=2	0	91.555	36.4486	16	56	7	1	535	60.849	6.57	0.901	1.03	0.6	1.024	1.013	1.043	0.901	0.989	0.972	0.943	0.819	1.037	85.6	97.9	57	97.3	95	105.8	109	94.1	103.3	101.5	98.5	85.5	108.3	104.4	3	3	3	3	3	5	5	5	5
FALSE	High	Master Protein	A0A096LPI6	Uncharacterized protein (Fragment) OS=Homo sapiens PE=4 SV=2	0	91.5472	48.0287	10	43	10	1	279	30.467	7.87	0.967	0.893	1.328	0.847	0.956	0.981	0.846	0.809	0.943	0.937	1.239	0.99	113.1	104.5	155.4	99	117	99.6	102.2	88.1	84.3	98.3	97.6	129.1	103.2	104.2	10	10	10	10	10	7	7	7	7
FALSE	High	Master Protein	P69892	Hemoglobin subunit gamma-2 OS=Homo sapiens GN=HBG2 PE=1 SV=2	0	91.4166	63.9456	8	76	7	1	147	16.116	7.2	0.326	0.959	0.176	0.636	0.502	0.426	0.503	0.912	2.118	4.852	0.426	0.627	50.5	148.8	27.3	98.7	155.1	43.7	37.1	43.8	79.4	184.3	422.3	37.1	54.5	87	8	8	8	8	8	9	9	9	9
FALSE	High	Master Protein	Q5T9B7	Adenylate kinase isoenzyme 1 OS=Homo sapiens GN=AK1 PE=1 SV=1	0	91.3046	54.7619	12	61	12	1	210	23.396	8.6	0.766	0.663	1.207	0.948	0.923	0.874	1.187	0.993	0.946	0.884	1.317	0.893	91.1	78.9	143.6	112.8	119	91.6	86.7	117.8	98.6	93.9	87.8	130.7	88.6	99.3	12	12	12	12	12	14	14	14	14
FALSE	High	Master Protein	P18124	60S ribosomal protein L7 OS=Homo sapiens GN=RPL7 PE=1 SV=1	0	91.1033	44.3548	14	65	14	1	248	29.207	10.65	1.271	1.04	1.15	0.807	0.845	0.827	0.871	0.859	0.989	1.038	1.09	0.977	135.7	111.1	122.8	86.1	106.8	89.7	87.7	92.5	91.2	104.9	110.2	115.7	103.7	106.1	12	12	12	12	12	14	14	14	14
FALSE	High	Master Protein	P30622	CAP-Gly domain-containing linker protein 1 OS=Homo sapiens GN=CLIP1 PE=1 SV=2	0	90.97	17.4548	25	44	25	1	1438	162.147	5.36	0.872	0.886	0.985	0.826	0.943	0.916	0.95	0.911	0.932	0.961	0.974	0.909	94	95.5	106.2	89	107.8	100.3	97.4	101	96.9	99.2	102.1	103.6	96.6	106.3	21	21	21	21	21	17	17	17	17
FALSE	High	Master Protein	M0QY43	Myosin-14 (Fragment) OS=Homo sapiens GN=MYH14 PE=1 SV=8	0	90.8891	20.7585	18	43	1	1	1002	113.712	7.59	0.625	0.491	1.92	0.736									56.7	44.6	174.2	66.8	90.7										1	1	1	1	1
FALSE	High	Master Protein	P55809	Succinyl-CoA:3-ketoacid coenzyme A transferase 1, mitochondrial OS=Homo sapiens GN=OXCT1 PE=1 SV=1	0	90.8787	34.4231	15	50	15	1	520	56.122	7.46	0.859	0.682	1.36	0.807	0.787	0.777	0.879	0.829	1.033	1.057	1.158	0.882	97	76.9	153.6	91.1	112.9	84.4	83.3	94.2	88.8	110.7	113.2	124.1	94.5	107.1	15	15	15	15	15	14	14	14	14
FALSE	High	Master Protein	P22897	Macrophage mannose receptor 1 OS=Homo sapiens GN=MRC1 PE=1 SV=1	0	90.6384	16.6896	21	33	21	1	1456	165.905	6.54	0.821	0.937	0.875	1.162	1.071	0.928	1.051	0.898	0.842	0.74	1.019	0.75	75.3	85.9	80.2	106.5	91.7	115.9	100.4	113.8	97.1	91.1	80.1	110.3	81.2	108.2	15	15	15	15	15	14	14	14	14
FALSE	High	Master Protein	O43242	26S proteasome non-ATPase regulatory subunit 3 OS=Homo sapiens GN=PSMD3 PE=1 SV=2	0	90.5834	31.6479	16	47	16	1	534	60.939	8.44	0.957	0.853	0.974	1.051	0.9	0.838	1.032	0.944	1.081	1.034	1.097	0.989	96.5	86.1	98.3	106.1	100.9	90.7	84.4	104	95.1	108.9	104.2	110.5	99.6	100.8	13	13	13	13	13	13	13	13	13
FALSE	High	Master Protein	P13861	cAMP-dependent protein kinase type II-alpha regulatory subunit OS=Homo sapiens GN=PRKAR2A PE=1 SV=2	0	90.4139	45.297	15	53	14	1	404	45.49	5.07	0.887	1.058	1.025	1.098	0.986	0.975	1.092	0.978	0.957	0.905	0.959	1.063	87.7	104.6	101.4	108.6	98.9	99.6	98.5	110.4	98.8	96.7	91.4	96.9	107.4	101	13	13	13	13	13	14	14	14	14
FALSE	High	Master Protein	P25786	Proteasome subunit alpha type-1 OS=Homo sapiens GN=PSMA1 PE=1 SV=1	0	90.3158	53.9924	13	48	13	1	263	29.537	6.61	1.159	1.126	0.975	0.879	0.865	0.843	0.89	0.818	1.066	0.964	1.089	0.862	116.5	113.3	98.1	88.4	100.6	93.4	91	96.1	88.4	115.1	104.1	117.6	93	108	14	14	14	14	14	10	10	10	10
FALSE	High	Master Protein	P09467	Fructose-1,6-bisphosphatase 1 OS=Homo sapiens GN=FBP1 PE=1 SV=5	0	90.2748	45.5621	14	44	13	1	338	36.819	6.99	0.888	0.943	1.054	0.816	0.876	0.849	0.965	0.856	0.909	0.842	1.226	1.149	84.3	89.6	100.2	77.5	95	90.7	87.9	99.9	88.6	94.1	87.1	126.9	119	103.5	13	13	13	13	13	10	10	10	10
FALSE	High	Master Protein	P02788	Lactotransferrin OS=Homo sapiens GN=LTF PE=1 SV=6	0	90.2453	32.8169	18	36	18	1	710	78.132	8.12	1.469	1.285	0.727	0.928	0.766	0.662	0.705	0.905	0.935	1.339	1.282	1.266	97.4	85.2	48.2	61.5	66.3	77.7	67.1	71.5	91.8	94.8	135.7	129.9	128.3	101.4	14	14	14	14	14	11	11	11	11
FALSE	High	Master Protein	Q9BS26	Endoplasmic reticulum resident protein 44 OS=Homo sapiens GN=ERP44 PE=1 SV=1	0	90.2424	40.8867	14	59	13	1	406	46.941	5.26	0.984	0.955	1.087	0.943	0.953	1.145	0.987	0.978	0.983	1.01	1.048	0.992	102	98.9	112.7	97.7	103.6	95.2	114.3	98.5	97.6	98.2	100.9	104.7	99	99.8	13	13	13	13	13	10	10	10	10
FALSE	High	Master Protein	O75955	Flotillin-1 OS=Homo sapiens GN=FLOT1 PE=1 SV=3	0	89.9352	37.2365	14	35	14	1	427	47.326	7.49	1.089	0.911	1.126	0.783	0.915	0.954	0.976	0.971	0.891	0.972	0.988	0.897	117.3	98	121.3	84.3	107.7	95.8	99.9	102.2	101.7	93.3	101.7	103.5	93.9	104.7	12	12	12	12	12	10	10	10	10
FALSE	High	Master Protein	O60749	Sorting nexin-2 OS=Homo sapiens GN=SNX2 PE=1 SV=2	0	89.7673	30.6358	15	53	13	1	519	58.435	5.12	1.065	0.824	1.018	0.993	0.939	0.894	1.057	0.896	1.043	0.911	1.075	0.938	113	87.4	108	105.3	106.1	96.9	92.3	109.1	92.4	107.6	94	110.9	96.7	103.2	15	15	15	15	15	14	14	14	14
FALSE	High	Master Protein	P22695	Cytochrome b-c1 complex subunit 2, mitochondrial OS=Homo sapiens GN=UQCRC2 PE=1 SV=3	0	89.7154	30.9051	12	50	12	1	453	48.413	8.63	1.049	0.851	0.868	0.994	0.968	0.956	0.984	0.907	1.105	1.123	0.992	0.995	114.3	92.7	94.6	108.3	109	97.3	96.1	98.9	91.2	111.1	112.9	99.7	100.1	100.5	12	12	12	12	12	9	9	9	9
FALSE	High	Master Protein	P16403	Histone H1.2 OS=Homo sapiens GN=HIST1H1C PE=1 SV=2	0	89.5	32.3944	11	152	2	1	213	21.352	10.93	2.067	1.568	0.949	0.657	0.786	1.011	0.792	1.187	0.737	1.282	0.678	0.857	167.6	127.1	76.9	53.3	81.1	84.7	108.9	85.3	127.8	79.3	138	73	92.3	107.7	2	2	2	2	2	2	2	2	2
FALSE	High	Master Protein	Q9UHD8	Septin-9 OS=Homo sapiens GN=SEPT9 PE=1 SV=2	0	89.1008	28.157	16	46	16	1	586	65.361	8.97	1.245	1.218	0.852	0.907	0.933	0.887	0.939	0.848	1.117	1.016	0.907	0.943	118.1	115.6	80.9	86	94.9	99	94.2	99.6	90	118.5	107.9	96.3	100.1	106.1	14	14	14	14	14	17	17	17	17
FALSE	High	Master Protein	O14974	Protein phosphatase 1 regulatory subunit 12A OS=Homo sapiens GN=PPP1R12A PE=1 SV=1	0	89.0024	25.534	25	43	25	1	1030	115.211	5.4	1.309	1.025	0.983	0.847	0.872	0.883	1.014	0.913	1.091	1.034	1.035	0.991	129.9	101.8	97.6	84.1	99.3	89.5	90.6	104.1	93.8	112	106.1	106.3	101.7	102.7	20	20	20	20	20	17	17	17	17
FALSE	High	Master Protein	P58107	Epiplakin OS=Homo sapiens GN=EPPK1 PE=1 SV=2	0	88.8786	20.275	19	37	13	1	5090	555.279	5.6	0.603	0.58	1.715	0.629	0.461	1.288	0.477	0.599	0.533	0.313	0.988	0.285	68.6	65.9	194.8	71.5	113.6	69.2	193.2	71.5	89.9	80	47	148.2	42.8	150.1	13	13	13	13	13	2	2	2	2
FALSE	High	Master Protein	P45880	Voltage-dependent anion-selective channel protein 2 OS=Homo sapiens GN=VDAC2 PE=1 SV=2	0	88.5864	48.6395	11	64	11	1	294	31.547	7.56	0.727	0.796	1.539	0.758	0.867	0.873	0.831	0.756	0.928	0.916	1.073	0.894	86.5	94.6	182.9	90.1	118.9	96.7	97.3	92.7	84.3	103.4	102.1	119.7	99.7	111.5	11	11	11	11	11	10	10	10	10
FALSE	High	Master Protein	P13746	HLA class I histocompatibility antigen, A-11 alpha chain OS=Homo sapiens GN=HLA-A PE=1 SV=1	0	88.5385	46.0274	12	81	1	1	365	40.911	6.15	0.412	0.558	1.599	1.374	0.52	0.579	1.573	1.331	0.729	0.509	0.582	0.529	36.2	49	140.6	120.8	87.9	62.7	69.9	189.8	160.6	87.9	61.5	70.2	63.8	120.7	1	1	1	1	1	1	1	1	1
FALSE	High	Master Protein	P17980	26S proteasome regulatory subunit 6A OS=Homo sapiens GN=PSMC3 PE=1 SV=3	0	88.4633	45.1025	17	42	17	1	439	49.172	5.24	1.029	0.886	1.092	0.867	0.885	0.85	1.035	0.922	1.104	1.022	1.204	0.984	111.7	96.1	118.6	94.1	108.5	88.3	84.9	103.3	92	110.2	102	120.2	98.3	99.8	15	15	15	15	15	13	13	13	13
FALSE	High	Master Protein	Q15404	Ras suppressor protein 1 OS=Homo sapiens GN=RSU1 PE=1 SV=3	0	88.3469	55.2347	13	57	13	1	277	31.521	8.65	0.996	0.855	0.833	1.094	1.017	1.033	1.263	1.162	0.941	0.93	0.87	1.038	100	85.8	83.7	109.9	100.4	98.5	100	122.3	112.6	91.2	90.1	84.3	100.5	96.9	12	12	12	12	12	12	12	12	12
FALSE	High	Master Protein	P43652	Afamin OS=Homo sapiens GN=AFM PE=1 SV=1	0	88.3298	34.0568	20	45	20	1	599	69.024	5.9	0.763	1.578	0.8	1.058	1.084	0.827	0.971	0.936	0.987	1.032	0.701	0.739	75	155.1	78.7	104	98.3	118.8	90.7	106.4	102.6	108.2	113.1	76.8	81	109.6	18	18	18	18	18	12	12	12	12
FALSE	High	Master Protein	P50502	Hsc70-interacting protein OS=Homo sapiens GN=ST13 PE=1 SV=2	0	88.2895	27.6423	9	67	9	1	369	41.305	5.27	1.146	1.142	1.024	1.075	1.022	1.067	1.103	1.082	1.079	1.051	0.957	0.96	112	111.6	100.1	105.1	97.8	98.9	103.2	106.7	104.7	104.4	101.7	92.5	92.8	96.7	8	8	8	8	8	9	9	9	9
FALSE	High	Master Protein	Q9BXP5	Serrate RNA effector molecule homolog OS=Homo sapiens GN=SRRT PE=1 SV=1	0	88.221	26.484	20	38	20	1	876	100.604	5.96	1.237	0.681	1.059	0.825	0.828	0.827	0.9	0.782	1.081	1.086	1.119	0.984	117.8	64.9	100.8	78.6	95.2	87.9	87.7	95.5	82.9	114.7	115.2	118.7	104.5	106.1	14	14	14	14	14	15	15	15	15
FALSE	High	Master Protein	Q9BUJ2	Heterogeneous nuclear ribonucleoprotein U-like protein 1 OS=Homo sapiens GN=HNRNPUL1 PE=1 SV=2	0	88.0721	26.986	20	40	20	1	856	95.679	6.92	1.144	1.095	0.995	0.999	0.924	0.975	0.941	0.977	0.995	1.051	1.042	1.007	108.9	104.3	94.7	95.1	95.2	94.2	99.3	96	99.6	101.4	107.2	106.2	102.6	101.9	17	17	17	17	17	13	13	13	13
FALSE	High	Master Protein	Q8N163	Cell cycle and apoptosis regulator protein 2 OS=Homo sapiens GN=CCAR2 PE=1 SV=2	0	87.8853	25.7855	20	48	20	1	923	102.838	5.22	1.071	0.802	0.936	0.894	0.893	0.826	0.943	0.829	1.076	1.09	1.052	1.039	108.9	81.5	95.1	90.9	101.6	92.3	85.4	97.5	85.6	111.2	112.7	108.8	107.4	103.4	18	18	18	18	18	15	15	15	15
FALSE	High	Master Protein	A0A0D9SF53	ATP-dependent RNA helicase DDX3X OS=Homo sapiens GN=DDX3X PE=1 SV=1	0	87.7567	29.3315	19	45	18	1	733	81.426	8.07	1.171	0.585	1.271	0.701	0.686	0.708	0.884	0.745	1.042	0.951	1.186	0.909	128.6	64.2	139.5	77	109.8	76.7	79.1	98.7	83.2	116.4	106.2	132.4	101.5	111.7	14	14	14	14	14	17	17	17	17
FALSE	High	Master Protein	Q9Y224	UPF0568 protein C14orf166 OS=Homo sapiens GN=C14orf166 PE=1 SV=1	0	87.7225	56.1475	13	53	13	1	244	28.051	6.65	1.098	0.892	0.998	0.924	0.89	0.925	0.917	0.851	0.964	0.912	1.025	0.941	117.2	95.2	106.6	98.6	106.7	95.7	99.5	98.6	91.5	103.7	98	110.2	101.2	107.5	12	12	12	12	12	10	10	10	10
FALSE	High	Master Protein	O75475	PC4 and SFRS1-interacting protein OS=Homo sapiens GN=PSIP1 PE=1 SV=1	0	87.6548	33.5849	18	54	17	1	530	60.067	9.13	1.341	1.169	1.083	0.739	0.847	1.018	0.882	0.858	1.011	1.084	0.795	0.954	134.7	117.5	108.8	74.3	100.5	91.4	110	95.3	92.7	109.2	117.1	85.8	103	108	16	16	16	16	16	17	17	17	17
FALSE	High	Master Protein	P07737	Profilin-1 OS=Homo sapiens GN=PFN1 PE=1 SV=2	0	87.4925	54.2857	8	98	8	1	140	15.045	8.27	1.817	1.525	0.765	0.747	0.666	0.655	0.824	0.744	1.267	1.042	1.022	0.853	163.5	137.2	68.8	67.3	90	74.9	73.6	92.6	83.7	142.5	117.2	114.9	95.9	112.4	9	9	9	9	9	8	8	8	8
FALSE	High	Master Protein	A0A1B0GTW1	Tight junction protein ZO-2 OS=Homo sapiens GN=TJP2 PE=1 SV=1	0	87.3879	22.1777	22	40	22	1	1249	140.641	8.19	0.719	0.758	1.186	0.882	1.006	1.043	0.999	0.949	0.922	0.874	1.083	1.03	77.6	81.9	128.1	95.2	108	101.4	105.2	100.7	95.7	93	88.2	109.3	103.9	100.9	11	11	11	11	11	20	20	20	20
FALSE	High	Master Protein	Q9HB40	Retinoid-inducible serine carboxypeptidase OS=Homo sapiens GN=SCPEP1 PE=1 SV=1	0	87.3213	32.3009	13	56	13	1	452	50.798	5.81	0.696	0.784	0.777	1.408	2.082	2.027	1.056	0.919	1.04	1.329	0.735	0.936	70.8	79.8	79.1	143.2	101.7	174.7	170.1	88.7	77.1	87.3	111.5	61.6	78.6	83.9	11	11	11	11	11	14	14	14	14
FALSE	High	Master Protein	P36578	60S ribosomal protein L4 OS=Homo sapiens GN=RPL4 PE=1 SV=5	0	87.2851	26.2295	14	63	13	1	427	47.667	11.06	1.323	1.058	1.179	0.85	0.858	0.857	0.907	0.897	1.018	1.034	1.102	1.005	136.9	109.5	122	88	103.5	89	88.9	94.2	93.1	105.6	107.3	114.4	104.3	103.8	15	15	15	15	15	14	14	14	14
FALSE	High	Master Protein	E7EMB3	Calmodulin-2 OS=Homo sapiens GN=CALM2 PE=1 SV=1	0	87.2532	42.8571	9	118	7	1	196	21.675	4.56	1.286	1.288	0.936	0.856	0.913	1.045	1.099	1	1.016	0.884	0.933	0.938	128	128.2	93.1	85.2	99.5	93.3	106.8	112.4	102.2	103.9	90.3	95.4	95.9	102.2	10	10	10	10	10	11	11	11	11
FALSE	High	Master Protein	B1AK88	Capping protein (Actin filament) muscle Z-line, beta, isoform CRA_d OS=Homo sapiens GN=CAPZB PE=1 SV=1	0	87.125	46.1794	12	69	12	1	301	33.76	6.43	1.374	1.217	0.913	0.777	0.778	0.717	0.907	0.734	1.224	1.038	1.121	0.911	137.5	121.8	91.4	77.7	100	83.6	77	97.4	78.8	131.5	111.4	120.4	97.8	107.4	11	11	11	11	11	12	12	12	12
FALSE	High	Master Protein	E7EMK3	Flotillin-2 OS=Homo sapiens GN=FLOT2 PE=1 SV=1	0	87.113	26.087	13	44	13	1	483	53.104	5.24	1.085	0.915	1.188	0.782	0.891	0.9	0.948	0.956	0.894	0.967	0.925	0.855	108.5	91.4	118.8	78.2	100	96.1	97.2	102.3	103.2	96.5	104.4	99.8	92.3	107.9	11	11	11	11	11	12	12	12	12
FALSE	High	Master Protein	P78417	Glutathione S-transferase omega-1 OS=Homo sapiens GN=GSTO1 PE=1 SV=2	0	87.0751	47.7178	14	70	14	1	241	27.548	6.6	1.009	1.101	1.062	1.014	1.055	0.996	1.259	1.226	1.189	1.104	0.796	0.782	105.4	115	110.9	105.9	104.4	100.6	95	120.1	117	113.4	105.3	75.9	74.6	95.4	12	12	12	12	12	13	13	13	13
FALSE	High	Master Protein	A0A140T9J9	HLA class I histocompatibility antigen, Cw-6 alpha chain OS=Homo sapiens GN=HLA-C PE=1 SV=1	0	86.9682	43.0108	11	52	2	1	372	41.595	6.11	1.229	1.16	0.688	0.614	0.716	0.686	0.691	0.592	1.685	1.624	0.779	0.681	138.2	130.4	77.4	69	112.4	80.1	76.7	77.3	66.3	188.6	181.7	87.1	76.2	111.9	6	6	6	6	6	5	5	5	5
FALSE	High	Master Protein	O00231	26S proteasome non-ATPase regulatory subunit 11 OS=Homo sapiens GN=PSMD11 PE=1 SV=3	0	86.9069	37.2038	14	46	14	1	422	47.434	6.48	1	0.78	0.99	0.981	0.942	1.013	1.057	1	1.079	1.073	1.034	1.083	104.6	81.5	103.6	102.6	104.6	91.5	98.4	102.7	97.1	104.8	104.3	100.5	105.3	97.2	13	13	13	13	13	13	13	13	13
FALSE	High	Master Protein	Q6NZI2	Caveolae-associated protein 1 OS=Homo sapiens GN=CAVIN1 PE=1 SV=1	0	86.8853	29.2308	11	73	11	1	390	43.45	5.6	0.875	0.786	0.779	1.301	1.522	1.384	1.392	1.325	0.899	0.947	0.874	1.344	88.2	79.2	78.5	131.1	100.8	129.5	117.7	118.3	112.7	76.5	80.5	74.3	114.3	85	11	11	11	11	11	12	12	12	12
FALSE	High	Master Protein	P62140	Serine/threonine-protein phosphatase PP1-beta catalytic subunit OS=Homo sapiens GN=PPP1CB PE=1 SV=3	0	86.8488	50.1529	10	52	4	1	327	37.163	6.19	0.885	0.96	1.036	0.95	0.971	0.884	1.006	0.893	1.03	0.956	1.122	1.026	82.8	89.8	96.9	88.9	93.5	97.7	88.9	101.2	89.8	103.6	96.1	112.9	103.2	100.6	3	3	3	3	3	4	4	4	4
FALSE	High	Master Protein	P16152	Carbonyl reductase [NADPH] 1 OS=Homo sapiens GN=CBR1 PE=1 SV=3	0	86.7363	55.2347	12	54	10	1	277	30.356	8.32	0.998	0.94	0.957	1.1	1.265	1.179	1.095	1.102	1.028	1.082	0.909	1.11	100.3	94.5	96.2	110.6	100.5	117.5	109.5	101.7	102.4	95.5	100.5	84.4	103.1	92.9	12	12	12	12	12	12	12	12	12
FALSE	High	Master Protein	P23141	Liver carboxylesterase 1 OS=Homo sapiens GN=CES1 PE=1 SV=2	0	86.6961	31.2169	14	39	14	1	567	62.481	6.6	0.508	0.633	0.785	1.294	1.182	1.08	1.226	1.226	0.974	0.83	1.078	1.753	46.4	57.7	71.6	118	91.2	102.5	93.6	106.3	106.2	84.4	72	93.4	151.9	86.7	12	12	12	12	12	11	11	11	11
FALSE	High	Master Protein	P62195	26S proteasome regulatory subunit 8 OS=Homo sapiens GN=PSMC5 PE=1 SV=1	0	86.6423	44.5813	16	45	16	1	406	45.597	7.55	0.925	0.874	1.038	0.861	0.899	0.856	0.976	0.908	1.101	1.044	1.117	0.972	90	85	101	83.8	97.4	92	87.6	99.8	92.8	112.6	106.8	114.3	99.4	102.3	14	14	14	14	14	13	13	13	13
FALSE	High	Master Protein	P21810	Biglycan OS=Homo sapiens GN=BGN PE=1 SV=2	0	86.6266	35.8696	10	56	9	1	368	41.628	7.52	0.94	0.718	1.461	0.926	0.78	1.395	1.02	0.845	0.448	0.38	0.415	0.438	59.9	45.7	93	58.9	63.6	105	187.8	137.4	113.8	60.4	51.2	55.8	59	134.7	10	10	10	10	10	8	8	8	8
FALSE	High	Master Protein	Q96AQ6	Pre-B-cell leukemia transcription factor-interacting protein 1 OS=Homo sapiens GN=PBXIP1 PE=1 SV=1	0	86.5869	25.7182	16	37	16	1	731	80.594	5.33	1.003	1.184	0.848	0.929	1.052	1.047	1.204	1.032	1.007	0.98	0.804	0.905	98.8	116.6	83.5	91.5	98.5	105.4	104.9	120.7	103.5	100.9	98.3	80.6	90.7	100.3	15	15	15	15	15	13	13	13	13
FALSE	High	Master Protein	P10155	60 kDa SS-A/Ro ribonucleoprotein OS=Homo sapiens GN=TROVE2 PE=1 SV=2	0	86.5807	33.829	19	59	19	1	538	60.631	8.03	0.954	1.022	0.997	0.92	0.965	0.94	1.095	0.939	1.047	1.004	1.082	1.034	102.2	109.4	106.8	98.6	107.1	96	93.5	109	93.4	104.2	99.9	107.7	102.8	99.5	17	17	17	17	17	18	18	18	18
FALSE	High	Master Protein	P49257	Protein ERGIC-53 OS=Homo sapiens GN=LMAN1 PE=1 SV=2	0	86.5357	34.902	18	74	17	1	510	57.513	6.77	0.975	0.864	1.092	0.822	0.764	0.83	0.838	0.785	0.988	0.948	1.123	0.897	108.6	96.2	121.6	91.5	111.3	84.1	91.4	92.4	86.5	108.8	104.4	123.8	98.9	110.2	18	18	18	18	18	17	17	17	17
FALSE	High	Master Protein	Q9C0C2	182 kDa tankyrase-1-binding protein OS=Homo sapiens GN=TNKS1BP1 PE=1 SV=4	0	86.3785	15.1533	22	33	22	1	1729	181.685	4.86	1.094	0.94	0.955	0.89	0.93	0.942	0.924	1.009	0.938	0.887	0.936	1.129	104.1	89.5	90.9	84.6	95.1	96.1	97.3	95.5	104.2	96.9	91.6	96.7	116.7	103.3	18	18	18	18	18	12	12	12	12
FALSE	High	Master Protein	D6REX3	Protein transport protein Sec31A OS=Homo sapiens GN=SEC31A PE=1 SV=1	0	86.3019	17.7458	21	45	21	1	1251	136.141	6.98	0.941	0.747	1.11	0.924	0.855	0.882	0.925	0.826	1.022	0.88	1.168	1.039	101.4	80.5	119.6	99.6	107.7	89.8	92.6	97.1	86.7	107.3	92.4	122.7	109.1	105	17	17	17	17	17	18	18	18	18
FALSE	High	Master Protein	P05534	HLA class I histocompatibility antigen, A-24 alpha chain OS=Homo sapiens GN=HLA-A PE=1 SV=2	0	86.2494	45.7534	11	77	3	1	365	40.663	6.34	2.016	1.985	0.408	0.617	0.388	0.37	0.46	0.345	2.025	2.135	0.473	0.565	152.4	150.2	30.9	46.7	75.6	48.2	46	57.2	42.9	251.8	265.3	58.8	70.3	124.3	3	3	3	3	3	1	1	1	1
FALSE	High	Master Protein	Q5SSJ5	Heterochromatin protein 1-binding protein 3 OS=Homo sapiens GN=HP1BP3 PE=1 SV=1	0	86.2082	30.3797	16	59	16	1	553	61.169	9.67	1.417	0.616	1.305	0.616	0.642	0.556	0.96	0.691	1.096	1.273	1.163	1.229	161.6	70.2	148.8	70.2	114.1	68.1	59	101.8	73.3	116.2	135	123.4	130.3	106.1	11	11	11	11	11	15	15	15	15
FALSE	High	Master Protein	P51649	Succinate-semialdehyde dehydrogenase, mitochondrial OS=Homo sapiens GN=ALDH5A1 PE=1 SV=2	0	85.917	42.243	16	35	16	1	535	57.178	8.28	0.767	0.731	1.41	0.771	0.793	0.812	0.886	0.767	1.026	1.098	1.294	0.926	92.9	88.6	170.9	93.4	121.2	83.4	85.4	93.2	80.6	107.9	115.5	136.1	97.4	105.2	10	10	10	10	10	12	12	12	12
FALSE	High	Master Protein	P06756	Integrin alpha-V OS=Homo sapiens GN=ITGAV PE=1 SV=2	0	85.8798	18.416	15	42	15	1	1048	115.964	5.68	0.762	0.857	0.979	0.932	0.954	0.977	1.162	1.193	0.957	0.942	1.047	0.978	81.1	91.1	104.1	99.1	106.3	92.3	94.5	112.4	115.4	92.5	91.1	101.3	94.6	96.7	13	13	13	13	13	13	13	13	13
FALSE	High	Master Protein	H0YNC7	Tropomyosin alpha-1 chain (Fragment) OS=Homo sapiens GN=TPM1 PE=1 SV=1	0	85.766	55.157	15	97	1	1	223	25.565	4.64	1.064	1.148	0.572	2.364	1.085	0.994	1.723	1.627	0.913	0.634	0.492	0.749	91.1	98.3	48.9	202.3	85.6	104.1	95.3	165.2	156.1	87.6	60.8	47.2	71.8	95.9	1	1	1	1	1	1	1	1	1
FALSE	High	Master Protein	P62424	60S ribosomal protein L7a OS=Homo sapiens GN=RPL7A PE=1 SV=2	0	85.6955	49.6241	14	46	14	1	266	29.977	10.61	1.115	1.063	1.094	0.917	0.92	0.864	0.892	0.889	0.952	1	1.033	0.944	118	112.5	115.8	97	105.8	97.9	91.9	94.9	94.5	101.2	106.4	109.9	100.4	106.4	12	12	12	12	12	12	12	12	12
FALSE	High	Master Protein	Q02790	Peptidyl-prolyl cis-trans isomerase FKBP4 OS=Homo sapiens GN=FKBP4 PE=1 SV=3	0	85.6801	46.1874	19	42	19	1	459	51.772	5.43	0.959	0.919	0.754	1.16	1.155	1.131	1.126	1.103	0.958	1.028	0.917	1.285	98.1	94	77.1	118.6	102.3	104.9	102.6	102.2	100.1	87	93.3	83.2	116.7	90.8	17	17	17	17	17	15	15	15	15
FALSE	High	Master Protein	Q9NQR4	Omega-amidase NIT2 OS=Homo sapiens GN=NIT2 PE=1 SV=1	0	85.6142	59.058	15	45	15	1	276	30.589	7.21	1.015	0.978	0.979	0.997	0.88	0.86	0.96	0.934	0.944	0.902	0.967	1.041	105.8	102	102.1	104	104.3	93.1	91	101.7	98.9	99.9	95.5	102.4	110.2	105.9	13	13	13	13	13	13	13	13	13
FALSE	High	Master Protein	Q9UNM6	26S proteasome non-ATPase regulatory subunit 13 OS=Homo sapiens GN=PSMD13 PE=1 SV=2	0	85.6104	43.883	14	42	14	1	376	42.918	5.81	1.08	0.854	1.087	0.882	0.889	0.823	0.969	0.856	1.074	0.998	1.109	0.968	111.4	88.2	112.2	91	103.2	91.5	84.7	99.8	88.1	110.5	102.7	114.2	99.6	102.9	12	12	12	12	12	14	14	14	14
FALSE	High	Master Protein	A0A0A0MT83	Isovaleryl-CoA dehydrogenase, mitochondrial OS=Homo sapiens GN=IVD PE=1 SV=1	0	85.5634	36.1502	12	57	12	1	426	46.621	8.05	0.723	0.754	1.368	0.932	0.909	0.938	1.009	0.981	0.906	0.922	1.128	0.894	79.7	83.2	150.8	102.8	110.3	94.4	97.4	104.8	101.8	94	95.7	117.1	92.8	103.8	13	13	13	13	13	11	11	11	11
FALSE	High	Master Protein	P22102	Trifunctional purine biosynthetic protein adenosine-3 OS=Homo sapiens GN=GART PE=1 SV=1	0	85.4734	26.0396	20	42	20	1	1010	107.699	6.7	1.11	0.956	1.061	0.872	0.764	0.725	0.898	0.779	1.07	0.911	1.048	0.854	112.6	97	107.7	88.4	101.5	85.4	81	100.3	87	119.5	101.7	117.1	95.4	111.7	17	17	17	17	17	11	11	11	11
FALSE	High	Master Protein	P50570	Dynamin-2 OS=Homo sapiens GN=DNM2 PE=1 SV=2	0	85.2622	22.6437	17	42	13	1	870	98.003	7.44	1.131	0.814	0.963	0.946	0.846	0.787	0.887	0.769	1.048	1.012	1.069	0.926	115.5	83.1	98.3	96.6	102.1	91.3	85	95.8	83	113.2	109.3	115.4	100	108	12	12	12	12	12	14	14	14	14
FALSE	High	Master Protein	Q14165	Malectin OS=Homo sapiens GN=MLEC PE=1 SV=1	0	85.0671	47.6027	14	53	14	1	292	32.214	5.41	0.874	0.926	0.895	1.213	1.117	1.094	1.161	1.122	0.893	0.982	0.909	1.142	88.6	93.9	90.8	123	101.4	106.6	104.4	110.8	107.1	85.2	93.7	86.7	109	95.4	12	12	12	12	12	14	14	14	14
FALSE	High	Master Protein	O94905	Erlin-2 OS=Homo sapiens GN=ERLIN2 PE=1 SV=1	0	85.0443	46.0177	15	51	13	1	339	37.815	5.62	0.791	0.683	1.159	1.092	1.163	1.154	1.182	1.142	0.908	0.968	0.944	1.178	89.1	77	130.7	123	112.7	108.8	108	110.6	106.9	84.9	90.5	88.3	110.2	93.5	14	14	14	14	14	13	13	13	13
FALSE	High	Master Protein	O14818	Proteasome subunit alpha type-7 OS=Homo sapiens GN=PSMA7 PE=1 SV=1	0	85.0416	60.4839	14	43	14	1	248	27.87	8.46	1.068	1.111	1.15	0.742	0.819	0.82	0.936	0.828	1.143	1.035	1.185	0.89	120.7	125.5	129.9	83.8	113	85.7	85.7	97.9	86.6	119.6	108.3	123.9	93	104.6	12	12	12	12	12	14	14	14	14
FALSE	High	Master Protein	A0A087X1N8	Serpin B6 OS=Homo sapiens GN=SERPINB6 PE=1 SV=1	0	85.04	44.3038	13	46	13	1	395	44.793	5.68	0.933	1.027	0.642	1.278	1.14	1.054	1.265	1.217	1.044	0.971	0.865	1.237	93	102.5	64	127.5	99.7	104	96.2	115.4	111.1	95.3	88.6	79	112.9	91.3	13	13	13	13	13	14	14	14	14
FALSE	High	Master Protein	P08237	ATP-dependent 6-phosphofructokinase, muscle type OS=Homo sapiens GN=PFKM PE=1 SV=2	0	85.0229	27.5641	17	46	16	1	780	85.128	7.99	0.748	0.894	0.805	1.21	1.197	1.098	1.255	1.253	0.91	0.972	0.892	1.153	81.1	96.9	87.3	131.2	108.4	110.2	101	115.5	115.3	83.8	89.5	82.1	106.1	92	12	12	12	12	12	15	15	15	15
FALSE	High	Master Protein	P41252	Isoleucine--tRNA ligase, cytoplasmic OS=Homo sapiens GN=IARS PE=1 SV=2	0	85.0173	18.7005	21	37	21	1	1262	144.406	6.15	0.772	0.667	1.198	0.911	0.86	0.846	0.951	0.869	0.997	0.959	1.086	0.952	89.2	77.1	138.5	105.2	115.6	91.1	89.6	100.7	92.1	105.6	101.5	115	100.9	105.9	20	20	20	20	20	12	12	12	12
FALSE	High	Master Protein	Q13435	Splicing factor 3B subunit 2 OS=Homo sapiens GN=SF3B2 PE=1 SV=2	0	84.959	24.581	20	49	12	1	895	100.165	5.67	1.286	0.861	1.136	0.741	0.869	0.947	0.853	0.821	0.908	0.918	1.005	0.902	131.4	87.9	116	75.7	102.2	95.8	104.3	94	90.5	100	101.2	110.8	99.4	110.2	15	15	15	15	15	18	18	18	18
FALSE	High	Master Protein	P00739	Haptoglobin-related protein OS=Homo sapiens GN=HPR PE=2 SV=2	0	84.7955	29.023	12	100	2	1	348	39.005	7.09	0.977	1.478	0.628	1.485	1.104	0.771	0.904	1.283	0.693	0.999	0.758	0.809	83.8	126.7	53.8	127.3	85.7	117.2	81.8	96	136.3	73.6	106.1	80.5	85.9	106.2	2	2	2	2	2	2	2	2	2
FALSE	High	Master Protein	Q9UJU6	Drebrin-like protein OS=Homo sapiens GN=DBNL PE=1 SV=1	0	84.7599	46.2791	15	39	2	1	430	48.178	5.05	1.643	1.281	0.801	0.764	0.801	0.787	0.794	0.773	1.06	0.992	0.997	0.931	143.5	111.8	69.9	66.7	87.3	88	86.5	87.2	84.9	116.4	108.9	109.5	102.3	109.8	13	13	13	13	13	12	12	12	12
FALSE	High	Master Protein	O15247	Chloride intracellular channel protein 2 OS=Homo sapiens GN=CLIC2 PE=1 SV=3	0	84.7546	68.0162	15	43	14	1	247	28.338	5.59	1.074	0.794	0.791	1.163	1.168	1.091	0.964	0.86	0.976	1.009	0.901	0.941	103.4	76.5	76.2	112	96.3	120	112.1	99.1	88.4	100.3	103.7	92.6	96.8	102.8	11	11	11	11	11	12	12	12	12
FALSE	High	Master Protein	P50552	Vasodilator-stimulated phosphoprotein OS=Homo sapiens GN=VASP PE=1 SV=3	0	84.6087	34.2105	16	34	16	1	380	39.805	8.94	1.508	1.137	0.817	0.745	0.703	0.703	0.786	0.748	1.186	1.104	1.082	0.818	141.4	106.6	76.6	69.9	93.8	78.5	78.4	87.7	83.5	132.3	123.2	120.8	91.3	111.6	16	16	16	16	16	8	8	8	8
FALSE	High	Master Protein	P61160	Actin-related protein 2 OS=Homo sapiens GN=ACTR2 PE=1 SV=1	0	84.5913	41.8782	14	61	13	1	394	44.732	6.74	1.372	1.329	0.825	0.736	0.727	0.677	0.926	0.675	1.283	1.113	1.043	0.836	138.5	134.2	83.3	74.3	101	79.9	74.4	101.7	74.1	141	122.3	114.6	91.9	109.9	10	10	10	10	10	10	10	10	10
FALSE	High	Master Protein	Q6YN16	Hydroxysteroid dehydrogenase-like protein 2 OS=Homo sapiens GN=HSDL2 PE=1 SV=1	0	84.0449	48.5646	17	46	17	1	418	45.366	7.99	0.875	0.638	1.351	0.745	0.738	0.767	0.822	0.699	0.903	0.928	1.391	0.845	102	74.3	157.5	86.8	116.5	82	85.2	91.3	77.6	100.3	103.1	154.5	93.9	111.1	13	13	13	13	13	15	15	15	15
FALSE	High	Master Protein	P12268	Inosine-5'-monophosphate dehydrogenase 2 OS=Homo sapiens GN=IMPDH2 PE=1 SV=2	0	83.9588	33.6576	15	33	13	1	514	55.77	6.9	1.095	0.917	1.087	0.852	0.804	0.778	0.984	0.799	1.075	0.972	1.115	1.009	108.4	90.7	107.6	84.4	99	84.9	82.1	103.9	84.4	113.5	102.7	117.7	106.5	105.6	15	15	15	15	15	9	9	9	9
FALSE	High	Master Protein	Q562R1	Beta-actin-like protein 2 OS=Homo sapiens GN=ACTBL2 PE=1 SV=2	0	83.8754	21.5426	9	216	2	1	376	41.976	5.59	0.841	1.201	0.65	1.127	0.853	0.828	0.807	0.892	1.024	0.791	0.919	0.913	75.8	108.4	58.6	101.7	90.2	99	96.1	93.6	103.5	118.8	91.7	106.7	105.9	116	2	2	2	2	2	1	1	1	1
FALSE	High	Master Protein	P50453	Serpin B9 OS=Homo sapiens GN=SERPINB9 PE=1 SV=1	0	83.8664	42.5532	13	47	13	1	376	42.376	5.86	1.802	1.344	0.566	0.881	0.764	0.745	0.88	0.842	1.329	1.229	0.906	0.976	156.8	116.9	49.3	76.7	87	80.4	78.3	92.6	88.6	139.7	129.3	95.3	102.6	105.2	13	13	13	13	13	12	12	12	12
FALSE	High	Master Protein	Q9H3G5	Probable serine carboxypeptidase CPVL OS=Homo sapiens GN=CPVL PE=1 SV=2	0	83.8549	26.2605	12	46	12	1	476	54.129	5.62	0.643	0.788	0.605	1.119	2.17	2.166	1.633	1.428	0.892	0.904	0.776	0.997	76.2	93.3	71.6	132.5	118.4	165	164.7	124.2	108.5	67.8	68.7	59	75.8	76	11	11	11	11	11	12	12	12	12
FALSE	High	Master Protein	P61204	ADP-ribosylation factor 3 OS=Homo sapiens GN=ARF3 PE=1 SV=2	0	83.8262	69.6133	9	58	1	1	181	20.588	7.43	1.067	1.028	0.986	0.96	0.821	0.824	0.992	0.891	0.978	0.864	0.984	0.95	108.8	104.7	100.5	97.8	101.9	89.5	89.7	108	97	106.5	94.1	107.2	103.5	108.9	6	6	6	6	6	6	6	6	6
FALSE	High	Master Protein	Q9P2R7	Succinate--CoA ligase [ADP-forming] subunit beta, mitochondrial OS=Homo sapiens GN=SUCLA2 PE=1 SV=3	0	83.7788	36.5011	16	49	16	1	463	50.285	7.42	0.905	0.851	1.113	0.935	0.927	0.918	0.934	0.994	0.979	1.069	0.987	0.97	101.8	95.7	125.2	105.2	112.5	95.3	94.4	96	102.2	100.7	109.9	101.6	99.8	102.9	16	16	16	16	16	12	12	12	12
FALSE	High	Master Protein	A0A0A0MRI2	Sorting nexin OS=Homo sapiens GN=SNX6 PE=1 SV=1	0	83.7715	38.2775	18	41	16	1	418	47.774	6.43	1.111	0.85	0.936	0.928	0.928	0.86	1.058	0.865	1.135	0.98	1.037	0.928	114.1	87.3	96.1	95.2	102.7	95.7	88.7	109	89.1	117	101	106.9	95.7	103.1	15	15	15	15	15	12	12	12	12
FALSE	High	Master Protein	P56192	Methionine--tRNA ligase, cytoplasmic OS=Homo sapiens GN=MARS PE=1 SV=2	0	83.6788	24.5556	17	43	17	1	900	101.052	6.16	0.873	0.698	1.173	0.897	0.909	0.872	0.948	0.88	0.959	0.927	1.152	0.95	94.6	75.6	127	97.1	108.3	95	91.1	99.1	91.9	100.3	96.9	120.4	99.2	104.5	14	14	14	14	14	13	13	13	13
FALSE	High	Master Protein	Q99714	3-hydroxyacyl-CoA dehydrogenase type-2 OS=Homo sapiens GN=HSD17B10 PE=1 SV=3	0	83.5326	45.5939	9	43	9	1	261	26.906	7.78	0.9	0.809	1.206	0.811	0.863	0.866	0.877	0.84	0.919	0.922	1.152	0.953	99.6	89.6	133.6	89.8	110.7	91.4	91.7	92.9	89	97.3	97.7	122	100.9	105.9	8	8	8	8	8	9	9	9	9
FALSE	High	Master Protein	Q15436	Protein transport protein Sec23A OS=Homo sapiens GN=SEC23A PE=1 SV=2	0	83.5235	26.7974	17	43	15	1	765	86.105	7.08	0.971	0.705	1.248	0.759	0.811	0.763	0.858	0.735	1.03	0.989	1.132	0.869	107.4	78	138.1	83.9	110.6	90.3	84.9	95.5	81.9	114.7	110.2	126.1	96.8	111.4	13	13	13	13	13	15	15	15	15
FALSE	High	Master Protein	Q9UIJ7	GTP:AMP phosphotransferase AK3, mitochondrial OS=Homo sapiens GN=AK3 PE=1 SV=4	0	83.4794	62.9956	14	58	14	1	227	25.55	9.16	0.766	0.681	1.31	0.741	0.739	0.842	0.785	0.787	0.877	0.867	1.344	0.852	95.2	84.6	162.8	92.1	124.2	81.6	93.1	86.7	87	96.9	95.8	148.5	94.1	110.5	12	12	12	12	12	13	13	13	13
FALSE	High	Master Protein	H0YB09	D-glutamate cyclase, mitochondrial (Fragment) OS=Homo sapiens GN=C14orf159 PE=1 SV=1	0	83.4725	33.3333	14	43	1	1	564	60.595	6.84	0.918	0.747	1.238	0.791	0.885	0.953	0.885	0.889	0.911	1.053	1.14	1.253	73.4	59.7	98.9	63.2	79.9	88.9	95.7	88.9	89.3	91.5	105.7	114.5	125.9	100.4	1	1	1	1	1	1	1	1	1
FALSE	High	Master Protein	O43143	Pre-mRNA-splicing factor ATP-dependent RNA helicase DHX15 OS=Homo sapiens GN=DHX15 PE=1 SV=2	0	83.4141	28.0503	21	42	20	1	795	90.875	7.46	0.931	1.002	1.048	0.833	0.804	0.871	0.876	0.762	0.973	0.958	1.073	0.965	101.4	109.2	114.2	90.7	109	87.6	94.8	95.4	83	105.9	104.3	116.8	105	108.9	16	16	16	16	16	17	17	17	17
FALSE	High	Master Protein	P36542	ATP synthase subunit gamma, mitochondrial OS=Homo sapiens GN=ATP5C1 PE=1 SV=1	0	83.3928	45.6376	11	61	11	1	298	32.975	9.22	0.808	0.659	1.427	0.778	0.686	0.677	0.816	0.664	0.961	0.998	1.342	0.854	97.8	79.7	172.7	94.1	121	76.8	75.9	91.4	74.4	107.7	111.8	150.4	95.7	112	12	12	12	12	12	13	13	13	13
FALSE	High	Master Protein	P00325	Alcohol dehydrogenase 1B OS=Homo sapiens GN=ADH1B PE=1 SV=2	0	83.3682	30.1333	11	57	11	1	375	39.829	8.29	0.966	1.166	0.456	1.974	1.982	1.538	1.6	1.435	0.912	1.033	0.807	1.744	87.8	106	41.5	179.4	90.9	149.7	116.1	120.8	108.4	68.9	78	60.9	131.7	75.5	11	11	11	11	11	11	11	11	11
FALSE	High	Master Protein	O00764	Pyridoxal kinase OS=Homo sapiens GN=PDXK PE=1 SV=1	0	83.3048	39.1026	12	38	12	1	312	35.08	6.13	0.93	0.96	1.001	0.993	1.011	1.106	0.884	0.937	0.907	0.777	0.972	1.047	95.1	98.2	102.4	101.6	102.3	105.2	115.1	92.1	97.6	94.4	80.8	101.2	109	104.1	10	10	10	10	10	12	12	12	12
FALSE	High	Master Protein	A0A075B738	Platelet endothelial cell adhesion molecule OS=Homo sapiens GN=PECAM1 PE=1 SV=1	0	83.2404	28.5908	16	39	1	1	738	82.47	6.99	1.082	1.167	0.836	1.11	1.094	1.019	1.073	1.109	1.033	1.057	0.874	0.999	107.7	116.1	83.2	110.5	99.5	106.4	99.1	104.4	107.9	100.5	102.9	85.1	97.2	97.3	13	13	13	13	13	14	14	14	14
FALSE	High	Master Protein	Q14258	E3 ubiquitin/ISG15 ligase TRIM25 OS=Homo sapiens GN=TRIM25 PE=1 SV=2	0	83.1938	32.6984	16	36	16	1	630	70.928	8.09	1.104	0.945	0.969	0.913	0.852	0.837	0.907	0.887	1.056	1.069	1.093	0.882	109	93.3	95.6	90.1	98.7	89.2	87.5	94.9	92.9	110.5	111.9	114.4	92.3	104.6	14	14	14	14	14	14	14	14	14
FALSE	High	Master Protein	Q5JRX3	Presequence protease, mitochondrial OS=Homo sapiens GN=PITRM1 PE=1 SV=3	0	83.1532	22.0829	21	36	21	1	1037	117.338	6.92	0.97	0.774	1.311	0.852	0.869	0.891	0.827	0.809	0.82	0.812	1.059	0.812	97.5	77.8	131.7	85.6	100.5	98.6	101	93.8	91.8	93	92.1	120.2	92.2	113.4	17	17	17	17	17	13	13	13	13
FALSE	High	Master Protein	O60449	Lymphocyte antigen 75 OS=Homo sapiens GN=LY75 PE=1 SV=3	0	83.036	12.079	18	36	18	1	1722	198.184	6.67	1.187	1.093	0.978	0.757	0.83	0.829	0.802	0.737	1.145	1.107	0.962	0.838	124.6	114.7	102.7	79.5	105	91.9	91.8	88.8	81.5	126.8	122.6	106.6	92.8	110.7	15	15	15	15	15	16	16	16	16
FALSE	High	Master Protein	P84077	ADP-ribosylation factor 1 OS=Homo sapiens GN=ARF1 PE=1 SV=2	0	82.8959	69.6133	9	59	1	1	181	20.684	6.8	0.761	1.099	0.643	1.881	2.329	2.112	0.967	1.253	0.805	0.892	0.819	0.985	49.5	71.4	41.8	122.3	65	194.3	176.2	80.7	104.5	67.2	74.4	68.3	82.2	83.4	1	1	1	1	1	1	1	1	1
FALSE	High	Master Protein	E7EX59	Propionyl-CoA carboxylase beta chain, mitochondrial OS=Homo sapiens GN=PCCB PE=1 SV=1	0	82.7997	40	16	36	16	1	570	61.615	7.99	0.724	0.813	1.17	0.907	0.833	0.779	0.888	0.849	0.886	1.002	1.036	0.888	71.4	80.2	115.4	89.4	98.6	92.3	86.2	98.4	94	98.1	110.9	114.8	98.4	110.8	16	16	16	16	16	10	10	10	10
FALSE	High	Master Protein	Q86UX7	Fermitin family homolog 3 OS=Homo sapiens GN=FERMT3 PE=1 SV=1	0	82.5833	33.5832	18	39	18	1	667	75.905	6.98	1.582	1.224	0.744	0.718	0.72	0.608	0.73	0.726	1.47	1.423	1.119	0.847	146.3	113.2	68.8	66.4	92.5	76.6	64.6	77.6	77.1	156.3	151.2	119	90	106.3	15	15	15	15	15	15	15	15	15
FALSE	High	Master Protein	P02533	Keratin, type I cytoskeletal 14 OS=Homo sapiens GN=KRT14 PE=1 SV=4	0	82.5682	32.839	17	57	3	1	472	51.529	5.16	1.012	2.689	0.909	1.292	1.188	1.71	1.034	1.523	1.423	2.123	0.934	1.395	76.9	204.4	69.1	98.2	76	90.4	130.1	78.7	115.8	108.2	161.5	71.1	106.1	76.1	7	7	7	7	7	5	5	5	5
FALSE	High	Master Protein	P55060	Exportin-2 OS=Homo sapiens GN=CSE1L PE=1 SV=3	0	82.5417	23.069	21	43	21	1	971	110.346	5.77	0.998	0.691	0.94	0.99	0.946	0.891	1.029	0.961	1.072	1.101	1.048	0.997	111.3	77	104.7	110.4	111.4	94.3	88.8	102.5	95.7	106.8	109.6	104.3	99.3	99.6	12	12	12	12	12	19	19	19	19
FALSE	High	Master Protein	Q06210	Glutamine--fructose-6-phosphate aminotransferase [isomerizing] 1 OS=Homo sapiens GN=GFPT1 PE=1 SV=3	0	82.4534	27.3247	15	35	15	1	699	78.756	7.11	0.821	0.756	1.425	0.784	0.648	0.621	0.752	0.616	0.863	0.709	1.204	0.734	90.4	83.3	157	86.4	110.2	80.6	77.3	93.5	76.6	107.4	88.2	149.7	91.3	124.4	15	15	15	15	15	10	10	10	10
FALSE	High	Master Protein	Q9UH99	SUN domain-containing protein 2 OS=Homo sapiens GN=SUN2 PE=1 SV=3	0	82.4073	27.4756	14	27	13	1	717	80.262	6.73	1.149	0.686	1.104	0.783	0.908	0.845	0.74	0.685	0.962	0.9	1	0.969	113.4	67.6	108.9	77.2	98.6	103.1	95.9	84	77.7	109.2	102.1	113.5	109.9	113.5	13	13	13	13	13	10	10	10	10
FALSE	High	Master Protein	Q99623	Prohibitin-2 OS=Homo sapiens GN=PHB2 PE=1 SV=2	0	82.3886	56.1873	15	66	15	1	299	33.276	9.83	0.713	0.661	1.549	0.684	0.775	0.731	0.819	0.713	0.931	0.968	1.366	0.845	88.5	82	192.2	84.9	124.1	85.4	80.5	90.2	78.5	102.6	106.6	150.5	93.1	110.2	14	14	14	14	14	13	13	13	13
FALSE	High	Master Protein	P62879	Guanine nucleotide-binding protein G(I)/G(S)/G(T) subunit beta-2 OS=Homo sapiens GN=GNB2 PE=1 SV=3	0	82.3139	35.8824	10	52	4	1	340	37.307	6	0.996	1.079	0.763	1.297	1.091	1.136	1.257	1.135	1.028	1.067	0.901	1.079	94.3	102.2	72.2	122.8	94.7	101.6	105.8	117.1	105.7	95.7	99.4	83.9	100.5	93.1	10	10	10	10	10	11	11	11	11
FALSE	High	Master Protein	P30740	Leukocyte elastase inhibitor OS=Homo sapiens GN=SERPINB1 PE=1 SV=1	0	82.209	39.0501	15	38	15	1	379	42.715	6.28	1.143	1.179	0.691	1.003	1.026	1.015	1.007	0.98	1.115	1.052	0.82	1.319	111.5	115.1	67.4	97.8	97.6	99.9	98.9	98.1	95.4	108.6	102.5	79.8	128.5	97.4	10	10	10	10	10	14	14	14	14
FALSE	High	Master Protein	Q15459	Splicing factor 3A subunit 1 OS=Homo sapiens GN=SF3A1 PE=1 SV=1	0	82.1872	24.7163	16	39	16	1	793	88.831	5.22	1.183	1.114	1.035	0.872	0.824	0.906	0.81	0.796	0.903	0.919	0.927	0.86	111.5	104.9	97.5	82.1	94.2	93.3	102.7	91.8	90.2	102.3	104.1	105	97.5	113.3	15	15	15	15	15	9	9	9	9
FALSE	High	Master Protein	H0YCR7	Ribonuclease inhibitor (Fragment) OS=Homo sapiens GN=RNH1 PE=1 SV=1	0	82.0343	60	12	40	1	1	285	30.43	6.37	1.293	0.737	1.362	0.321	0.223	0.143	0.543	0.221	0.658	0.582	0.841	0.258	103.6	59.1	109.2	25.8	80.2	45.6	29.2	110.9	45.2	134.4	119	171.9	52.6	204.4	1	1	1	1	1	1	1	1	1
FALSE	High	Master Protein	P43490	Nicotinamide phosphoribosyltransferase OS=Homo sapiens GN=NAMPT PE=1 SV=1	0	81.7339	41.7515	18	41	18	1	491	55.487	7.15	0.996	0.763	1.064	0.72	0.804	0.797	0.824	0.781	1.039	0.888	1.499	0.743	111.1	85.2	118.8	80.4	111.6	85	84.2	87.1	82.5	109.8	93.8	158.3	78.5	105.7	14	14	14	14	14	14	14	14	14
FALSE	High	Master Protein	O15144	Actin-related protein 2/3 complex subunit 2 OS=Homo sapiens GN=ARPC2 PE=1 SV=1	0	81.6821	53	15	51	15	1	300	34.311	7.36	1.447	1.338	0.819	0.698	0.633	0.576	0.843	0.621	1.248	1.046	1.006	0.764	151	139.6	85.5	72.9	104.3	74.9	68.1	99.7	73.5	147.7	123.8	119	90.4	118.3	12	12	12	12	12	13	13	13	13
FALSE	High	Master Protein	Q5SRN5	HLA class I histocompatibility antigen, A-3 alpha chain OS=Homo sapiens GN=HLA-A PE=1 SV=2	0	81.5371	44.2049	12	79	0	1	371	41.342	6	1.109	1.14	0.822	0.893	0.604	0.61	1.212	1.017	1.214	1.104	0.742	0.608	109.6	112.7	81.2	88.2	98.8	67.4	68.1	135.3	113.5	135.4	123.2	82.8	67.9	111.6	6	6	6	6	6	7	7	7	7
FALSE	High	Master Protein	P33241	Lymphocyte-specific protein 1 OS=Homo sapiens GN=LSP1 PE=1 SV=1	0	81.2898	53.3923	13	40	13	1	339	37.169	4.74	2.276	1.988	0.552	0.573	0.437	0.417	0.503	0.376	1.274	1.121	0.888	0.697	182.4	159.3	44.2	45.9	80.1	60.4	57.6	69.6	51.9	175.9	154.9	122.6	96.3	138.2	13	13	13	13	13	8	8	8	8
FALSE	High	Master Protein	A0A0U1RRM4	Polypyrimidine tract-binding protein 1 OS=Homo sapiens GN=PTBP1 PE=1 SV=1	0	81.1643	24.1497	9	40	8	1	588	62.425	9.1	1.158	0.712	1.226	0.865	0.995	0.994	0.904	0.885	0.959	0.995	1.072	1.004	115.4	70.9	122.2	86.2	99.7	102.4	102.4	93.1	91.1	98.7	102.4	110.3	103.3	103	8	8	8	8	8	9	9	9	9
FALSE	High	Master Protein	P32119	Peroxiredoxin-2 OS=Homo sapiens GN=PRDX2 PE=1 SV=5	0	81.0371	58.0808	11	91	10	1	198	21.878	5.97	0.775	1.587	0.602	1.355	1.515	1.166	1.097	1.961	0.978	1.606	0.828	0.863	78	159.6	60.5	136.3	100.6	121	93.1	87.6	156.6	78.1	128.3	66.2	68.9	79.9	10	10	10	10	10	9	9	9	9
FALSE	High	Master Protein	P12235	ADP/ATP translocase 1 OS=Homo sapiens GN=SLC25A4 PE=1 SV=4	0	80.9986	38.255	13	77	4	1	298	33.043	9.76	0.661	0.597	1.675	1.001	1.001	0.859	0.999	0.804	0.975	0.967	1.652	1.023	69.1	62.5	175.3	104.8	104.7	96.6	82.8	96.4	77.6	94.1	93.2	159.3	98.7	96.4	4	4	4	4	4	4	4	4	4
FALSE	High	Master Protein	P01042	Kininogen-1 OS=Homo sapiens GN=KNG1 PE=1 SV=2	0	80.8127	25.9317	15	58	15	1	644	71.912	6.81	0.879	1.579	0.831	1.054	1.06	0.852	1.198	1.185	1.122	1.312	0.76	0.829	84	150.9	79.5	100.7	95.6	102.7	82.6	116.2	114.9	108.7	127.2	73.6	80.4	97	14	14	14	14	14	12	12	12	12
FALSE	High	Master Protein	A0A0A0MTC1	E3 ubiquitin-protein ligase RNF213 OS=Homo sapiens GN=RNF213 PE=1 SV=1	0	80.6885	4.68037	25	37	25	1	5256	596.107	6.42	0.955	0.794	1.038	0.786	0.771	0.754	0.79	0.69	1.151	1.023	1.249	0.858	100.5	83.5	109.2	82.7	105.2	84.7	82.8	86.7	75.8	126.4	112.3	137.1	94.2	109.8	15	15	15	15	15	20	20	20	20
FALSE	High	Master Protein	O95834	Echinoderm microtubule-associated protein-like 2 OS=Homo sapiens GN=EML2 PE=1 SV=1	0	80.6265	22.6502	14	49	14	1	649	70.634	6.32	0.806	0.888	1.144	1.088	0.915	0.905	1.094	1.089	0.972	0.934	1.046	1.133	86.5	95.2	122.7	116.7	107.3	90.2	89.2	107.8	107.3	95.8	92	103.1	111.6	98.6	13	13	13	13	13	11	11	11	11
FALSE	High	Master Protein	P55884	Eukaryotic translation initiation factor 3 subunit B OS=Homo sapiens GN=EIF3B PE=1 SV=3	0	80.5991	22.6044	15	35	15	1	814	92.424	5	1.07	0.837	1.107	0.941	0.913	0.888	0.885	0.778	1.039	0.937	1.067	0.935	114.2	89.3	118.2	100.5	106.8	98.2	95.6	95.3	83.7	111.8	100.9	114.9	100.6	107.6	11	11	11	11	11	14	14	14	14
FALSE	High	Master Protein	G3V5Z7	Proteasome subunit alpha type OS=Homo sapiens GN=PSMA6 PE=1 SV=1	0	80.5005	45.6349	12	41	12	1	252	28.129	6.76	1.023	1.108	1.012	0.887	0.824	0.79	0.896	0.804	1.124	0.975	1.15	0.853	111.8	121.1	110.7	96.9	109.3	88.4	84.8	96.2	86.4	120.6	104.7	123.5	91.6	107.4	11	11	11	11	11	9	9	9	9
FALSE	High	Master Protein	C9JIZ6	Prosaposin OS=Homo sapiens GN=PSAP PE=1 SV=2	0	80.4832	24.0987	14	76	14	1	527	58.402	5.17	1.366	1.294	0.817	1.122	1.196	1.704	1.616	1.33	1.34	1.212	1.041	1.085	129.4	122.6	77.4	106.3	94.8	94.1	134.2	127.3	104.7	105.5	95.4	81.9	85.4	78.7	12	12	12	12	12	12	12	12	12
FALSE	High	Master Protein	J3QRS3	Myosin regulatory light chain 12A OS=Homo sapiens GN=MYL12A PE=1 SV=1	0	80.4785	58.1921	9	59	3	1	177	20.444	4.75	1.445	1.426	1.564	0.79	0.803	1.254	0.925	0.928	0.77	0.716	0.524	0.683	122.3	120.7	132.3	66.8	84.6	96.1	150	110.7	111	92.1	85.7	62.7	81.7	119.6	11	11	11	11	11	9	9	9	9
FALSE	High	Master Protein	Q5JWF2	Guanine nucleotide-binding protein G(s) subunit alpha isoforms XLas OS=Homo sapiens GN=GNAS PE=1 SV=2	0	80.4739	14.2719	11	44	10	1	1037	110.956	5.03	1.092	0.906	0.804	1.215	1.006	0.965	1.276	1.099	1.068	1.096	0.874	1.133	110.8	91.9	81.5	123.3	101.4	96.1	92.1	121.9	105	102	104.7	83.5	108.3	95.5	9	9	9	9	9	10	10	10	10
FALSE	High	Master Protein	P62873	Guanine nucleotide-binding protein G(I)/G(S)/G(T) subunit beta-1 OS=Homo sapiens GN=GNB1 PE=1 SV=3	0	80.3936	39.4118	10	50	5	1	340	37.353	6	1.19	1.078	0.841	1.21	1.057	0.952	1.191	0.996	1.145	1.107	0.905	0.994	120.7	109.4	85.3	122.7	101.4	103	92.7	116	97.1	111.6	107.8	88.2	96.9	97.4	5	5	5	5	5	5	5	5	5
FALSE	High	Master Protein	Q16543	Hsp90 co-chaperone Cdc37 OS=Homo sapiens GN=CDC37 PE=1 SV=1	0	80.2185	32.2751	11	39	11	1	378	44.44	5.25	1.201	1.051	0.911	0.956	0.888	0.853	1.004	0.893	1.068	0.967	0.975	0.979	113.1	99	85.8	90.1	94.2	93.3	89.6	105.5	93.8	112.1	101.5	102.4	102.8	105	9	9	9	9	9	11	11	11	11
FALSE	High	Master Protein	A0A087WWD4	Neural cell adhesion molecule 1 OS=Homo sapiens GN=NCAM1 PE=1 SV=1	0	80.1918	26.3575	19	38	19	1	884	97.284	4.93	0.759	0.989	0.543	1.414	1.299	1.369	1.176	1.348	0.986	1.098	0.673	0.989	74.9	97.6	53.6	139.5	98.7	117.7	124.1	106.6	122.2	89.4	99.5	61	89.7	90.6	10	10	10	10	10	16	16	16	16
FALSE	High	Master Protein	P46977	Dolichyl-diphosphooligosaccharide--protein glycosyltransferase subunit STT3A OS=Homo sapiens GN=STT3A PE=1 SV=2	0	80.1496	24.3972	19	62	18	1	705	80.477	8.07	0.996	0.581	1.028	1.087	0.978	0.919	1.101	0.932	1.067	1.087	1.157	1.134	110.4	64.4	113.9	120.4	110.8	94.4	88.7	106.2	89.9	103	104.8	111.6	109.4	96.5	19	19	19	19	19	17	17	17	17
FALSE	High	Master Protein	P07686	Beta-hexosaminidase subunit beta OS=Homo sapiens GN=HEXB PE=1 SV=3	0	80.1413	31.1151	16	48	15	1	556	63.071	6.76	0.926	1.067	0.945	1.226	1.403	1.413	1.126	1.149	0.955	0.976	0.969	1.006	98.2	113.1	100.1	129.9	106	126.9	127.8	101.8	103.9	86.4	88.3	87.6	91	90.4	11	11	11	11	11	16	16	16	16
FALSE	High	Master Protein	P51608	Methyl-CpG-binding protein 2 OS=Homo sapiens GN=MECP2 PE=1 SV=1	0	80.0209	38.0658	15	31	15	1	486	52.409	9.95	1.284	1.079	1.063	0.755	0.796	1.029	0.815	0.886	0.81	0.93	0.867	0.76	123.5	103.7	102.2	72.6	96.2	90.3	116.8	92.5	100.5	92	105.5	98.3	86.2	113.5	13	13	13	13	13	10	10	10	10
FALSE	High	Master Protein	P00966	Argininosuccinate synthase OS=Homo sapiens GN=ASS1 PE=1 SV=2	0	79.9139	41.9903	16	57	16	1	412	46.501	8.02	0.758	0.77	1.111	1.225	1.153	1.053	1.237	1.192	1.003	0.967	0.932	1.131	78.4	79.7	115	126.8	103.5	107	97.8	114.8	110.6	93.1	89.7	86.5	105	92.8	14	14	14	14	14	16	16	16	16
FALSE	High	Master Protein	E9PRY8	Elongation factor 1-delta OS=Homo sapiens GN=EEF1D PE=1 SV=1	0	79.8465	18.3644	11	50	9	1	697	76.523	7.05	1.167	0.988	1.028	0.831	0.815	0.808	0.954	0.885	1.024	0.954	1.028	0.875	119.3	101.1	105.1	85	102.3	87.4	86.6	102.3	94.9	109.8	102.3	110.3	93.8	107.2	11	11	11	11	11	11	11	11	11
FALSE	High	Master Protein	P38117	Electron transfer flavoprotein subunit beta OS=Homo sapiens GN=ETFB PE=1 SV=3	0	79.8206	52.1569	13	45	13	1	255	27.826	8.1	0.995	0.853	1.327	0.777	0.743	0.735	0.785	0.725	0.911	0.915	1.287	0.834	110.6	94.8	147.5	86.3	111.1	83.6	82.7	88.4	81.6	102.5	102.9	144.9	93.8	112.5	13	13	13	13	13	13	13	13	13
FALSE	High	Master Protein	P61247	40S ribosomal protein S3a OS=Homo sapiens GN=RPS3A PE=1 SV=2	0	79.7776	57.9545	15	73	15	1	264	29.926	9.73	1.262	1.025	1.145	0.772	0.742	0.684	0.81	0.683	0.951	1.017	1.046	0.933	133.7	108.6	121.4	81.8	105.9	85.7	79	93.6	78.9	109.9	117.5	120.9	107.8	115.6	14	14	14	14	14	13	13	13	13
FALSE	High	Master Protein	P11171	Protein 4.1 OS=Homo sapiens GN=EPB41 PE=1 SV=4	0	79.5755	25.1157	19	40	17	1	864	96.957	5.58	1.002	1.07	0.647	0.993	1.203	1.027	0.884	1.286	1.026	1.288	0.856	0.935	102	109	65.9	101.1	101.8	112.3	95.9	82.5	120.1	95.8	120.3	80	87.3	93.4	15	15	15	15	15	14	14	14	14
FALSE	High	Master Protein	Q92973	Transportin-1 OS=Homo sapiens GN=TNPO1 PE=1 SV=2	0	79.5467	22.6058	15	40	12	1	898	102.289	4.98	0.996	0.796	0.887	0.911	1.032	0.973	1.022	0.923	1.114	1.089	1.039	0.994	106.5	85.2	94.9	97.4	107	101.9	96.1	100.8	91.1	109.9	107.5	102.5	98.1	98.7	10	10	10	10	10	15	15	15	15
FALSE	High	Master Protein	G3V3D1	Epididymal secretory protein E1 (Fragment) OS=Homo sapiens GN=NPC2 PE=1 SV=1	0	79.5238	38.4615	8	63	8	1	221	23.684	6.73	0.694	0.619	2.149	0.547	0.6	0.644	0.73	0.518	0.823	0.569	1.508	0.533	85.8	76.6	265.8	67.6	123.7	76.9	82.6	93.6	66.4	105.5	73	193.3	68.4	128.2	9	9	9	9	9	9	9	9	9
FALSE	High	Master Protein	Q96JB5	CDK5 regulatory subunit-associated protein 3 OS=Homo sapiens GN=CDK5RAP3 PE=1 SV=2	0	79.4603	30.0395	15	36	15	1	506	56.885	4.75	1.007	0.673	1.032	1.02	0.931	0.982	1.006	0.938	1.049	0.99	1.039	1.089	104.4	69.8	107	105.7	103.6	92.5	97.6	100	93.2	104.2	98.4	103.3	108.2	99.4	15	15	15	15	15	10	10	10	10
FALSE	High	Master Protein	P10768	S-formylglutathione hydrolase OS=Homo sapiens GN=ESD PE=1 SV=2	0	79.4498	49.2908	10	39	10	1	282	31.442	7.02	0.968	1.348	0.724	1.326	1.327	1.16	1.186	1.222	0.829	0.765	0.568	0.885	83.8	116.7	62.7	114.8	86.6	134.4	117.5	120.1	123.7	84	77.5	57.5	89.6	101.3	8	8	8	8	8	8	8	8	8
FALSE	High	Master Protein	P54727	UV excision repair protein RAD23 homolog B OS=Homo sapiens GN=RAD23B PE=1 SV=1	0	79.283	37.4083	12	55	10	1	409	43.145	4.84	1.031	0.992	1.404	0.743	0.827	0.84	0.969	0.89	0.98	0.871	1.164	0.83	113.1	108.8	154	81.5	109.7	88.4	89.7	103.5	95.1	104.8	93.1	124.4	88.7	106.9	13	13	13	13	13	11	11	11	11
FALSE	High	Master Protein	Q14126	Desmoglein-2 OS=Homo sapiens GN=DSG2 PE=1 SV=2	0	79.1922	20.0358	17	30	17	1	1118	122.218	5.24	0.759	0.883	1.182	0.95	1.079	1.097	0.898	0.897	0.89	0.884	1.105	1.075	75.6	88	117.8	94.6	99.7	109.5	111.3	91.1	91	90.2	89.6	112	109	101.4	13	13	13	13	13	11	11	11	11
FALSE	High	Master Protein	Q13596	Sorting nexin-1 OS=Homo sapiens GN=SNX1 PE=1 SV=3	0	79.1711	30.4598	13	40	11	1	522	59.033	5.15	0.967	0.715	1.171	0.869	0.784	0.749	0.901	0.713	1.051	0.855	0.997	0.758	89.3	66	108.1	80.2	92.3	91.6	87.6	105.3	83.4	122.9	99.9	116.5	88.7	116.9	9	9	9	9	9	9	9	9	9
FALSE	High	Master Protein	Q12931	Heat shock protein 75 kDa, mitochondrial OS=Homo sapiens GN=TRAP1 PE=1 SV=3	0	79.1207	25.2841	15	46	14	1	704	80.06	8.21	0.768	0.751	1.172	0.85	0.864	0.843	0.865	0.883	0.964	0.989	1.003	0.852	79.4	77.7	121.2	87.9	103.4	94.2	91.8	94.3	96.3	105	107.7	109.3	92.8	108.9	11	11	11	11	11	12	12	12	12
FALSE	High	Master Protein	Q92900	Regulator of nonsense transcripts 1 OS=Homo sapiens GN=UPF1 PE=1 SV=2	0	78.8835	20.8149	19	35	19	1	1129	124.267	6.61	0.877	0.837	1.009	0.856	0.877	0.815	0.912	0.834	0.964	0.963	1.027	0.988	92.1	88	106	89.9	105.1	94.6	87.8	98.2	89.9	103.9	103.8	110.7	106.5	107.8	12	12	12	12	12	15	15	15	15
FALSE	High	Master Protein	P12236	ADP/ATP translocase 3 OS=Homo sapiens GN=SLC25A6 PE=1 SV=4	0	78.7887	37.2483	13	84	1	1	298	32.845	9.74	0.771	0.531	1.37	0.839	0.732	0.638	0.823	0.609	0.972	0.959	1.518	0.816	90.7	62.4	161.2	98.7	117.7	81.7	71.2	91.8	68	108.5	107	169.4	91	111.6	4	4	4	4	4	4	4	4	4
FALSE	High	Master Protein	P47897	Glutamine--tRNA ligase OS=Homo sapiens GN=QARS PE=1 SV=1	0	78.7698	26.9677	18	36	2	1	775	87.743	7.15	0.973	0.771	0.993	1.067	1.045	1.02	1.075	1.142	1.027	1.007	1.054	1.099	102.7	81.4	104.8	112.6	105.6	98.2	95.9	101	107.3	96.4	94.6	99	103.3	94	11	11	11	11	11	14	14	14	14
FALSE	High	Master Protein	A0A0C4DG17	40S ribosomal protein SA OS=Homo sapiens GN=RPSA PE=1 SV=1	0	78.7414	34.3333	10	53	10	1	300	33.293	4.87	1.17	1.006	1.078	0.721	0.71	0.715	0.726	0.72	0.826	0.86	0.948	0.79	126.8	109.1	116.9	78.1	108.4	88.6	89.2	90.6	89.8	103	107.4	118.3	98.5	124.8	10	10	10	10	10	9	9	9	9
FALSE	High	Master Protein	Q6NVY1	3-hydroxyisobutyryl-CoA hydrolase, mitochondrial OS=Homo sapiens GN=HIBCH PE=1 SV=2	0	78.722	40.4145	17	57	17	1	386	43.454	8.19	0.82	0.761	1.464	0.79	0.767	0.844	0.903	0.877	1.024	1.004	1.238	0.892	87.6	81.3	156.6	84.5	106.9	80.7	88.9	95.1	92.3	107.7	105.7	130.3	93.9	105.3	15	15	15	15	15	17	17	17	17
FALSE	High	Master Protein	Q8N1G4	Leucine-rich repeat-containing protein 47 OS=Homo sapiens GN=LRRC47 PE=1 SV=1	0	78.7156	27.9588	14	38	14	1	583	63.434	8.28	0.979	0.957	0.956	1.086	0.919	0.973	0.985	0.99	0.969	0.994	0.938	1.048	98.1	95.9	95.8	108.8	100.2	94	99.6	100.8	101.3	99.2	101.8	96	107.3	102.4	10	10	10	10	10	12	12	12	12
FALSE	High	Master Protein	P29590	Protein PML OS=Homo sapiens GN=PML PE=1 SV=3	0	78.5901	26.4172	20	40	20	1	882	97.489	6.21	1.184	0.765	1.208	0.607	0.526	0.505	0.58	0.445	1.022	0.83	1.573	0.839	132.5	85.6	135.2	67.9	111.9	63.9	61.3	70.5	54	124.2	100.8	191.2	101.9	121.5	17	17	17	17	17	15	15	15	15
FALSE	High	Master Protein	Q5T0R9	Adenylyl cyclase-associated protein 1 (Fragment) OS=Homo sapiens GN=CAP1 PE=1 SV=8	0	78.5642	41.2214	10	58	1	1	262	28.617	7.49	0.889	1.014	0.654	1.395									82.7	94.3	60.9	129.8	93										1	1	1	1	1
FALSE	High	Master Protein	P51648	Fatty aldehyde dehydrogenase OS=Homo sapiens GN=ALDH3A2 PE=1 SV=1	0	78.5134	25.7732	13	47	13	1	485	54.813	7.88	0.765	0.752	1.42	0.914	0.925	0.958	0.992	0.874	0.93	0.921	1.055	0.978	85.7	84.2	159	102.3	112	96.8	100.3	103.9	91.5	97.4	96.5	110.5	102.4	104.7	13	13	13	13	13	11	11	11	11
FALSE	High	Master Protein	P04004	Vitronectin OS=Homo sapiens GN=VTN PE=1 SV=1	0	78.4787	21.5481	10	96	10	1	478	54.271	5.8	0.887	0.888	0.837	0.875	0.852	0.708	0.849	0.914	0.844	1.038	0.613	0.653	46.7	46.7	44	46	52.6	103.2	85.7	102.8	110.7	102.2	125.8	74.2	79.1	121.1	10	10	10	10	10	11	11	11	11
FALSE	High	Master Protein	Q9UNZ2	NSFL1 cofactor p47 OS=Homo sapiens GN=NSFL1C PE=1 SV=2	0	78.3499	44.0541	15	45	15	1	370	40.548	5.1	1.093	1.189	0.787	1.115	1.002	1.007	0.994	1.071	1.027	1.048	0.919	1.114	102.4	111.4	73.7	104.5	93.7	98.4	98.8	97.5	105.1	100.8	102.9	90.2	109.3	98.2	12	12	12	12	12	13	13	13	13
FALSE	High	Master Protein	Q9UQ80	Proliferation-associated protein 2G4 OS=Homo sapiens GN=PA2G4 PE=1 SV=3	0	78.2321	33.7563	12	53	12	1	394	43.759	6.55	1.16	1.082	1.074	0.87	0.861	0.873	0.915	0.902	0.977	1.07	1.007	0.958	125.2	116.7	115.8	93.9	107.9	90.9	92.2	96.6	95.3	103.2	113	106.3	101.2	105.6	12	12	12	12	12	10	10	10	10
FALSE	High	Master Protein	H7BYY1	Tropomyosin 1 (Alpha), isoform CRA_m OS=Homo sapiens GN=TPM1 PE=1 SV=1	0	78.0885	56.0484	16	93	4	1	248	28.73	4.82	1.019	0.948	1.416	0.862	0.961	1.127	1.068	1.044	0.782	0.814	0.798	0.826	105.9	98.6	147.2	89.6	103.9	101.2	118.7	112.4	109.9	82.3	85.7	84	87	105.3	4	4	4	4	4	5	5	5	5
FALSE	High	Master Protein	Q9NZB2	Constitutive coactivator of PPAR-gamma-like protein 1 OS=Homo sapiens GN=FAM120A PE=1 SV=2	0	77.914	19.2308	20	36	18	1	1118	121.811	8.88	0.886	0.829	0.884	0.931	0.961	0.935	0.958	0.923	0.923	0.965	1.029	1.08	93.1	87.2	92.9	97.9	105.2	97.2	94.6	96.9	93.4	93.5	97.7	104.1	109.3	101.2	16	16	16	16	16	14	14	14	14
FALSE	High	Master Protein	Q9BT78	COP9 signalosome complex subunit 4 OS=Homo sapiens GN=COPS4 PE=1 SV=1	0	77.8541	48.7685	15	39	15	1	406	46.24	5.83	0.949	0.817	0.899	0.986	0.961	0.949	0.955	0.953	0.954	0.943	0.855	0.944	95.7	82.4	90.6	99.4	100.8	102.1	100.8	101.4	101.2	101.3	100.1	90.8	100.2	106.2	13	13	13	13	13	14	14	14	14
FALSE	High	Master Protein	P16402	Histone H1.3 OS=Homo sapiens GN=HIST1H1D PE=1 SV=2	0	77.8459	40.724	12	121	4	1	221	22.336	11.02	2.944	2.027	0.963	0.341	0.207	0.242	0.293	0.24	0.693	1.191	0.622	0.446	232	159.7	75.9	26.9	78.8	39.4	46.2	55.8	45.8	132.2	227.1	118.7	85.1	190.7	4	4	4	4	4	3	3	3	3
FALSE	High	Master Protein	A0A087X2I1	26S proteasome regulatory subunit 10B OS=Homo sapiens GN=PSMC6 PE=1 SV=1	0	77.7704	36.9727	13	33	13	1	403	45.768	7.78	0.932	0.931	0.868	0.962	0.952	0.881	0.943	0.921	1.065	0.998	1.104	0.938	95.2	95.1	88.7	98.3	102.2	97.1	89.9	96.2	94	108.6	101.8	112.7	95.7	102	10	10	10	10	10	12	12	12	12
FALSE	High	Master Protein	Q9UI08	Ena/VASP-like protein OS=Homo sapiens GN=EVL PE=1 SV=2	0	77.7029	36.5385	13	34	13	1	416	44.592	8.84	2.628	1.968	0.546	0.604	0.469	0.501	0.573	0.475	1.632	1.355	0.995	0.826	195.3	146.2	40.6	44.9	74.3	54.9	58.6	67	55.6	190.9	158.6	116.4	96.7	117	11	11	11	11	11	10	10	10	10
FALSE	High	Master Protein	P16284	Platelet endothelial cell adhesion molecule OS=Homo sapiens GN=PECAM1 PE=1 SV=1	0	77.6758	28.5908	16	37	1	1	738	82.484	6.99	0.895	0.839	0.976	0.929									60.2	56.5	65.7	62.6	67.3										1	1	1	1	1
FALSE	High	Master Protein	P25789	Proteasome subunit alpha type-4 OS=Homo sapiens GN=PSMA4 PE=1 SV=1	0	77.5368	62.8352	12	49	12	1	261	29.465	7.72	1.165	1.133	1	0.833	0.8	0.752	0.923	0.776	1.152	1.022	1.211	0.864	123.7	120.3	106.2	88.4	106.2	84.9	79.9	98	82.4	122.3	108.5	128.6	91.7	106.2	11	11	11	11	11	11	11	11	11
FALSE	High	Master Protein	P15121	Aldose reductase OS=Homo sapiens GN=AKR1B1 PE=1 SV=3	0	77.4152	38.2911	10	56	10	1	316	35.83	6.98	1.074	1.051	0.693	0.95	0.929	0.887	1.183	1.027	1.09	0.977	1.108	0.939	115.2	112.7	74.3	101.9	107.2	91.2	87.1	116.2	100.8	107.1	96	108.8	92.2	98.2	10	10	10	10	10	10	10	10	10
FALSE	High	Master Protein	Q93084	Sarcoplasmic/endoplasmic reticulum calcium ATPase 3 OS=Homo sapiens GN=ATP2A3 PE=1 SV=2	0	77.4067	18.9837	17	39	11	1	1043	113.904	5.57	1.758	0.997	0.599	0.725	0.725	0.778	0.765	0.832	1.211	1.285	1.008	0.955	159.6	90.5	54.4	65.8	90.8	76.9	82.5	81.2	88.2	128.5	136.3	106.9	101.3	106	7	7	7	7	7	6	6	6	6
FALSE	High	Master Protein	G8JLB6	Heterogeneous nuclear ribonucleoprotein H OS=Homo sapiens GN=HNRNPH1 PE=1 SV=1	0	77.3958	30.7203	10	57	4	1	472	51.197	6.8	1.32	0.685	1.138	0.827	0.912	0.887	0.943	0.859	1.018	1.031	1	1.067	114.2	59.2	98.4	71.6	86.5	95.3	92.6	98.5	89.7	106.3	107.7	104.5	111.5	104.5	10	10	10	10	10	7	7	7	7
FALSE	High	Master Protein	P62701	40S ribosomal protein S4, X isoform OS=Homo sapiens GN=RPS4X PE=1 SV=2	0	77.1567	43.7262	12	48	12	1	263	29.579	10.15	1.008	0.994	1.206	0.783	0.735	0.762	0.849	0.677	1.067	1.097	1.188	0.93	112	110.3	133.9	87	111.1	80	82.9	92.4	73.7	116.1	119.4	129.3	101.2	108.8	11	11	11	11	11	10	10	10	10
FALSE	High	Master Protein	O00429	Dynamin-1-like protein OS=Homo sapiens GN=DNM1L PE=1 SV=2	0	76.9949	28.6685	18	30	18	1	736	81.826	6.81	1.02	0.794	0.936	0.937	0.884	0.884	0.933	0.886	0.982	0.89	0.965	0.953	101.1	78.7	92.8	92.9	99.1	94.8	94.8	100.2	95.1	105.4	95.5	103.6	102.2	107.3	13	13	13	13	13	14	14	14	14
FALSE	High	Master Protein	G3V1L9	Tight junction protein 1 (Zona occludens 1), isoform CRA_a OS=Homo sapiens GN=TJP1 PE=1 SV=1	0	76.9521	10.9729	17	43	1	1	1768	197.339	6.67	1.194	0.998	1.093	0.819	0.949	1.012	1.097	0.915	1.099	1.144	1.033	0.916	88.8	74.2	81.2	60.9	74.3	93.9	100.1	108.5	90.6	108.7	113.2	102.2	90.6	98.9	1	1	1	1	1	1	1	1	1
FALSE	High	Master Protein	P16401	Histone H1.5 OS=Homo sapiens GN=HIST1H1B PE=1 SV=3	0	76.8917	30.0885	11	91	7	1	226	22.566	10.92	1.866	1.49	1.727	0.377	0.289	0.36	0.402	0.372	0.63	1.089	0.544	0.429	168.1	134.3	155.6	34	90.1	53.7	66.9	74.7	69.2	117.1	202.6	101.1	79.8	186	7	7	7	7	7	4	4	4	4
FALSE	High	Master Protein	Q14847	LIM and SH3 domain protein 1 OS=Homo sapiens GN=LASP1 PE=1 SV=2	0	76.8446	47.8927	12	79	12	1	261	29.698	7.05	1.531	1.475	0.752	0.782	0.775	0.75	0.863	0.821	1.112	0.995	0.959	0.998	143.2	138	70.4	73.1	93.6	84.9	82.2	94.6	90	122	109.1	105.2	109.5	109.7	13	13	13	13	13	10	10	10	10
FALSE	High	Master Protein	Q5VZU9	Tripeptidyl-peptidase 2 OS=Homo sapiens GN=TPP2 PE=1 SV=1	0	76.8032	16.7195	19	37	19	1	1262	139.677	6.52	0.968	0.968	0.877	0.951	0.9	1.099	0.933	1.06	0.97	1.008	0.932	0.941	102	102	92.5	100.3	105.4	90.5	110.5	93.8	106.6	97.6	101.4	93.7	94.6	100.5	13	13	13	13	13	17	17	17	17
FALSE	High	Master Protein	Q9UJZ1	Stomatin-like protein 2, mitochondrial OS=Homo sapiens GN=STOML2 PE=1 SV=1	0	76.7747	41.8539	10	34	10	1	356	38.51	7.39	0.741	0.692	1.413	0.85	0.755	0.741	0.742	0.746	0.882	0.822	1.149	0.827	83.3	77.8	158.9	95.5	112.4	88.4	86.7	86.8	87.3	103.3	96.2	134.4	96.7	117	9	9	9	9	9	9	9	9	9
FALSE	High	Master Protein	O43237	Cytoplasmic dynein 1 light intermediate chain 2 OS=Homo sapiens GN=DYNC1LI2 PE=1 SV=1	0	76.535	35.1626	15	36	14	1	492	54.066	6.38	0.938	0.753	1.046	1.007	1.146	1.116	1.135	1.069	0.991	0.949	1.078	1.124	92.1	74	102.8	98.8	98.2	108	105.1	107	100.7	93.3	89.4	101.5	105.9	94.2	13	13	13	13	13	12	12	12	12
FALSE	High	Master Protein	P52907	F-actin-capping protein subunit alpha-1 OS=Homo sapiens GN=CAPZA1 PE=1 SV=3	0	76.5327	50.3497	10	43	8	1	286	32.902	5.69	1.271	1.317	0.784	0.903	0.889	0.823	0.859	0.903	1.083	1.081	1.012	0.909	115.7	119.9	71.4	82.2	91	92.8	85.8	89.7	94.2	113	112.8	105.6	94.8	104.3	9	9	9	9	9	9	9	9	9
FALSE	High	Master Protein	P60981	Destrin OS=Homo sapiens GN=DSTN PE=1 SV=3	0	76.4859	69.697	13	59	12	1	165	18.493	7.85	0.947	0.776	1.041	1.324	1.177	1.03	1.493	1.206	1.138	0.938	1.014	1.184	95.1	77.9	104.4	132.9	100.4	104	91	131.9	106.6	100.5	82.8	89.6	104.6	88.3	13	13	13	13	13	11	11	11	11
FALSE	High	Master Protein	F8W0W8	Serine/threonine-protein phosphatase OS=Homo sapiens GN=PPP1CC PE=1 SV=1	0	76.4501	39.4578	9	45	1	1	332	38.225	6.83	0.96	1.145	0.68	1.199	0.88	0.804	0.805	0.789	0.921	0.884	0.693	0.8	104.4	124.6	74	130.4	108.7	104.8	95.8	95.9	94	109.7	105.3	82.6	95.3	119.1	1	1	1	1	1	1	1	1	1
FALSE	High	Master Protein	A0A0C4DGQ5	Calpain small subunit 1 OS=Homo sapiens GN=CAPNS1 PE=1 SV=1	0	76.399	36.3354	7	44	7	1	322	33.765	6.23	0.888	1.024	1	1.058	1.059	1.019	1.035	0.928	1.053	0.945	1.12	1.101	93.5	107.8	105.3	111.4	105.3	103.8	99.9	101.4	90.9	103.3	92.6	109.8	108	98	9	9	9	9	9	9	9	9	9
FALSE	High	Master Protein	H0YK48	Tropomyosin alpha-1 chain OS=Homo sapiens GN=TPM1 PE=1 SV=1	0	76.2817	44.7581	14	89	0	1	248	28.563	4.77
FALSE	High	Master Protein	P14317	Hematopoietic lineage cell-specific protein OS=Homo sapiens GN=HCLS1 PE=1 SV=3	0	76.2398	32.5103	15	40	15	1	486	53.981	4.81	2.163	2.061	0.546	0.565	0.691	0.698	0.679	0.687	1.37	1.291	1.027	1.092	185.7	176.9	46.9	48.5	85.9	74.3	75.1	73.1	74	147.4	139	110.6	117.6	107.6	14	14	14	14	14	9	9	9	9
FALSE	High	Master Protein	O14617	AP-3 complex subunit delta-1 OS=Homo sapiens GN=AP3D1 PE=1 SV=1	0	76.149	16.392	16	38	16	1	1153	130.076	8.48	0.932	0.738	1.297	0.892	0.874	0.876	0.923	0.814	1.069	1.047	1.147	0.956	99.2	78.6	138.1	95	106.5	90.9	91.1	95.9	84.6	111.2	108.9	119.3	99.4	104	15	15	15	15	15	13	13	13	13
FALSE	High	Master Protein	D3DQV9	Eukaryotic translation initiation factor 4 gamma 2 (Fragment) OS=Homo sapiens GN=EIF4G2 PE=1 SV=1	0	76.1358	23.2635	20	36	20	1	907	102.265	7.14	1.083	0.823	0.982	0.885	0.914	0.961	0.923	0.902	1.024	0.959	1.062	1.038	108	82.1	97.9	88.2	99.7	93.5	98.4	94.5	92.2	104.8	98.1	108.6	106.2	102.3	13	13	13	13	13	16	16	16	16
FALSE	High	Master Protein	A0A140TA33	Tenascin-X OS=Homo sapiens GN=TNXB PE=1 SV=1	0	76.1292	9.14663	23	36	23	1	4242	457.989	5.17	1.079	1.125	0.955	0.871	1.058	1.461	0.845	0.997	0.877	0.783	0.71	0.603	99.5	103.8	88.1	80.3	92.2	116.1	160.3	92.7	109.3	96.2	85.9	77.8	66.1	109.7	21	21	21	21	21	9	9	9	9
FALSE	High	Master Protein	P22033	Methylmalonyl-CoA mutase, mitochondrial OS=Homo sapiens GN=MUT PE=1 SV=4	0	76.1161	23.6	15	33	15	1	750	83.082	6.93	0.853	0.907	1.016	1.096	0.885	0.873	0.954	0.952	0.947	0.99	0.952	0.972	86.6	92.1	103.2	111.3	101.6	94.4	93.1	101.8	101.6	101	105.6	101.5	103.7	106.7	13	13	13	13	13	12	12	12	12
FALSE	High	Master Protein	P00740	Coagulation factor IX OS=Homo sapiens GN=F9 PE=1 SV=2	0	76.0953	27.115	10	39	10	1	461	51.745	5.47	0.694	0.68	0.912	1.32	1.398	1.552	1.522	1.898	0.693	0.783	0.659	1.212	64.8	63.5	85.2	123.2	93.4	114.4	127	124.5	155.3	56.7	64.1	54	99.2	81.9	10	10	10	10	10	10	10	10	10
FALSE	High	Master Protein	O95336	6-phosphogluconolactonase OS=Homo sapiens GN=PGLS PE=1 SV=2	0	76.077	54.6512	10	43	10	1	258	27.53	6.05	0.905	1.065	0.819	1.371	1.081	0.988	1.128	1.117	1.031	0.993	0.971	1.142	89.1	104.9	80.6	134.9	98.4	103.2	94.4	107.8	106.8	98.6	94.9	92.7	109.1	95.6	9	9	9	9	9	9	9	9	9
FALSE	High	Master Protein	Q7Z3D6	D-glutamate cyclase, mitochondrial OS=Homo sapiens GN=C14orf159 PE=1 SV=2	0	75.9046	29.8701	14	36	1	1	616	66.394	6.79	0.897	0.846	1.025	0.949	0.9	0.892	0.832	0.842	0.857	0.908	1.3	1.162	94.2	88.8	107.6	99.7	105	92.5	91.7	85.5	86.6	88.1	93.3	133.7	119.5	102.8	8	8	8	8	8	14	14	14	14
FALSE	High	Master Protein	P02763	Alpha-1-acid glycoprotein 1 OS=Homo sapiens GN=ORM1 PE=1 SV=1	0	75.8374	40.2985	7	85	5	1	201	23.497	5.02	0.764	1.581	0.804	1.15	1.633	1.153	1.195	1.051	0.905	0.844	0.714	1.05	67.5	139.7	71.1	101.6	88.3	156.2	110.3	114.3	100.5	86.6	80.8	68.3	100.5	95.6	6	6	6	6	6	6	6	6	6
FALSE	High	Master Protein	Q9NQW7	Xaa-Pro aminopeptidase 1 OS=Homo sapiens GN=XPNPEP1 PE=1 SV=3	0	75.8014	29.695	16	39	16	1	623	69.873	5.67	1.009	0.958	0.979	1.01	0.983	0.923	0.986	0.982	0.992	0.95	1.018	0.996	105.4	100.1	102.3	105.6	104.5	100.5	94.4	100.8	100.3	101.4	97.1	104	101.8	102.2	13	13	13	13	13	14	14	14	14
FALSE	High	Master Protein	Q13217	DnaJ homolog subfamily C member 3 OS=Homo sapiens GN=DNAJC3 PE=1 SV=1	0	75.7163	39.6825	18	46	17	1	504	57.544	6.15	0.914	0.711	0.956	1.105	1	1.103	1.125	1.09	0.937	0.984	0.948	1.192	99.7	77.6	104.4	120.6	109.1	95.6	105.4	107.6	104.2	89.6	94	90.6	113.9	95.6	15	15	15	15	15	15	15	15	15
FALSE	High	Master Protein	Q9Y5M8	Signal recognition particle receptor subunit beta OS=Homo sapiens GN=SRPRB PE=1 SV=3	0	75.6712	49.0775	10	31	10	1	271	29.684	9.04	1.171	0.823	1.008	0.911	0.858	0.82	0.984	1.008	1.03	1.034	1.141	0.963	115	80.8	99	89.4	98.2	86.8	82.9	99.4	101.8	104.1	104.5	115.3	97.3	101.1	9	9	9	9	9	8	8	8	8
FALSE	High	Master Protein	P43686	26S proteasome regulatory subunit 6B OS=Homo sapiens GN=PSMC4 PE=1 SV=2	0	75.4939	36.1244	14	37	14	1	418	47.337	5.21	0.979	0.919	0.96	0.923	1.003	0.941	1.011	0.996	1.058	1.044	1.108	0.961	103.4	97	101.3	97.4	105.6	97.9	91.9	98.7	97.2	103.3	101.9	108.2	93.8	97.6	12	12	12	12	12	11	11	11	11
FALSE	High	Master Protein	M0QZR4	Rho guanine nucleotide exchange factor 1 OS=Homo sapiens GN=ARHGEF1 PE=1 SV=1	0	75.4859	18.4917	16	34	16	1	968	108.257	6.15	1.549	1.073	0.738	0.779	0.689	0.637	0.72	0.69	1.31	1.165	0.959	0.838	148.7	103	70.9	74.8	96	77.6	71.8	81.1	77.7	147.6	131.2	108.1	94.4	112.7	15	15	15	15	15	13	13	13	13
FALSE	High	Master Protein	P02452	Collagen alpha-1(I) chain OS=Homo sapiens GN=COL1A1 PE=1 SV=5	0	75.4511	11.7486	14	40	14	1	1464	138.857	5.8	1.299	0.859	2.485	0.629	0.528	0.67	0.869	0.752	0.509	0.564	0.42	0.458	112.3	74.3	214.9	54.4	86.5	82.4	104.7	135.8	117.5	79.5	88.2	65.6	71.6	156.3	14	14	14	14	14	8	8	8	8
FALSE	High	Master Protein	P46777	60S ribosomal protein L5 OS=Homo sapiens GN=RPL5 PE=1 SV=3	0	75.4376	32.3232	11	53	11	1	297	34.341	9.72	1.226	1.07	1.17	0.833	0.77	0.824	0.868	0.78	0.994	0.992	1.074	0.87	127.1	110.9	121.3	86.3	103.7	85.7	91.6	96.6	86.8	110.6	110.3	119.4	96.7	111.2	10	10	10	10	10	11	11	11	11
FALSE	High	Master Protein	G3V1V0	Myosin light polypeptide 6 OS=Homo sapiens GN=MYL6 PE=1 SV=1	0	75.4164	75.7764	10	57	7	1	161	18.026	4.77	1.402	1.139	1.351	0.782	0.719	0.989	0.891	0.837	0.778	0.725	0.743	0.657	134.7	109.4	129.8	75.1	96.1	88.9	122.2	110.2	103.5	96.2	89.6	91.9	81.2	123.7	12	12	12	12	12	9	9	9	9
FALSE	High	Master Protein	Q15907	Ras-related protein Rab-11B OS=Homo sapiens GN=RAB11B PE=1 SV=4	0	75.3717	59.633	12	63	2	1	218	24.473	5.94	1.1	1.113	0.903	0.915	0.914	0.888	0.975	0.873	0.978	0.89	0.934	0.854	115.4	116.8	94.7	96	104.9	99.2	96.3	105.8	94.7	106	96.5	101.3	92.6	108.5	10	10	10	10	10	11	11	11	11
FALSE	High	Master Protein	P49327	Fatty acid synthase OS=Homo sapiens GN=FASN PE=1 SV=3	0	75.3566	10.6332	18	26	18	1	2511	273.254	6.44	0.862	0.925	0.867	1.099	0.959	0.909	0.934	0.922	1.048	0.97	1.044	0.944	84.5	90.7	84.9	107.7	98	98.1	93	95.5	94.3	107.2	99.3	106.8	96.6	102.3	12	12	12	12	12	10	10	10	10
FALSE	High	Master Protein	P55265	Double-stranded RNA-specific adenosine deaminase OS=Homo sapiens GN=ADAR PE=1 SV=4	0	75.1871	16.3132	18	31	18	1	1226	135.981	8.65	1.114	0.717	1.098	0.859	0.964	0.935	0.851	0.79	1.028	1.04	1.182	1.103	117.3	75.5	115.6	90.4	105.2	98.2	95.3	86.7	80.5	104.7	105.9	120.4	112.4	101.9	13	13	13	13	13	13	13	13	13
FALSE	High	Master Protein	Q07960	Rho GTPase-activating protein 1 OS=Homo sapiens GN=ARHGAP1 PE=1 SV=1	0	75.1566	37.3576	12	58	12	1	439	50.404	6.29	0.931	0.798	1.018	1.048	0.96	0.897	1.103	0.962	1.061	0.937	1.074	0.989	93.8	80.4	102.6	105.6	100.7	96.6	90.3	111	96.8	106.8	94.3	108.1	99.5	100.6	11	11	11	11	11	11	11	11	11
FALSE	High	Master Protein	Q08257	Quinone oxidoreductase OS=Homo sapiens GN=CRYZ PE=1 SV=1	0	75.1389	40.7295	10	42	10	1	329	35.185	8.44	0.875	0.867	1.129	0.932	0.834	0.869	1.041	0.976	1.03	0.973	0.961	1.012	99.5	98.5	128.2	105.9	113.6	86.1	89.8	107.5	100.8	106.4	100.5	99.3	104.5	103.3	10	10	10	10	10	9	9	9	9
FALSE	High	Master Protein	P24844	Myosin regulatory light polypeptide 9 OS=Homo sapiens GN=MYL9 PE=1 SV=4	0	75.1197	59.8837	9	52	3	1	172	19.814	4.92	1.253	1.529	1.531	0.817	0.861	1.203	1.015	1.056	0.782	0.823	0.604	0.698	113.7	138.8	139	74.2	90.8	97.4	136.1	114.9	119.5	88.5	93.1	68.3	78.9	113.1	2	2	2	2	2	3	3	3	3
FALSE	High	Master Protein	P62937	Peptidyl-prolyl cis-trans isomerase A OS=Homo sapiens GN=PPIA PE=1 SV=2	0	75.0105	47.8788	11	167	11	1	165	18.001	7.81	1.226	1.087	0.986	1.008	0.972	1.154	1.076	1.081	1.109	1.089	1.042	1.075	118.2	104.9	95.1	97.2	96.4	91.5	108.6	101.3	101.8	104.4	102.5	98.1	101.2	94.2	13	13	13	13	13	12	12	12	12
FALSE	High	Master Protein	A0A096LPC5	WASH complex subunit 2C OS=Homo sapiens GN=WASHC2C PE=1 SV=1	0	74.9725	17.7479	19	34	3	1	1341	147.065	4.81	1.217	1.084	0.963	0.875	0.796	0.826	0.783	0.758	0.892	0.826	0.879	0.848	112.8	100.5	89.3	81.1	92.7	95.1	98.8	93.6	90.6	106.6	98.7	105.1	101.4	119.6	16	16	16	16	16	13	13	13	13
FALSE	High	Master Protein	A0A1W2PNX8	Protein unc-45 homolog A OS=Homo sapiens GN=UNC45A PE=1 SV=1	0	74.9269	19.9262	19	30	19	1	1084	118.319	6.71	0.812	0.698	1.058	0.998	0.913	0.861	0.965	0.876	0.94	0.941	1.059	1.077	77.5	66.6	101	95.2	95.4	95.6	90.1	100.9	91.6	98.4	98.5	110.8	112.7	104.6	10	10	10	10	10	16	16	16	16
FALSE	High	Master Protein	O75390	Citrate synthase, mitochondrial OS=Homo sapiens GN=CS PE=1 SV=2	0	74.8585	29.3991	11	58	8	1	466	51.68	8.32	1.053	0.808	1.416	0.784	0.68	0.693	0.808	0.702	1.031	1.009	1.412	0.841	115.2	88.4	155	85.8	109.4	74.5	75.9	88.6	76.9	112.9	110.6	154.8	92.2	109.6	12	12	12	12	12	12	12	12	12
FALSE	High	Master Protein	P18085	ADP-ribosylation factor 4 OS=Homo sapiens GN=ARF4 PE=1 SV=3	0	74.7123	70.5556	9	42	5	1	180	20.498	7.14	0.974	0.794	0.967	1	0.841	0.798	0.991	0.849	0.996	0.893	1.067	0.931	104.8	85.5	104.1	107.6	107.6	90.7	86.1	106.9	91.6	107.5	96.4	115.1	100.4	107.9	4	4	4	4	4	5	5	5	5
FALSE	High	Master Protein	P27105	Erythrocyte band 7 integral membrane protein OS=Homo sapiens GN=STOM PE=1 SV=3	0	74.6297	41.6667	10	40	10	1	288	31.711	7.88	0.924	0.96	0.81	0.99	1.112	1.015	1.062	1.232	0.948	1.088	0.923	0.835	93.1	96.7	81.6	99.7	100.7	107.2	97.8	102.4	118.8	91.4	104.9	89	80.5	96.4	11	11	11	11	11	9	9	9	9
FALSE	High	Master Protein	H0YA96	Heterogeneous nuclear ribonucleoprotein D0 (Fragment) OS=Homo sapiens GN=HNRNPD PE=1 SV=1	0	74.6233	48.5714	11	68	9	1	210	23.906	9.58	1.599	1.062	1.197	0.733	0.934	0.915	0.98	0.956	0.984	1.097	1.006	1.005	149.8	99.5	112.2	68.8	93.7	95	93	99.7	97.2	100.1	111.6	102.4	102.2	101.7	11	11	11	11	11	8	8	8	8
FALSE	High	Master Protein	P02749	Beta-2-glycoprotein 1 OS=Homo sapiens GN=APOH PE=1 SV=3	0	74.5388	32.7536	10	42	10	1	345	38.273	7.97	1.181	1.811	0.586	0.755	1.166	0.976	1.442	1.495	1.173	1.374	0.931	0.993	98.3	150.7	48.8	62.9	83.2	98.2	82.2	121.4	125.9	98.8	115.7	78.4	83.6	84.2	9	9	9	9	9	10	10	10	10
FALSE	High	Master Protein	Q96BM9	ADP-ribosylation factor-like protein 8A OS=Homo sapiens GN=ARL8A PE=1 SV=1	0	74.4924	58.0645	9	35	2	1	186	21.402	7.77	0.893	0.993	0.817	1.011	1.15	1.207	1.095	1.247	0.95	1.088	0.947	0.988	91.5	101.8	83.8	103.6	102.5	107.7	113.1	102.6	116.8	88.9	101.8	88.7	92.5	93.6	2	2	2	2	2	2	2	2	2
FALSE	High	Master Protein	A0A087WSV8	Nucleobindin 2, isoform CRA_b OS=Homo sapiens GN=NUCB2 PE=1 SV=1	0	74.4331	49.0476	17	36	16	1	420	50.196	5.12	1.143	1.221	0.864	0.948	0.915	0.997	0.998	1.02	0.998	0.978	0.945	1.223	111.2	118.8	84.1	92.2	97.3	91	99.1	99.2	101.4	99.2	97.2	93.9	121.6	99.4	12	12	12	12	12	15	15	15	15
FALSE	High	Master Protein	Q13451	Peptidyl-prolyl cis-trans isomerase FKBP5 OS=Homo sapiens GN=FKBP5 PE=1 SV=2	0	74.3769	44.6389	18	38	18	1	457	51.18	5.9	1.324	0.909	1.057	0.781	0.918	0.923	0.779	0.616	1.137	0.997	1.161	0.862	132.9	91.3	106.2	78.4	100.4	99.9	100.5	84.8	67	123.7	108.5	126.4	93.9	108.9	16	16	16	16	16	15	15	15	15
FALSE	High	Master Protein	P23786	Carnitine O-palmitoyltransferase 2, mitochondrial OS=Homo sapiens GN=CPT2 PE=1 SV=2	0	74.2783	27.5076	17	41	17	1	658	73.73	8.18	0.87	0.699	1.52	0.694	0.605	0.658	0.78	0.687	0.941	0.934	1.249	0.836	100.1	80.5	174.9	79.9	115.1	70.5	76.7	90.9	80.1	109.6	108.9	145.6	97.4	116.5	15	15	15	15	15	14	14	14	14
FALSE	High	Master Protein	K7EJH8	Alpha-actinin-4 (Fragment) OS=Homo sapiens GN=ACTN4 PE=1 SV=1	0	74.0707	61.5385	10	66	1	1	182	21.417	6.7	0.656	0.83	0.654	1.166	1.17	1.022	1.392	1.488	0.91	1.142	0.947	1.485	46.5	58.7	46.3	82.6	70.8	95.9	83.8	114.1	122	74.6	93.6	77.6	121.7	82	1	1	1	1	1	1	1	1	1
FALSE	High	Master Protein	Q14914	Prostaglandin reductase 1 OS=Homo sapiens GN=PTGR1 PE=1 SV=2	0	73.9417	46.2006	12	46	12	1	329	35.847	8.29	0.762	0.793	1.455	1.329	1.1	1.103	0.77	0.766	0.718	0.711	0.931	1.245	69.2	72	132.1	120.7	90.8	119.8	120.1	83.8	83.4	78.2	77.4	101.4	135.6	108.9	11	11	11	11	11	9	9	9	9
FALSE	High	Master Protein	P01861	Immunoglobulin heavy constant gamma 4 OS=Homo sapiens GN=IGHG4 PE=1 SV=1	0	73.9225	45.2599	10	124	5	1	327	35.918	7.36	1.535	1.254	0.444	0.561	0.697	0.601	0.606	0.62	1.045	0.91	1.364	1.03	125.1	102.2	36.2	45.7	81.5	79.8	68.8	69.4	71	119.6	104.1	156.1	118	114.5	4	4	4	4	4	5	5	5	5
FALSE	High	Master Protein	P05141	ADP/ATP translocase 2 OS=Homo sapiens GN=SLC25A5 PE=1 SV=7	0	73.8587	37.2483	13	76	4	1	298	32.831	9.69	0.854	0.548	1.447	0.761	0.78	0.702	0.835	0.673	1.056	1.09	1.453	0.882	104.5	67	177	93.1	122.3	82.9	74.6	88.8	71.6	112.3	115.9	154.5	93.7	106.3	12	12	12	12	12	13	13	13	13
FALSE	High	Master Protein	P51692	Signal transducer and activator of transcription 5B OS=Homo sapiens GN=STAT5B PE=1 SV=2	0	73.8218	20.2033	15	29	15	1	787	89.81	6.05	1.3	0.96	0.758	0.915	0.783	0.762	0.922	0.829	1.178	1.058	1.005	0.971	130.5	96.4	76.1	91.9	100.4	82.6	80.4	97.4	87.5	124.3	111.7	106	102.5	105.6	12	12	12	12	12	12	12	12	12
FALSE	High	Master Protein	P00387	NADH-cytochrome b5 reductase 3 OS=Homo sapiens GN=CYB5R3 PE=1 SV=3	0	73.7917	44.8505	11	51	11	1	301	34.213	7.59	1.005	0.923	0.873	1.156	1.233	1.156	1.282	1.121	1.029	1.003	1.047	1.1	103.8	95.3	90.1	119.4	103.3	111.2	104.3	115.7	101.2	92.9	90.5	94.5	99.2	90.2	11	11	11	11	11	9	9	9	9
FALSE	High	Master Protein	Q9H2G2	STE20-like serine/threonine-protein kinase OS=Homo sapiens GN=SLK PE=1 SV=1	0	73.6687	17.166	19	34	18	1	1235	142.607	5.15	0.883	0.787	1.055	0.923	1.014	1.026	0.961	0.941	0.995	0.919	1.03	1.115	92.9	82.8	111	97.2	105.2	101.2	102.4	95.9	93.9	99.3	91.7	102.7	111.3	99.8	14	14	14	14	14	14	14	14	14
FALSE	High	Master Protein	Q6NUK1	Calcium-binding mitochondrial carrier protein SCaMC-1 OS=Homo sapiens GN=SLC25A24 PE=1 SV=2	0	73.5894	30.8176	14	45	14	1	477	53.32	6.33	0.828	0.637	1.577	0.777	0.824	0.77	0.825	0.677	0.914	0.867	1.497	0.815	89.3	68.7	170.2	83.9	107.9	90.5	84.5	90.5	74.3	100.4	95.2	164.4	89.5	109.8	13	13	13	13	13	13	13	13	13
FALSE	High	Master Protein	A0A0A0MTH3	Integrin-linked protein kinase OS=Homo sapiens GN=ILK PE=1 SV=1	0	73.5352	31.2629	15	45	15	1	483	54.577	7.97	0.931	0.78	0.935	1.148	1.142	1.01	1.382	1.195	1.111	1.151	0.973	1.197	97.1	81.4	97.6	119.8	104.3	101.4	89.7	122.7	106.1	98.6	102.2	86.4	106.3	88.8	15	15	15	15	15	12	12	12	12
FALSE	High	Master Protein	O75923	Dysferlin OS=Homo sapiens GN=DYSF PE=1 SV=1	0	73.3932	11.5865	20	34	17	1	2080	237.144	5.64	0.83	0.843	0.881	0.977	1.014	1.003	1.021	1.002	0.863	0.912	0.929	0.925	87.3	88.7	92.6	102.7	105.2	105.2	104	105.9	104	89.6	94.7	96.4	96	103.8	14	14	14	14	14	11	11	11	11
FALSE	High	Master Protein	Q9Y4F1	FERM, RhoGEF and pleckstrin domain-containing protein 1 OS=Homo sapiens GN=FARP1 PE=1 SV=1	0	73.3929	21.8182	16	32	16	1	1045	118.559	8.15	0.723	0.724	1.062	1.012	1.046	0.995	1.133	0.985	0.878	0.962	0.997	1.173	72.2	72.4	106.1	101.1	99.9	101.2	96.2	109.7	95.3	84.9	93.1	96.5	113.5	96.8	12	12	12	12	12	13	13	13	13
FALSE	High	Master Protein	P61019	Ras-related protein Rab-2A OS=Homo sapiens GN=RAB2A PE=1 SV=1	0	73.3395	63.6792	11	42	5	1	212	23.531	6.54	0.884	0.981	0.982	1.173	1.238	1.12	1.156	1.195	0.991	1.027	0.993	1.105	89.1	98.9	99	118.3	100.9	113.5	102.7	106	109.6	90.9	94.2	91.1	101.3	91.7	11	11	11	11	11	9	9	9	9
FALSE	High	Master Protein	P23142	Fibulin-1 OS=Homo sapiens GN=FBLN1 PE=1 SV=4	0	73.0775	20.9104	13	40	4	1	703	77.162	5.22	0.975	0.784	1.089	0.985	0.734	0.616	1.139	1.145	0.794	0.832	0.813	0.792	90.5	72.8	101.1	91.4	92.8	82.2	69	127.6	128.3	88.9	93.2	91.1	88.7	112	12	12	12	12	12	11	11	11	11
FALSE	High	Master Protein	Q12805	EGF-containing fibulin-like extracellular matrix protein 1 OS=Homo sapiens GN=EFEMP1 PE=1 SV=2	0	73.0024	27.9919	11	49	11	1	493	54.604	5.07	0.754	0.88	0.763	1.453	1.62	1.875	1.017	1.118	0.891	0.937	0.79	0.838	72.3	84.3	73.2	139.3	95.9	147.4	170.7	92.5	101.7	81.1	85.3	71.9	76.3	91	10	10	10	10	10	12	12	12	12
FALSE	High	Master Protein	P39023	60S ribosomal protein L3 OS=Homo sapiens GN=RPL3 PE=1 SV=2	0	72.8688	27.2953	12	48	12	1	403	46.08	10.18	1.218	1.026	1.278	0.921	0.882	0.835	0.911	0.809	0.958	0.989	1.035	1.018	128.2	108	134.5	96.9	105.2	94.6	89.6	97.7	86.8	102.8	106.1	111	109.2	107.3	10	10	10	10	10	12	12	12	12
FALSE	High	Master Protein	P34913	Bifunctional epoxide hydrolase 2 OS=Homo sapiens GN=EPHX2 PE=1 SV=2	0	72.8441	31.7117	12	28	12	1	555	62.575	6.28	0.789	0.904	0.964	1.218	0.994	0.955	1.088	1.059	0.981	0.966	0.891	1.174	83.7	95.9	102.4	129.2	106.1	99.5	95.6	108.9	106	98.2	96.7	89.2	117.6	100.1	10	10	10	10	10	8	8	8	8
FALSE	High	Master Protein	J3QS69	Eukaryotic initiation factor 4A-I (Fragment) OS=Homo sapiens GN=EIF4A1 PE=1 SV=1	0	72.7848	44.3333	13	55	1	1	300	33.927	5.34	0.643	0.873	0.739	0.827	0.464	0.419	0.659	0.489	0.792	0.655	0.761	1.078	51.1	69.4	58.7	65.8	79.5	67.6	61.1	96	71.3	115.4	95.4	110.9	157.1	145.7	1	1	1	1	1	1	1	1	1
FALSE	High	Master Protein	P61224	Ras-related protein Rap-1b OS=Homo sapiens GN=RAP1B PE=1 SV=1	0	72.717	50	8	38	2	1	184	20.812	5.78	1.201	1.204	0.737	0.957	0.884	0.803	1.082	1.021	1.055	1.047	0.828	0.989	116.7	117	71.6	92.9	97.2	91.3	83	111.9	105.6	109	108.2	85.6	102.2	103.4	8	8	8	8	8	8	8	8	8
FALSE	High	Master Protein	P51888	Prolargin OS=Homo sapiens GN=PRELP PE=1 SV=1	0	72.5758	28.0105	9	47	9	1	382	43.782	9.38	1.047	0.678	1.01	0.967	1.017	1.123	1.329	0.892	0.673	0.594	0.582	0.597	71.9	46.5	69.4	66.5	68.7	118.7	131.1	155.2	104.1	78.5	69.4	67.9	69.7	116.7	9	9	9	9	9	8	8	8	8
FALSE	High	Master Protein	Q12955	Ankyrin-3 OS=Homo sapiens GN=ANK3 PE=1 SV=3	0	72.4906	4.47795	17	28	16	1	4377	480.113	6.49	0.914	0.797	0.922	1.052	0.956	0.921	1.097	0.911	0.992	1.039	0.984	1.186	85.8	74.8	86.6	98.8	93.9	95.6	92.1	109.7	91.1	99.2	103.9	98.4	118.6	100	11	11	11	11	11	14	14	14	14
FALSE	High	Master Protein	P21964	Catechol O-methyltransferase OS=Homo sapiens GN=COMT PE=1 SV=2	0	72.4531	54.2435	12	43	12	1	271	30.018	5.47	1.02	0.962	1.011	1.13	1.227	1.128	1.158	1.081	0.981	0.963	0.993	0.982	101.9	96.2	101.1	113	100	117.1	107.7	110.6	103.2	93.6	92	94.8	93.7	95.5	11	11	11	11	11	12	12	12	12
FALSE	High	Master Protein	P43034	Platelet-activating factor acetylhydrolase IB subunit alpha OS=Homo sapiens GN=PAFAH1B1 PE=1 SV=2	0	72.4174	35.6098	14	41	13	1	410	46.608	7.37	0.929	1.019	0.965	1.16	1.108	1.045	1.129	1.14	0.962	0.953	0.955	1.077	99.1	108.6	102.9	123.7	106.6	106.6	100.6	108.7	109.7	92.6	91.7	91.9	103.6	96.2	12	12	12	12	12	12	12	12	12
FALSE	High	Master Protein	P50440	Glycine amidinotransferase, mitochondrial OS=Homo sapiens GN=GATM PE=1 SV=1	0	72.1116	43.7352	15	36	15	1	423	48.424	8.05	0.795	0.793	1.177	0.776	0.884	0.842	0.894	0.953	0.92	1.012	0.755	0.994	81.5	81.3	120.7	79.5	102.5	96.2	91.6	97.2	103.7	100	110	82	108.1	108.7	14	14	14	14	14	10	10	10	10
FALSE	High	Master Protein	C9JU00	Fibrinogen gamma chain (Fragment) OS=Homo sapiens GN=FGG PE=1 SV=1	0	72.0725	58.5366	8	59	1	1	123	13.979	7.2	0.383	0.767	0.581	1.26	1.302	0.894	1.031	1.448	0.849	0.949	0.792	0.751	42.9	85.8	65	140.9	111.8	127.6	87.6	101	141.9	83.2	93	77.6	73.6	98	1	1	1	1	1	1	1	1	1
FALSE	High	Master Protein	P16885	1-phosphatidylinositol 4,5-bisphosphate phosphodiesterase gamma-2 OS=Homo sapiens GN=PLCG2 PE=1 SV=4	0	71.87	16.2846	19	27	18	1	1265	147.776	6.64	1.389	1.084	0.766	0.815	0.751	0.717	0.752	0.736	1.305	1.138	1.086	0.98	136.5	106.5	75.3	80.1	98.3	81.1	77.5	81.2	79.5	140.9	122.9	117.3	105.9	108	12	12	12	12	12	12	12	12	12
FALSE	High	Master Protein	Q14005	Pro-interleukin-16 OS=Homo sapiens GN=IL16 PE=1 SV=4	0	71.8527	15.8408	15	34	15	1	1332	141.665	8.06	1.887	1.476	0.739	0.715	0.542	0.525	0.566	0.542	1.272	1.194	0.906	0.977	166.2	130.1	65.1	63	88.1	66.8	64.7	69.7	66.8	156.7	147.2	111.6	120.4	123.3	14	14	14	14	14	9	9	9	9
FALSE	High	Master Protein	Q13409	Cytoplasmic dynein 1 intermediate chain 2 OS=Homo sapiens GN=DYNC1I2 PE=1 SV=3	0	71.8372	25.0784	10	31	10	1	638	71.412	5.2	0.955	0.956	0.997	0.951	0.963	0.913	0.976	0.88	0.989	0.931	1.048	0.94	93.1	93.2	97.1	92.7	97.4	100.6	95.3	101.9	91.9	103.3	97.2	109.4	98.2	104.4	10	10	10	10	10	6	6	6	6
FALSE	High	Master Protein	P08559	Pyruvate dehydrogenase E1 component subunit alpha, somatic form, mitochondrial OS=Homo sapiens GN=PDHA1 PE=1 SV=3	0	71.8341	36.9231	13	61	13	1	390	43.268	8.06	0.916	0.729	1.503	0.718	0.669	0.674	0.757	0.682	0.966	0.963	1.087	0.787	104.2	82.9	170.9	81.6	113.7	80.1	80.8	90.7	81.7	115.7	115.4	130.2	94.3	119.8	13	13	13	13	13	12	12	12	12
FALSE	High	Master Protein	Q14573	Inositol 1,4,5-trisphosphate receptor type 3 OS=Homo sapiens GN=ITPR3 PE=1 SV=2	0	71.7122	7.37551	18	35	14	1	2671	303.912	6.48	1.13	0.776	1.358	0.708	0.767	0.693	0.907	0.683	0.954	0.946	1.195	0.897	126.2	86.6	151.7	79.1	111.7	85.8	77.5	101.4	76.3	106.7	105.8	133.7	100.3	111.8	12	12	12	12	12	15	15	15	15
FALSE	High	Master Protein	Q9Y2W1	Thyroid hormone receptor-associated protein 3 OS=Homo sapiens GN=THRAP3 PE=1 SV=2	0	71.7103	20.9424	21	37	20	1	955	108.601	10.15	1.239	0.764	1.122	0.609	0.771	0.598	0.779	0.654	1.081	1.158	1.149	1.066	137.3	84.7	124.3	67.5	110.8	84.5	65.6	85.4	71.7	118.6	127	126	116.9	109.7	14	14	14	14	14	18	18	18	18
FALSE	High	Master Protein	P47755	F-actin-capping protein subunit alpha-2 OS=Homo sapiens GN=CAPZA2 PE=1 SV=3	0	71.681	52.0979	10	35	8	1	286	32.929	5.85	1.101	1.09	0.961	0.974	0.968	0.886	1.007	1.019	1.033	1.047	1.017	1.063	103	101.9	89.9	91.1	93.5	96.7	88.5	100.6	101.8	103.1	104.6	101.6	106.2	99.9	8	8	8	8	8	5	5	5	5
FALSE	High	Master Protein	A0A1B0GVU9	Glutamine--tRNA ligase (Fragment) OS=Homo sapiens GN=QARS PE=1 SV=1	0	71.6391	26.3587	17	41	1	1	736	83.73	7.44	1.215	0.965	2.191	0.465	0.206	0.367	0.202	0.268	0.307	0.421	0.233	0.267	113.2	89.9	204.1	43.3	93.1	58.2	103.5	56.9	75.5	86.6	118.7	65.8	75.2	282.1	1	1	1	1	1	1	1	1	1
FALSE	High	Master Protein	P04275	von Willebrand factor OS=Homo sapiens GN=VWF PE=1 SV=4	0	71.6367	7.53644	19	37	19	1	2813	309.058	5.48	0.974	1.005	0.954	1.029	0.97	0.856	1.07	0.906	1.112	0.953	0.758	0.877	92.8	95.7	90.8	98	95.2	103.5	91.4	114.2	96.7	118.7	101.7	80.9	93.6	106.7	17	17	17	17	17	11	11	11	11
FALSE	High	Master Protein	P05106	Integrin beta-3 OS=Homo sapiens GN=ITGB3 PE=1 SV=2	0	71.5554	20.8122	14	29	14	1	788	87	5.24	0.697	0.975	0.929	0.991	1.026	0.932	1.007	1.283	0.932	1.106	0.943	0.937	73.6	103	98.1	104.6	105.6	100.3	91.1	98.5	125.5	91.2	108.2	92.3	91.6	97.8	13	13	13	13	13	10	10	10	10
FALSE	High	Master Protein	Q96A65	Exocyst complex component 4 OS=Homo sapiens GN=EXOC4 PE=1 SV=1	0	71.547	17.7618	18	32	18	1	974	110.429	6.49	0.795	0.569	1.123	0.933	0.896	0.82	0.953	0.806	0.927	0.901	1.018	1.053	81.4	58.2	115	95.5	102.4	97.3	89.1	103.5	87.5	100.7	97.8	110.5	114.4	108.6	11	11	11	11	11	17	17	17	17
FALSE	High	Master Protein	P05026	Sodium/potassium-transporting ATPase subunit beta-1 OS=Homo sapiens GN=ATP1B1 PE=1 SV=1	0	71.5183	41.2541	10	44	10	1	303	35.039	8.53	0.805	0.956	0.924	1.292	1.446	1.469	1.445	1.386	0.999	1.122	0.964	1.363	82.6	98.1	94.9	132.6	102.7	116.2	118.1	116.2	111.5	80.3	90.2	77.5	109.6	80.4	10	10	10	10	10	10	10	10	10
FALSE	High	Master Protein	Q07157	Tight junction protein ZO-1 OS=Homo sapiens GN=TJP1 PE=1 SV=3	0	71.3907	10.9268	17	41	1	1	1748	195.34	6.7	0.941	0.918	1.178	0.828	0.777	0.753	0.834	0.705	0.948	0.906	1.083	0.826	96.4	94	120.6	84.8	102.4	89.9	87.1	96.4	81.6	109.7	104.9	125.3	95.6	115.7	14	14	14	14	14	12	12	12	12
FALSE	High	Master Protein	P01834	Immunoglobulin kappa constant OS=Homo sapiens GN=IGKC PE=1 SV=2	0	71.3263	64.486	4	281	4	1	107	11.758	6.52	1.343	1.709	0.641	1.078	0.929	0.742	0.899	0.899	1.652	1.54	1.206	0.92	115.7	147.2	55.2	92.8	86.1	85.3	68.1	82.5	82.5	151.7	141.5	110.7	84.5	91.8	4	4	4	4	4	4	4	4	4
FALSE	High	Master Protein	O75489	NADH dehydrogenase [ubiquinone] iron-sulfur protein 3, mitochondrial OS=Homo sapiens GN=NDUFS3 PE=1 SV=1	0	71.2445	56.4394	12	41	12	1	264	30.223	7.5	1.127	0.936	0.827	1.017	0.974	0.979	0.991	1.019	0.962	1.019	1.119	0.984	109.4	90.9	80.3	98.8	97.1	96.3	96.7	97.9	100.7	95	100.6	110.6	97.2	98.8	11	11	11	11	11	11	11	11	11
FALSE	High	Master Protein	P01877	Immunoglobulin heavy constant alpha 2 OS=Homo sapiens GN=IGHA2 PE=1 SV=4	0	71.2221	40.5882	9	51	4	1	340	36.568	6.27	1.174	1.146	0.606	0.884	0.782	0.765	0.633	0.648	1.319	1.146	1.378	0.992	112.6	109.9	58.1	84.8	95.9	81.4	79.6	65.9	67.5	137.3	119.3	143.4	103.2	104.1	4	4	4	4	4	3	3	3	3
FALSE	High	Master Protein	A0A0G2JMH6	HLA class II histocompatibility antigen, DR alpha chain OS=Homo sapiens GN=HLA-DRA PE=1 SV=1	0	71.2047	32.6772	7	46	7	1	254	28.603	5	2.021	1.86	0.715	0.616	0.619	0.526	0.713	0.573	1.685	1.746	1.239	0.77	159.4	146.7	56.4	48.6	78.9	65.5	55.6	75.4	60.6	178.3	184.7	131	81.4	105.8	7	7	7	7	7	6	6	6	6
FALSE	High	Master Protein	P22234	Multifunctional protein ADE2 OS=Homo sapiens GN=PAICS PE=1 SV=3	0	71.1397	30.5882	12	38	12	1	425	47.049	7.23	1.113	1.136	0.967	1.008	0.941	0.878	0.93	1.006	1.062	1.064	0.967	1.101	108.3	110.5	94.1	98.1	97.3	95.3	88.9	94.2	101.9	107.6	107.8	97.9	111.5	101.3	11	11	11	11	11	10	10	10	10
FALSE	High	Master Protein	P34897	Serine hydroxymethyltransferase, mitochondrial OS=Homo sapiens GN=SHMT2 PE=1 SV=3	0	71.1082	31.746	14	39	13	1	504	55.958	8.53	0.888	0.768	1.703	0.57	0.579	0.592	0.581	0.608	0.833	0.859	1.075	0.677	99.6	86.2	191.1	64	112.2	76.8	78.5	77.1	80.6	110.4	113.9	142.5	89.7	132.6	14	14	14	14	14	10	10	10	10
FALSE	High	Master Protein	P09622	Dihydrolipoyl dehydrogenase, mitochondrial OS=Homo sapiens GN=DLD PE=1 SV=2	0	71.0771	20.0393	10	39	10	1	509	54.143	7.85	1.166	1.162	0.684	1.119	1.098	0.858	1.018	0.952	1.083	1.184	0.832	1.082	121	120.5	70.9	116.1	103.7	109.6	85.7	101.6	95	108.1	118.2	83	108	99.8	8	8	8	8	8	10	10	10	10
FALSE	High	Master Protein	P30050	60S ribosomal protein L12 OS=Homo sapiens GN=RPL12 PE=1 SV=1	0	71.0023	58.1818	8	45	8	1	165	17.808	9.42	1.182	1.053	1.126	0.893	0.81	0.795	0.831	0.976	0.95	0.963	1.03	0.916	116.3	103.6	110.7	87.8	98.4	87	85.5	89.3	105	102.1	103.5	110.7	98.5	107.5	8	8	8	8	8	8	8	8	8
FALSE	High	Master Protein	Q9UEY8	Gamma-adducin OS=Homo sapiens GN=ADD3 PE=1 SV=1	0	70.9911	25.0708	14	33	14	1	706	79.105	6.32	0.99	0.937	0.851	1.201	1.122	1.036	1.231	1.18	1.052	1.044	0.819	1.204	97.8	92.6	84.1	118.6	98.8	105.3	97.3	115.6	110.7	98.8	97.9	76.9	113.1	93.9	11	11	11	11	11	11	11	11	11
FALSE	High	Master Protein	Q9NVJ2	ADP-ribosylation factor-like protein 8B OS=Homo sapiens GN=ARL8B PE=1 SV=1	0	70.9769	70.4301	10	31	3	1	186	21.525	8.43	0.937	1.021	0.971	1.089	1.408	1.459	1.262	1.225	0.995	1.082	1.003	1.029	93.8	102.2	97.2	109	100.1	121.8	126.2	109.1	106	86.1	93.6	86.8	89	86.5	9	9	9	9	9	7	7	7	7
FALSE	High	Master Protein	P36957	Dihydrolipoyllysine-residue succinyltransferase component of 2-oxoglutarate dehydrogenase complex, mitochondrial OS=Homo sapiens GN=DLST PE=1 SV=4	0	70.9756	33.1126	13	63	13	1	453	48.724	8.95	0.917	0.884	1.451	0.726	0.724	0.719	0.767	0.72	0.881	0.873	1.199	0.744	101.6	98	160.8	80.5	110.8	85.3	84.8	90.3	84.8	103.8	102.9	141.4	87.7	117.9	12	12	12	12	12	12	12	12	12
FALSE	High	Master Protein	Q13618	Cullin-3 OS=Homo sapiens GN=CUL3 PE=1 SV=2	0	70.9572	23.4375	21	41	20	1	768	88.873	8.48	0.996	0.812	1.046	0.896	0.942	0.934	1.015	0.985	1.04	1.031	1.036	0.993	101.7	83	106.9	91.5	102.1	94.1	93.3	101.3	98.4	103.9	103	103.4	99.2	99.9	13	13	13	13	13	20	20	20	20
FALSE	High	Master Protein	P34896	Serine hydroxymethyltransferase, cytosolic OS=Homo sapiens GN=SHMT1 PE=1 SV=1	0	70.956	27.7433	10	27	9	1	483	53.049	7.71	0.784	0.963	1.21	1.144	1.052	1.034	1.031	1.025	0.957	0.921	0.886	1.153	75.4	92.7	116.4	110	96.2	105.2	103.4	103.1	102.5	95.7	92.1	88.6	115.3	100	9	9	9	9	9	7	7	7	7
FALSE	High	Master Protein	J3KN01	Afadin OS=Homo sapiens GN=AFDN PE=1 SV=1	0	70.8626	11.633	17	29	13	1	1831	207.489	6.37	0.924	0.807	1.053	0.859	1.048	1.077	0.892	0.975	0.862	0.887	0.915	0.978	86.8	75.8	98.9	80.7	93.9	108.8	111.7	92.6	101.1	89.4	92.1	95	101.5	103.8	10	10	10	10	10	14	14	14	14
FALSE	High	Master Protein	P05387	60S acidic ribosomal protein P2 OS=Homo sapiens GN=RPLP2 PE=1 SV=1	0	70.8181	68.6957	7	37	6	1	115	11.658	4.54	1.295	1.191	0.913	0.823	0.919	1.001	0.929	0.935	0.957	0.992	1.043	1.028	129.6	119.2	91.3	82.4	100.1	94.4	102.9	95.4	96.1	98.3	102	107.1	105.7	102.8	7	7	7	7	7	6	6	6	6
FALSE	High	Master Protein	P67775	Serine/threonine-protein phosphatase 2A catalytic subunit alpha isoform OS=Homo sapiens GN=PPP2CA PE=1 SV=1	0	70.7672	37.8641	9	42	2	1	309	35.571	5.54	1.111	1.009	0.937	0.808	0.795	0.74	0.974	0.799	1.116	0.961	0.99	0.919	110.5	100.4	93.2	80.4	99.5	85	79.1	104.1	85.4	119.2	102.6	105.8	98.2	106.9	2	2	2	2	2	2	2	2	2
FALSE	High	Master Protein	U3KQK0	Histone H2B OS=Homo sapiens GN=HIST1H2BN PE=1 SV=1	0	70.7611	40.3614	8	114	3	1	166	18.792	10.54	1.2	1.206	2.285	0.269	0.217	1.161	0.25	0.426	0.308	0.372	0.272	0.331	121.9	122.5	232.1	27.3	101.6	46.5	249.2	53.6	91.4	66	79.9	58.4	71	214.6	8	8	8	8	8	9	9	9	9
FALSE	High	Master Protein	B4DDD6	Drebrin-like protein OS=Homo sapiens GN=DBNL PE=1 SV=1	0	70.7377	45.5665	14	34	1	1	406	45.718	4.96	2.018	1.648	0.9	0.773	0.705	0.632	0.676	0.548	1.132	0.876	0.997	0.908	116.6	95.2	52	44.7	57.8	86.4	77.6	82.9	67.2	138.9	107.4	122.3	111.4	122.7	1	1	1	1	1	1	1	1	1
FALSE	High	Master Protein	P30043	Flavin reductase (NADPH) OS=Homo sapiens GN=BLVRB PE=1 SV=3	0	70.5825	53.3981	8	61	8	1	206	22.105	7.65	0.807	1.031	0.72	1.264	1.199	1.042	1	1.578	0.893	1.245	0.789	0.868	80.3	102.6	71.6	125.8	99.5	110.1	95.7	91.8	144.9	82	114.4	72.4	79.7	91.8	9	9	9	9	9	9	9	9	9
FALSE	High	Master Protein	Q9H008	Phospholysine phosphohistidine inorganic pyrophosphate phosphatase OS=Homo sapiens GN=LHPP PE=1 SV=2	0	70.546	45.9259	8	37	8	1	270	29.147	6.15	0.823	1.098	0.882	1.202	1.037	1	1.388	1.411	0.924	0.904	0.868	1.616	82.3	109.8	88.2	120.2	100	90.9	87.7	121.6	123.7	81	79.2	76.1	141.6	87.6	8	8	8	8	8	8	8	8	8
FALSE	High	Master Protein	P42566	Epidermal growth factor receptor substrate 15 OS=Homo sapiens GN=EPS15 PE=1 SV=2	0	70.5377	20.5357	16	29	16	1	896	98.595	4.64	1.268	1.114	0.847	0.958	0.789	0.747	0.833	0.784	1.124	1.032	0.98	0.9	120.8	106.2	80.7	91.3	95.3	87.4	82.9	92.3	86.9	124.6	114.4	108.6	99.7	110.9	14	14	14	14	14	10	10	10	10
FALSE	High	Master Protein	Q9BUF5	Tubulin beta-6 chain OS=Homo sapiens GN=TUBB6 PE=1 SV=1	0	70.5082	27.13	9	61	5	1	446	49.825	4.88	0.914	0.855	1.056	1.074	1.187	1.02	1.151	1.159	1.158	1.127	1.335	1.073	89.5	83.7	103.3	105.1	97.9	104	89.4	100.9	101.6	101.6	98.8	117	94.1	87.7	6	6	6	6	6	5	5	5	5
FALSE	High	Master Protein	O00148	ATP-dependent RNA helicase DDX39A OS=Homo sapiens GN=DDX39A PE=1 SV=2	0	70.4828	32.7869	15	56	5	1	427	49.098	5.68	1.46	1.043	0.791	0.659	0.52	0.563	0.695	0.511	1.379	1.207	1.287	0.788	149.6	106.9	81.1	67.5	102.5	60.1	65.1	80.3	59.1	159.4	139.5	148.8	91	115.6	5	5	5	5	5	2	2	2	2
FALSE	High	Master Protein	Q9HCC0	Methylcrotonoyl-CoA carboxylase beta chain, mitochondrial OS=Homo sapiens GN=MCCC2 PE=1 SV=1	0	70.4573	26.1101	13	33	13	1	563	61.294	7.68	0.759	0.821	1.492	0.826	0.85	0.868	0.84	0.835	0.943	0.996	1.091	0.938	81	87.6	159.1	88.1	106.7	91.8	93.7	90.6	90.1	101.8	107.4	117.7	101.2	107.9	9	9	9	9	9	12	12	12	12
FALSE	High	Master Protein	P33121	Long-chain-fatty-acid--CoA ligase 1 OS=Homo sapiens GN=ACSL1 PE=1 SV=1	0	70.321	25.3582	16	34	15	1	698	77.893	7.15	0.757	0.604	1.391	0.978	0.919	0.845	0.944	0.845	0.923	0.992	1.11	0.949	85.9	68.6	157.8	111	113.5	97.7	90	100.5	89.9	98.2	105.6	118.1	101	106.4	13	13	13	13	13	12	12	12	12
FALSE	High	Master Protein	P55795	Heterogeneous nuclear ribonucleoprotein H2 OS=Homo sapiens GN=HNRNPH2 PE=1 SV=1	0	70.284	23.3853	8	45	3	1	449	49.232	6.3	0.76	0.472	0.984	0.994	0.883	0.859	0.897	0.689	0.888	0.94	1.046	1.103	86.2	53.5	111.5	112.6	113.4	97.6	94.9	99.2	76.2	98.1	103.9	115.6	122	110.5	3	3	3	3	3	3	3	3	3
FALSE	High	Master Protein	Q14008	Cytoskeleton-associated protein 5 OS=Homo sapiens GN=CKAP5 PE=1 SV=3	0	70.2493	11.3681	22	34	22	1	2032	225.352	7.8	0.943	0.762	0.953	0.875	0.891	0.842	0.944	0.865	1.02	1.026	1.024	0.913	101.9	82.3	103.1	94.6	108.1	93.9	88.6	99.4	91	107.4	108.1	107.8	96.1	105.3	15	15	15	15	15	16	16	16	16
FALSE	High	Master Protein	Q9NXG2	THUMP domain-containing protein 1 OS=Homo sapiens GN=THUMPD1 PE=1 SV=2	0	70.2074	43.6261	14	30	14	1	353	39.291	7.88	1.264	1.001	0.816	1.005	0.928	0.899	0.966	0.915	1.102	1.012	0.913	1.117	130.3	103.2	84.1	103.6	103.1	95.7	92.7	99.6	94.3	113.6	104.3	94.1	115.1	103.1	12	12	12	12	12	10	10	10	10
FALSE	High	Master Protein	P21912	Succinate dehydrogenase [ubiquinone] iron-sulfur subunit, mitochondrial OS=Homo sapiens GN=SDHB PE=1 SV=3	0	70.0881	36.0714	13	58	3	1	280	31.609	8.76	1.091	1.024	0.985	0.83	0.775	0.796	0.807	0.765	1.01	1.059	1.381	0.846	118.3	111.2	106.9	90.1	108.5	82.4	84.6	85.8	81.4	107.4	112.6	146.9	90	106.4	14	14	14	14	14	11	11	11	11
FALSE	High	Master Protein	Q96AG4	Leucine-rich repeat-containing protein 59 OS=Homo sapiens GN=LRRC59 PE=1 SV=1	0	70.0631	46.9055	12	35	12	1	307	34.909	9.57	1.09	0.932	1.013	0.87	0.776	0.914	0.904	0.82	1.002	1.009	1.028	0.872	116.1	99.3	107.9	92.7	106.5	84.3	99.4	98.2	89.1	109	109.7	111.7	94.8	108.7	11	11	11	11	11	11	11	11	11
FALSE	High	Master Protein	P22352	Glutathione peroxidase 3 OS=Homo sapiens GN=GPX3 PE=1 SV=2	0	70.0363	46.9027	10	105	10	1	226	25.537	8.13	0.31	0.641	0.326	0.444	3.519	4.836	2.786	3.089	0.65	0.647	0.576	0.609	74	152.9	77.7	105.9	238.4	177.9	244.5	140.9	156.2	32.8	32.7	29.1	30.8	50.6	10	10	10	10	10	13	13	13	13
FALSE	High	Master Protein	P51148	Ras-related protein Rab-5C OS=Homo sapiens GN=RAB5C PE=1 SV=2	0	70.0182	54.1667	8	52	6	1	216	23.468	8.41	1.17	1.186	1.036	1.039	1.035	0.979	1.076	1.058	1.054	0.998	1.035	1.042	109.3	110.7	96.8	97	93.4	99.9	94.5	103.9	102.1	101.8	96.4	99.9	100.7	96.6	7	7	7	7	7	6	6	6	6
FALSE	High	Master Protein	P04220	Ig mu heavy chain disease protein OS=Homo sapiens PE=1 SV=1	0	70.0154	35.2941	10	51	1	1	391	43.03	5.24	0.909	2.014	0.452	1.006	1.208	0.991	0.521	0.546	1.311	1.718	0.817	0.634	82.6	183	41.1	91.4	90.8	134.7	110.5	58.1	60.9	146.2	191.6	91.1	70.7	111.5	1	1	1	1	1	1	1	1	1
FALSE	High	Master Protein	P24539	ATP synthase F(0) complex subunit B1, mitochondrial OS=Homo sapiens GN=ATP5F1 PE=1 SV=2	0	69.9953	34.7656	9	62	9	1	256	28.89	9.36	0.929	0.687	1.262	0.828	0.796	0.806	0.844	0.767	0.933	0.983	1.243	0.862	103.3	76.3	140.3	92.1	111.1	87.2	88.2	92.4	84	102.1	107.6	136.1	94.3	109.5	9	9	9	9	9	9	9	9	9
FALSE	High	Master Protein	P05388	60S acidic ribosomal protein P0 OS=Homo sapiens GN=RPLP0 PE=1 SV=1	0	69.9478	41.0095	9	46	9	1	317	34.252	5.97	1.052	0.951	1.092	0.881	0.868	0.859	0.856	0.829	0.923	0.967	1.037	0.954	111.8	101.1	116.1	93.7	106.3	95.1	94.1	93.8	90.9	101.2	106	113.7	104.5	109.6	8	8	8	8	8	8	8	8	8
FALSE	High	Master Protein	O43865	S-adenosylhomocysteine hydrolase-like protein 1 OS=Homo sapiens GN=AHCYL1 PE=1 SV=2	0	69.9364	27.1698	15	50	5	1	530	58.913	6.89	0.99	0.888	1.241	0.935	0.927	0.894	1.01	0.854	0.979	0.956	0.987	1.057	105.2	94.4	131.9	99.4	106.3	97.2	93.7	105.9	89.6	102.7	100.3	103.5	110.9	104.9	5	5	5	5	5	5	5	5	5
FALSE	High	Master Protein	Q01105	Protein SET OS=Homo sapiens GN=SET PE=1 SV=3	0	69.7199	43.4483	9	35	9	1	290	33.469	4.32	1.602	1.429	0.894	0.779	0.783	0.826	0.839	0.736	1.096	0.958	0.948	0.841	156	139.1	87	75.9	97.3	88.7	93.5	95	83.4	124.1	108.5	107.3	95.2	113.2	8	8	8	8	8	8	8	8	8
FALSE	High	Master Protein	P16219	Short-chain specific acyl-CoA dehydrogenase, mitochondrial OS=Homo sapiens GN=ACADS PE=1 SV=1	0	69.6945	27.1845	9	33	9	1	412	44.269	7.99	0.749	0.765	1.235	0.916	0.891	0.935	0.93	0.963	0.906	0.963	0.984	0.981	80.9	82.6	133.3	98.9	108	93.9	98.6	98	101.5	95.5	101.5	103.7	103.4	105.4	7	7	7	7	7	9	9	9	9
FALSE	High	Master Protein	P28066	Proteasome subunit alpha type-5 OS=Homo sapiens GN=PSMA5 PE=1 SV=3	0	69.6489	43.5685	8	40	8	1	241	26.394	4.79	1.087	1.122	0.943	0.827	1.062	0.97	0.932	0.918	1.094	0.947	1.103	1.011	117	120.7	101.4	89	107.6	105.6	96.5	92.7	91.3	108.8	94.2	109.7	100.6	99.4	7	7	7	7	7	9	9	9	9
FALSE	High	Master Protein	Q15435	Protein phosphatase 1 regulatory subunit 7 OS=Homo sapiens GN=PPP1R7 PE=1 SV=1	0	69.5511	34.7222	12	30	12	1	360	41.539	4.91	0.969	0.891	0.948	1.024	0.999	1.013	1.116	1.062	1.063	0.996	1.03	1.136	102	93.8	99.8	107.8	105.2	96.3	97.6	107.6	102.4	102.4	96	99.3	109.5	96.4	12	12	12	12	12	7	7	7	7
FALSE	High	Master Protein	P00491	Purine nucleoside phosphorylase OS=Homo sapiens GN=PNP PE=1 SV=2	0	69.531	40.4844	9	31	9	1	289	32.097	6.95	1.095	1.264	0.774	0.827	1.008	0.839	0.93	1.11	1.067	1.105	1.119	0.8	113.8	131.4	80.5	86	104	100.1	83.3	92.3	110.2	106	109.8	111.2	79.4	99.3	10	10	10	10	10	9	9	9	9
FALSE	High	Master Protein	O95833	Chloride intracellular channel protein 3 OS=Homo sapiens GN=CLIC3 PE=1 SV=2	0	69.4851	63.1356	11	38	11	1	236	26.632	6.43	0.677	0.674	1.22	1.239	1.057	1.06	1.143	1.125	0.858	0.878	0.768	1.052	69.2	68.9	124.6	126.6	102.1	106.4	106.8	115.2	113.4	86.4	88.4	77.4	106	100.7	10	10	10	10	10	9	9	9	9
FALSE	High	Master Protein	P13671	Complement component C6 OS=Homo sapiens GN=C6 PE=1 SV=3	0	69.4152	20.7709	17	31	17	1	934	104.718	6.76	0.803	1.04	0.689	0.925	1.015	0.859	1.047	1.208	0.939	1.198	0.841	0.95	85.3	110.5	73.1	98.2	106.2	100.2	84.8	103.3	119.3	92.7	118.2	83	93.8	98.7	14	14	14	14	14	13	13	13	13
FALSE	High	Master Protein	A0A1W2PPR8	HLA class I histocompatibility antigen, B-46 alpha chain OS=Homo sapiens GN=HLA-B PE=1 SV=1	0	69.37	31.1295	9	47	1	1	363	40.662	6.15					0.375	0.347	0.644	0.449	3.144	3.093	0.91	0.647						34.7	32.1	59.6	41.5	290.6	285.9	84.1	59.8	92.4						2	2	2	2
FALSE	High	Master Protein	P42166	Lamina-associated polypeptide 2, isoform alpha OS=Homo sapiens GN=TMPO PE=1 SV=2	0	69.3295	18.0115	10	28	2	1	694	75.446	7.66	0.952	0.875	0.829	0.839	1.133	1.185	0.734	0.855	0.894	0.939	0.986	1.044	80.1	73.6	69.8	70.7	84.2	116.1	121.4	75.2	87.6	91.6	96.2	101	107	102.5	2	2	2	2	2	1	1	1	1
FALSE	High	Master Protein	P30460	HLA class I histocompatibility antigen, B-8 alpha chain OS=Homo sapiens GN=HLA-B PE=1 SV=1	0	69.2935	31.2155	9	48	0	1	362	40.306	5.71					1.011	0.916	1.399	1.079	0.452	0.422	2.027	0.955						95.8	86.8	132.5	102.2	42.9	40	191.9	90.4	94.7						1	1	1	1
FALSE	High	Master Protein	P49915	GMP synthase [glutamine-hydrolyzing] OS=Homo sapiens GN=GMPS PE=1 SV=1	0	69.2652	24.531	15	30	15	1	693	76.667	6.87	1.129	0.856	0.994	0.911	0.859	0.847	0.955	0.842	1.04	0.995	0.922	0.911	112.4	85.2	99	90.7	99.6	93	91.7	103.3	91.1	112.6	107.6	99.8	98.6	108.2	10	10	10	10	10	12	12	12	12
FALSE	High	Master Protein	E9PF82	Calcium/calmodulin-dependent protein kinase type II subunit delta OS=Homo sapiens GN=CAMK2D PE=1 SV=1	0	69.2442	22.8893	10	35	7	1	533	59.966	7.27	1.019	0.739	1.144	0.714	0.846	0.756	0.862	0.624	1.084	0.97	1.285	0.998	115.3	83.6	129.5	80.8	113.2	91.4	81.6	93.1	67.4	117.1	104.8	138.8	107.8	108	9	9	9	9	9	7	7	7	7
FALSE	High	Master Protein	P27361	Mitogen-activated protein kinase 3 OS=Homo sapiens GN=MAPK3 PE=1 SV=4	0	69.2252	44.591	15	46	10	1	379	43.108	6.74	0.964	0.864	0.783	1.167	0.915	0.867	0.944	0.915	0.92	0.877	0.906	0.836	101.4	90.9	82.3	122.7	105.2	102.1	96.7	105.3	102.1	102.6	97.8	101	93.3	111.5	9	9	9	9	9	8	8	8	8
FALSE	High	Master Protein	Q13310	Polyadenylate-binding protein 4 OS=Homo sapiens GN=PABPC4 PE=1 SV=1	0	69.1619	22.6708	14	31	10	1	644	70.738	9.26	1.112	0.832	1.013	0.869	0.855	0.92	0.784	0.82	0.932	0.854	1.058	1.025	122.1	91.4	111.3	95.4	109.8	93.9	100.9	86.1	90	102.3	93.7	116.2	112.5	109.8	6	6	6	6	6	7	7	7	7
FALSE	High	Master Protein	Q9Y265	RuvB-like 1 OS=Homo sapiens GN=RUVBL1 PE=1 SV=1	0	69.1403	34.6491	13	36	13	1	456	50.196	6.42	1.138	0.933	0.939	0.918	0.855	0.835	0.887	0.876	0.991	1.047	0.932	0.953	118.3	97	97.7	95.5	104	92.4	90.3	95.9	94.7	107.1	113.2	100.7	103.1	108.1	10	10	10	10	10	10	10	10	10
FALSE	High	Master Protein	Q14344	Guanine nucleotide-binding protein subunit alpha-13 OS=Homo sapiens GN=GNA13 PE=1 SV=2	0	68.9927	33.1565	11	41	10	1	377	44.022	8	1.122	1.057	0.699	0.973	0.905	0.891	0.954	0.885	1.171	1.184	0.895	0.936	108.2	101.9	67.4	93.8	96.4	93.6	92.1	98.7	91.5	121.1	122.4	92.5	96.8	103.4	10	10	10	10	10	9	9	9	9
FALSE	High	Master Protein	B4DUT8	Calponin OS=Homo sapiens GN=CNN2 PE=1 SV=1	0	68.9491	31.8182	10	41	8	1	330	35.92	7.3	1.477	1.032	0.804	0.865	0.975	0.949	0.943	0.965	1.093	1.099	1.148	1.287	143.2	100.1	77.9	83.9	97	93.1	90.6	90	92.1	104.3	105	109.6	122.9	95.5	8	8	8	8	8	7	7	7	7
FALSE	High	Master Protein	C9JVG0	Serotransferrin (Fragment) OS=Homo sapiens GN=TF PE=1 SV=1	0	68.8171	48.5075	7	51	1	1	134	14.681	7.14	0.988	1.779	1.179	1.289									77	138.6	91.9	100.4	77.9										1	1	1	1	1
FALSE	High	Master Protein	Q9UBE0	SUMO-activating enzyme subunit 1 OS=Homo sapiens GN=SAE1 PE=1 SV=1	0	68.8032	44.2197	12	39	12	1	346	38.426	5.3	1.083	0.93	1.114	0.886	0.758	0.778	0.906	0.804	0.992	0.883	0.936	0.891	113.4	97.4	116.6	92.8	104.7	85.9	88.2	102.7	91.2	112.4	100.1	106.1	101	113.4	12	12	12	12	12	10	10	10	10
FALSE	High	Master Protein	P39687	Acidic leucine-rich nuclear phosphoprotein 32 family member A OS=Homo sapiens GN=ANP32A PE=1 SV=1	0	68.7537	36.1446	12	59	5	1	249	28.568	4.09	1.563	1.35	0.87	0.847	0.818	0.833	0.963	0.851	1.144	0.998	0.951	0.965	149	128.7	83	80.8	95.4	86.9	88.5	102.4	90.4	121.6	106.1	101	102.5	106.3	10	10	10	10	10	9	9	9	9
FALSE	High	Master Protein	Q9P0L0	Vesicle-associated membrane protein-associated protein A OS=Homo sapiens GN=VAPA PE=1 SV=3	0	68.7208	45.7831	10	50	9	1	249	27.875	8.62	0.96	0.975	1.142	0.929	0.892	1.011	0.949	0.92	0.957	0.98	1.009	0.945	102	103.6	121.3	98.7	106.3	92.5	104.9	98.5	95.4	99.2	101.6	104.6	97.9	103.7	9	9	9	9	9	8	8	8	8
FALSE	High	Master Protein	Q9Y266	Nuclear migration protein nudC OS=Homo sapiens GN=NUDC PE=1 SV=1	0	68.7179	41.994	14	40	13	1	331	38.219	5.38	1.087	1.085	0.948	0.959	0.992	0.993	1.004	0.905	1.039	0.98	0.998	1.054	112.6	112.5	98.2	99.4	103.6	100.7	100.7	101.9	91.8	105.4	99.5	101.2	107	101.5	11	11	11	11	11	10	10	10	10
FALSE	High	Master Protein	Q641Q2	WASH complex subunit 2A OS=Homo sapiens GN=WASHC2A PE=1 SV=3	0	68.6338	15.8091	17	32	1	1	1341	147.095	4.81					0.708	0.803	0.706	0.697	0.88	0.782	0.991	1.133						76.3	86.5	76	75.1	94.7	84.2	106.8	122	107.7						1	1	1	1
FALSE	High	Master Protein	Q9H0D6	5'-3' exoribonuclease 2 OS=Homo sapiens GN=XRN2 PE=1 SV=1	0	68.6044	21.0526	15	25	15	1	950	108.513	7.47	1.074	1.056	0.833	0.889	0.87	0.922	0.945	1.241	1.037	1.081	1.021	0.992	101.9	100.3	79	84.4	94.9	84.9	89.9	92.2	121.1	101.2	105.5	99.6	96.8	97.6	10	10	10	10	10	10	10	10	10
FALSE	High	Master Protein	D6RER5	Septin-11 OS=Homo sapiens GN=SEPT11 PE=1 SV=1	0	68.5951	31.9444	13	41	4	1	432	49.777	6.68	0.853	0.786	0.906	1.106	0.931	0.849	1.245	0.951	1.047	0.924	0.944	1.024	85.6	78.8	90.9	111	100.3	93.9	85.7	125.7	96	105.6	93.2	95.2	103.4	100.9	4	4	4	4	4	5	5	5	5
FALSE	High	Master Protein	O94925	Glutaminase kidney isoform, mitochondrial OS=Homo sapiens GN=GLS PE=1 SV=1	0	68.5914	25.5605	14	30	13	1	669	73.414	7.77	0.902	0.81	1.229	0.819	0.802	0.778	0.785	0.742	0.93	0.889	1.467	0.901	94.9	85.3	129.3	86.2	105.2	86.5	83.9	84.6	80	100.2	95.8	158.1	97.1	107.8	13	13	13	13	13	10	10	10	10
FALSE	High	Master Protein	P61106	Ras-related protein Rab-14 OS=Homo sapiens GN=RAB14 PE=1 SV=4	0	68.5157	71.6279	13	52	12	1	215	23.882	6.21	1.081	1.077	0.992	0.955	0.93	0.869	1.019	0.903	0.984	0.941	1.07	0.977	111.3	110.8	102.1	98.3	102.9	97	90.7	106.4	94.2	102.7	98.3	111.7	102	104.4	9	9	9	9	9	10	10	10	10
FALSE	High	Master Protein	O75367	Core histone macro-H2A.1 OS=Homo sapiens GN=H2AFY PE=1 SV=4	0	68.5128	35.2151	13	26	12	1	372	39.592	9.79	0.719	0.584	2.407	0.454	0.389	0.717	0.377	0.456	0.4	0.389	0.469	0.362	84.7	68.8	283.5	53.4	117.8	77.3	142.6	75	90.7	79.6	77.2	93.2	72	198.7	12	12	12	12	12	4	4	4	4
FALSE	High	Master Protein	P61026	Ras-related protein Rab-10 OS=Homo sapiens GN=RAB10 PE=1 SV=1	0	68.4339	50.5	13	61	10	1	200	22.527	8.38	1.053	1.153	0.866	1.029	1.013	0.96	1.099	1.026	1.071	1.026	0.978	1.08	110.1	120.6	90.6	107.6	104.6	99.1	93.9	107.6	100.4	104.7	100.4	95.7	105.7	97.8	11	11	11	11	11	13	13	13	13
FALSE	High	Master Protein	Q9Y305	Acyl-coenzyme A thioesterase 9, mitochondrial OS=Homo sapiens GN=ACOT9 PE=1 SV=2	0	68.3342	36.2187	14	31	14	1	439	49.87	8.6	0.818	0.686	1.239	0.805	0.872	0.873	0.889	0.877	0.917	0.841	1.209	0.788	85.5	71.7	129.5	84.2	104.5	93.3	93.5	95.1	93.8	98.1	90	129.4	84.3	107	11	11	11	11	11	11	11	11	11
FALSE	High	Master Protein	P53041	Serine/threonine-protein phosphatase 5 OS=Homo sapiens GN=PPP5C PE=1 SV=1	0	68.2839	24.8497	13	31	13	1	499	56.842	6.28	1.121	1.031	1.095	0.956	0.9	0.865	1.001	0.918	1.045	0.943	1.12	0.9	114.6	105.4	111.9	97.7	102.2	93	89.3	103.4	94.8	107.9	97.3	115.7	92.9	103.3	12	12	12	12	12	11	11	11	11
FALSE	High	Master Protein	P49589	Cysteine--tRNA ligase, cytoplasmic OS=Homo sapiens GN=CARS PE=1 SV=3	0	68.1508	23.5294	15	29	15	1	748	85.419	6.76	1.095	1.076	0.925	0.86	0.973	0.81	0.822	0.849	0.944	0.921	0.919	0.953	113.3	111.4	95.8	89	103.5	107.2	89.3	90.5	93.6	104.1	101.5	101.3	105	110.2	10	10	10	10	10	12	12	12	12
FALSE	High	Master Protein	O95466	Formin-like protein 1 OS=Homo sapiens GN=FMNL1 PE=1 SV=3	0	68.146	18.4545	17	23	7	1	1100	121.777	5.72	1.606	1.025	0.703	0.686	0.676	0.696	0.659	0.589	1.32	1.1	1.07	0.815	148.3	94.6	64.9	63.4	92.3	77.7	80.1	75.7	67.7	151.7	126.4	123	93.6	115	11	11	11	11	11	10	10	10	10
FALSE	High	Master Protein	A0A0A0MQS9	Laminin subunit alpha-4 OS=Homo sapiens GN=LAMA4 PE=1 SV=1	0	68.1175	9.16072	13	18	13	1	1823	202.441	6.25	0.638	0.654	1.831	0.867	0.568	0.589	0.608	0.683	0.384	0.418	0.483	0.305	65.4	67	187.7	88.9	102.6	105.4	109.2	112.7	126.7	71.2	77.6	89.6	56.6	185.5	13	13	13	13	13	1	1	1	1
FALSE	High	Master Protein	E7EVJ5	Cytoplasmic FMR1-interacting protein 2 OS=Homo sapiens GN=CYFIP2 PE=1 SV=1	0	68.0411	16.8704	19	31	4	1	1227	142.485	7.17	1.292	1.211	0.664	1.114	0.608	2.779	0.558	1.465	0.907	0.835	0.783	0.894	114.3	107.1	58.7	98.5	88.4	52.2	239	48	125.9	78	71.8	67.3	76.9	86	2	2	2	2	2	2	2	2	2
FALSE	High	Master Protein	Q7L1Q6	Basic leucine zipper and W2 domain-containing protein 1 OS=Homo sapiens GN=BZW1 PE=1 SV=1	0	68.0271	38.9021	14	27	13	1	419	48.013	5.92	1.114	0.696	0.924	0.903	0.767	0.835	0.945	0.746	1.175	1.004	1.27	0.9	115.5	72.1	95.8	93.6	103.7	79.5	86.5	97.9	77.3	121.8	104	131.6	93.2	103.6	8	8	8	8	8	11	11	11	11
FALSE	High	Master Protein	P25311	Zinc-alpha-2-glycoprotein OS=Homo sapiens GN=AZGP1 PE=1 SV=2	0	67.9726	45.9732	13	42	13	1	298	34.237	6.05	0.679	1.232	0.753	1.23	1.097	0.911	1.107	1.114	1.107	1.041	0.68	0.919	66.3	120.3	73.5	120.1	97.7	111.2	92.3	112.2	112.8	112.2	105.4	68.9	93.1	101.3	12	12	12	12	12	11	11	11	11
FALSE	High	Master Protein	P00390	Glutathione reductase, mitochondrial OS=Homo sapiens GN=GSR PE=1 SV=2	0	67.8299	29.5019	12	34	12	1	522	56.221	8.5	1.009	1.078	0.86	1.084	1.017	0.674	0.832	0.862	1.081	1.131	1.246	1.101	105.3	112.5	89.7	113.1	104.3	102.2	67.7	83.6	86.7	108.6	113.7	125.2	110.6	100.5	9	9	9	9	9	11	11	11	11
FALSE	High	Master Protein	P08294	Extracellular superoxide dismutase [Cu-Zn] OS=Homo sapiens GN=SOD3 PE=1 SV=2	0	67.6684	32.9167	6	49	6	1	240	25.835	6.61	0.578	0.783	0.44	1.483	1.674	1.717	1.275	1.496	0.772	0.786	0.781	1.443	44.8	60.7	34.1	115	77.6	137.9	141.5	105	123.3	63.6	64.7	64.3	118.9	82.4	7	7	7	7	7	7	7	7	7
FALSE	High	Master Protein	Q9Y2Q3	Glutathione S-transferase kappa 1 OS=Homo sapiens GN=GSTK1 PE=1 SV=3	0	67.6063	38.4956	8	41	8	1	226	25.48	8.41	1.28	0.806	1.059	0.851	0.877	0.915	0.888	0.953	1.15	1.172	1.34	0.974	136.9	86.3	113.3	91.1	107	85.2	88.8	86.2	92.5	111.6	113.8	130.1	94.5	97.1	8	8	8	8	8	8	8	8	8
FALSE	High	Master Protein	Q16401	26S proteasome non-ATPase regulatory subunit 5 OS=Homo sapiens GN=PSMD5 PE=1 SV=3	0	67.4974	30.754	11	28	11	1	504	56.16	5.48	0.882	0.714	1.048	0.989	0.904	0.865	1.025	0.952	0.976	0.966	0.912	0.964	97.7	79.1	116.1	109.6	110.9	95.5	91.3	108.2	100.5	103	102	96.3	101.7	105.6	11	11	11	11	11	10	10	10	10
FALSE	High	Master Protein	H7BY58	Protein-L-isoaspartate O-methyltransferase OS=Homo sapiens GN=PCMT1 PE=1 SV=1	0	67.4397	52.4476	13	37	13	1	286	30.339	6.73	0.931	0.962	1.116	0.997	1.079	1.004	1.14	1.173	0.972	1.032	1.117	1.114	98	101.4	117.6	105	105.3	100.4	93.4	106.1	109.1	90.4	96	103.9	103.6	93	11	11	11	11	11	13	13	13	13
FALSE	High	Master Protein	Q9UHB6	LIM domain and actin-binding protein 1 OS=Homo sapiens GN=LIMA1 PE=1 SV=1	0	67.3972	21.8709	15	32	14	1	759	85.173	6.84	1.195	1.054	0.846	0.866	0.829	0.811	0.934	0.829	1.135	1.075	1.029	0.983	112.3	99.1	79.6	81.4	94	87.4	85.5	98.6	87.5	119.8	113.5	108.6	103.7	105.5	13	13	13	13	13	12	12	12	12
FALSE	High	Master Protein	P51991	Heterogeneous nuclear ribonucleoprotein A3 OS=Homo sapiens GN=HNRNPA3 PE=1 SV=2	0	67.3763	25.3968	10	56	10	1	378	39.571	9.01	1.294	0.778	1.489	0.761	0.776	0.806	0.8	0.838	0.812	0.891	1.038	0.921	117.1	70.4	134.8	68.9	90.5	88.6	92	91.3	95.6	92.7	101.7	118.4	105.1	114.1	9	9	9	9	9	9	9	9	9
FALSE	High	Master Protein	P09382	Galectin-1 OS=Homo sapiens GN=LGALS1 PE=1 SV=2	0	67.3565	70.3704	7	77	7	1	135	14.706	5.5	1.108	0.948	1.107	1.034	0.867	0.735	1.225	0.959	1.148	0.815	1.347	0.866	109.5	93.7	109.4	102.2	98.8	86	73	121.6	95.2	113.9	80.9	133.7	86	99.3	7	7	7	7	7	7	7	7	7
FALSE	High	Master Protein	O75368	SH3 domain-binding glutamic acid-rich-like protein OS=Homo sapiens GN=SH3BGRL PE=1 SV=1	0	67.3295	85.0877	8	41	8	1	114	12.766	5.25	1.625	1.497	0.729	0.861	0.779	0.787	1.039	0.932	1.069	0.922	0.986	0.87	151.9	139.9	68.2	80.5	93.5	83.6	84.4	111.5	100.1	114.7	98.9	105.8	93.4	107.3	8	8	8	8	8	7	7	7	7
FALSE	High	Master Protein	P55327	Tumor protein D52 OS=Homo sapiens GN=TPD52 PE=1 SV=2	0	67.2574	52.6786	8	35	3	1	224	24.312	4.83	1.41	1.517	0.792	0.936	0.845	0.926	0.918	0.888	1.065	0.9	1.238	1.316	130.6	140.6	73.4	86.8	92.7	84	92	91.2	88.2	105.8	89.4	123	130.7	99.3	8	8	8	8	8	8	8	8	8
FALSE	High	Master Protein	P50995	Annexin A11 OS=Homo sapiens GN=ANXA11 PE=1 SV=1	0	67.2059	24.9505	11	32	10	1	505	54.355	7.65	0.937	1.029	1.261	0.727	0.723	1.162	0.873	0.905	0.802	0.775	1.155	0.687	101.6	111.6	136.7	78.9	108.4	80.2	128.9	96.9	100.3	89	85.9	128.2	76.2	110.9	9	9	9	9	9	9	9	9	9
FALSE	High	Master Protein	P32456	Guanylate-binding protein 2 OS=Homo sapiens GN=GBP2 PE=1 SV=3	0	67.1188	21.8274	14	36	12	1	591	67.166	5.71	1.652	0.993	0.788	0.614	0.688	0.685	0.725	0.639	1.516	1.149	1.381	0.782	170.6	102.5	81.3	63.4	103.2	71.9	71.5	75.7	66.8	158.4	120	144.3	81.8	104.5	9	9	9	9	9	9	9	9	9
FALSE	High	Master Protein	Q9BZF9	Uveal autoantigen with coiled-coil domains and ankyrin repeats OS=Homo sapiens GN=UACA PE=1 SV=2	0	67.0135	14.0537	19	32	19	1	1416	162.404	7.03	0.763	0.905	1.076	0.775	0.754	0.681	0.803	0.81	0.863	1.289	0.895	0.771	88.2	104.7	124.4	89.7	115.7	89.2	80.6	95	95.8	102	152.4	105.8	91.2	118.3	14	14	14	14	14	11	11	11	11
FALSE	High	Master Protein	Q00169	Phosphatidylinositol transfer protein alpha isoform OS=Homo sapiens GN=PITPNA PE=1 SV=2	0	66.9984	51.4815	12	34	11	1	270	31.786	6.55	1.139	1.102	0.97	0.944	1.032	0.969	1.107	1.052	1.052	0.973	0.981	1.013	116	112.2	98.7	96.1	101.8	100.9	94.7	108.2	102.9	102.8	95.1	95.9	99.1	97.8	10	10	10	10	10	10	10	10	10
FALSE	High	Master Protein	P41240	Tyrosine-protein kinase CSK OS=Homo sapiens GN=CSK PE=1 SV=1	0	66.9792	32.8889	12	24	12	1	450	50.672	7.06	1.719	1.276	0.656	0.732	0.734	0.664	0.742	0.718	1.294	1.182	0.929	0.856	163.9	121.6	62.6	69.8	95.3	83.2	75.3	84.2	81.5	146.8	134	105.3	97.1	113.4	10	10	10	10	10	8	8	8	8
FALSE	High	Master Protein	Q9BWS9	Chitinase domain-containing protein 1 OS=Homo sapiens GN=CHID1 PE=1 SV=1	0	66.9614	34.3511	11	29	11	1	393	44.912	8.63	0.906	0.808	1.271	0.898	0.866	0.86	0.994	0.961	0.892	0.889	0.985	0.99	96.8	86.2	135.7	95.9	106.8	91.8	91.2	105.4	101.8	94.5	94.2	104.4	105	106	11	11	11	11	11	8	8	8	8
FALSE	High	Master Protein	E7ETH0	Complement factor I OS=Homo sapiens GN=CFI PE=1 SV=1	0	66.8805	25.3807	12	26	12	1	591	66.581	7.59	0.993	1.302	0.814	1.062	1.142	0.975	0.919	0.932	1.098	1.055	0.958	0.897	96	126	78.7	102.7	96.8	115.4	98.6	92.9	94.2	111	106.6	96.8	90.6	101.1	11	11	11	11	11	9	9	9	9
FALSE	High	Master Protein	Q96HC4	PDZ and LIM domain protein 5 OS=Homo sapiens GN=PDLIM5 PE=1 SV=5	0	66.8784	25.1678	14	36	14	1	596	63.904	8.21	1.213	1.009	1.081	0.851	0.879	0.893	1.085	0.898	1.072	0.907	1.131	1.009	119.4	99.4	106.4	83.8	98.5	89.5	90.9	110.5	91.5	109.2	92.4	115.2	102.8	101.8	12	12	12	12	12	11	11	11	11
FALSE	High	Master Protein	Q96HN2	Adenosylhomocysteinase 3 OS=Homo sapiens GN=AHCYL2 PE=1 SV=1	0	66.8322	27.0049	17	45	7	1	611	66.678	7.36	0.87	0.847	1.043	0.972	1.094	1.013	1.193	1.016	1.018	1.017	0.954	1.124	99.6	96.9	119.3	111.3	114.4	105.1	97.2	114.5	97.6	97.7	97.6	91.6	107.9	96	12	12	12	12	12	14	14	14	14
FALSE	High	Master Protein	Q16666	Gamma-interferon-inducible protein 16 OS=Homo sapiens GN=IFI16 PE=1 SV=3	0	66.7764	24.7134	17	38	16	1	785	88.199	9.28	1.494	0.878	0.861	0.665	0.73	0.719	0.765	0.649	1.271	1.28	1.227	0.965	149.7	88	86.3	66.6	100.2	77	75.8	80.6	68.4	133.9	135	129.3	101.7	105.4	13	13	13	13	13	13	13	13	13
FALSE	High	Master Protein	Q96NY7	Chloride intracellular channel protein 6 OS=Homo sapiens GN=CLIC6 PE=2 SV=3	0	66.7582	20.3125	12	30	10	1	704	72.968	4.37	0.792	0.888	0.915	0.863	1.137	1.063	0.974	0.995	1.008	1.056	1.037	1.2	74.7	83.7	86.2	81.3	94.3	108.8	101.7	93.2	95.2	96.4	101.1	99.2	114.9	95.7	9	9	9	9	9	8	8	8	8
FALSE	High	Master Protein	Q12907	Vesicular integral-membrane protein VIP36 OS=Homo sapiens GN=LMAN2 PE=1 SV=1	0	66.7492	36.5169	11	50	11	1	356	40.203	6.95	1.252	1.113	0.984	0.917	0.925	0.941	0.991	0.904	1.134	1.112	1.111	0.965	118.9	105.7	93.4	87	94.9	92.4	94	98.9	90.3	113.2	111.1	110.9	96.4	99.9	11	11	11	11	11	10	10	10	10
FALSE	High	Master Protein	O95373	Importin-7 OS=Homo sapiens GN=IPO7 PE=1 SV=1	0	66.6973	12.9094	10	32	10	1	1038	119.44	4.82	0.948	0.763	1.01	0.978	0.869	0.773	0.895	0.804	0.927	0.893	0.976	0.894	92.4	74.4	98.4	95.3	97.5	98.2	87.3	101.1	90.8	104.7	100.9	110.3	101	113	10	10	10	10	10	10	10	10	10
FALSE	High	Master Protein	A0A0D9SGC1	Unconventional myosin-VI OS=Homo sapiens GN=MYO6 PE=1 SV=1	0	66.6955	14.6059	15	25	3	1	1294	149.541	8.48	0.779	0.664	1.313	0.809	0.874	0.882	0.904	0.838	0.881	0.814	1.295	0.839	81.2	69.1	136.8	84.2	104.1	94.1	95	97.3	90.3	94.8	87.6	139.5	90.4	107.7	11	11	11	11	11	10	10	10	10
FALSE	High	Master Protein	Q8N335	Glycerol-3-phosphate dehydrogenase 1-like protein OS=Homo sapiens GN=GPD1L PE=1 SV=1	0	66.6561	45.8689	13	29	12	1	351	38.394	7.02	0.837	0.669	1.103	1.343	1.039	0.952	1.253	1.215	0.984	1.026	0.959	1.23	87.7	70.1	115.5	140.6	104.7	96.4	88.4	116.3	112.8	91.3	95.2	89	114.1	92.8	11	11	11	11	11	10	10	10	10
FALSE	High	Master Protein	P25788	Proteasome subunit alpha type-3 OS=Homo sapiens GN=PSMA3 PE=1 SV=2	0	66.6322	41.1765	14	56	14	1	255	28.415	5.33	1.253	1.22	1.01	1.001	1.083	1.085	1.089	1.051	1.171	1.076	1.196	1.081	121.7	118.5	98.1	97.2	97.1	99	99.1	99.5	96	107	98.4	109.3	98.8	91.4	14	14	14	14	14	13	13	13	13
FALSE	High	Master Protein	P17612	cAMP-dependent protein kinase catalytic subunit alpha OS=Homo sapiens GN=PRKACA PE=1 SV=2	0	66.6203	33.3333	13	33	5	1	351	40.564	8.79	1.109	0.842	0.976	0.939	0.958	0.871	1.06	0.97	1.04	1.031	0.946	1.008	116.4	88.4	102.4	98.6	105	97.1	88.3	107.4	98.4	105.4	104.5	95.9	102.2	101.4	13	13	13	13	13	7	7	7	7
FALSE	High	Master Protein	P35914	Hydroxymethylglutaryl-CoA lyase, mitochondrial OS=Homo sapiens GN=HMGCL PE=1 SV=2	0	66.5492	34.4615	11	35	11	1	325	34.338	8.54	0.794	0.704	1.547	0.824	0.764	0.826	0.841	0.776	0.906	0.885	1.148	0.87	91.9	81.5	179.1	95.4	115.8	85.3	92.2	93.9	86.6	101.1	98.8	128.2	97.1	111.6	10	10	10	10	10	10	10	10	10
FALSE	High	Master Protein	P84095	Rho-related GTP-binding protein RhoG OS=Homo sapiens GN=RHOG PE=1 SV=1	0	66.3546	60.733	9	26	8	1	191	21.295	8.12	1.487	1.433	0.972	0.878	0.951	0.816	1.164	0.908	1.404	1.241	1.156	1.031	139.9	134.8	91.5	82.6	94	89	76.3	108.9	85	131.4	116.1	108.2	96.5	93.6	7	7	7	7	7	7	7	7	7
FALSE	High	Master Protein	Q9BQS8	FYVE and coiled-coil domain-containing protein 1 OS=Homo sapiens GN=FYCO1 PE=1 SV=3	0	66.3294	12.5169	17	28	17	1	1478	166.879	4.92	0.886	0.763	1.092	0.868	0.834	0.827	0.912	0.788	1.039	1.014	0.954	0.895	94.5	81.4	116.4	92.6	106.6	91.3	90.6	99.9	86.4	113.8	111.1	104.5	98	109.6	12	12	12	12	12	13	13	13	13
FALSE	High	Master Protein	Q14699	Raftlin OS=Homo sapiens GN=RFTN1 PE=1 SV=4	0	66.2919	30.2768	15	33	15	1	578	63.106	5.67	1.332	1.169	0.75	0.85	0.876	0.879	0.891	0.851	1.003	1.061	0.777	0.879	125.4	110	70.6	79.9	94.1	97.8	98.2	99.5	95	112	118.6	86.8	98.2	111.7	12	12	12	12	12	11	11	11	11
FALSE	High	Master Protein	P13073	Cytochrome c oxidase subunit 4 isoform 1, mitochondrial OS=Homo sapiens GN=COX4I1 PE=1 SV=1	0	66.2399	47.3373	9	46	9	1	169	19.564	9.51	1.123	1.236	0.978	0.943	0.942	1.007	1.013	0.912	1.123	1.205	0.857	1.117	110.1	121.2	95.9	92.4	98	93.6	100.1	100.7	90.7	111.6	119.8	85.1	111	99.4	10	10	10	10	10	8	8	8	8
FALSE	High	Master Protein	Q15124	Phosphoglucomutase-like protein 5 OS=Homo sapiens GN=PGM5 PE=1 SV=2	0	66.1219	28.9242	16	39	16	1	567	62.186	7.21	0.935	0.989	0.734	1.344	1.204	1.123	1.308	1.261	1.001	0.918	0.701	0.884	96.5	102.1	75.7	138.7	103.2	114.3	106.5	124.1	119.6	95	87.1	66.6	83.9	94.9	12	12	12	12	12	15	15	15	15
FALSE	High	Master Protein	P24534	Elongation factor 1-beta OS=Homo sapiens GN=EEF1B2 PE=1 SV=3	0	66.0865	46.2222	8	33	6	1	225	24.748	4.67	1.296	0.965	1.092	0.8	0.844	0.923	0.951	0.854	1.021	0.902	1.03	0.96	127.9	95.2	107.7	78.9	98.7	89.7	98	101.1	90.7	108.5	95.8	109.4	102	106.2	6	6	6	6	6	7	7	7	7
FALSE	High	Master Protein	P62491	Ras-related protein Rab-11A OS=Homo sapiens GN=RAB11A PE=1 SV=3	0	65.991	57.8704	11	59	1	1	216	24.378	6.57					0.748	0.874	0.685	0.874	0.87	0.85	0.807	0.853						93.4	109.2	85.6	109.2	108.7	106.2	100.7	106.5	124.9						1	1	1	1
FALSE	High	Master Protein	Q9UHB9	Signal recognition particle subunit SRP68 OS=Homo sapiens GN=SRP68 PE=1 SV=2	0	65.9894	28.8676	16	32	16	1	627	70.686	8.56	1.118	0.859	0.971	0.906	0.826	0.838	0.89	0.783	1.218	1.097	1.248	1.034	109.8	84.3	95.4	89	98.2	83.3	84.5	89.7	78.9	122.8	110.5	125.8	104.3	100.8	14	14	14	14	14	10	10	10	10
FALSE	High	Master Protein	P04196	Histidine-rich glycoprotein OS=Homo sapiens GN=HRG PE=1 SV=1	0	65.9876	23.619	11	31	11	1	525	59.541	7.5	0.793	1.162	0.803	0.975	1.083	0.818	1.095	1.096	1.195	1.576	0.84	0.894	85.1	124.6	86.2	104.6	107.3	102.3	77.2	103.4	103.5	112.9	148.8	79.3	84.4	94.4	9	9	9	9	9	9	9	9	9
FALSE	High	Master Protein	Q12904	Aminoacyl tRNA synthase complex-interacting multifunctional protein 1 OS=Homo sapiens GN=AIMP1 PE=1 SV=2	0	65.9854	34.9359	10	36	10	1	312	34.331	8.43	1.155	0.869	1.008	0.975	0.962	1.027	1.061	0.988	1.023	1.015	1.011	1.071	114.8	86.4	100.2	96.9	99.4	94.8	101.1	104.5	97.3	100.8	99.9	99.6	105.5	98.5	8	8	8	8	8	9	9	9	9
FALSE	High	Master Protein	P62241	40S ribosomal protein S8 OS=Homo sapiens GN=RPS8 PE=1 SV=2	0	65.936	45.6731	8	46	8	1	208	24.19	10.32	1.067	1.07	1.211	0.875	0.84	0.623	0.905	0.655	1.092	1.045	1.226	1.001	117.7	118	133.6	96.5	110.3	90.9	67.4	97.9	70.9	118.1	113	132.6	108.3	108.2	8	8	8	8	8	8	8	8	8
FALSE	High	Master Protein	Q14141	Septin-6 OS=Homo sapiens GN=SEPT6 PE=1 SV=4	0	65.9062	31.3364	14	33	6	1	434	49.685	6.67	1.332	1.343	0.75	0.869	0.892	0.854	1.179	0.997	1.266	1.086	0.907	1.022	131.5	132.6	74.1	85.8	98.7	88.2	84.4	116.5	98.5	125.1	107.3	89.6	100.9	98.8	12	12	12	12	12	9	9	9	9
FALSE	High	Master Protein	A0A0A0MRM8	Unconventional myosin-VI OS=Homo sapiens GN=MYO6 PE=1 SV=1	0	65.8543	14.3655	13	23	1	1	1253	144.924	8.56					0.715	0.881	0.743	0.971	0.742	0.854	0.813	0.807						86.4	106.6	89.9	117.5	89.7	103.3	98.3	97.6	121						1	1	1	1
FALSE	High	Master Protein	P61586	Transforming protein RhoA OS=Homo sapiens GN=RHOA PE=1 SV=1	0	65.8157	44.0415	8	45	4	1	193	21.754	6.1	1.31	1.314	1.083	0.958	0.899	0.825	1.082	0.908	1.1	0.955	1.025	0.944	126.2	126.6	104.3	92.3	96.3	92.5	84.8	111.3	93.4	113.1	98.2	105.4	97.1	102.8	9	9	9	9	9	10	10	10	10
FALSE	High	Master Protein	P11940	Polyadenylate-binding protein 1 OS=Homo sapiens GN=PABPC1 PE=1 SV=2	0	65.7714	21.8553	14	31	10	1	636	70.626	9.5	1.111	0.936	1.093	0.952	0.973	0.955	0.906	0.9	1.047	1.021	1.191	1.038	115.5	97.4	113.6	99	104	97.1	95.4	90.5	89.9	104.5	102	119	103.7	99.8	11	11	11	11	11	10	10	10	10
FALSE	High	Master Protein	P09110	3-ketoacyl-CoA thiolase, peroxisomal OS=Homo sapiens GN=ACAA1 PE=1 SV=2	0	65.7581	39.1509	9	19	9	1	424	44.264	8.44	0.893	0.9	0.935	1.07	1.021	0.978	0.942	0.948	0.915	0.912	0.998	1.093	87	87.7	91.1	104.2	97.4	104.1	99.7	96	96.6	93.2	92.9	101.7	111.3	101.9	8	8	8	8	8	5	5	5	5
FALSE	High	Master Protein	Q14315	Filamin-C OS=Homo sapiens GN=FLNC PE=1 SV=3	0	65.7581	6.6789	17	55	3	1	2725	290.841	5.97	0.939	0.939	1.036	1.187	0.97	0.918	0.995	0.877	0.974	1.055	1.002	1.029	99.1	99.1	109.4	125.3	105.5	99	93.6	101.5	89.5	99.4	107.7	102.2	105	102	4	4	4	4	4	2	2	2	2
FALSE	High	Master Protein	P12110	Collagen alpha-2(VI) chain OS=Homo sapiens GN=COL6A2 PE=1 SV=4	0	65.752	13.2483	11	33	11	1	1019	108.512	6.21	0.84	0.814	1.521	1.032	0.779	0.653	0.801	0.915	0.488	0.636	0.527	0.562	62.8	60.8	113.7	77.2	74.8	108.6	91	111.6	127.5	68	88.6	73.4	78.3	139.3	11	11	11	11	11	7	7	7	7
FALSE	High	Master Protein	Q9BTT0	Acidic leucine-rich nuclear phosphoprotein 32 family member E OS=Homo sapiens GN=ANP32E PE=1 SV=1	0	65.7137	29.4776	7	28	7	1	268	30.674	3.85	1.391	1.082	0.916	0.92	0.815	0.866	0.889	0.861	1.152	0.994	0.992	0.992	127.9	99.5	84.2	84.6	91.9	86.4	91.8	94.2	91.2	122.1	105.3	105.1	105.2	106	7	7	7	7	7	5	5	5	5
FALSE	High	Master Protein	P32969	60S ribosomal protein L9 OS=Homo sapiens GN=RPL9 PE=1 SV=1	0	65.7085	42.7083	6	34	6	1	192	21.85	9.95	1.189	1	1.194	0.84	0.84	0.773	0.888	0.847	0.982	1.067	1.043	0.973	117.9	99.2	118.4	83.3	99.2	90.8	83.5	95.9	91.5	106.1	115.2	112.6	105.1	108	5	5	5	5	5	5	5	5	5
FALSE	High	Master Protein	P30499	HLA class I histocompatibility antigen, Cw-1 alpha chain OS=Homo sapiens GN=HLA-C PE=1 SV=1	0	65.7013	30.6011	9	37	2	1	366	40.939	5.71	1.822	1.661	0.648	0.739	0.725	0.768	0.686	0.729	0.69	0.703	1.25	0.928	162.5	148.2	57.8	66	89.2	86.7	91.8	82	87.2	82.4	84.1	149.4	111	119.5	2	2	2	2	2	2	2	2	2
FALSE	High	Master Protein	E7ETB3	Aspartyl aminopeptidase OS=Homo sapiens GN=DNPEP PE=1 SV=2	0	65.7011	37.7282	13	26	13	1	493	54.468	7.74	1.124	1.149	0.839	0.994	0.858	0.729	0.883	0.759	1.166	1.069	1.172	0.966	110.9	113.4	82.8	98.1	98.7	90.1	76.5	92.7	79.7	122.5	112.2	123.1	101.4	105	12	12	12	12	12	8	8	8	8
FALSE	High	Master Protein	P02760	Protein AMBP OS=Homo sapiens GN=AMBP PE=1 SV=1	0	65.6605	30.6818	9	44	9	1	352	38.974	6.25	0.871	1.211	0.783	1.084	1.147	0.946	1.265	1.267	1.024	1.057	0.78	0.79	61.4	85.3	55.2	76.4	70.5	110.9	91.5	122.4	122.6	99	102.3	75.5	76.5	96.7	10	10	10	10	10	8	8	8	8
FALSE	High	Master Protein	P30453	HLA class I histocompatibility antigen, A-34 alpha chain OS=Homo sapiens GN=HLA-A PE=1 SV=1	0	65.6125	35.8904	10	62	0	1	365	41.029	6.3	1.328	1.381	1.216	1.06	0.222	0.263	0.86	0.717	0.247	0.209	2.661	1.43	133	138.4	121.9	106.2	100.2	24.7	29.3	95.8	79.8	27.5	23.3	296.4	159.3	111.4	1	1	1	1	1	1	1	1	1
FALSE	High	Master Protein	O60271	C-Jun-amino-terminal kinase-interacting protein 4 OS=Homo sapiens GN=SPAG9 PE=1 SV=4	0	65.5997	15.2914	18	29	17	1	1321	146.115	5.15	0.941	0.884	1.054	0.923	1.022	1.048	1.016	0.986	0.951	0.919	0.974	1.01	95.6	89.9	107	93.8	101.6	102.7	105.3	102.1	99.1	95.6	92.3	97.9	101.6	100.5	13	13	13	13	13	14	14	14	14
FALSE	High	Master Protein	P15259	Phosphoglycerate mutase 2 OS=Homo sapiens GN=PGAM2 PE=1 SV=3	0	65.4027	28.0632	7	48	3	1	253	28.748	8.88	1.179	1.61	0.721	1.304	1.269	1.114	1.064	0.888	0.953	0.844	0.856	1.765	88.3	120.6	54	97.7	74.9	119.5	104.8	100.2	83.6	89.7	79.4	80.5	166.1	94.1	3	3	3	3	3	3	3	3	3
FALSE	High	Master Protein	P20591	Interferon-induced GTP-binding protein Mx1 OS=Homo sapiens GN=MX1 PE=1 SV=4	0	65.3073	30.0604	18	29	17	1	662	75.473	5.83	0.934	0.643	0.806	0.968	1.281	1.233	0.752	0.742	0.767	0.721	1.883	0.955	111.9	77	96.5	115.9	119.8	122.7	118.1	72	71	73.5	69.1	180.3	91.5	95.8	9	9	9	9	9	16	16	16	16
FALSE	High	Master Protein	P52788	Spermine synthase OS=Homo sapiens GN=SMS PE=1 SV=2	0	65.2041	44.8087	13	30	13	1	366	41.242	5.02	0.807	0.926	0.882	1.078	1.074	0.969	1.215	1.161	0.952	0.911	0.933	1.19	81.5	93.6	89.1	108.9	101	101.8	91.8	115.1	110	90.2	86.3	88.3	112.7	94.7	11	11	11	11	11	9	9	9	9
FALSE	High	Master Protein	Q5T4S7	E3 ubiquitin-protein ligase UBR4 OS=Homo sapiens GN=UBR4 PE=1 SV=1	0	65.1966	4.53405	18	21	18	1	5183	573.476	6.04	0.92	0.879	0.982	0.938	0.904	0.868	0.891	0.854	0.968	0.952	1.032	0.96	91.2	87.2	97.4	93.1	99.2	96.6	92.7	95.2	91.2	103.4	101.7	110.2	102.5	106.8	9	9	9	9	9	11	11	11	11
FALSE	High	Master Protein	P29966	Myristoylated alanine-rich C-kinase substrate OS=Homo sapiens GN=MARCKS PE=1 SV=4	0	65.1746	43.6747	8	35	8	1	332	31.536	4.45	1.691	1.409	0.798	0.782	0.662	0.709	1.014	0.85	1.224	1.086	0.85	0.867	141	117.5	66.5	65.2	83.3	72.9	78	111.6	93.5	134.7	119.5	93.5	95.4	110	7	7	7	7	7	8	8	8	8
FALSE	High	Master Protein	P08754	Guanine nucleotide-binding protein G(k) subunit alpha OS=Homo sapiens GN=GNAI3 PE=1 SV=3	0	65.1225	46.0452	14	38	6	1	354	40.506	5.69	1.18	1.073	0.772	0.936	0.852	0.805	0.97	0.85	1.01	0.984	0.823	0.911	111.3	101.3	72.9	88.3	94.4	94.8	89.5	107.8	94.5	112.3	109.4	91.5	101.3	111.2	6	6	6	6	6	5	5	5	5
FALSE	High	Master Protein	P39656	Dolichyl-diphosphooligosaccharide--protein glycosyltransferase 48 kDa subunit OS=Homo sapiens GN=DDOST PE=1 SV=4	0	65.0057	27.8509	10	41	10	1	456	50.769	6.55	1.114	0.655	1.047	1.014	0.985	0.943	1.106	1	1.081	1.14	1.134	1.103	117.4	69	110.3	106.9	105.4	93.6	89.6	105.1	95	102.8	108.4	107.8	104.8	95	10	10	10	10	10	8	8	8	8
FALSE	High	Master Protein	P16188	HLA class I histocompatibility antigen, A-30 alpha chain OS=Homo sapiens GN=HLA-A PE=1 SV=2	0	64.9453	38.6301	10	70	1	1	365	40.879	6.1					1.619	1.482	0.595	0.576	0.943	0.906	0.66	0.534						182.5	167.1	67.1	64.9	106.3	102.1	74.4	60.2	112.7						1	1	1	1
FALSE	High	Master Protein	P20073	Annexin A7 OS=Homo sapiens GN=ANXA7 PE=1 SV=3	0	64.8847	27.0492	12	33	11	1	488	52.706	5.68	0.816	0.999	1.445	0.643	0.706	1.411	0.823	1.169	0.877	0.794	1.055	0.849	85.5	104.6	151.4	67.3	104.8	71.8	143.5	83.7	118.8	89.2	80.7	107.3	86.3	101.7	12	12	12	12	12	10	10	10	10
FALSE	High	Master Protein	P61011	Signal recognition particle 54 kDa protein OS=Homo sapiens GN=SRP54 PE=1 SV=1	0	64.7245	26.1905	11	28	11	1	504	55.668	8.75	1.226	0.85	0.886	0.85	0.837	0.908	0.84	0.771	1.077	0.988	1.001	0.954	123.5	85.7	89.3	85.6	100.7	90.6	98.3	90.9	83.5	116.6	107	108.4	103.3	108.3	10	10	10	10	10	8	8	8	8
FALSE	High	Master Protein	Q92688	Acidic leucine-rich nuclear phosphoprotein 32 family member B OS=Homo sapiens GN=ANP32B PE=1 SV=1	0	64.5966	31.4741	11	66	4	1	251	28.77	4.06	1.581	1.26	1	0.907	0.908	0.9	1.021	0.888	1.231	1.084	1.028	1.027	149.4	119	94.5	85.7	94.4	90.6	89.8	101.8	88.7	122.9	108.2	102.6	102.5	99.8	4	4	4	4	4	4	4	4	4
FALSE	High	Master Protein	P55010	Eukaryotic translation initiation factor 5 OS=Homo sapiens GN=EIF5 PE=1 SV=2	0	64.3887	29.2343	12	31	12	1	431	49.192	5.58	1.104	0.826	1.039	0.862	0.853	0.846	0.888	0.929	0.996	1.04	0.966	0.895	114.1	85.4	107.5	89.1	103.4	91	90.3	94.8	99.1	106.3	110.9	103.1	95.5	106.7	11	11	11	11	11	9	9	9	9
FALSE	High	Master Protein	Q16853	Membrane primary amine oxidase OS=Homo sapiens GN=AOC3 PE=1 SV=3	0	64.3637	14.6789	10	29	10	1	763	84.568	6.52	0.844	1.071	0.597	1.954	1.677	1.42	1.412	1.295	0.92	1.101	0.673	1.081	76.2	96.7	53.9	176.5	90.3	145.1	122.8	122.2	112	79.5	95.3	58.2	93.5	86.5	9	9	9	9	9	9	9	9	9
FALSE	High	Master Protein	O43719	HIV Tat-specific factor 1 OS=Homo sapiens GN=HTATSF1 PE=1 SV=1	0	64.3557	21.0596	16	34	16	1	755	85.801	4.4	1.127	0.833	0.982	0.849	0.942	0.929	0.965	0.835	1.035	1.035	0.921	1.123	111.5	82.5	97.2	84.1	99	97.4	96.2	99.9	86.3	107.1	107.1	95.3	116.2	103.5	14	14	14	14	14	11	11	11	11
FALSE	High	Master Protein	Q9NRV9	Heme-binding protein 1 OS=Homo sapiens GN=HEBP1 PE=1 SV=1	0	64.3344	63.4921	10	44	10	1	189	21.084	5.8	0.748	0.947	0.959	1.037	1.085	1.087	1.305	1.249	0.927	0.948	0.811	1.074	80.1	101.5	102.7	111.1	107.1	103	103.2	123.9	118.6	88	90	77	102	94.9	10	10	10	10	10	9	9	9	9
FALSE	High	Master Protein	P99999	Cytochrome c OS=Homo sapiens GN=CYCS PE=1 SV=2	0	64.3337	39.0476	5	41	5	1	105	11.741	9.57	1.377	1.278	1.637	0.644	0.578	0.72	0.692	0.693	1.072	0.945	1.076	0.657	128.3	119	152.5	60	93.2	69.6	86.6	83.3	83.5	129.1	113.7	129.5	79	120.4	6	6	6	6	6	6	6	6	6
FALSE	High	Master Protein	Q5SX86	Rab GDP dissociation inhibitor (Fragment) OS=Homo sapiens GN=GDI2 PE=1 SV=1	0	64.2894	63.871	10	42	1	1	155	17.771	9					1.4	1.174	0.927	0.973	0.946	0.832	1.142	0.817						141.8	118.9	93.9	98.5	95.8	84.2	115.7	82.7	101.3						1	1	1	1
FALSE	High	Master Protein	P41250	Glycine--tRNA ligase OS=Homo sapiens GN=GARS PE=1 SV=3	0	64.2676	21.1096	13	34	13	1	739	83.113	7.03	1.005	0.928	1.271	0.817	0.718	0.682	0.852	0.722	1.054	0.866	1.284	0.851	107.5	99.3	135.9	87.3	107	80.2	76.2	95.1	80.6	117.7	96.7	143.4	95	111.7	12	12	12	12	12	10	10	10	10
FALSE	High	Master Protein	H0YM31	Phosphoenolpyruvate carboxykinase [GTP], mitochondrial OS=Homo sapiens GN=PCK2 PE=1 SV=2	0	64.1257	28.2908	12	37	1	1	509	54.609	7.75	0.798	0.643	1.211	0.774									75.5	60.8	114.6	73.2	94.6										1	1	1	1	1
FALSE	High	Master Protein	P02748	Complement component C9 OS=Homo sapiens GN=C9 PE=1 SV=2	0	64.1207	22.5403	11	31	10	1	559	63.133	5.59	1.017	0.984	0.783	0.998	1.125	0.936	1.154	1.215	0.982	1.159	0.757	1.013	87	84.1	66.9	85.3	85.5	108.4	90.2	111.2	117.1	94.7	111.8	72.9	97.7	96.4	9	9	9	9	9	8	8	8	8
FALSE	High	Master Protein	A0MZ66	Shootin-1 OS=Homo sapiens GN=SHTN1 PE=1 SV=4	0	64.0926	25.5151	16	29	16	1	631	71.596	5.33	0.994	0.899	1.053	0.91	0.939	0.922	1.069	0.905	1.04	0.934	1.12	0.978	100.5	90.9	106.5	92.1	101.1	94.9	93.2	108.1	91.4	105.1	94.4	113.2	98.8	101.1	12	12	12	12	12	12	12	12	12
FALSE	High	Master Protein	P07585	Decorin OS=Homo sapiens GN=DCN PE=1 SV=1	0	63.988	31.1978	10	82	9	1	359	39.722	8.54	0.958	0.851	1.302	0.84	0.979	1.615	1.312	0.921	0.728	0.579	0.544	0.5	61.8	54.9	84	54.2	64.5	109.6	180.7	146.9	103.1	81.5	64.8	60.9	56	111.9	10	10	10	10	10	10	10	10	10
FALSE	High	Master Protein	P38159	RNA-binding motif protein, X chromosome OS=Homo sapiens GN=RBMX PE=1 SV=3	0	63.9841	34.7826	15	61	15	1	391	42.306	10.05	1.703	0.827	1.319	0.623	0.749	0.729	0.683	0.696	0.895	0.941	1.2	0.763	163.3	79.3	126.5	59.7	95.8	88.5	86.2	80.8	82.2	105.8	111.2	141.8	90.2	118.2	15	15	15	15	15	12	12	12	12
FALSE	High	Master Protein	Q9UBF2	Coatomer subunit gamma-2 OS=Homo sapiens GN=COPG2 PE=1 SV=1	0	63.9653	21.9288	15	22	14	1	871	97.56	5.81	0.719	0.72	1.166	1.013	0.88	0.835	1.004	0.847	0.988	0.941	1.07	0.949	68.6	68.6	111.1	96.6	95.3	92.1	87.4	105.2	88.7	103.5	98.5	112	99.4	104.7	8	8	8	8	8	11	11	11	11
FALSE	High	Master Protein	Q9HD20	Manganese-transporting ATPase 13A1 OS=Homo sapiens GN=ATP13A1 PE=1 SV=2	0	63.9128	13.3721	13	28	13	1	1204	132.87	8.13	0.877	0.624	0.99	0.996	0.943	0.945	1.015	0.865	1.012	0.978	1.094	0.996	83.3	59.3	94	94.6	95	96.1	96.4	103.5	88.1	103.1	99.6	111.5	101.5	101.9	10	10	10	10	10	10	10	10	10
FALSE	High	Master Protein	Q9H845	Acyl-CoA dehydrogenase family member 9, mitochondrial OS=Homo sapiens GN=ACAD9 PE=1 SV=1	0	63.8608	23.3494	13	28	13	1	621	68.717	7.96	0.748	0.655	1.661	0.724	0.7	0.722	0.769	0.684	0.916	0.902	1.306	0.757	86.4	75.6	191.8	83.6	115.5	80.7	83.2	88.6	78.8	105.6	104	150.5	87.3	115.3	11	11	11	11	11	10	10	10	10
FALSE	High	Master Protein	Q13185	Chromobox protein homolog 3 OS=Homo sapiens GN=CBX3 PE=1 SV=4	0	63.8309	62.2951	9	30	7	1	183	20.798	5.33	1.318	1.06	1.127	0.74	0.843	0.913	0.871	0.783	1.017	1.003	0.939	0.823	133.3	107.1	113.9	74.7	101.1	93.8	101.5	96.8	87	113.1	111.5	104.4	91.4	111.2	9	9	9	9	9	9	9	9	9
FALSE	High	Master Protein	P43121	Cell surface glycoprotein MUC18 OS=Homo sapiens GN=MCAM PE=1 SV=2	0	63.8266	25.5418	13	27	13	1	646	71.563	5.76	0.869	0.901	0.96	1.292	1.074	0.987	1.277	1.217	0.923	0.8	0.779	0.769	89.1	92.4	98.4	132.5	102.5	107.7	99	128	122	92.5	80.2	78.1	77.1	100.3	13	13	13	13	13	7	7	7	7
FALSE	High	Master Protein	Q99536	Synaptic vesicle membrane protein VAT-1 homolog OS=Homo sapiens GN=VAT1 PE=1 SV=2	0	63.8075	24.6819	7	38	7	1	393	41.893	6.29	0.795	0.833	1.146	1.005	1.03	1.046	1.165	1.113	0.891	0.785	1.063	0.967	80.9	84.7	116.6	102.2	101.8	100.7	102.3	113.9	108.8	87.2	76.8	103.9	94.6	97.8	8	8	8	8	8	7	7	7	7
FALSE	High	Master Protein	E9PHG5	Cytochrome P450 20A1 OS=Homo sapiens GN=CYP20A1 PE=1 SV=1	0	63.8054	28.0851	11	27	11	1	470	53.414	6.21	0.977	0.778	0.959	1.001	1.008	1.049	1.146	0.989	1.115	1.182	0.961	1.146	95.5	76.1	93.8	97.8	97.8	95.4	99.3	108.5	93.7	105.6	111.9	90.9	108.5	94.7	8	8	8	8	8	9	9	9	9
FALSE	High	Master Protein	F8W914	Reticulon OS=Homo sapiens GN=RTN4 PE=1 SV=1	0	63.7638	44.3478	9	42	9	1	345	37.121	4.77	1.019	0.911	0.935	0.982	1.073	1.002	1.01	0.925	1	0.96	0.994	0.947	98.8	88.4	90.7	95.3	97	108.5	101.3	102.1	93.5	101.1	97.1	100.5	95.7	101.1	7	7	7	7	7	7	7	7	7
FALSE	High	Master Protein	P15144	Aminopeptidase N OS=Homo sapiens GN=ANPEP PE=1 SV=4	0	63.7289	17.6836	15	30	15	1	967	109.471	5.48	0.945	0.918	0.657	1.034	1.005	0.931	1.205	1.177	1.023	0.916	0.79	0.875	92.1	89.5	64.1	100.9	97.5	101.1	93.7	121.2	118.4	103	92.2	79.5	88.1	100.6	15	15	15	15	15	10	10	10	10
FALSE	High	Master Protein	P63208	S-phase kinase-associated protein 1 OS=Homo sapiens GN=SKP1 PE=1 SV=2	0	63.691	66.2577	10	38	10	1	163	18.646	4.54	1.174	1.214	0.959	0.92	1.063	1.07	1.065	1.024	1.06	1.027	1.01	1.046	115.5	119.5	94.3	90.5	98.4	102.9	103.7	103.2	99.2	102.7	99.5	97.8	101.3	96.8	8	8	8	8	8	8	8	8	8
FALSE	High	Master Protein	P52306	Rap1 GTPase-GDP dissociation stimulator 1 OS=Homo sapiens GN=RAP1GDS1 PE=1 SV=3	0	63.6775	26.1944	13	23	12	1	607	66.275	5.31	1.062	0.839	0.889	0.94	0.837	0.857	0.894	0.765	1.07	0.859	0.948	0.964	99.7	78.7	83.4	88.2	93.8	92.5	94.6	98.8	84.5	118.2	94.9	104.7	106.5	110.4	11	11	11	11	11	7	7	7	7
FALSE	High	Master Protein	P30085	UMP-CMP kinase OS=Homo sapiens GN=CMPK1 PE=1 SV=3	0	63.66	43.3673	7	24	7	1	196	22.208	5.57	1.058	0.826	1.123	1.013	0.947	0.929	1.005	0.904	0.997	0.894	1.065	1.041	109.6	85.6	116.3	104.9	103.6	97.3	95.5	103.3	92.9	102.5	91.9	109.4	106.9	102.8	7	7	7	7	7	6	6	6	6
FALSE	High	Master Protein	E9PI68	Signal peptidase complex subunit 2 OS=Homo sapiens GN=SPCS2 PE=1 SV=1	0	63.6105	38.1323	9	30	9	1	257	28.485	8.79	1.114	0.841	0.768	1.033	0.772	0.797	0.882	0.772	1.255	1.19	1.307	1.115	112.6	85	77.6	104.4	101.1	76.9	79.4	87.8	76.9	125	118.6	130.2	111.1	99.6	7	7	7	7	7	9	9	9	9
FALSE	High	Master Protein	O43396	Thioredoxin-like protein 1 OS=Homo sapiens GN=TXNL1 PE=1 SV=3	0	63.501	40.1384	8	31	8	1	289	32.231	4.96	0.821	0.881	0.861	1.158	1.067	1.024	1.271	1.2	0.97	1.018	1.024	1.262	83.8	89.9	87.8	118.1	102	97.8	93.9	116.6	110.1	88.9	93.4	93.9	115.7	91.7	7	7	7	7	7	7	7	7	7
FALSE	High	Master Protein	Q9Y6Y8	SEC23-interacting protein OS=Homo sapiens GN=SEC23IP PE=1 SV=1	0	63.3881	18.8	14	34	13	1	1000	111.007	5.54	0.948	0.86	1.162	0.964	1.002	0.992	0.885	0.901	1.065	1.059	1.065	1.01	95.5	86.7	117.1	97.2	100.8	100.8	99.7	89	90.6	107.1	106.6	107.2	101.6	100.6	10	10	10	10	10	10	10	10	10
FALSE	High	Master Protein	J3KTL2	Serine/arginine-rich-splicing factor 1 OS=Homo sapiens GN=SRSF1 PE=1 SV=1	0	63.2744	43.083	12	55	12	1	253	28.312	10.08	0.857	0.711	1.412	0.678	0.782	0.723	0.761	0.581	0.838	1.019	1.161	1.155	96.8	80.2	159.5	76.6	112.9	88.8	82.1	86.4	66	95.2	115.7	131.9	131.1	113.6	11	11	11	11	11	10	10	10	10
FALSE	High	Master Protein	O43175	D-3-phosphoglycerate dehydrogenase OS=Homo sapiens GN=PHGDH PE=1 SV=4	0	63.2631	21.9512	9	36	9	1	533	56.614	6.71	0.901	0.862	1.388	1.049	0.896	0.782	0.913	0.864	1.021	0.968	0.78	1.07	91.8	87.9	141.4	106.9	101.9	98.1	85.7	100	94.7	111.8	106	85.4	117.2	109.5	8	8	8	8	8	9	9	9	9
FALSE	High	Master Protein	Q96IU4	Protein ABHD14B OS=Homo sapiens GN=ABHD14B PE=1 SV=1	0	63.2251	48.5714	7	30	7	1	210	22.332	6.4	0.836	0.967	0.889	1.184	1.147	1.087	1.209	1.236	1.028	1.012	0.922	1.406	86.4	99.9	91.8	122.3	103.3	102.5	97.1	108	110.4	91.8	90.4	82.4	125.6	89.3	7	7	7	7	7	7	7	7	7
FALSE	High	Master Protein	P56199	Integrin alpha-1 OS=Homo sapiens GN=ITGA1 PE=1 SV=2	0	63.2218	12.8923	17	34	16	1	1179	130.765	6.29	0.979	1.041	0.809	1.323	1.185	1.155	1.485	1.299	1.059	1.115	0.912	1.022	93.1	99	76.9	125.9	95.1	104.1	101.5	130.5	114.2	93	97.9	80.2	89.8	87.9	13	13	13	13	13	11	11	11	11
FALSE	High	Master Protein	P35659	Protein DEK OS=Homo sapiens GN=DEK PE=1 SV=1	0	63.1349	25.3333	11	36	11	1	375	42.648	8.56	1.158	0.861	1.026	0.808	0.779	0.888	0.772	0.716	1.04	1.1	0.95	1.038	123.9	92.1	109.8	86.5	107	85.8	97.9	85.1	78.9	114.6	121.2	104.7	114.3	110.2	11	11	11	11	11	11	11	11	11
FALSE	High	Master Protein	O43488	Aflatoxin B1 aldehyde reductase member 2 OS=Homo sapiens GN=AKR7A2 PE=1 SV=3	0	63.0375	29.5265	11	56	11	1	359	39.564	7.17	0.839	0.91	0.97	1.146	1.089	1.1	1.149	1.126	0.976	0.981	0.858	1.159	84.3	91.4	97.5	115.1	100.5	104	105	109.8	107.6	93.3	93.8	82	110.8	95.5	12	12	12	12	12	11	11	11	11
FALSE	High	Master Protein	P10515	Dihydrolipoyllysine-residue acetyltransferase component of pyruvate dehydrogenase complex, mitochondrial OS=Homo sapiens GN=DLAT PE=1 SV=3	0	62.9713	25.0386	13	42	13	1	647	68.953	7.84	0.791	0.672	1.601	0.675	0.745	0.857	0.72	0.753	0.871	0.873	1.3	0.816	93.6	79.5	189.6	79.8	118.4	83.7	96.2	80.9	84.6	97.8	98	146.1	91.7	112.3	12	12	12	12	12	12	12	12	12
FALSE	High	Master Protein	P49821	NADH dehydrogenase [ubiquinone] flavoprotein 1, mitochondrial OS=Homo sapiens GN=NDUFV1 PE=1 SV=4	0	62.9224	35.3448	12	29	12	1	464	50.785	8.21	1.268	1.088	0.631	1.212	1.137	1.139	1.156	1.123	0.934	1.093	0.97	1.168	118.6	101.8	59	113.4	93.5	105.7	105.9	107.5	104.4	86.9	101.6	90.2	108.6	93	9	9	9	9	9	9	9	9	9
FALSE	High	Master Protein	J3KR44	Ubiquitin thioesterase OS=Homo sapiens GN=OTUB1 PE=1 SV=2	0	62.8881	46.3235	9	32	9	1	272	31.421	5	0.936	0.881	0.937	0.966	0.918	0.813	1.043	0.955	1.122	1.017	1.011	1.001	96.2	90.5	96.3	99.2	102.7	92.5	82	105.2	96.2	113.2	102.6	101.9	100.9	100.8	8	8	8	8	8	8	8	8	8
FALSE	High	Master Protein	A8K878	Mesencephalic astrocyte-derived neurotrophic factor OS=Homo sapiens GN=MANF PE=1 SV=1	0	62.7778	46.4865	10	40	10	1	185	21.13	8.92	1.387	1.389	0.769	1.02	0.888	0.969	0.903	0.848	1.118	1.068	1.01	1.164	128.2	128.3	71	94.2	92.4	89.9	98.1	91.5	85.9	113.2	108.2	102.2	117.8	101.2	8	8	8	8	8	10	10	10	10
FALSE	High	Master Protein	P02765	Alpha-2-HS-glycoprotein OS=Homo sapiens GN=AHSG PE=1 SV=1	0	62.7519	38.6921	9	40	9	1	367	39.3	5.72	0.787	1.366	0.769	1.139	1.142	0.932	1.334	1.266	1.079	1.053	0.671	0.746	75.6	131.3	73.9	109.5	96.1	111.2	90.7	129.9	123.3	105.1	102.5	65.4	72.6	97.4	8	8	8	8	8	7	7	7	7
FALSE	High	Master Protein	P30520	Adenylosuccinate synthetase isozyme 2 OS=Homo sapiens GN=ADSS PE=1 SV=3	0	62.749	30.9211	12	36	10	1	456	50.066	6.55	0.815	0.839	1.115	0.816	0.858	0.833	0.879	0.83	0.999	0.862	1.056	0.926	90.6	93.2	123.9	90.7	111.1	93.3	90.5	95.6	90.2	108.6	93.7	114.8	100.7	108.7	11	11	11	11	11	11	11	11	11
FALSE	High	Master Protein	Q92599	Septin-8 OS=Homo sapiens GN=SEPT8 PE=1 SV=4	0	62.7234	25.8799	11	38	8	1	483	55.721	6.28	0.901	0.877	0.991	1.001	0.827	0.903	0.991	0.915	0.927	0.894	0.916	1.001	93.6	91.2	103	104.1	104	88.9	97	106.4	98.3	99.5	96	98.4	107.6	107.4	8	8	8	8	8	7	7	7	7
FALSE	High	Master Protein	A0A087X117	Nodal modulator 1 OS=Homo sapiens GN=NOMO1 PE=1 SV=1	0	62.5588	15.1539	15	35	15	1	1267	139.381	5.85	0.866	0.835	1.011	1.032	0.856	0.856	0.995	0.912	1.013	0.95	1.024	0.966	90	86.8	105	107.2	103.9	89.7	89.8	104.4	95.6	106.2	99.7	107.4	101.4	104.9	14	14	14	14	14	12	12	12	12
FALSE	High	Master Protein	P0DOY2	Immunoglobulin lambda constant 2 OS=Homo sapiens GN=IGLC2 PE=1 SV=1	0	62.5195	69.8113	6	194	2	1	106	11.287	7.24	1.394	1.574	0.67	0.848	0.787	0.672	0.746	0.752	1.414	1.408	1.209	0.683	124.5	140.5	59.8	75.7	89.3	82.5	70.5	78.2	78.8	148.3	147.6	126.7	71.6	104.8	3	3	3	3	3	3	3	3	3
FALSE	High	Master Protein	Q7L5N7	Lysophosphatidylcholine acyltransferase 2 OS=Homo sapiens GN=LPCAT2 PE=1 SV=1	0	62.4942	28.4926	15	36	15	1	544	60.169	6.55	0.726	0.596	1.075	1.165	1.117	1.083	1.288	1.226	0.862	0.903	0.908	1.203	82.9	68.1	122.8	133.1	114.2	105.1	101.9	121.3	115.4	81.1	85	85.5	113.3	94.2	14	14	14	14	14	12	12	12	12
FALSE	High	Master Protein	Q5JXI2	Four and a half LIM domains protein 1 OS=Homo sapiens GN=FHL1 PE=1 SV=1	0	62.4816	44.2857	10	68	1	1	210	23.685	8.59					1.678	1.25	1.653	1.09	2.017	1.193	0.518	0.6						138.8	103.4	136.7	90.1	166.8	98.7	42.8	49.6	82.7						1	1	1	1
FALSE	High	Master Protein	P17066	Heat shock 70 kDa protein 6 OS=Homo sapiens GN=HSPA6 PE=1 SV=2	0	62.4219	17.2628	9	67	1	1	643	70.984	6.14	0.98	1.127	0.9	1.564									90.5	104.1	83.1	144.5	92.4										1	1	1	1	1
FALSE	High	Master Protein	P52597	Heterogeneous nuclear ribonucleoprotein F OS=Homo sapiens GN=HNRNPF PE=1 SV=3	0	62.3737	25.3012	8	40	6	1	415	45.643	5.58	1.324	0.848	1.136	0.821	0.903	0.76	0.751	0.625	0.986	0.982	0.925	0.876	121.1	77.6	103.9	75.1	91.5	105.9	89.1	88	73.3	115.6	115.2	108.4	102.8	117.2	6	6	6	6	6	4	4	4	4
FALSE	High	Master Protein	O43615	Mitochondrial import inner membrane translocase subunit TIM44 OS=Homo sapiens GN=TIMM44 PE=1 SV=2	0	62.3528	29.4248	13	28	13	1	452	51.323	8.32	0.866	0.71	1.482	0.839	0.717	0.743	0.766	0.67	0.914	0.87	1.173	0.78	91.6	75	156.6	88.7	105.7	84.9	88	90.8	79.4	108.3	103.1	139	92.4	118.5	10	10	10	10	10	12	12	12	12
FALSE	High	Master Protein	P61006	Ras-related protein Rab-8A OS=Homo sapiens GN=RAB8A PE=1 SV=1	0	62.2062	53.1401	12	61	5	1	207	23.653	9.07	1.187	1.237	0.76	1.127	1.026	1.006	1.031	1.016	1.176	1.139	0.906	1.143	109.1	113.6	69.8	103.5	91.9	98.6	96.7	99.1	97.6	113	109.4	87.1	109.8	96.1	7	7	7	7	7	8	8	8	8
FALSE	High	Master Protein	P16190	HLA class I histocompatibility antigen, A-33 alpha chain OS=Homo sapiens GN=HLA-A PE=1 SV=3	0	62.1445	34.5205	10	62	0	1	365	40.866	6.7					2.423	2.188	1.942	1.705	0.856	0.875	0.765	1.15						170.1	153.6	136.4	119.7	60.1	61.4	53.7	80.7	70.2						1	1	1	1
FALSE	High	Master Protein	Q9UHL4	Dipeptidyl peptidase 2 OS=Homo sapiens GN=DPP7 PE=1 SV=3	0	62.0974	27.439	11	39	11	1	492	54.307	6.32	0.668	0.742	1.037	0.93	0.964	0.947	1.242	1.147	0.829	0.788	1.117	0.951	65.2	72.4	101.2	90.7	97.5	95.1	93.5	122.6	113.1	81.8	77.8	110.2	93.8	98.7	11	11	11	11	11	10	10	10	10
FALSE	High	Master Protein	E7ESC6	Exportin-7 OS=Homo sapiens GN=XPO7 PE=1 SV=1	0	62.0874	17.8309	14	24	14	1	1088	123.987	6.48	0.928	0.781	1.021	0.977	1.025	0.975	1.106	0.985	0.987	0.985	0.994	0.967	91.8	77.2	101	96.6	98.9	102.8	97.8	111	98.8	99	98.8	99.7	97	100.3	10	10	10	10	10	11	11	11	11
FALSE	High	Master Protein	Q9NS86	LanC-like protein 2 OS=Homo sapiens GN=LANCL2 PE=1 SV=1	0	62.0104	26.2222	10	20	10	1	450	50.821	7.43	0.924	0.919	1.141	0.925	0.912	0.883	0.932	0.956	1.022	1.059	1.09	1.054	84.8	84.2	104.7	84.8	91.7	92.1	89.2	94.1	96.6	103.2	106.9	110	106.5	101	8	8	8	8	8	8	8	8	8
FALSE	High	Master Protein	Q8N257	Histone H2B type 3-B OS=Homo sapiens GN=HIST3H2BB PE=1 SV=3	0	61.9509	47.619	7	93	1	1	126	13.9	10.32	1.47	1.376	2.333	0.255	0.244	1.489	0.273	0.508	0.307	0.396	0.293	0.33	145	135.7	230.1	25.2	98.6	47	286.9	52.5	97.9	59.1	76.2	56.4	63.5	192.6	3	3	3	3	3	2	2	2	2
FALSE	High	Master Protein	Q92556	Engulfment and cell motility protein 1 OS=Homo sapiens GN=ELMO1 PE=1 SV=2	0	61.8842	21.3205	16	31	12	1	727	83.776	6.28	1.358	0.884	0.602	0.964	0.923	0.88	1.032	0.903	1.269	1.215	0.951	1.089	142.1	92.5	63	100.8	104.6	91	86.8	101.8	89.1	125.3	119.9	93.9	107.5	98.7	12	12	12	12	12	12	12	12	12
FALSE	High	Master Protein	O60264	SWI/SNF-related matrix-associated actin-dependent regulator of chromatin subfamily A member 5 OS=Homo sapiens GN=SMARCA5 PE=1 SV=1	0	61.7655	14.2586	15	22	15	1	1052	121.828	8.09	1.058	0.734	1.024	0.888	0.792	0.778	0.812	0.748	0.925	0.947	1.029	0.886	112.1	77.8	108.5	94.1	105.9	89.8	88.2	92.1	84.8	104.9	107.4	116.7	100.5	113.4	11	11	11	11	11	8	8	8	8
FALSE	High	Master Protein	A0A087WYR3	Tumor protein D54 OS=Homo sapiens GN=TPD52L2 PE=1 SV=1	0	61.7531	40.991	10	36	10	1	222	23.75	6.55	1.201	1.317	0.978	1.034	0.93	0.98	0.999	0.965	1.011	0.887	1.038	1.096	111.3	122.1	90.6	95.8	92.7	94	99.1	101	97.5	102.2	89.7	105	110.8	101.1	10	10	10	10	10	8	8	8	8
FALSE	High	Master Protein	Q15418	Ribosomal protein S6 kinase alpha-1 OS=Homo sapiens GN=RPS6KA1 PE=1 SV=2	0	61.7423	22.8571	13	25	8	1	735	82.671	7.83	0.925	0.712	0.982	0.944	0.94	0.873	1.048	0.902	1.079	1.012	1.041	1.143	102.1	78.6	108.4	104.3	110.4	94.1	87.4	104.8	90.2	107.9	101.2	104.2	114.4	100.1	11	11	11	11	11	8	8	8	8
FALSE	High	Master Protein	Q8WVM8	Sec1 family domain-containing protein 1 OS=Homo sapiens GN=SCFD1 PE=1 SV=4	0	61.7344	28.3489	14	33	14	1	642	72.334	6.27	0.941	0.775	0.981	0.925	0.9	0.887	0.928	0.9	0.987	0.934	0.981	0.939	100.5	82.7	104.8	98.8	106.8	95.7	94.3	98.7	95.7	105	99.3	104.3	99.8	106.4	13	13	13	13	13	13	13	13	13
FALSE	High	Master Protein	P36269	Gamma-glutamyltransferase 5 OS=Homo sapiens GN=GGT5 PE=1 SV=2	0	61.7315	18.942	10	43	10	1	586	62.222	7.55	1.194	1.04	0.695	1.161	0.923	0.878	1.276	1.066	1.268	1.315	0.722	0.973	112.1	97.5	65.2	108.9	93.8	89.8	85.4	124.1	103.7	123.3	127.9	70.2	94.6	97.3	9	9	9	9	9	9	9	9	9
FALSE	High	Master Protein	E7EX17	Eukaryotic translation initiation factor 4B OS=Homo sapiens GN=EIF4B PE=1 SV=1	0	61.7065	22.7273	14	32	14	1	616	69.657	5.67	1.3	1.301	0.975	0.835	0.896	0.911	1.019	1.026	1.113	1.013	1.031	1.153	127.8	127.9	95.9	82.1	98.3	88.5	89.9	100.6	101.3	110	100	101.8	113.9	98.8	12	12	12	12	12	12	12	12	12
FALSE	High	Master Protein	P05198	Eukaryotic translation initiation factor 2 subunit 1 OS=Homo sapiens GN=EIF2S1 PE=1 SV=3	0	61.5707	45.7143	14	29	14	1	315	36.089	5.08	1.025	0.865	1.109	0.756	0.769	0.756	0.853	0.744	1.017	0.963	1.134	0.881	119.2	100.6	129	87.9	116.3	85.9	84.5	95.3	83.1	113.6	107.5	126.6	98.4	111.7	12	12	12	12	12	11	11	11	11
FALSE	High	Master Protein	Q9UJ70	N-acetyl-D-glucosamine kinase OS=Homo sapiens GN=NAGK PE=1 SV=4	0	61.5333	38.9535	11	28	5	1	344	37.352	6.24	1.285	1.204	0.884	0.867	0.737	0.811	0.892	0.797	1.188	0.998	1.028	0.927	126.2	118.2	86.7	85.1	98.1	79.6	87.7	96.4	86.2	128.4	107.9	111.2	100.2	108.1	9	9	9	9	9	9	9	9	9
FALSE	High	Master Protein	Q9Y281	Cofilin-2 OS=Homo sapiens GN=CFL2 PE=1 SV=1	0	61.5117	62.6506	10	35	6	1	166	18.725	7.88	0.95	1.064	0.76	1.247	1.036	0.976	1.315	1.086	1.009	0.85	0.799	1.098	97.2	108.9	77.7	127.6	102.3	100.4	94.5	127.4	105.2	97.7	82.3	77.4	106.4	96.9	6	6	6	6	6	4	4	4	4
FALSE	High	Master Protein	P09972	Fructose-bisphosphate aldolase C OS=Homo sapiens GN=ALDOC PE=1 SV=2	0	61.4765	35.1648	10	45	6	1	364	39.431	6.87	1.04	1.186	0.752	1.064	0.845	0.877	0.894	0.954	0.967	0.919	0.818	0.928	94.4	107.6	68.2	96.6	90.8	92.7	96.2	98.2	104.7	106.1	100.8	89.8	101.9	109.8	5	5	5	5	5	5	5	5	5
FALSE	High	Master Protein	Q9UBC2	Epidermal growth factor receptor substrate 15-like 1 OS=Homo sapiens GN=EPS15L1 PE=1 SV=1	0	61.4647	21.1806	15	28	15	1	864	94.197	5.11	1.032	0.933	0.883	0.945	0.963	0.961	0.985	0.972	1.052	1.022	0.929	0.99	99.5	90	85.2	91.1	96.5	97.5	97.3	99.8	98.4	106.6	103.5	94.1	100.3	101.3	13	13	13	13	13	12	12	12	12
FALSE	High	Master Protein	B4DUC8	S-methyl-5'-thioadenosine phosphorylase OS=Homo sapiens GN=MTAP PE=1 SV=1	0	61.4571	45.3333	10	28	10	1	300	33.165	7.46	1.1	1.095	0.945	0.936	1.015	0.996	1.021	1.017	1.087	0.982	1.017	1.039	113.1	112.5	97.1	96.2	102.7	99.9	97.9	100.4	100	106.9	96.6	100	102.1	98.3	10	10	10	10	10	8	8	8	8
FALSE	High	Master Protein	A0A0B4J231	Immunoglobulin lambda-like polypeptide 5 OS=Homo sapiens GN=IGLL5 PE=1 SV=1	0	61.4569	34.4186	6	97	2	1	215	23.136	8.84	1.613	1.885	0.733	1.041	0.844	0.682	0.817	0.825	1.158	1.138	1.031	0.725	131.3	153.4	59.7	84.8	81.4	92.8	75	89.8	90.6	127.2	125	113.3	79.6	109.9	6	6	6	6	6	6	6	6	6
FALSE	High	Master Protein	Q15365	Poly(rC)-binding protein 1 OS=Homo sapiens GN=PCBP1 PE=1 SV=2	0	61.4189	38.4831	10	55	5	1	356	37.474	7.09	1.076	0.817	0.993	0.833	0.914	0.889	0.955	0.858	1.073	1.015	1.065	1.088	118.1	89.7	109	91.4	109.8	93.8	91.3	98	88.1	110.1	104.1	109.3	111.7	102.6	10	10	10	10	10	10	10	10	10
FALSE	High	Master Protein	Q13740	CD166 antigen OS=Homo sapiens GN=ALCAM PE=1 SV=2	0	61.4082	23.3276	12	33	12	1	583	65.061	6.25	0.87	1.021	0.967	0.986	1.236	1.328	0.98	1.011	0.868	0.941	0.987	1.344	89.6	105.1	99.6	101.5	103	115.7	124.3	91.7	94.6	81.3	88.1	92.4	125.8	93.6	11	11	11	11	11	12	12	12	12
FALSE	High	Master Protein	P53990	IST1 homolog OS=Homo sapiens GN=IST1 PE=1 SV=1	0	61.3941	28.022	11	33	11	1	364	39.725	5.35	1.084	0.965	0.828	1.213	0.932	1.06	1.255	1.177	1.015	0.93	0.86	0.976	109.8	97.7	83.8	122.9	101.3	90.3	102.7	121.6	114.1	98.4	90.2	83.4	94.7	97	10	10	10	10	10	9	9	9	9
FALSE	High	Master Protein	O60784	Target of Myb protein 1 OS=Homo sapiens GN=TOM1 PE=1 SV=2	0	61.3365	31.7073	11	21	11	1	492	53.785	4.7	0.909	0.896	0.941	0.891	0.911	0.833	0.759	0.733	0.791	0.77	0.793	0.962	98.3	97	101.8	96.4	108.2	108.4	99.1	90.3	87.2	94.2	91.6	94.3	114.4	119	9	9	9	9	9	8	8	8	8
FALSE	High	Master Protein	Q00325	Phosphate carrier protein, mitochondrial OS=Homo sapiens GN=SLC25A3 PE=1 SV=2	0	61.3138	23.2044	10	61	10	1	362	40.069	9.38	0.766	0.44	1.508	0.701	0.836	0.729	0.874	0.682	0.984	1.022	1.509	0.879	98.9	56.8	194.7	90.5	129.1	88.4	77.1	92.4	72.1	104.1	108.1	159.6	92.9	105.7	10	10	10	10	10	11	11	11	11
FALSE	High	Master Protein	Q13464	Rho-associated protein kinase 1 OS=Homo sapiens GN=ROCK1 PE=1 SV=1	0	61.2512	13.4417	17	26	15	1	1354	158.076	5.9	1.141	0.901	0.996	0.91	0.748	0.734	0.945	0.761	1.1	0.927	1.021	0.857	108.2	85.4	94.4	86.2	94.8	83.3	81.8	105.3	84.8	122.4	103.2	113.7	95.4	111.4	10	10	10	10	10	10	10	10	10
FALSE	High	Master Protein	I3L504	Eukaryotic translation initiation factor 5A-1 OS=Homo sapiens GN=EIF5A PE=1 SV=1	0	61.2404	39.2473	7	40	7	1	186	20.49	5.25	1.335	0.969	1.041	0.813	0.87	0.88	1.019	0.955	1.209	1.147	1.166	1.01	134	97.3	104.5	81.6	100.4	84.8	85.7	99.3	93.1	117.9	111.8	113.6	98.4	97.5	6	6	6	6	6	8	8	8	8
FALSE	High	Master Protein	A1L0T0	Acetolactate synthase-like protein OS=Homo sapiens GN=ILVBL PE=1 SV=2	0	61.2166	22.7848	10	24	10	1	632	67.825	8.15	0.807	0.826	0.942	1.148	0.88	0.837	1.136	1.026	0.962	1.01	0.895	1.072	84.5	86.6	98.7	120.3	104.8	90.4	85.9	116.7	105.4	98.8	103.8	91.9	110.1	102.7	8	8	8	8	8	9	9	9	9
FALSE	High	Master Protein	E9PGN7	Plasma protease C1 inhibitor OS=Homo sapiens GN=SERPING1 PE=1 SV=1	0	61.1855	15.8379	8	33	8	1	543	59.455	6.76	0.877	1.545	0.626	1.14	1.427	1.048	1.185	1.221	1.179	1.297	0.82	0.828	82.8	145.8	59.1	107.6	94.4	128.5	94.3	106.7	109.9	106.1	116.7	73.8	74.5	90	8	8	8	8	8	9	9	9	9
FALSE	High	Master Protein	P34949	Mannose-6-phosphate isomerase OS=Homo sapiens GN=MPI PE=1 SV=2	0	61.1685	31.4421	8	20	8	1	423	46.626	5.95	0.989	0.994	0.923	0.911	0.996	0.892	1.1	1.004	1.032	0.973	0.855	0.925	98.5	99	91.9	90.8	99.6	102.1	91.4	112.8	102.8	105.8	99.7	87.6	94.8	102.5	7	7	7	7	7	8	8	8	8
FALSE	High	Master Protein	H7C4C5	Microtubule-associated protein (Fragment) OS=Homo sapiens GN=MAP4 PE=1 SV=1	0	61.0792	32.86	15	39	1	1	493	50.945	10.21	1.032	0.961	1.025	1.006	0.857	0.977	0.853	1.003	0.884	0.948	0.81	0.882	70.1	65.3	69.7	68.4	67.9	88.5	100.9	88.1	103.6	91.3	97.9	83.6	91.1	103.3	1	1	1	1	1	1	1	1	1
FALSE	High	Master Protein	O00584	Ribonuclease T2 OS=Homo sapiens GN=RNASET2 PE=1 SV=2	0	61.0489	32.8125	8	44	8	1	256	29.462	7.08	0.834	1.103	0.812	1.436	1.546	1.545	1.015	1.047	0.789	0.855	0.702	0.994	76.6	101.3	74.5	131.9	91.8	148.6	148.5	97.6	100.7	75.9	82.2	67.5	95.5	96.1	8	8	8	8	8	9	9	9	9
FALSE	High	Master Protein	Q8NC56	LEM domain-containing protein 2 OS=Homo sapiens GN=LEMD2 PE=1 SV=1	0	61.0455	29.2247	15	33	15	1	503	56.94	9	0.948	0.715	1.045	0.923	1.044	1.017	1.056	0.971	0.928	0.955	1.054	0.965	104.5	78.9	115.2	101.7	110.2	104.1	101.3	105.3	96.8	92.6	95.2	105.1	96.2	99.7	13	13	13	13	13	11	11	11	11
FALSE	High	Master Protein	Q6PHW0	Iodotyrosine deiodinase 1 OS=Homo sapiens GN=IYD PE=1 SV=2	0	61.0099	36.3322	9	44	9	1	289	33.338	7.61	0.781	0.888	0.75	1.314	1.446	1.442	1.157	0.994	0.803	1.133	0.798	1.35	81.8	93	78.6	137.6	104.7	132	131.7	105.7	90.8	73.4	103.5	72.9	123.2	91.3	9	9	9	9	9	8	8	8	8
FALSE	High	Master Protein	P22059	Oxysterol-binding protein 1 OS=Homo sapiens GN=OSBP PE=1 SV=1	0	61.0096	17.596	13	24	13	1	807	89.365	7.3	0.959	0.845	0.994	1.045	0.948	0.901	0.966	1.005	1.003	0.959	1.01	0.989	101.9	89.8	105.7	111.1	106.3	97.5	92.6	99.4	103.4	103.1	98.6	103.9	101.8	102.8	10	10	10	10	10	10	10	10	10
FALSE	High	Master Protein	O15031	Plexin-B2 OS=Homo sapiens GN=PLXNB2 PE=1 SV=3	0	60.964	10.2829	14	25	14	1	1838	204.997	6.24	0.927	0.863	0.956	1.084	1.168	1.209	1.053	1.034	1	1.026	0.933	1.151	91.5	85.2	94.3	107	98.7	111.3	115.1	100.3	98.4	95.2	97.7	88.9	109.6	95.2	10	10	10	10	10	10	10	10	10
FALSE	High	Master Protein	Q93034	Cullin-5 OS=Homo sapiens GN=CUL5 PE=1 SV=4	0	60.9229	17.6923	14	27	14	1	780	90.897	7.94	0.893	0.756	1.016	0.895	0.827	0.771	0.904	0.82	0.888	0.86	0.927	0.794	99.8	84.5	113.6	100	111.7	96.2	89.8	105.1	95.4	103.3	100.1	107.9	92.4	116.4	10	10	10	10	10	12	12	12	12
FALSE	High	Master Protein	P46060	Ran GTPase-activating protein 1 OS=Homo sapiens GN=RANGAP1 PE=1 SV=1	0	60.7764	18.3986	9	24	9	1	587	63.502	4.68	1.165	1.018	0.786	0.948	0.812	0.766	0.869	0.812	1.122	1.072	1.14	0.913	111.6	97.5	75.3	90.8	95.8	86.3	81.5	92.4	86.3	119.2	113.9	121.2	97	106.3	8	8	8	8	8	8	8	8	8
FALSE	High	Master Protein	Q9NUQ9	Protein FAM49B OS=Homo sapiens GN=FAM49B PE=1 SV=1	0	60.7304	41.6667	10	29	9	1	324	36.725	6.06	1.269	1.089	0.731	0.909	0.777	0.766	0.97	0.857	1.34	1.173	0.894	1.013	125.3	107.6	72.2	89.8	98.8	80.1	79	100	88.4	138.2	120.9	92.1	104.5	103.1	8	8	8	8	8	9	9	9	9
FALSE	High	Master Protein	P62834	Ras-related protein Rap-1A OS=Homo sapiens GN=RAP1A PE=1 SV=1	0	60.6939	50	8	34	5	1	184	20.974	6.67	1.208	1.232	0.743	1.075	1.026	0.906	1.174	1.032	1.15	1.179	0.916	1.075	109.8	112	67.5	97.7	90.9	98	86.6	112.2	98.6	109.8	112.6	87.5	102.7	95.5	6	6	6	6	6	5	5	5	5
FALSE	High	Master Protein	P30419	Glycylpeptide N-tetradecanoyltransferase 1 OS=Homo sapiens GN=NMT1 PE=1 SV=2	0	60.6848	29.4355	12	28	9	1	496	56.77	7.8	1.22	1.073	1.121	0.853	0.799	0.901	0.861	0.915	1.018	1.026	1.136	0.956	120	105.5	110.3	83.8	98.3	83.5	94.1	90	95.7	106.4	107.3	118.7	100	104.5	11	11	11	11	11	10	10	10	10
FALSE	High	Master Protein	P02511	Alpha-crystallin B chain OS=Homo sapiens GN=CRYAB PE=1 SV=2	0	60.5718	38.8571	7	61	7	1	175	20.146	7.33	0.64	0.7	0.953	1.286	1.19	1.389	1.366	1.27	0.895	0.95	1.021	1.305	62.3	68.1	92.8	125.3	97.4	103.8	121.1	119.1	110.7	78	82.8	89	113.8	87.2	8	8	8	8	8	8	8	8	8
FALSE	High	Master Protein	Q9Y2E5	Epididymis-specific alpha-mannosidase OS=Homo sapiens GN=MAN2B2 PE=1 SV=4	0	60.561	15.9564	12	23	12	1	1009	113.908	7.24	0.768	1.091	0.6	1.277	1.634	1.695	1.394	1.337	0.889	0.945	0.698	0.82	73.7	104.7	57.6	122.6	96	142	147.3	121.1	116.2	77.3	82.1	60.7	71.2	86.9	9	9	9	9	9	9	9	9	9
FALSE	High	Master Protein	O75131	Copine-3 OS=Homo sapiens GN=CPNE3 PE=1 SV=1	0	60.5315	24.2086	10	26	10	1	537	60.092	5.85	0.969	0.981	0.944	1.03	0.907	1.099	0.991	1.067	1	0.977	1.028	1.117	96.5	97.7	94	102.6	99.6	89.2	108.1	97.5	105	98.4	96.2	101.2	110	98.4	9	9	9	9	9	9	9	9	9
FALSE	High	Master Protein	A0A1W2PRS1	Lysosome membrane protein 2 (Fragment) OS=Homo sapiens GN=SCARB2 PE=1 SV=1	0	60.4795	22.5434	10	43	10	1	519	58.121	5.15	0.794	0.896	0.991	1.028	1.218	1.258	1.148	0.984	0.878	0.888	1.02	0.879	89.8	101.3	112	116.3	113.1	118.8	122.7	111.9	96	85.6	86.6	99.5	85.8	97.5	10	10	10	10	10	8	8	8	8
FALSE	High	Master Protein	Q9Y277	Voltage-dependent anion-selective channel protein 3 OS=Homo sapiens GN=VDAC3 PE=1 SV=1	0	60.4384	34.629	8	43	7	1	283	30.639	8.66	0.798	0.935	1.266	0.909	0.928	0.932	0.912	0.79	0.924	0.998	1	0.992	80.4	94.3	127.7	91.6	100.8	99.7	100.2	98	85	99.3	107.3	107.5	106.7	107.5	6	6	6	6	6	7	7	7	7
FALSE	High	Master Protein	P51812	Ribosomal protein S6 kinase alpha-3 OS=Homo sapiens GN=RPS6KA3 PE=1 SV=1	0	60.4216	18.9189	12	30	7	1	740	83.683	6.89	1.117	0.894	0.835	0.895	0.877	0.888	1.004	0.8	1.126	1.002	1.076	1.059	103.5	82.8	77.4	83	92.7	89.9	91	102.9	82	115.3	102.6	110.2	108.5	102.4	6	6	6	6	6	5	5	5	5
FALSE	High	Master Protein	P68036	Ubiquitin-conjugating enzyme E2 L3 OS=Homo sapiens GN=UBE2L3 PE=1 SV=1	0	60.4096	68.1818	7	32	7	1	154	17.85	8.51	1.393	1.117	1.057	0.881	0.891	0.825	0.954	0.954	1.101	1.022	1.001	0.94	140.2	112.4	106.5	88.7	100.7	91.9	85.2	98.4	98.5	113.6	105.5	103.3	96.9	103.2	6	6	6	6	6	7	7	7	7
FALSE	High	Master Protein	H3BPE7	RNA-binding protein FUS OS=Homo sapiens GN=FUS PE=1 SV=1	0	60.3751	13.2827	7	39	5	1	527	53.465	9.36	1.273	1.083	1.306	0.547	0.59	0.653	0.765	0.823	1.03	1.08	0.974	1.006	137.4	116.9	140.9	59	107.9	66.9	74	86.8	93.3	116.7	122.4	110.4	114	113.3	7	7	7	7	7	7	7	7	7
FALSE	High	Master Protein	P17174	Aspartate aminotransferase, cytoplasmic OS=Homo sapiens GN=GOT1 PE=1 SV=3	0	60.3732	28.5714	9	30	9	1	413	46.219	7.01	0.829	0.996	1.122	1.107	0.996	0.901	1.055	1.122	0.977	0.988	0.895	1.019	86.2	103.6	116.8	115.3	104.1	99.3	89.9	105.2	111.9	97.4	98.5	89.2	101.7	99.7	9	9	9	9	9	7	7	7	7
FALSE	High	Master Protein	P23634	Plasma membrane calcium-transporting ATPase 4 OS=Homo sapiens GN=ATP2B4 PE=1 SV=2	0	60.3341	15.9549	15	24	9	1	1241	137.833	6.6	0.919	0.792	0.793	1.043	0.992	0.869	1.068	0.937	1.046	0.995	0.879	0.857	97.7	84.2	84.2	110.8	106.3	104.8	91.8	112.9	99	110.5	105.2	92.9	90.5	105.7	11	11	11	11	11	9	9	9	9
FALSE	High	Master Protein	P49755	Transmembrane emp24 domain-containing protein 10 OS=Homo sapiens GN=TMED10 PE=1 SV=2	0	60.3211	37.8995	8	46	8	1	219	24.96	7.44	1.106	0.803	1.167	0.982	0.854	0.921	0.96	0.956	0.979	1.091	1.112	1.012	115.6	83.9	122	102.7	104.5	85.8	92.6	96.5	96.1	98.4	109.6	111.7	101.7	100.5	8	8	8	8	8	8	8	8	8
FALSE	High	Master Protein	Q8WU39	Marginal zone B- and B1-cell-specific protein OS=Homo sapiens GN=MZB1 PE=1 SV=1	0	60.3081	46.5608	6	26	6	1	189	20.681	5.57	2.106	1.709	0.37	0.715	0.578	0.444	0.528	0.705	1.543	1.222	1.27	1.023	178.1	144.5	31.3	60.4	84.6	58.5	45	53.5	71.4	156.3	123.8	128.6	103.6	101.3	6	6	6	6	6	5	5	5	5
FALSE	High	Master Protein	P62979	Ubiquitin-40S ribosomal protein S27a OS=Homo sapiens GN=RPS27A PE=1 SV=2	0	60.289	58.3333	8	255	2	1	156	17.953	9.64	1.13	1.179	1.183	0.873	0.879	0.907	0.943	0.928	0.958	0.861	0.88	0.891	109.2	114	114.4	84.4	96.7	95.9	98.9	102.9	101.2	104.5	93.9	96	97.2	109.1	8	8	8	8	8	8	8	8	8
FALSE	High	Master Protein	P31153	S-adenosylmethionine synthase isoform type-2 OS=Homo sapiens GN=MAT2A PE=1 SV=1	0	60.236	27.0886	8	35	8	1	395	43.633	6.48	0.896	0.941	0.942	1.015	0.964	0.905	1.018	0.92	0.968	0.884	0.923	1.007	97.2	102.1	102.2	110.1	108.5	101.4	95.3	107.1	96.8	101.8	93	97.1	105.9	105.2	8	8	8	8	8	8	8	8	8
FALSE	High	Master Protein	P48637	Glutathione synthetase OS=Homo sapiens GN=GSS PE=1 SV=1	0	60.2334	37.5527	15	38	15	1	474	52.352	5.92	0.915	1.04	1.056	1.025	1.012	0.943	1.103	1.111	0.981	0.925	0.93	1.119	97.1	110.3	112.1	108.8	106.1	99.7	92.9	108.7	109.4	96.6	91.1	91.6	110.3	98.5	13	13	13	13	13	13	13	13	13
FALSE	High	Master Protein	H0YNJ6	GMP reductase OS=Homo sapiens GN=GMPR2 PE=1 SV=1	0	60.2099	31.6159	10	34	9	1	427	46.908	8.51	0.885	1.036	0.897	1.009	1.082	1.138	1.103	1.123	0.962	0.943	0.916	1.053	90.6	106.1	91.9	103.4	102.4	104.8	110.2	106.8	108.8	93.1	91.4	88.7	102	96.8	9	9	9	9	9	9	9	9	9
FALSE	High	Master Protein	Q9BZZ5	Apoptosis inhibitor 5 OS=Homo sapiens GN=API5 PE=1 SV=3	0	60.2065	24.4275	11	30	11	1	524	58.968	7.34	1.198	0.79	0.99	0.923	0.911	0.952	0.932	0.881	1.097	1.027	0.959	1.002	125.8	83	103.9	96.9	105	93.9	98.2	96.1	90.9	113.2	105.9	98.9	103.3	103.2	6	6	6	6	6	10	10	10	10
FALSE	High	Master Protein	P26583	High mobility group protein B2 OS=Homo sapiens GN=HMGB2 PE=1 SV=2	0	60.2044	38.756	12	57	10	1	209	24.019	7.81	1.955	1.792	0.911	0.641	0.75	0.861	0.791	0.728	1.192	1.571	0.962	0.997	174.8	160.1	81.4	57.3	89.4	78.5	90.1	82.7	76.1	124.7	164.3	100.7	104.3	104.6	12	12	12	12	12	11	11	11	11
FALSE	High	Master Protein	Q5JTV8	Torsin-1A-interacting protein 1 OS=Homo sapiens GN=TOR1AIP1 PE=1 SV=2	0	60.1984	25.0429	13	32	12	1	583	66.208	8.18	1.147	0.779	0.896	0.897	1.007	1.042	1.035	0.971	1.056	1.105	0.941	0.956	123.6	84	96.5	96.7	107.8	100.1	103.6	102.9	96.5	105	109.9	93.6	95	99.4	9	9	9	9	9	12	12	12	12
FALSE	High	Master Protein	P31937	3-hydroxyisobutyrate dehydrogenase, mitochondrial OS=Homo sapiens GN=HIBADH PE=1 SV=2	0	60.1634	24.7024	6	30	6	1	336	35.306	8.13	0.688	0.676	1.588	0.694	0.751	0.708	0.997	0.789	0.954	0.985	1.215	0.865	79.1	77.8	182.7	79.8	115	82.3	77.5	109.2	86.4	104.5	107.8	133	94.7	109.5	6	6	6	6	6	6	6	6	6
FALSE	High	Master Protein	Q9ULZ3	Apoptosis-associated speck-like protein containing a CARD OS=Homo sapiens GN=PYCARD PE=1 SV=2	0	60.1238	38.9744	7	23	7	1	195	21.613	6.34	1.946	1.561	0.724	0.648	0.612	0.615	0.815	0.616	1.352	1.162	1.038	0.731	165.3	132.7	61.5	55.1	85	69.6	69.9	92.7	70	153.8	132.1	118.1	83.1	113.7	7	7	7	7	7	7	7	7	7
FALSE	High	Master Protein	P41091	Eukaryotic translation initiation factor 2 subunit 3 OS=Homo sapiens GN=EIF2S3 PE=1 SV=3	0	60.11	40.2542	13	29	13	1	472	51.077	8.4	1.086	0.894	1.052	0.794	0.784	0.799	0.87	0.768	1.051	0.99	1.165	0.88	116.8	96.2	113.2	85.4	107.5	85.3	86.9	94.6	83.5	114.3	107.7	126.6	95.7	108.7	12	12	12	12	12	8	8	8	8
FALSE	High	Master Protein	P62917	60S ribosomal protein L8 OS=Homo sapiens GN=RPL8 PE=1 SV=2	0	60.0274	34.6304	7	34	7	1	257	28.007	11.03	1.206	1.065	1.21	0.885	0.811	0.761	0.906	0.77	0.978	0.962	1.078	0.961	129.8	114.6	130.2	95.3	107.6	89.5	84	100.1	85	108	106.2	119	106.1	110.4	7	7	7	7	7	7	7	7	7
FALSE	High	Master Protein	P05362	Intercellular adhesion molecule 1 OS=Homo sapiens GN=ICAM1 PE=1 SV=2	0	59.9414	24.0602	11	32	11	1	532	57.789	7.99	0.995	0.932	0.952	0.789	0.753	0.799	0.835	0.794	1.094	0.991	1.191	0.659	100.3	94	96	79.5	100.8	83.2	88.2	92.2	87.8	120.8	109.5	131.5	72.8	110.5	7	7	7	7	7	11	11	11	11
FALSE	High	Master Protein	Q15363	Transmembrane emp24 domain-containing protein 2 OS=Homo sapiens GN=TMED2 PE=1 SV=1	0	59.9336	27.8607	6	35	6	1	201	22.746	5.17	0.942	0.756	1.045	0.899	0.876	0.856	0.889	0.892	0.863	0.84	0.949	0.859	105	84.2	116.4	100.2	111.4	98.3	96.1	99.7	100	96.8	94.2	106.4	96.4	112.2	7	7	7	7	7	7	7	7	7
FALSE	High	Master Protein	Q9BXN1	Asporin OS=Homo sapiens GN=ASPN PE=1 SV=2	0	59.8656	29.4737	11	28	11	1	380	43.389	7.08	0.901	0.754	1.431	0.894	0.984	1.283	0.865	0.681	0.591	0.467	0.599	0.517	69	57.7	109.5	68.4	76.5	128.3	167.3	112.9	88.8	77.1	60.9	78.1	67.5	130.4	11	11	11	11	11	5	5	5	5
FALSE	High	Master Protein	B1AHL2	Fibulin-1 OS=Homo sapiens GN=FBLN1 PE=1 SV=1	0	59.8033	15.9501	10	35	1	1	721	78.277	5.39	1.325	1.062	1.072	0.9	0.895	0.874	0.976	1.135	0.974	0.838	0.869	0.877	78.5	62.9	63.5	53.4	59.3	89.8	87.7	97.9	113.9	97.7	84.1	87.2	88	100.4	1	1	1	1	1	1	1	1	1
FALSE	High	Master Protein	Q9BZQ8	Protein Niban OS=Homo sapiens GN=FAM129A PE=1 SV=1	0	59.7676	20.2586	15	26	15	1	928	103.07	4.78	1.007	0.792	1.191	0.946	0.867	0.794	0.993	0.968	0.97	0.876	1.075	0.826	105.8	83.2	125.1	99.4	105	92.4	84.6	105.8	103.1	103.3	93.3	114.5	88.1	106.5	13	13	13	13	13	8	8	8	8
FALSE	High	Master Protein	Q9ULD0	2-oxoglutarate dehydrogenase-like, mitochondrial OS=Homo sapiens GN=OGDHL PE=1 SV=3	0	59.7615	15.7426	14	34	8	1	1010	114.409	6.65	0.797	0.868	1.118	1.003	0.998	1.024	1.008	1.131	1.124	1.393	0.744	1.245	77.8	84.7	109.1	97.8	97.6	94	96.5	95	106.5	105.9	131.2	70.1	117.2	94.2	7	7	7	7	7	6	6	6	6
FALSE	High	Master Protein	B3KS98	Eukaryotic translation initiation factor 3 subunit H OS=Homo sapiens GN=EIF3S3 PE=1 SV=1	0	59.6891	32.7869	11	24	11	1	366	41.555	7.33	1.042	0.924	0.979	0.933	0.849	0.855	0.867	0.8	1.044	0.986	1.094	0.929	107.1	94.9	100.6	95.8	102.7	90.4	91.1	92.4	85.2	111.2	105	116.5	98.9	106.5	10	10	10	10	10	8	8	8	8
FALSE	High	Master Protein	B4DPQ0	Complement C1r subcomponent OS=Homo sapiens GN=C1R PE=1 SV=1	0	59.6517	21.2796	13	31	12	1	719	81.837	6.37	1.267	1.377	0.655	0.905	1.012	0.856	0.806	0.906	1.116	1.06	0.902	0.656	125.5	136.5	64.9	89.7	99.1	110.1	93.1	87.7	98.5	121.4	115.3	98.1	71.3	108.8	12	12	12	12	12	12	12	12	12
FALSE	High	Master Protein	Q9NP72	Ras-related protein Rab-18 OS=Homo sapiens GN=RAB18 PE=1 SV=1	0	59.602	49.5146	8	26	8	1	206	22.963	5.24	0.895	0.87	0.986	0.994	1.017	0.987	0.972	1.003	0.928	0.898	1.072	1.009	91.2	88.6	100.4	101.2	101.8	102.9	99.8	98.4	101.5	94	90.9	108.5	102.1	101.2	8	8	8	8	8	7	7	7	7
FALSE	High	Master Protein	P06703	Protein S100-A6 OS=Homo sapiens GN=S100A6 PE=1 SV=1	0	59.5845	74.4444	8	65	8	1	90	10.173	5.48	0.98	0.788	2.449	0.759	0.817	1.032	0.974	1.018	1.049	0.733	2.483	0.913	95.3	76.6	238.2	73.9	97.3	70.6	89.1	84.1	87.9	90.6	63.3	214.5	78.8	86.4	8	8	8	8	8	8	8	8	8
FALSE	High	Master Protein	Q15293	Reticulocalbin-1 OS=Homo sapiens GN=RCN1 PE=1 SV=1	0	59.5821	39.2749	11	35	11	1	331	38.866	5	0.917	1.12	1.152	0.911	0.888	1.134	0.836	0.914	0.921	0.995	0.986	0.994	95.6	116.7	120	94.9	104.2	92.9	118.7	87.6	95.7	96.4	104.1	103.2	104.1	104.7	10	10	10	10	10	10	10	10	10
FALSE	High	Master Protein	Q96C23	Aldose 1-epimerase OS=Homo sapiens GN=GALM PE=1 SV=1	0	59.3242	40.6433	10	33	10	1	342	37.742	6.65	0.877	0.933	0.944	0.919	0.843	0.848	1.2	1.108	0.973	0.848	1.014	1.238	93.5	99.4	100.6	98	106.6	83.1	83.6	118.3	109.2	95.9	83.6	100	122	98.5	7	7	7	7	7	8	8	8	8
FALSE	High	Master Protein	P22413	Ectonucleotide pyrophosphatase/phosphodiesterase family member 1 OS=Homo sapiens GN=ENPP1 PE=1 SV=2	0	59.3076	14.5946	14	30	14	1	925	104.857	7.14	0.824	0.953	1.086	1.047	1.134	1.181	0.895	0.877	0.934	0.991	0.788	0.899	90.3	104.4	118.9	114.7	109.6	120	124.9	94.7	92.8	98.8	104.8	83.3	95.1	105.8	8	8	8	8	8	13	13	13	13
FALSE	High	Master Protein	P17480	Nucleolar transcription factor 1 OS=Homo sapiens GN=UBTF PE=1 SV=1	0	59.2385	25.1309	18	33	18	1	764	89.35	5.81	1.191	0.726	1.193	0.738	0.789	0.792	0.911	0.606	1.029	1.127	1.055	1.132	115	70.2	115.3	71.3	96.6	85.3	85.5	98.4	65.4	111.2	121.8	114	122.3	108	15	15	15	15	15	14	14	14	14
FALSE	High	Master Protein	Q08431	Lactadherin OS=Homo sapiens GN=MFGE8 PE=1 SV=2	0	59.1899	27.1318	10	37	10	1	387	43.095	8.15	0.602	0.533	1.741	0.595	0.734	0.861	1.122	1.396	0.866	0.757	0.944	0.83	69.5	61.5	201.1	68.7	115.5	75.7	88.9	115.8	144.1	89.3	78.1	97.4	85.6	103.2	10	10	10	10	10	10	10	10	10
FALSE	High	Master Protein	Q14257	Reticulocalbin-2 OS=Homo sapiens GN=RCN2 PE=1 SV=1	0	59.164	40.0631	10	22	10	1	317	36.854	4.4	0.901	0.961	1.137	0.853	0.784	0.897	1.164	0.871	0.883	0.77	1.027	0.819	95.7	102.1	120.9	90.7	106.3	85.2	97.5	126.5	94.7	96	83.7	111.7	89	108.7	10	10	10	10	10	7	7	7	7
FALSE	High	Master Protein	Q86VB7	Scavenger receptor cysteine-rich type 1 protein M130 OS=Homo sapiens GN=CD163 PE=1 SV=2	0	59.0961	18.9446	19	29	19	1	1156	125.369	5.95	0.992	1.057	0.741	0.983	0.921	0.843	0.969	0.734	1.116	0.974	1.11	0.804	105.1	112	78.5	104.1	106	97.9	89.6	103	78.1	118.6	103.5	118	85.4	106.3	16	16	16	16	16	10	10	10	10
FALSE	High	Master Protein	Q53GQ0	Very-long-chain 3-oxoacyl-CoA reductase OS=Homo sapiens GN=HSD17B12 PE=1 SV=2	0	59.0879	35.8974	10	30	10	1	312	34.302	9.32	0.918	0.635	1.025	1.081	1.057	1.029	1.126	0.997	0.983	1.077	1.001	1.127	105.6	73.1	117.9	124.3	115	101.9	99.2	108.6	96.1	94.7	103.8	96.5	108.6	96.4	8	8	8	8	8	9	9	9	9
FALSE	High	Master Protein	P13716	Delta-aminolevulinic acid dehydratase OS=Homo sapiens GN=ALAD PE=1 SV=1	0	59.0799	40.9091	9	25	9	1	330	36.271	6.79	0.719	1.083	0.73	1.342	1.135	1.103	1.051	1.5	0.873	1.117	0.852	0.934	72.3	109	73.5	135.1	100.6	105.7	102.7	98	139.7	81.3	104.1	79.4	87.1	93.2	8	8	8	8	8	9	9	9	9
FALSE	High	Master Protein	Q96CX2	BTB/POZ domain-containing protein KCTD12 OS=Homo sapiens GN=KCTD12 PE=1 SV=1	0	59.059	47.6923	11	30	11	1	325	35.679	5.64	1.305	1.233	0.699	0.836	0.728	0.72	0.994	0.779	1.212	1.06	0.87	0.793	121.7	114.9	65.2	78	93.2	81.9	81	111.8	87.6	136.3	119.3	97.8	89.2	112.5	10	10	10	10	10	7	7	7	7
FALSE	High	Master Protein	Q07021	Complement component 1 Q subcomponent-binding protein, mitochondrial OS=Homo sapiens GN=C1QBP PE=1 SV=1	0	59.0131	26.2411	5	39	5	1	282	31.343	4.84	1.261	0.85	1.533	0.716	0.802	0.784	0.698	0.706	0.882	0.929	1.175	0.839	123.4	83.2	150.1	70.1	97.9	92	89.9	80	81	101.2	106.6	134.8	96.3	114.7	5	5	5	5	5	5	5	5	5
FALSE	High	Master Protein	P19652	Alpha-1-acid glycoprotein 2 OS=Homo sapiens GN=ORM2 PE=1 SV=2	0	58.9803	34.3284	7	39	5	1	201	23.588	5.11	0.961	1.9	1.032	1.35	1.867	1.286	1.326	1.098	0.733	0.705	0.868	1.227	75.6	149.5	81.2	106.2	78.7	168.2	115.9	119.5	98.9	66	63.5	78.2	110.6	90.1	9	9	9	9	9	7	7	7	7
FALSE	High	Master Protein	P51911	Calponin-1 OS=Homo sapiens GN=CNN1 PE=1 SV=2	0	58.8495	43.0976	10	27	9	1	297	33.15	9.07	1.035	0.931	0.543	2.413	1.084	0.965	1.646	1.478	1.504	0.722	0.635	1.047	93	83.7	48.8	216.8	89.8	95.4	84.9	144.8	130	132.3	63.5	55.9	92.1	88	9	9	9	9	9	5	5	5	5
FALSE	High	Master Protein	Q15393	Splicing factor 3B subunit 3 OS=Homo sapiens GN=SF3B3 PE=1 SV=4	0	58.8146	12.9827	14	33	14	1	1217	135.492	5.26	0.96	1.015	0.995	0.89	0.918	0.907	0.876	0.844	0.913	1.001	0.866	1.006	92.3	97.5	95.5	85.5	96.1	95.8	94.6	91.3	88.1	95.2	104.3	90.4	104.9	104.3	12	12	12	12	12	11	11	11	11
FALSE	High	Master Protein	P62714	Serine/threonine-protein phosphatase 2A catalytic subunit beta isoform OS=Homo sapiens GN=PPP2CB PE=1 SV=1	0	58.7623	37.8641	9	34	2	1	309	35.552	5.43	0.98	1.008	0.948	1.046	1.061	0.994	1.064	1.029	1.009	0.962	0.937	1.076	94.9	97.6	91.8	101.3	96.8	104.4	97.8	104.8	101.3	99.3	94.7	92.2	106	98.4	8	8	8	8	8	8	8	8	8
FALSE	High	Master Protein	Q14151	Scaffold attachment factor B2 OS=Homo sapiens GN=SAFB2 PE=1 SV=1	0	58.7026	13.1165	10	22	4	1	953	107.408	6.16	1.086	0.899	1.061	0.724	0.586	0.557	0.656	0.544	0.902	0.931	0.985	0.872	106.6	88.3	104.2	71.1	98.2	74.6	71	83.5	69.3	114.9	118.6	125.4	111.1	127.3	4	4	4	4	4	1	1	1	1
FALSE	High	Master Protein	Q15417	Calponin-3 OS=Homo sapiens GN=CNN3 PE=1 SV=1	0	58.6452	44.0729	11	31	9	1	329	36.391	6.05	1.386	0.967	0.889	1.081	1.024	1.009	1.088	1.076	1.171	1.118	1.218	1.238	124.2	86.7	79.7	96.9	89.6	92.6	91.2	98.4	97.3	105.9	101.1	110.1	111.9	90.4	9	9	9	9	9	10	10	10	10
FALSE	High	Master Protein	P30040	Endoplasmic reticulum resident protein 29 OS=Homo sapiens GN=ERP29 PE=1 SV=4	0	58.611	37.1648	9	60	9	1	261	28.975	7.31	1.181	1.065	1.028	1.036	0.916	0.926	1.057	1.002	1.036	1.018	1.092	1.17	116.3	105	101.3	102.1	98.5	89.8	90.8	103.6	98.2	101.5	99.8	107.1	114.7	98	9	9	9	9	9	9	9	9	9
FALSE	High	Master Protein	P10253	Lysosomal alpha-glucosidase OS=Homo sapiens GN=GAA PE=1 SV=4	0	58.6098	18.1723	10	32	10	1	952	105.257	6	0.678	0.905	0.89	1.414	1.178	1.302	1.387	1.295	1.059	1.1	0.868	1.001	58.6	78.2	76.9	122.2	86.4	104	115	122.5	114.4	93.5	97.1	76.6	88.4	88.3	8	8	8	8	8	10	10	10	10
FALSE	High	Master Protein	O15371	Eukaryotic translation initiation factor 3 subunit D OS=Homo sapiens GN=EIF3D PE=1 SV=1	0	58.5284	22.4453	10	22	10	1	548	63.932	6.05	1.056	0.772	1.103	0.856	0.804	0.851	0.905	0.791	1.075	1.003	1.087	1.021	111.3	81.4	116.3	90.2	105.4	85.4	90.4	96.1	84	114.3	106.6	115.5	108.5	106.3	8	8	8	8	8	8	8	8	8
FALSE	High	Master Protein	P29992	Guanine nucleotide-binding protein subunit alpha-11 OS=Homo sapiens GN=GNA11 PE=1 SV=2	0	58.4643	37.6045	11	37	7	1	359	42.097	5.69	0.847	0.76	0.759	1.204	1.229	1.127	1.307	1.163	0.954	1.014	0.881	1.131	86.3	77.4	77.3	122.6	101.8	114.3	104.8	121.5	108.1	88.7	94.2	81.9	105.1	93	11	11	11	11	11	9	9	9	9
FALSE	High	Master Protein	Q15942	Zyxin OS=Homo sapiens GN=ZYX PE=1 SV=1	0	58.398	27.0979	10	28	10	1	572	61.238	6.67	1.375	1.271	0.915	0.852	0.751	0.739	0.817	0.793	1.022	0.94	1.038	1.111	126.1	116.6	83.9	78.1	91.7	83.2	81.9	90.5	87.8	113.1	104.1	115	123	110.7	10	10	10	10	10	6	6	6	6
FALSE	High	Master Protein	O15400	Syntaxin-7 OS=Homo sapiens GN=STX7 PE=1 SV=4	0	58.3479	40.2299	8	31	8	1	261	29.797	5.55	1.44	1.508	0.809	0.868	0.826	0.848	0.931	0.858	0.975	0.998	0.874	0.852	131.7	138	74	79.4	91.5	91.6	94.1	103.3	95.2	108.2	110.8	97	94.6	110.9	8	8	8	8	8	7	7	7	7
FALSE	High	Master Protein	Q14677	Clathrin interactor 1 OS=Homo sapiens GN=CLINT1 PE=1 SV=1	0	58.2629	21.44	13	26	13	1	625	68.216	6.42	1.237	0.936	0.918	0.977	0.946	1.063	0.95	0.892	0.997	0.942	1.038	0.988	128.7	97.4	95.5	101.7	104.1	97.4	109.4	97.8	91.8	102.6	97	106.8	101.7	102.9	10	10	10	10	10	12	12	12	12
FALSE	High	Master Protein	Q9BX97	Plasmalemma vesicle-associated protein OS=Homo sapiens GN=PLVAP PE=2 SV=1	0	58.1964	26.0181	10	32	10	1	442	50.562	8.79	0.926	1.01	0.622	1.347	1.291	1.361	1.37	1.374	0.838	1.028	0.684	1.117	101	110.3	67.9	147.1	109.2	116.2	122.5	123.3	123.7	75.4	92.6	61.5	100.5	90	8	8	8	8	8	9	9	9	9
FALSE	High	Master Protein	P39019	40S ribosomal protein S19 OS=Homo sapiens GN=RPS19 PE=1 SV=2	0	58.1682	44.1379	8	53	8	1	145	16.051	10.32	1.406	1.176	1.119	0.773	0.794	0.901	0.861	0.838	0.953	1.005	1.058	0.932	141	118	112.3	77.5	100.3	86.2	97.8	93.4	90.9	103.5	109.1	114.9	101.2	108.5	8	8	8	8	8	9	9	9	9
FALSE	High	Master Protein	D6RBZ0	Heterogeneous nuclear ribonucleoprotein A/B OS=Homo sapiens GN=HNRNPAB PE=1 SV=1	0	58.1398	27.2171	8	57	6	1	327	35.66	6.95	1.222	0.844	1.077	0.744	0.828	0.782	0.779	0.745	0.85	0.881	0.962	0.75	129.7	89.7	114.4	79	106.2	99.3	93.7	93.3	89.3	101.9	105.6	115.3	89.9	119.8	6	6	6	6	6	6	6	6	6
FALSE	High	Master Protein	P61221	ATP-binding cassette sub-family E member 1 OS=Homo sapiens GN=ABCE1 PE=1 SV=1	0	58.1382	29.3823	15	27	15	1	599	67.271	8.34	1.181	1.046	0.984	0.749	0.847	0.823	0.829	0.835	1.037	0.999	1.028	0.879	124.6	110.3	103.8	79	105.5	91.4	88.9	89.6	90.2	112	107.8	111	94.9	108	13	13	13	13	13	10	10	10	10
FALSE	High	Master Protein	P21283	V-type proton ATPase subunit C 1 OS=Homo sapiens GN=ATP6V1C1 PE=1 SV=4	0	58.0804	38.4817	14	32	14	1	382	43.914	7.46	1.006	0.735	1.233	0.866	0.723	0.719	0.884	0.726	0.959	0.837	1.049	0.753	97.1	70.9	118.9	83.5	96.5	85.7	85.2	104.7	86	113.6	99.2	124.3	89.2	118.5	12	12	12	12	12	12	12	12	12
FALSE	High	Master Protein	P60953	Cell division control protein 42 homolog OS=Homo sapiens GN=CDC42 PE=1 SV=2	0	58.0364	35.6021	6	67	5	1	191	21.245	6.55	1.268	1.224	0.932	0.865	0.828	0.766	1.013	0.817	1.124	0.976	0.979	0.859	124.1	119.8	91.3	84.7	97.9	90.1	83.4	110.3	88.9	122.3	106.2	106.5	93.5	108.8	5	5	5	5	5	5	5	5	5
FALSE	High	Master Protein	P35573	Glycogen debranching enzyme OS=Homo sapiens GN=AGL PE=1 SV=3	0	58.0279	12.2715	16	21	16	1	1532	174.652	6.76	0.958	0.944	0.835	1.068	0.994	1.003	1.087	1.096	1.009	1.015	0.915	1.089	96.2	94.8	83.8	107.2	100.4	96.4	97.3	105.4	106.2	97.8	98.4	88.7	105.6	97	9	9	9	9	9	10	10	10	10
FALSE	High	Master Protein	P46821	Microtubule-associated protein 1B OS=Homo sapiens GN=MAP1B PE=1 SV=2	0	57.9312	8.22528	16	25	15	1	2468	270.468	4.81	0.953	0.966	0.853	1.107	0.963	0.97	1.185	1.073	1.069	0.882	0.917	1.002	82.6	83.7	73.9	95.9	86.6	94.8	95.5	116.7	105.6	105.2	86.8	90.2	98.7	98.4	13	13	13	13	13	10	10	10	10
FALSE	High	Master Protein	Q9Y2D5	A-kinase anchor protein 2 OS=Homo sapiens GN=AKAP2 PE=1 SV=3	0	57.9116	20.3725	13	23	13	1	859	94.603	5.11	1.151	1.042	0.726	1.053	1.246	1.187	0.965	1.068	0.92	1.001	0.939	1.186	105.3	95.4	66.4	96.3	91.5	116.9	111.3	90.6	100.2	86.3	93.9	88.1	111.3	93.8	11	11	11	11	11	9	9	9	9
FALSE	High	Master Protein	Q16698	2,4-dienoyl-CoA reductase, mitochondrial OS=Homo sapiens GN=DECR1 PE=1 SV=1	0	57.8603	29.8507	10	42	10	1	335	36.045	9.28	0.941	0.934	1.166	0.891	0.883	0.801	0.928	0.807	1.029	1.013	1.105	0.896	97.1	96.4	120.4	92	103.2	94.8	86	99.7	86.7	110.5	108.8	118.7	96.2	107.4	10	10	10	10	10	6	6	6	6
FALSE	High	Master Protein	P30048	Thioredoxin-dependent peroxide reductase, mitochondrial OS=Homo sapiens GN=PRDX3 PE=1 SV=3	0	57.801	42.9688	8	40	8	1	256	27.675	7.78	0.814	0.78	1.481	0.673	0.684	0.723	0.734	0.677	0.941	0.935	1.236	0.812	96.6	92.6	175.8	79.9	118.7	79.8	84.2	85.6	79	109.6	108.9	144	94.6	116.5	7	7	7	7	7	8	8	8	8
FALSE	High	Master Protein	H3BVG0	Nuclear pore complex protein Nup93 OS=Homo sapiens GN=NUP93 PE=1 SV=1	0	57.7983	20.3409	19	31	19	1	880	99.492	5.73	1.047	0.709	1.025	0.981	0.931	0.921	0.905	0.794	1.007	1.075	1.068	0.978	97.7	66.2	95.5	91.5	93.2	97.5	96.4	94.8	83.1	105.4	112.5	111.8	102.4	104.7	13	13	13	13	13	14	14	14	14
FALSE	High	Master Protein	Q92598	Heat shock protein 105 kDa OS=Homo sapiens GN=HSPH1 PE=1 SV=1	0	57.7618	18.1818	15	27	13	1	858	96.804	5.39	1.029	0.906	1.098	0.816	0.855	0.792	0.884	0.845	1.039	1	1.153	0.859	107	94.2	114.1	84.8	104	91.1	84.4	94.3	90.2	110.8	106.7	123	91.6	106.6	13	13	13	13	13	11	11	11	11
FALSE	High	Master Protein	P62906	60S ribosomal protein L10a OS=Homo sapiens GN=RPL10A PE=1 SV=2	0	57.7443	29.9539	7	43	7	1	217	24.816	9.94	1.34	1.057	1.128	0.899	0.814	0.788	0.858	0.76	0.997	0.993	1.083	0.992	123.8	97.7	104.2	83	92.4	89.2	86.4	94.1	83.3	109.3	108.8	118.7	108.8	109.6	8	8	8	8	8	8	8	8	8
FALSE	High	Master Protein	Q14019	Coactosin-like protein OS=Homo sapiens GN=COTL1 PE=1 SV=3	0	57.7306	68.3099	10	50	10	1	142	15.935	5.67	2.275	1.635	0.508	0.557	0.461	0.436	0.55	0.376	1.551	1.319	0.853	0.748	192.9	138.6	43	47.3	84.8	60	56.7	71.5	49	201.7	171.5	110.9	97.3	130.1	10	10	10	10	10	10	10	10	10
FALSE	High	Master Protein	P08779	Keratin, type I cytoskeletal 16 OS=Homo sapiens GN=KRT16 PE=1 SV=4	0	57.7132	24.1015	11	40	2	1	473	51.236	5.05	0.816	2.925	0.974	1.633	0.922	1.208	1.114	1.053	1.228	1.474	1.042	1.225	40.3	144.7	48.2	80.8	49.5	82.5	108	99.6	94.2	109.8	131.8	93.2	109.5	89.4	2	2	2	2	2	1	1	1	1
FALSE	High	Master Protein	P50148	Guanine nucleotide-binding protein G(q) subunit alpha OS=Homo sapiens GN=GNAQ PE=1 SV=4	0	57.6793	32.0334	9	31	7	1	359	42.115	5.68	0.938	0.947	0.798	1.1	1.129	1.075	1.162	1.18	0.966	0.971	0.841	1.048	89.2	90	75.9	104.6	95.1	110.3	105	113.6	115.3	94.4	94.9	82.2	102.4	97.7	7	7	7	7	7	6	6	6	6
FALSE	High	Master Protein	P61163	Alpha-centractin OS=Homo sapiens GN=ACTR1A PE=1 SV=1	0	57.6271	31.9149	11	41	6	1	376	42.587	6.64	0.935	0.906	0.813	0.989	1	0.956	0.987	0.937	0.981	0.98	1.041	0.908	102.3	99.1	89	108.2	109.4	103.3	98.7	101.9	96.8	101.2	101.2	107.5	93.8	103.3	10	10	10	10	10	10	10	10	10
FALSE	High	Master Protein	Q9UKG1	DCC-interacting protein 13-alpha OS=Homo sapiens GN=APPL1 PE=1 SV=1	0	57.6053	24.6827	13	21	13	1	709	79.614	5.41	1.043	1.065	0.81	1.023	1.255	1.081	1.098	1.062	1.054	0.988	0.894	1.231	105	107.3	81.6	103	100.7	118.5	102.1	103.6	100.3	99.5	93.3	84.4	116.2	94.4	12	12	12	12	12	6	6	6	6
FALSE	High	Master Protein	Q96HE7	ERO1-like protein alpha OS=Homo sapiens GN=ERO1A PE=1 SV=2	0	57.6025	26.4957	9	20	8	1	468	54.358	5.68	1.023	0.888	0.914	0.919	0.777	0.725	0.794	0.876	0.819	0.797	0.966	0.834	103.1	89.5	92.1	92.7	100.8	92.4	86.2	94.4	104.2	97.3	94.7	114.9	99.1	118.9	9	9	9	9	9	3	3	3	3
FALSE	High	Master Protein	Q9UMS4	Pre-mRNA-processing factor 19 OS=Homo sapiens GN=PRPF19 PE=1 SV=1	0	57.4822	27.381	11	35	11	1	504	55.146	6.61	1.062	0.947	1.148	0.809	0.824	0.928	0.849	0.781	0.96	0.902	0.976	0.923	109.6	97.7	118.4	83.5	103.1	91.2	102.6	93.9	86.4	106.2	99.8	107.9	102.1	110.6	9	9	9	9	9	10	10	10	10
FALSE	High	Master Protein	Q9Y2S2	Lambda-crystallin homolog OS=Homo sapiens GN=CRYL1 PE=1 SV=3	0	57.453	35.4232	10	32	10	1	319	35.396	6.18	0.835	0.782	0.82	1.166	1.065	0.985	1.195	1.117	0.964	0.944	0.888	1.194	83	77.7	81.5	115.9	99.4	102.1	94.4	114.5	107	92.4	90.4	85.1	114.5	95.8	9	9	9	9	9	10	10	10	10
FALSE	High	Master Protein	P04003	C4b-binding protein alpha chain OS=Homo sapiens GN=C4BPA PE=1 SV=2	0	57.443	24.6231	13	36	13	1	597	66.989	7.3	0.863	1.415	0.621	1.113	1.107	0.949	0.846	1.411	0.714	1.317	0.658	0.636	87.7	143.9	63.1	113.2	101.7	113.6	97.4	86.8	144.8	73.3	135.2	67.5	65.3	102.6	11	11	11	11	11	11	11	11	11
FALSE	High	Master Protein	P15104	Glutamine synthetase OS=Homo sapiens GN=GLUL PE=1 SV=4	0	57.4053	28.6863	11	37	11	1	373	42.037	6.89	0.739	0.801	0.692	1.293	0.918	0.966	1.045	1.119	0.816	0.905	0.794	0.975	85.9	93.2	80.5	150.4	116.3	96.1	101.2	109.4	117.1	85.5	94.8	83.1	102	104.7	9	9	9	9	9	9	9	9	9
FALSE	High	Master Protein	O95292	Vesicle-associated membrane protein-associated protein B/C OS=Homo sapiens GN=VAPB PE=1 SV=3	0	57.3277	55.144	12	32	11	1	243	27.211	7.3	0.894	0.869	0.985	1.095	1.137	1.147	1.127	1.143	0.943	0.924	1.085	1.129	95.5	92.9	105.3	117.1	106.9	106.5	107.4	105.6	107	88.3	86.5	101.7	105.7	93.7	10	10	10	10	10	8	8	8	8
FALSE	High	Master Protein	P31947	14-3-3 protein sigma OS=Homo sapiens GN=SFN PE=1 SV=1	0	57.3232	33.4677	8	38	5	1	248	27.757	4.74	1.824	0.59	1.17	0.561	0.529	0.437	0.555	0.329	0.78	0.371	3.116	0.396	144.2	46.6	92.5	44.3	79.1	59.6	49.2	62.5	37.1	87.8	41.7	350.8	44.6	112.6	5	5	5	5	5	4	4	4	4
FALSE	High	Master Protein	P30533	Alpha-2-macroglobulin receptor-associated protein OS=Homo sapiens GN=LRPAP1 PE=1 SV=1	0	57.3096	38.9356	15	39	15	1	357	41.441	8.78	0.782	0.996	0.929	1.102	1.158	1.152	1.173	1.19	0.917	0.952	0.927	1.271	79.1	100.7	93.9	111.4	101.1	106.9	106.3	108.2	109.8	84.6	87.9	85.5	117.3	92.2	12	12	12	12	12	12	12	12	12
FALSE	High	Master Protein	A0A087WXX8	Succinate dehydrogenase [ubiquinone] iron-sulfur subunit, mitochondrial (Fragment) OS=Homo sapiens GN=SDHB PE=1 SV=1	0	57.249	65.8537	11	52	1	1	123	14.134	8.05	0.73	0.839	0.855	0.876	0.651	0.622	0.649	0.645	0.695	0.684	0.806	0.712	70	80.5	82	84	95.9	90.5	86.5	90.3	89.7	96.7	95.1	112	99	139	1	1	1	1	1	1	1	1	1
FALSE	High	Master Protein	E5RIF9	Carbonic anhydrase 1 (Fragment) OS=Homo sapiens GN=CA1 PE=1 SV=1	0	57.1949	70.2703	8	93	1	1	148	16.308	6.25	0.287	1.157	0.212	1.674	0.969	0.574	0.812	0.889	0.837	0.839	0.53	0.987	29.6	119.1	21.8	172.4	103	120.8	71.6	101.3	110.9	104.4	104.6	66.1	123.1	124.7	1	1	1	1	1	1	1	1	1
FALSE	High	Master Protein	O00170	AH receptor-interacting protein OS=Homo sapiens GN=AIP PE=1 SV=2	0	57.1833	41.2121	12	32	12	1	330	37.612	6.29	1.179	1.052	0.887	1.018	1.01	0.962	0.977	0.942	1.171	1.057	1.044	1.046	120.3	107.4	90.5	103.9	102.1	97.9	93.3	94.7	91.3	113.6	102.5	101.2	101.4	97	11	11	11	11	11	9	9	9	9
FALSE	High	Master Protein	P22694	cAMP-dependent protein kinase catalytic subunit beta OS=Homo sapiens GN=PRKACB PE=1 SV=2	0	57.0714	40.1709	12	29	4	1	351	40.597	8.78	1.273	0.985	0.693	1.274	0.972	0.935	1.127	0.933	1.117	1.085	0.949	1.192	127.6	98.7	69.5	127.7	100.2	94.5	90.9	109.6	90.7	108.6	105.5	92.3	115.8	97.2	3	3	3	3	3	3	3	3	3
FALSE	High	Master Protein	P62495	Eukaryotic peptide chain release factor subunit 1 OS=Homo sapiens GN=ETF1 PE=1 SV=3	0	57.0358	23.341	10	32	10	1	437	49	5.71	0.981	0.798	0.926	0.823	0.937	0.903	1.039	0.92	1.085	1.047	1.078	0.956	111.8	90.9	105.5	93.7	114	93.8	90.4	104.1	92.2	108.6	104.8	108	95.8	100.1	9	9	9	9	9	9	9	9	9
FALSE	High	Master Protein	P09488	Glutathione S-transferase Mu 1 OS=Homo sapiens GN=GSTM1 PE=1 SV=3	0	57.0139	42.6606	11	42	1	1	218	25.695	6.7	1.138	1.16	0.662	1.504	1.338	1.167	1.655	1.465	1.262	1.17	0.528	0.65	109.1	111.2	63.5	144.2	95.8	117.3	102.3	145.1	128.4	110.7	102.6	46.3	57	87.7	6	6	6	6	6	6	6	6	6
FALSE	High	Master Protein	O14745	Na(+)/H(+) exchange regulatory cofactor NHE-RF1 OS=Homo sapiens GN=SLC9A3R1 PE=1 SV=4	0	56.999	35.4749	12	36	12	1	358	38.845	5.77	1.236	1.267	0.905	0.943	0.883	0.883	0.813	0.796	1.026	0.956	0.893	1.028	111	113.8	81.3	84.7	89.8	96.5	96.5	88.8	87	112.1	104.4	97.6	112.3	109.2	9	9	9	9	9	11	11	11	11
FALSE	High	Master Protein	C9JNG9	Collagen alpha-3(VI) chain (Fragment) OS=Homo sapiens GN=COL6A3 PE=1 SV=1	0	56.9871	15.113	10	30	2	1	708	77.125	5.43	1.273	0.514	2	0.888	0.685	0.544	0.809	0.811	0.566	0.575	0.446	0.577	126	50.8	198	87.9	99	103.3	82.1	122.1	122.3	85.4	86.7	67.3	87	150.9	2	2	2	2	2	1	1	1	1
FALSE	High	Master Protein	P68400	Casein kinase II subunit alpha OS=Homo sapiens GN=CSNK2A1 PE=1 SV=1	0	56.9775	46.2916	13	20	13	1	391	45.115	7.74	0.851	0.913	0.861	0.991	0.974	1.254	0.893	1.027	0.885	0.963	0.959	1.075	80.3	86.1	81.2	93.5	94.3	97.3	125.1	89.2	102.6	88.4	96.1	95.7	107.3	99.8	9	9	9	9	9	8	8	8	8
FALSE	High	Master Protein	O75306	NADH dehydrogenase [ubiquinone] iron-sulfur protein 2, mitochondrial OS=Homo sapiens GN=NDUFS2 PE=1 SV=2	0	56.9474	28.7257	11	32	11	1	463	52.512	7.55	1.019	1.084	0.727	1.279	1.185	1.166	1.124	1.164	0.973	1.092	1.079	1.147	94.9	101	67.7	119.2	93.2	105.9	104.2	100.5	104	87	97.6	96.5	102.5	89.4	11	11	11	11	11	10	10	10	10
FALSE	High	Master Protein	P50851	Lipopolysaccharide-responsive and beige-like anchor protein OS=Homo sapiens GN=LRBA PE=1 SV=4	0	56.8848	6.81104	17	31	17	1	2863	318.906	5.6	0.844	0.776	1.128	0.846	0.837	0.825	0.951	0.823	0.958	0.903	1.18	0.973	82.5	75.8	110.2	82.7	97.7	88.6	87.2	100.6	87.1	101.3	95.6	124.8	103	105.8	14	14	14	14	14	13	13	13	13
FALSE	High	Master Protein	O15067	Phosphoribosylformylglycinamidine synthase OS=Homo sapiens GN=PFAS PE=1 SV=4	0	56.8488	13.3782	16	27	16	1	1338	144.643	5.76	0.999	1.003	0.951	0.917	0.841	0.885	0.836	0.857	0.935	0.924	0.878	0.847	107.4	107.8	102.2	98.5	107.5	94.7	99.6	94.1	96.4	105.2	104	98.8	95.3	112.6	11	11	11	11	11	13	13	13	13
FALSE	High	Master Protein	Q969V3	Nicalin OS=Homo sapiens GN=NCLN PE=1 SV=2	0	56.7938	22.0249	12	26	12	1	563	62.935	6.89	0.734	0.69	0.967	1.009	1.043	1.05	1.023	1.134	0.919	0.917	0.961	0.985	83.2	78.2	109.6	114.4	113.4	103.2	103.9	101.2	112.2	90.9	90.8	95.1	97.5	98.9	10	10	10	10	10	9	9	9	9
FALSE	High	Master Protein	P04217	Alpha-1B-glycoprotein OS=Homo sapiens GN=A1BG PE=1 SV=4	0	56.757	24.8485	8	30	8	1	495	54.22	5.86	0.866	1.549	0.773	1.086	0.982	0.906	0.988	1.086	0.968	1.116	0.749	0.86	79.5	142.3	71	99.8	91.9	102.5	94.5	103.1	113.4	101	116.5	78.2	89.8	104.4	7	7	7	7	7	6	6	6	6
FALSE	High	Master Protein	Q9UGP8	Translocation protein SEC63 homolog OS=Homo sapiens GN=SEC63 PE=1 SV=2	0	56.743	21.0526	13	29	13	1	760	87.942	5.31	0.851	0.671	1.108	0.997	0.9	0.913	1.103	0.955	0.946	0.988	0.977	1.057	97.4	76.7	126.8	114	114.4	92.1	93.4	112.9	97.7	96.9	101.1	100	108.2	102.3	12	12	12	12	12	10	10	10	10
FALSE	High	Master Protein	Q92538	Golgi-specific brefeldin A-resistance guanine nucleotide exchange factor 1 OS=Homo sapiens GN=GBF1 PE=1 SV=2	0	56.7137	9.46746	15	26	15	1	1859	206.315	5.73	0.983	0.845	0.909	0.975	0.832	0.875	0.913	0.872	1.045	1.015	1.084	0.93	94.5	81.3	87.4	93.8	96.2	87.2	91.6	95.6	91.3	109.4	106.3	113.5	97.4	104.7	11	11	11	11	11	12	12	12	12
FALSE	High	Master Protein	P13611	Versican core protein OS=Homo sapiens GN=VCAN PE=1 SV=3	0	56.6974	5.00589	14	27	7	1	3396	372.59	4.51	1.126	0.499	1.606	0.528	0.454	0.438	1.075	0.622	0.637	0.447	0.991	0.386	108.4	48	154.6	50.9	96.3	66.4	64.1	157.2	90.9	93.2	65.4	144.8	56.4	146.2	14	14	14	14	14	7	7	7	7
FALSE	High	Master Protein	Q6IBS0	Twinfilin-2 OS=Homo sapiens GN=TWF2 PE=1 SV=2	0	56.5851	44.6991	10	22	10	1	349	39.523	6.84	1.433	1.24	0.8	0.836	0.724	0.707	0.95	0.787	1.242	1.054	1.074	0.894	137.8	119.2	77	80.4	96.2	77.4	75.5	101.5	84.1	132.7	112.6	114.7	95.5	106.8	10	10	10	10	10	7	7	7	7
FALSE	High	Master Protein	E9PSI1	Transmembrane 9 superfamily member OS=Homo sapiens PE=3 SV=1	0	56.5741	18.1595	12	21	7	1	815	92.328	6.23	1.178	1.217	0.882	0.946	1.066	1.071	0.952	0.963	1.01	0.944	0.971	1.028	112.9	116.6	84.5	90.7	95.8	106.8	107.3	95.4	96.5	101.2	94.5	97.3	103	100.2	11	11	11	11	11	8	8	8	8
FALSE	High	Master Protein	A0A0A0MR85	Glutathione S-transferase Mu 4 OS=Homo sapiens GN=GSTM4 PE=1 SV=1	0	56.5597	49.0826	11	34	3	1	218	25.547	5.9	0.866	1.198	0.668	1.39									75.4	104.4	58.2	121.1	87.1										3	3	3	3	3
FALSE	High	Master Protein	Q9NZU5	LIM and cysteine-rich domains protein 1 OS=Homo sapiens GN=LMCD1 PE=1 SV=1	0	56.4977	40.5479	13	25	13	1	365	40.806	7.93	0.98	0.985	0.841	1.101	0.881	0.844	1.027	0.85	1.146	0.956	0.999	0.924	94.3	94.8	80.9	105.9	96.2	92.3	88.4	107.5	89.1	120.1	100.2	104.6	96.8	104.7	9	9	9	9	9	10	10	10	10
FALSE	High	Master Protein	O60343	TBC1 domain family member 4 OS=Homo sapiens GN=TBC1D4 PE=1 SV=2	0	56.4773	12.4807	14	20	13	1	1298	146.471	7.01	0.83	0.853	0.67	1.105	0.996	0.949	1.049	1.042	0.955	0.971	0.85	1.13	75.2	77.2	60.7	100	90.5	100.2	95.4	105.4	104.7	96	97.6	85.5	113.6	100.5	9	9	9	9	9	10	10	10	10
FALSE	High	Master Protein	Q9NZA1	Chloride intracellular channel protein 5 OS=Homo sapiens GN=CLIC5 PE=1 SV=3	0	56.4575	28.7805	9	19	7	1	410	46.474	4.82	0.742	0.847	0.769	1.12	1.082	1.203	0.886	1.276	0.681	0.758	0.874	1.257	63.6	72.7	65.9	96	85.7	106.3	118.2	87.1	125.4	66.9	74.5	85.9	123.5	98.2	4	4	4	4	4	4	4	4	4
FALSE	High	Master Protein	P13929	Beta-enolase OS=Homo sapiens GN=ENO3 PE=1 SV=5	0	56.4416	24.1935	8	84	4	1	434	46.957	7.71	0.817	0.984	0.626	1.119	1.088	0.966	1.376	1.182	1.007	0.933	0.687	0.89	74.9	90.3	57.4	102.6	91.7	105.8	93.9	133.8	115	97.9	90.7	66.8	86.5	97.2	1	1	1	1	1	3	3	3	3
FALSE	High	Master Protein	Q8IUX7	Adipocyte enhancer-binding protein 1 OS=Homo sapiens GN=AEBP1 PE=1 SV=1	0	56.3995	15.1986	16	30	16	1	1158	130.847	5.11	0.801	0.666	1.396	0.719	0.486	0.57	0.91	0.71	0.591	0.479	1.023	0.483	66.9	55.6	116.5	60	83.5	68.8	80.8	128.8	100.6	83.7	67.9	145	68.4	141.6	14	14	14	14	14	9	9	9	9
FALSE	High	Master Protein	O60884	DnaJ homolog subfamily A member 2 OS=Homo sapiens GN=DNAJA2 PE=1 SV=1	0	56.3396	40.7767	12	28	12	1	412	45.717	6.48	1.04	0.917	0.97	0.918	0.857	1.229	0.933	1.032	0.965	0.956	0.998	0.984	104.2	91.9	97.3	92	100.2	86	123.3	93.6	103.5	96.9	95.9	100.2	98.7	100.3	9	9	9	9	9	9	9	9	9
FALSE	High	Master Protein	Q9Y394	Dehydrogenase/reductase SDR family member 7 OS=Homo sapiens GN=DHRS7 PE=1 SV=1	0	56.3208	30.0885	7	21	7	1	339	38.274	8.32	0.917	0.839	0.841	1.366	1.077	1.044	1.137	1.001	0.895	0.907	0.985	1.138	96.1	87.9	88	143	104.7	105.5	102.3	111.3	98	87.7	88.8	96.5	111.5	97.9	7	7	7	7	7	6	6	6	6
FALSE	High	Master Protein	O95861	3'(2'),5'-bisphosphate nucleotidase 1 OS=Homo sapiens GN=BPNT1 PE=1 SV=1	0	56.1393	41.2338	9	33	9	1	308	33.371	5.69	0.888	0.979	1.009	0.991	0.851	0.805	0.927	0.883	0.974	0.88	1.019	0.938	86.2	95.1	98	96.3	97.1	92.5	87.5	100.7	96.1	105.9	95.7	110.8	102	108.7	7	7	7	7	7	8	8	8	8
FALSE	High	Master Protein	O75116	Rho-associated protein kinase 2 OS=Homo sapiens GN=ROCK2 PE=1 SV=4	0	56.1231	13.4006	17	26	15	1	1388	160.799	6.02	0.948	0.803	0.888	0.895	0.917	0.83	0.923	0.818	0.967	0.942	0.976	0.861	98.4	83.4	92.2	93	103.9	100.1	90.6	100.8	89.4	105.6	102.9	106.6	94.1	109.2	13	13	13	13	13	11	11	11	11
FALSE	High	Master Protein	M0QXB4	Coatomer protein complex, subunit epsilon, isoform CRA_g OS=Homo sapiens GN=COPE PE=1 SV=1	0	56.1035	31.4199	8	26	8	1	331	36.901	5.16	1.004	0.731	1.06	0.921	0.865	0.842	0.875	0.898	0.91	0.899	0.966	0.893	106.2	77.4	112.1	97.5	105.8	94.8	92.3	96	98.4	99.8	98.6	106	97.9	109.7	8	8	8	8	8	8	8	8	8
FALSE	High	Master Protein	P11387	DNA topoisomerase 1 OS=Homo sapiens GN=TOP1 PE=1 SV=2	0	56.1034	19.3464	13	30	13	1	765	90.669	9.31	0.755	0.779	1.345	0.82	1.055	1.218	0.862	1.013	0.892	1.171	0.945	1.027	78.7	81.2	140.2	85.5	104.2	105	121.1	85.8	100.7	88.8	116.5	94	102.2	99.5	13	13	13	13	13	6	6	6	6
FALSE	High	Master Protein	Q9UBS4	DnaJ homolog subfamily B member 11 OS=Homo sapiens GN=DNAJB11 PE=1 SV=1	0	56.0594	27.933	8	24	8	1	358	40.489	6.18	0.959	0.912	0.96	0.898	0.886	0.804	0.811	0.739	0.926	0.893	0.973	0.972	95.9	91.2	95.9	89.8	99.9	100.7	91.4	92.2	84.1	105.3	101.5	110.7	110.6	113.7	8	8	8	8	8	5	5	5	5
FALSE	High	Master Protein	O00567	Nucleolar protein 56 OS=Homo sapiens GN=NOP56 PE=1 SV=4	0	56.0402	22.2222	11	29	11	1	594	66.009	9.19	0.98	0.74	0.991	0.88	0.713	0.761	0.682	0.645	0.917	1.032	0.997	0.831	108.6	81.9	109.8	97.6	110.8	85.5	91.3	81.8	77.3	109.9	123.7	119.6	99.7	119.9	11	11	11	11	11	9	9	9	9
FALSE	High	Master Protein	Q15020	Squamous cell carcinoma antigen recognized by T-cells 3 OS=Homo sapiens GN=SART3 PE=1 SV=1	0	56.0194	15.0571	15	25	15	1	963	109.865	5.57	0.999	0.818	0.991	0.927	0.933	0.827	0.959	0.775	1.022	0.967	1.074	1.034	105.6	86.4	104.7	98	105.7	98.3	87.1	101.1	81.6	107.7	101.9	113.2	109	105.4	8	8	8	8	8	13	13	13	13
FALSE	High	Master Protein	P62316	Small nuclear ribonucleoprotein Sm D2 OS=Homo sapiens GN=SNRPD2 PE=1 SV=1	0	56.0073	55.9322	7	48	7	1	118	13.518	9.91	1.13	1.186	1.123	0.847	0.876	0.841	0.846	0.765	0.933	1.013	0.949	0.92	105.9	111.2	105.3	79.4	93.7	98.1	94.2	94.7	85.7	104.5	113.5	106.3	103	112	7	7	7	7	7	7	7	7	7
FALSE	High	Master Protein	G0XQ39	STIM1L OS=Homo sapiens GN=STIM1 PE=1 SV=1	0	55.9578	16.4349	12	27	12	1	791	88.591	6.64	0.815	0.806	0.995	1.324	1.185	1.228	1.122	1.161	0.798	0.967	0.867	1.143	89	88	108.6	144.5	109.2	110.4	114.4	104.5	108.2	74.3	90	80.7	106.4	93.1	8	8	8	8	8	12	12	12	12
FALSE	High	Master Protein	Q13043	Serine/threonine-protein kinase 4 OS=Homo sapiens GN=STK4 PE=1 SV=2	0	55.8665	31.4168	12	17	10	1	487	55.595	5.07	1.609	1.294	0.673	0.786	0.671	0.676	0.732	0.651	1.194	1.035	0.985	0.868	141.6	113.8	59.2	69.2	88	79.2	79.8	86.4	76.8	141	122.2	116.2	102.4	118.1	11	11	11	11	11	4	4	4	4
FALSE	High	Master Protein	Q15008	26S proteasome non-ATPase regulatory subunit 6 OS=Homo sapiens GN=PSMD6 PE=1 SV=1	0	55.8354	37.7892	12	32	12	1	389	45.502	5.62	1.039	0.856	0.954	0.913	0.865	0.812	0.922	0.94	1.012	1.021	1.041	0.881	111.2	91.6	102.1	97.7	107	90.5	84.9	96.5	98.4	105.9	106.8	108.9	92.2	104.6	9	9	9	9	9	12	12	12	12
FALSE	High	Master Protein	R4GMU1	GDH/6PGL endoplasmic bifunctional protein OS=Homo sapiens GN=H6PD PE=1 SV=1	0	55.8249	14.9626	12	22	12	1	802	90.116	7.23	0.93	0.96	0.956	1.264	0.648	0.652	0.97	0.842	1.009	0.968	0.909	0.815	90.9	93.8	93.4	123.5	97.7	75	75.4	112.2	97.4	116.6	111.9	105.1	94.2	115.6	8	8	8	8	8	11	11	11	11
FALSE	High	Master Protein	Q13724	Mannosyl-oligosaccharide glucosidase OS=Homo sapiens GN=MOGS PE=1 SV=5	0	55.8181	16.9654	12	26	12	1	837	91.861	8.9	0.946	0.847	0.93	0.966	0.947	0.943	0.977	0.909	1.004	1.056	1.035	0.994	105.9	94.8	104.1	108.1	112	96.6	96.2	99.7	92.7	102.4	107.7	105.6	101.4	102	10	10	10	10	10	9	9	9	9
FALSE	High	Master Protein	Q08378	Golgin subfamily A member 3 OS=Homo sapiens GN=GOLGA3 PE=1 SV=2	0	55.7782	12.016	15	23	14	1	1498	167.252	5.44	1.091	0.963	0.972	1.005	1.035	0.943	0.897	1.248	0.968	1.067	1.068	0.983	89.9	79.4	80.1	82.8	82.4	100.5	91.5	87.1	121.2	94	103.6	103.7	95.4	97.1	9	9	9	9	9	10	10	10	10
FALSE	High	Master Protein	J3KQ32	Obg-like ATPase 1 OS=Homo sapiens GN=OLA1 PE=1 SV=1	0	55.7318	30.2885	13	23	13	1	416	46.908	8.06	0.825	0.729	0.846	0.966	0.97	0.873	1.066	1.004	1.08	1.047	1.1	1.013	100.6	88.9	103.1	117.7	121.9	95.1	85.7	104.6	98.5	105.9	102.7	108	99.4	98.1	6	6	6	6	6	10	10	10	10
FALSE	High	Master Protein	Q6XQN6	Nicotinate phosphoribosyltransferase OS=Homo sapiens GN=NAPRT PE=1 SV=2	0	55.6886	26.9517	11	24	11	1	538	57.542	5.68	1.048	1.227	1.102	1.127	0.728	0.693	1.24	1.314	0.744	0.723	0.886	0.944	98.2	115	103.2	105.7	93.7	77.4	73.6	131.8	139.7	79.1	76.8	94.2	100.4	106.3	9	9	9	9	9	9	9	9	9
FALSE	High	Master Protein	O60361	Putative nucleoside diphosphate kinase OS=Homo sapiens GN=NME2P1 PE=5 SV=1	0	55.6184	59.1241	7	44	1	1	137	15.519	8.57	0.703	0.561	0.858	0.508	0.443	0.483	0.562	0.576	0.653	0.596	0.675	0.532	120.6	96.2	147.2	87	171.5	71.2	77.6	90.3	92.6	105	95.7	108.4	85.5	160.8	1	1	1	1	1	1	1	1	1
FALSE	High	Master Protein	Q7Z2K6	Endoplasmic reticulum metallopeptidase 1 OS=Homo sapiens GN=ERMP1 PE=1 SV=2	0	55.6026	13.7168	12	38	12	1	904	100.167	7.52	0.744	0.784	1.056	1.03	1.133	1.13	1.051	1.037	0.841	0.888	1.171	1.134	78.9	83.2	112	109.3	106.1	108.6	108.3	100.8	99.4	80.6	85.1	112.3	108.7	95.8	10	10	10	10	10	11	11	11	11
FALSE	High	Master Protein	Q9H3S7	Tyrosine-protein phosphatase non-receptor type 23 OS=Homo sapiens GN=PTPN23 PE=1 SV=1	0	55.5883	8.98533	14	32	14	1	1636	178.861	6.92	0.805	0.651	1.107	0.904	0.982	0.95	1.021	0.955	0.974	0.956	0.987	1.071	86.9	70.3	119.5	97.7	108	99.3	96	103.2	96.5	98.5	96.6	99.8	108.2	101.1	12	12	12	12	12	13	13	13	13
FALSE	High	Master Protein	P00441	Superoxide dismutase [Cu-Zn] OS=Homo sapiens GN=SOD1 PE=1 SV=2	0	55.5631	48.0519	9	75	9	1	154	15.926	6.13	1.403	1.842	1.083	1.347	1.596	1.869	1.705	1.78	1.454	1.392	1.279	2.042	105.1	137.9	81.1	100.8	74.9	101.6	119	108.5	113.3	92.6	88.6	81.4	130	63.7	7	7	7	7	7	7	7	7	7
FALSE	High	Master Protein	P63279	SUMO-conjugating enzyme UBC9 OS=Homo sapiens GN=UBE2I PE=1 SV=1	0	55.5506	51.8987	7	25	7	1	158	17.995	8.66	1.307	0.942	0.968	0.835	0.86	0.871	0.881	0.944	1.005	1.088	1.142	0.906	135.2	97.5	100.2	86.4	103.4	88.4	89.5	90.5	97	103.3	111.8	117.4	93	102.7	8	8	8	8	8	5	5	5	5
FALSE	High	Master Protein	O75323	Protein NipSnap homolog 2 OS=Homo sapiens GN=NIPSNAP2 PE=1 SV=1	0	55.5224	35.3147	9	55	7	1	286	33.721	9.36	0.79	0.687	1.411	0.858	0.791	0.82	0.867	0.82	0.885	0.932	1.177	0.851	92.6	80.5	165.4	100.6	117.2	86.8	90	95.1	90	97.1	102.3	129.2	93.5	109.8	9	9	9	9	9	9	9	9	9
FALSE	High	Master Protein	P53004	Biliverdin reductase A OS=Homo sapiens GN=BLVRA PE=1 SV=2	0	55.5201	42.2297	10	32	10	1	296	33.407	6.44	1.163	1.015	0.943	0.866	0.851	0.774	0.884	0.905	1.072	1.018	1.272	0.848	117.9	102.9	95.6	87.8	101.4	88.4	80.5	91.8	94.1	111.4	105.8	132.2	88.1	103.9	8	8	8	8	8	9	9	9	9
FALSE	High	Master Protein	A0A0C4DG89	Probable ATP-dependent RNA helicase DDX46 OS=Homo sapiens GN=DDX46 PE=1 SV=1	0	55.4563	15.2132	16	26	16	1	1032	117.389	9.29	0.824	0.672	1.051	0.832	0.929	0.866	0.86	0.73	1.034	1.022	1.048	1.027	96.8	78.9	123.5	97.7	117.4	98.9	92.3	91.7	77.8	110.2	108.9	111.7	109.4	106.6	12	12	12	12	12	9	9	9	9
FALSE	High	Master Protein	F6QDS0	HCG2043426, isoform CRA_b OS=Homo sapiens GN=hCG_2043426 PE=1 SV=1	0	55.3616	40.2923	14	20	1	1	479	53.984	6.3	1.005	0.879	0.959	0.998	0.952	0.916	1.056	0.93	1.022	0.959	1.044	1.073	97.2	85.1	92.8	96.6	96.7	96.2	92.5	106.7	93.9	103.3	96.8	105.4	108.3	101	8	8	8	8	8	10	10	10	10
FALSE	High	Master Protein	Q9Y315	Deoxyribose-phosphate aldolase OS=Homo sapiens GN=DERA PE=1 SV=2	0	55.3097	42.7673	11	23	11	1	318	35.208	8.94	0.973	0.982	0.886	1.113	1.051	0.969	1.037	1.05	1.041	1.047	1.015	0.991	95	95.9	86.5	108.7	97.6	103.1	95.1	101.7	103	102.1	102.8	99.5	97.2	98.1	6	6	6	6	6	10	10	10	10
FALSE	High	Master Protein	O00499	Myc box-dependent-interacting protein 1 OS=Homo sapiens GN=BIN1 PE=1 SV=1	0	55.3023	27.4874	10	17	10	1	593	64.659	5.06	1.147	1.275	0.626	1.046	1.13	1.094	0.914	0.918	1.074	0.987	0.813	1.082	103.3	114.8	56.4	94.1	90	113.7	110.1	91.9	92.3	108	99.3	81.8	108.8	100.6	10	10	10	10	10	5	5	5	5
FALSE	High	Master Protein	Q99598	Translin-associated protein X OS=Homo sapiens GN=TSNAX PE=1 SV=1	0	55.2818	50.3448	12	27	12	1	290	33.092	6.55	1.185	1.206	0.995	0.956	0.986	0.975	0.92	0.955	1.005	0.876	0.958	1.116	115.5	117.6	97.1	93.2	97.5	101.3	100.2	94.6	98.2	103.3	90.1	98.5	114.7	102.8	9	9	9	9	9	11	11	11	11
FALSE	High	Master Protein	H7C2I1	Protein arginine N-methyltransferase 1 OS=Homo sapiens GN=PRMT1 PE=1 SV=1	0	55.281	25.6065	9	28	9	1	371	42.434	5.35	1.206	0.945	0.986	0.822	0.741	0.753	0.933	0.777	0.993	0.948	1.036	0.866	129	101.1	105.5	88	107	83.3	84.7	104.9	87.4	111.6	106.6	116.5	97.3	112.4	8	8	8	8	8	7	7	7	7
FALSE	High	Master Protein	P62993	Growth factor receptor-bound protein 2 OS=Homo sapiens GN=GRB2 PE=1 SV=1	0	55.2505	63.1336	11	28	11	1	217	25.19	6.32	1.541	1.22	0.816	0.768	0.66	0.727	0.759	0.714	1.049	1.033	0.891	0.795	149.7	118.5	79.3	74.6	97.1	79	87	90.9	85.5	125.6	123.7	106.7	95.3	119.8	11	11	11	11	11	9	9	9	9
FALSE	High	Master Protein	Q9NYL9	Tropomodulin-3 OS=Homo sapiens GN=TMOD3 PE=1 SV=1	0	55.1592	46.875	13	23	12	1	352	39.57	5.19	1.277	1.078	1.074	0.709	0.844	0.965	0.958	0.869	0.945	0.926	0.847	0.766	135.6	114.5	114	75.3	106.2	93	106.2	105.5	95.7	104	102	93.2	84.4	110.1	10	10	10	10	10	9	9	9	9
FALSE	High	Master Protein	P60228	Eukaryotic translation initiation factor 3 subunit E OS=Homo sapiens GN=EIF3E PE=1 SV=1	0	55.1	33.0337	13	28	13	1	445	52.187	6.04	0.951	0.694	1.04	0.99	0.956	0.952	0.905	0.872	1.005	0.946	0.989	0.958	101.4	74	110.9	105.6	106.6	100.8	100.4	95.5	92	106	99.8	104.4	101.1	105.5	12	12	12	12	12	8	8	8	8
FALSE	High	Master Protein	Q8N392	Rho GTPase-activating protein 18 OS=Homo sapiens GN=ARHGAP18 PE=1 SV=3	0	55.0641	22.7753	14	22	14	1	663	74.93	6.44	0.927	0.742	1.043	0.818	0.666	0.715	0.869	0.75	1.035	0.908	1.149	0.923	94.3	75.4	106.1	83.2	101.7	75.5	81.1	98.5	85	117.3	102.9	130.3	104.6	113.3	11	11	11	11	11	7	7	7	7
FALSE	High	Master Protein	Q9NTJ5	Phosphatidylinositide phosphatase SAC1 OS=Homo sapiens GN=SACM1L PE=1 SV=2	0	54.977	26.7462	14	27	14	1	587	66.924	7.12	0.928	0.64	0.92	1.202	1.01	1.008	1.053	0.986	0.934	1.024	0.935	1.06	104.2	72	103.4	135	112.4	101.6	101.4	106	99.2	94	103	94.1	106.6	100.6	9	9	9	9	9	12	12	12	12
FALSE	High	Master Protein	O14979	Heterogeneous nuclear ribonucleoprotein D-like OS=Homo sapiens GN=HNRNPDL PE=1 SV=3	0	54.9692	21.1905	8	57	7	1	420	46.409	9.57	1.311	0.94	1.356	0.733	0.94	0.915	0.741	0.893	0.706	0.854	0.921	0.814	127.7	91.5	132.1	71.4	97.4	108	105.2	85.1	102.5	81.2	98.1	105.8	93.5	114.9	6	6	6	6	6	6	6	6	6
FALSE	High	Master Protein	Q9UKV3	Apoptotic chromatin condensation inducer in the nucleus OS=Homo sapiens GN=ACIN1 PE=1 SV=2	0	54.9641	11.7077	14	21	14	1	1341	151.771	6.43	1.194	0.971	1.138	0.765	0.729	0.741	0.749	0.693	1.076	0.955	1.16	0.881	106.3	86.4	101.2	68	89	81.5	82.8	83.7	77.5	120.3	106.8	129.7	98.5	111.8	11	11	11	11	11	5	5	5	5
FALSE	High	Master Protein	Q9NUU7	ATP-dependent RNA helicase DDX19A OS=Homo sapiens GN=DDX19A PE=1 SV=1	0	54.9381	40.3766	14	20	1	1	478	53.941	6.58	2.65	1.476	1.161	1.795	1.063	1.339	1.612	1.408	2.154	1.859	1.826	1.77	126.4	70.4	55.4	85.6	47.7	68.4	86.2	103.7	90.6	138.6	119.7	117.5	114	64.4	1	1	1	1	1	1	1	1	1
FALSE	High	Master Protein	P46109	Crk-like protein OS=Homo sapiens GN=CRKL PE=1 SV=1	0	54.9325	47.5248	9	20	9	1	303	33.756	6.74	1.164	1.014	0.926	0.899	0.916	0.836	0.912	0.914	1.072	1.068	1.008	1.022	104.9	91.4	83.5	81.1	90.1	93.1	85	92.7	92.9	109	108.6	102.5	103.9	101.7	8	8	8	8	8	5	5	5	5
FALSE	High	Master Protein	Q12768	WASH complex subunit 5 OS=Homo sapiens GN=WASHC5 PE=1 SV=1	0	54.8617	14.409	14	18	14	1	1159	134.201	6.98	0.859	0.662	1.226	0.929	0.871	0.862	0.905	0.882	0.949	0.97	1.228	0.916	87.7	67.6	125	94.8	102	90.7	89.7	94.3	91.9	98.8	101	128	95.5	104.2	6	6	6	6	6	10	10	10	10
FALSE	High	Master Protein	P20618	Proteasome subunit beta type-1 OS=Homo sapiens GN=PSMB1 PE=1 SV=2	0	54.858	46.473	9	30	9	1	241	26.472	8.13	1.154	1.148	1.001	0.883	0.851	0.83	0.931	0.838	1.144	1.007	1.195	0.907	118.5	117.9	102.8	90.8	102.7	88.7	86.5	97	87.4	119.2	104.9	124.6	94.6	104.2	10	10	10	10	10	10	10	10	10
FALSE	High	Master Protein	A0A096LNH6	Dedicator of cytokinesis protein 1 OS=Homo sapiens GN=DOCK1 PE=1 SV=1	0	54.8292	8.85472	15	20	14	1	1886	217.614	7.71	0.806	0.784	0.866	1.099	0.925	0.91	1.031	1.015	0.993	1.014	0.859	1.064	73.4	71.4	78.9	100.1	91	93.8	92.2	104.5	102.9	100.7	102.8	87.1	107.8	101.3	9	9	9	9	9	9	9	9	9
FALSE	High	Master Protein	Q8WUD1	Ras-related protein Rab-2B OS=Homo sapiens GN=RAB2B PE=1 SV=1	0	54.8041	41.2037	7	27	1	1	216	24.199	7.83	0.857	0.969	1.098	0.863	0.877	0.853	1.042	0.88	1.055	0.897	0.908	0.819	80	90.4	102.5	80.5	93.3	93.2	90.6	110.7	93.5	112.1	95.3	96.5	87	106.2	1	1	1	1	1	1	1	1	1
FALSE	High	Master Protein	Q9UHQ9	NADH-cytochrome b5 reductase 1 OS=Homo sapiens GN=CYB5R1 PE=1 SV=1	0	54.748	42.623	11	30	11	1	305	34.073	9.38	0.728	0.674	1.216	0.899	1.22	1.202	1.019	1.013	0.934	0.887	1.189	1.161	86.9	80.5	145.3	107.4	119.5	112.7	111	94.1	93.6	86.3	81.9	109.8	107.2	92.4	11	11	11	11	11	10	10	10	10
FALSE	High	Master Protein	O14776	Transcription elongation regulator 1 OS=Homo sapiens GN=TCERG1 PE=1 SV=2	0	54.7108	12.7505	13	21	13	1	1098	123.823	8.65	1.217	0.772	0.955	0.849	0.883	0.936	0.841	0.708	0.984	1.047	1.006	0.902	128.7	81.6	101	89.8	105.7	97.2	103	92.5	78	108.3	115.3	110.8	99.3	110.1	11	11	11	11	11	7	7	7	7
FALSE	High	Master Protein	Q5T4U5	Acyl-Coenzyme A dehydrogenase, C-4 to C-12 straight chain, isoform CRA_a OS=Homo sapiens GN=ACADM PE=1 SV=1	0	54.6789	21.1454	9	32	9	1	454	50.238	7.8	1.088	0.991	1.011	0.857	0.749	0.785	0.775	0.795	1.06	1.082	1.241	1.027	122	111.1	113.4	96.1	112.1	79.6	83.4	82.4	84.4	112.6	114.9	131.8	109.1	106.2	8	8	8	8	8	8	8	8	8
FALSE	High	Master Protein	H0YI09	Methyltransferase-like protein 7A (Fragment) OS=Homo sapiens GN=METTL7A PE=1 SV=1	0	54.6743	24.5902	5	43	5	1	244	28.28	8.38	0.844	0.6	0.858	1.43	1.315	1.264	1.316	1.293	0.922	1.077	0.902	1.365	84.8	60.2	86.2	143.7	100.5	113.1	108.7	113.3	111.3	79.3	92.6	77.6	117.4	86	5	5	5	5	5	5	5	5	5
FALSE	High	Master Protein	P30486	HLA class I histocompatibility antigen, B-48 alpha chain OS=Homo sapiens GN=HLA-B PE=1 SV=1	0	54.6607	27.6243	8	31	1	1	362	40.337	6					1.009	0.563	0.721	1.126	0.883	0.777	0.977	0.662						112.3	62.7	80.3	125.3	98.3	86.5	108.8	73.7	111.4						1	1	1	1
FALSE	High	Master Protein	E7EPT4	NADH dehydrogenase [ubiquinone] flavoprotein 2, mitochondrial OS=Homo sapiens GN=NDUFV2 PE=1 SV=1	0	54.5702	38.8889	8	27	8	1	252	27.889	8	1.206	1.024	0.684	1.117	1.062	1.097	1.071	1.105	0.967	1.063	0.874	1.078	109.5	93	62.1	101.4	90.8	102.8	106.1	103.7	107	93.6	102.9	84.6	104.3	96.8	8	8	8	8	8	5	5	5	5
FALSE	High	Master Protein	Q00577	Transcriptional activator protein Pur-alpha OS=Homo sapiens GN=PURA PE=1 SV=2	0	54.5699	37.2671	8	31	8	1	322	34.889	6.44	0.837	0.784	1.02	1.061	1.266	1.19	1.165	1.231	0.943	1.072	0.901	1.297	93.1	87.1	113.3	117.9	111.1	113.1	106.2	104	109.9	84.2	95.8	80.4	115.8	89.3	8	8	8	8	8	6	6	6	6
FALSE	High	Master Protein	P46783	40S ribosomal protein S10 OS=Homo sapiens GN=RPS10 PE=1 SV=1	0	54.4128	47.2727	11	71	10	1	165	18.886	10.15	1.346	1.069	0.949	0.841	0.86	1.059	0.864	0.942	0.976	1.019	0.986	0.929	122.9	97.7	86.7	76.9	91.4	89.9	110.6	90.3	98.5	102	106.4	103.1	97.1	104.5	9	9	9	9	9	9	9	9	9
FALSE	High	Master Protein	P10301	Ras-related protein R-Ras OS=Homo sapiens GN=RRAS PE=1 SV=1	0	54.368	45.8716	10	35	9	1	218	23.466	6.93	1.006	0.911	0.825	1.168	1.07	1.02	1.219	1.073	1.061	1.008	0.889	0.993	101	91.4	82.8	117.2	100.3	104.4	99.5	118.9	104.7	103.6	98.4	86.7	96.9	97.6	9	9	9	9	9	10	10	10	10
FALSE	High	Master Protein	Q15631	Translin OS=Homo sapiens GN=TSN PE=1 SV=1	0	54.3503	39.4737	11	37	11	1	228	26.167	6.44	1.118	1.04	0.965	0.911	0.843	0.852	0.93	0.907	0.986	0.899	1.038	0.936	120	111.6	103.6	97.8	107.3	90.1	91.1	99.4	96.9	105.4	96.1	110.9	100.1	106.9	9	9	9	9	9	11	11	11	11
FALSE	High	Master Protein	Q15437	Protein transport protein Sec23B OS=Homo sapiens GN=SEC23B PE=1 SV=2	0	54.3324	18.5137	11	26	9	1	767	86.424	6.89	1.003	0.828	0.856	0.931	0.935	0.968	0.987	0.959	1.068	1.06	0.971	1.157	110.1	90.8	93.9	102.2	109.7	93.3	96.6	98.5	95.6	106.5	105.7	96.8	115.4	99.7	6	6	6	6	6	9	9	9	9
FALSE	High	Master Protein	Q2M2I8	AP2-associated protein kinase 1 OS=Homo sapiens GN=AAK1 PE=1 SV=3	0	54.3301	16.4412	13	23	11	1	961	103.821	6.6	0.845	0.914	0.8	1.215	0.923	0.96	1.06	1.01	1.029	1.038	1.014	1.167	76.6	82.8	72.5	110.1	90.6	90.2	93.8	103.6	98.7	100.6	101.5	99.1	114.1	97.8	11	11	11	11	11	10	10	10	10
FALSE	High	Master Protein	Q8TCD5	5'(3')-deoxyribonucleotidase, cytosolic type OS=Homo sapiens GN=NT5C PE=1 SV=2	0	54.243	60.199	10	23	10	1	201	23.368	6.64	0.894	0.948	0.869	1.111	1.128	1.088	1.214	1.226	0.927	0.914	0.84	1.061	93.4	99.1	90.9	116.2	104.5	106.7	102.8	114.7	116	87.6	86.4	79.4	100.3	94.5	8	8	8	8	8	9	9	9	9
FALSE	High	Master Protein	Q5JRA6	Transport and Golgi organization protein 1 homolog OS=Homo sapiens GN=MIA3 PE=1 SV=1	0	54.2136	9.85842	18	24	18	1	1907	213.57	4.84	1.063	0.937	0.968	0.866	0.897	0.881	1	0.922	1.026	1.006	1.016	0.98	101.3	89.3	92.2	82.5	95.2	92.8	91.1	103.4	95.3	106	104	105.1	101.3	103.4	14	14	14	14	14	9	9	9	9
FALSE	High	Master Protein	Q8NE71	ATP-binding cassette sub-family F member 1 OS=Homo sapiens GN=ABCF1 PE=1 SV=2	0	54.0804	17.0414	12	27	7	1	845	95.866	6.8	1.206	0.928	0.943	0.868	0.924	0.838	0.887	0.868	1.114	1.015	1.096	1.166	113.3	87.2	88.6	81.5	94	94.2	85.4	90.4	88.5	113.6	103.5	111.8	118.9	102	12	12	12	12	12	8	8	8	8
FALSE	High	Master Protein	P84085	ADP-ribosylation factor 5 OS=Homo sapiens GN=ARF5 PE=1 SV=2	0	54.0578	60.5556	9	31	4	1	180	20.517	6.79	1.138	0.997	1.064	0.924	0.979	0.934	1.093	0.951	1.065	0.958	1.12	0.985	117.6	103	109.9	95.4	103.3	97.2	92.8	108.6	94.5	105.8	95.1	111.2	97.9	99.3	9	9	9	9	9	6	6	6	6
FALSE	High	Master Protein	Q8WXF1	Paraspeckle component 1 OS=Homo sapiens GN=PSPC1 PE=1 SV=1	0	54.0209	24.4742	11	23	10	1	523	58.706	6.67	1.297	0.769	1.069	0.79	0.759	0.777	0.835	0.774	0.916	0.999	0.986	0.961	125.4	74.3	103.4	76.4	96.7	86.5	88.6	95.2	88.3	104.5	113.9	112.4	109.6	114.1	5	5	5	5	5	8	8	8	8
FALSE	High	Master Protein	J3QQX2	Rho GDP-dissociation inhibitor 1 OS=Homo sapiens GN=ARHGDIA PE=1 SV=1	0	53.9979	42.5532	8	36	8	1	235	25.815	7.44	1.188	1.197	0.874	1.013	0.855	0.899	1.103	0.94	1.143	0.938	1.049	0.995	118	118.9	86.9	100.7	99.4	86.6	91.1	111.7	95.2	115.8	95	106.3	100.8	101.3	7	7	7	7	7	8	8	8	8
FALSE	High	Master Protein	P07741	Adenine phosphoribosyltransferase OS=Homo sapiens GN=APRT PE=1 SV=2	0	53.9774	60	9	42	9	1	180	19.595	6.02	1.106	0.933	1.079	0.971	0.79	0.776	0.934	0.849	1.013	0.936	0.958	0.905	112.4	94.8	109.6	98.7	101.6	87.3	85.8	103.3	93.9	112	103.4	105.9	100.1	110.6	9	9	9	9	9	9	9	9	9
FALSE	High	Master Protein	H0YBZ2	HLA class II histocompatibility antigen gamma chain (Fragment) OS=Homo sapiens GN=CD74 PE=1 SV=1	0	53.9552	31.3291	9	53	9	1	316	35.066	7.72	2.136	1.874	0.664	0.452	0.549	0.536	0.507	0.354	1.402	1.471	1.016	0.587	189.3	166.1	58.8	40.1	88.7	70.4	68.7	64.9	45.4	179.6	188.5	130.3	75.2	128.2	8	8	8	8	8	8	8	8	8
FALSE	High	Master Protein	Q03135	Caveolin-1 OS=Homo sapiens GN=CAV1 PE=1 SV=4	0	53.9262	45.5056	8	50	8	1	178	20.458	6.02	0.901	1.21	0.859	1.346	1.617	1.884	1.305	1.504	0.803	0.832	0.801	1.223	83.1	111.6	79.2	124.2	92.3	131.9	153.6	106.4	122.6	65.5	67.9	65.3	99.7	81.6	8	8	8	8	8	7	7	7	7
FALSE	High	Master Protein	O95394	Phosphoacetylglucosamine mutase OS=Homo sapiens GN=PGM3 PE=1 SV=1	0	53.9071	26.5683	14	29	14	1	542	59.814	6.25	0.825	0.735	1.297	1.037	0.856	0.809	0.942	0.861	0.96	0.772	1.093	0.893	89.3	79.6	140.3	112.2	108.2	92.6	87.5	101.9	93.2	103.9	83.5	118.3	96.6	108.2	12	12	12	12	12	10	10	10	10
FALSE	High	Master Protein	O75223	Gamma-glutamylcyclotransferase OS=Homo sapiens GN=GGCT PE=1 SV=1	0	53.8968	47.3404	7	29	7	1	188	20.994	5.14	0.627	0.623	1.959	0.571	0.556	0.547	0.675	0.642	0.997	0.596	1.31	0.588	76.8	76.4	240.2	70	122.6	71	69.8	86.2	81.9	127.1	76	167.1	75	127.6	6	6	6	6	6	8	8	8	8
FALSE	High	Master Protein	Q68EM7	Rho GTPase-activating protein 17 OS=Homo sapiens GN=ARHGAP17 PE=1 SV=1	0	53.8758	19.2963	13	17	13	1	881	95.377	7.62	1.27	0.965	0.849	0.992	1.005	0.929	0.986	0.925	1.161	1.034	1.019	1.017	131.9	100.2	88.2	103	103.9	100.1	92.5	98.2	92.1	115.6	102.9	101.4	101.2	99.5	12	12	12	12	12	4	4	4	4
FALSE	High	Master Protein	Q14508	WAP four-disulfide core domain protein 2 OS=Homo sapiens GN=WFDC2 PE=1 SV=2	0	53.8397	45.1613	4	55	4	1	124	12.984	4.84	0.714	1.004	0.706	1.34	1.621	1.561	1.186	1.314	0.887	0.807	0.964	1.855	63.9	89.8	63.2	119.9	89.5	131.6	126.8	96.3	106.7	72	65.5	78.3	150.6	81.2	5	5	5	5	5	5	5	5	5
FALSE	High	Master Protein	Q6PGP7	Tetratricopeptide repeat protein 37 OS=Homo sapiens GN=TTC37 PE=1 SV=1	0	53.834	9.52685	13	18	13	1	1564	175.375	7.53	0.792	0.796	1.092	0.945	0.763	0.73	0.963	0.763	1.042	0.984	1.174	0.83	69.7	70	96.1	83.1	88	83.8	80.1	105.8	83.8	114.5	108.1	128.9	91.1	109.8	6	6	6	6	6	10	10	10	10
FALSE	High	Master Protein	O15173	Membrane-associated progesterone receptor component 2 OS=Homo sapiens GN=PGRMC2 PE=1 SV=1	0	53.8317	32.7354	8	28	7	1	223	23.804	4.88	0.976	1.098	1.177	1.158	1.13	1.11	0.979	0.984	0.889	0.926	0.989	1.002	95.5	107.4	115.2	113.3	97.8	113.8	111.8	98.6	99.1	89.6	93.2	99.6	101	100.7	7	7	7	7	7	8	8	8	8
FALSE	High	Master Protein	Q15691	Microtubule-associated protein RP/EB family member 1 OS=Homo sapiens GN=MAPRE1 PE=1 SV=3	0	53.8129	42.5373	9	30	7	1	268	29.98	5.14	1.204	1.007	0.89	0.939	0.91	0.957	1.037	0.971	1.097	0.985	1.063	1.119	126.3	105.6	93.3	98.4	104.9	89.6	94.2	102.1	95.6	108	96.9	104.6	110.2	98.4	8	8	8	8	8	8	8	8	8
FALSE	High	Master Protein	Q9BTV4	Transmembrane protein 43 OS=Homo sapiens GN=TMEM43 PE=1 SV=1	0	53.7721	32.25	12	42	12	1	400	44.847	8.13	0.967	0.929	1.175	0.978	1.13	1.049	1.01	0.926	0.898	0.884	1.123	0.9	99.3	95.4	120.7	100.4	102.7	114.2	106	102	93.6	90.7	89.3	113.4	90.9	101	11	11	11	11	11	11	11	11	11
FALSE	High	Master Protein	O95425	Supervillin OS=Homo sapiens GN=SVIL PE=1 SV=2	0	53.7536	8.31075	17	24	17	1	2214	247.593	6.98	0.943	0.856	0.843	0.957	0.937	0.874	0.96	1.009	1.015	0.976	1.055	0.968	92.4	83.9	82.6	93.8	98	95.4	89	97.7	102.7	103.3	99.3	107.4	98.6	101.8	12	12	12	12	12	10	10	10	10
FALSE	High	Master Protein	P12004	Proliferating cell nuclear antigen OS=Homo sapiens GN=PCNA PE=1 SV=1	0	53.7431	37.1648	8	22	8	1	261	28.75	4.69	1.125	1.134	0.871	1.063	0.963	0.887	0.957	0.904	1.179	1.1	1.024	1.005	110.7	111.6	85.7	104.6	98.4	96.9	89.1	96.2	90.9	118.5	110.6	103	101	100.5	6	6	6	6	6	7	7	7	7
FALSE	High	Master Protein	P06280	Alpha-galactosidase A OS=Homo sapiens GN=GLA PE=1 SV=1	0	53.686	28.9044	10	27	10	1	429	48.735	5.6	0.764	1.011	0.737	1.427	1.598	1.639	0.981	1.028	1	1.252	0.848	1.049	73.4	97.2	70.9	137.1	96.1	141	144.7	86.6	90.8	88.2	110.5	74.8	92.6	88.3	8	8	8	8	8	9	9	9	9
FALSE	High	Master Protein	P15531	Nucleoside diphosphate kinase A OS=Homo sapiens GN=NME1 PE=1 SV=1	0	53.6209	55.2632	7	50	1	1	152	17.138	6.19	0.721	0.926	1.004	0.884	0.608	0.518	0.674	0.628	0.801	0.866	0.941	0.707	86.6	111.3	120.7	106.3	120.2	79.7	67.9	88.3	82.3	104.9	113.4	123.3	92.6	131	1	1	1	1	1	1	1	1	1
FALSE	High	Master Protein	E9PF18	Hydroxyacyl-coenzyme A dehydrogenase, mitochondrial OS=Homo sapiens GN=HADH PE=1 SV=2	0	53.6169	31.2821	13	51	13	1	390	42.097	9.26	0.784	0.752	1.744	0.708	0.791	0.738	0.774	0.723	0.87	0.903	1.044	0.804	91.5	87.8	203.5	82.6	116.7	93.9	87.6	91.8	85.8	103.3	107.2	123.9	95.4	118.7	12	12	12	12	12	12	12	12	12
FALSE	High	Master Protein	P48506	Glutamate--cysteine ligase catalytic subunit OS=Homo sapiens GN=GCLC PE=1 SV=2	0	53.576	19.1523	12	28	11	1	637	72.719	6.09	0.923	1.092	0.752	1.277	1.254	1.17	1.23	1.426	1.112	1.271	0.902	0.941	88.3	104.4	71.9	122.1	95.6	108.9	101.6	106.8	123.8	96.5	110.3	78.3	81.7	86.8	8	8	8	8	8	10	10	10	10
FALSE	High	Master Protein	Q9H4G4	Golgi-associated plant pathogenesis-related protein 1 OS=Homo sapiens GN=GLIPR2 PE=1 SV=3	0	53.5002	47.4026	6	25	6	1	154	17.208	9.41	1.187	1.126	0.738	0.941	0.846	1.103	1.009	1.067	1.083	1.02	0.827	0.861	111.3	105.6	69.2	88.2	93.8	83.8	109.3	100	105.8	107.3	101	82	85.3	99.1	6	6	6	6	6	4	4	4	4
FALSE	High	Master Protein	Q9NTX5	Ethylmalonyl-CoA decarboxylase OS=Homo sapiens GN=ECHDC1 PE=1 SV=2	0	53.4245	36.4821	8	22	8	1	307	33.677	8.21	1.22	1.072	1.016	0.771	0.831	0.756	0.891	0.809	1.101	1.036	0.927	0.911	120.7	106	100.5	76.3	99	90.3	82.2	96.9	88	119.8	112.7	100.8	99	108.7	7	7	7	7	7	6	6	6	6
FALSE	High	Master Protein	O14936	Peripheral plasma membrane protein CASK OS=Homo sapiens GN=CASK PE=1 SV=3	0	53.275	22.1382	15	19	15	1	926	105.056	6.43	0.897	0.983	0.902	1.085	1.07	1.031	1.221	1.048	0.887	0.915	0.88	1.091	82.5	90.4	83	99.8	92	105.5	101.7	120.4	103.4	87.5	90.2	86.8	107.6	98.6	9	9	9	9	9	10	10	10	10
FALSE	High	Master Protein	Q5T6V5	UPF0553 protein C9orf64 OS=Homo sapiens GN=C9orf64 PE=1 SV=1	0	53.2247	31.9648	12	33	12	1	341	39.004	5.88	0.93	0.789	0.938	0.916	1.044	0.988	1.043	1.001	1.033	0.952	1.021	1.021	106.9	90.7	107.9	105.4	115	103.4	97.9	103.3	99.1	102.4	94.3	101.1	101.1	99.1	11	11	11	11	11	9	9	9	9
FALSE	High	Master Protein	P52943	Cysteine-rich protein 2 OS=Homo sapiens GN=CRIP2 PE=1 SV=1	0	53.2197	45.1923	8	29	8	1	208	22.478	8.72	1.117	1.19	0.779	1.368	1.297	1.447	1.618	1.501	1.309	1.215	1.088	1.315	102.6	109.4	71.6	125.7	91.9	99	110.4	123.4	114.5	99.8	92.7	83	100.4	76.3	8	8	8	8	8	5	5	5	5
FALSE	High	Master Protein	O43684	Mitotic checkpoint protein BUB3 OS=Homo sapiens GN=BUB3 PE=1 SV=1	0	53.194	33.2317	9	24	9	1	328	37.131	6.84	1.022	0.929	0.952	0.846	0.889	0.891	0.873	0.785	1.02	1.009	0.907	0.998	109.3	99.4	101.8	90.5	107	96.8	97	95	85.5	111	109.8	98.7	108.6	108.8	9	9	9	9	9	7	7	7	7
FALSE	High	Master Protein	P16144	Integrin beta-4 OS=Homo sapiens GN=ITGB4 PE=1 SV=5	0	53.179	10.0988	14	23	14	1	1822	202.039	6.09	0.947	0.79	1.072	0.875	0.948	0.838	0.947	0.906	0.986	0.947	1.094	0.798	92.9	77.5	105.1	85.8	98.1	100.4	88.7	100.2	96	104.4	100.2	115.8	84.5	105.9	13	13	13	13	13	8	8	8	8
FALSE	High	Master Protein	Q96RQ3	Methylcrotonoyl-CoA carboxylase subunit alpha, mitochondrial OS=Homo sapiens GN=MCCC1 PE=1 SV=3	0	53.1493	17.7931	9	18	9	1	725	80.422	7.78	0.676	0.836	1.243	0.99	0.761	0.746	0.753	0.771	0.827	0.87	1.262	0.86	63.4	78.4	116.6	92.9	93.8	86.7	85	85.8	87.9	94.3	99.1	143.8	97.9	113.9	7	7	7	7	7	5	5	5	5
FALSE	High	Master Protein	O60826	Coiled-coil domain-containing protein 22 OS=Homo sapiens GN=CCDC22 PE=1 SV=1	0	53.1455	22.1691	12	19	12	1	627	70.712	6.74	0.841	0.745	0.995	0.965	0.839	0.87	0.886	0.835	0.892	0.88	0.915	0.868	85.3	75.6	100.9	97.9	101.5	94.5	98	99.7	94	100.4	99	103	97.7	112.6	10	10	10	10	10	6	6	6	6
FALSE	High	Master Protein	P26196	Probable ATP-dependent RNA helicase DDX6 OS=Homo sapiens GN=DDX6 PE=1 SV=2	0	53.0746	26.501	10	20	10	1	483	54.382	8.66	1.048	0.854	0.888	0.887	0.936	0.919	0.939	0.974	1.047	1.078	0.994	1.114	110.4	89.9	93.5	93.5	105.3	94.2	92.5	94.5	98	105.3	108.5	99.9	112.1	100.6	8	8	8	8	8	8	8	8	8
FALSE	High	Master Protein	P40763	Signal transducer and activator of transcription 3 OS=Homo sapiens GN=STAT3 PE=1 SV=2	0	53.0258	18.961	10	18	10	1	770	88.011	6.3	0.984	0.805	0.964	0.937	0.869	0.832	0.937	0.779	1.147	1.086	1.125	0.966	100.3	82	98.2	95.4	101.9	90.2	86.4	97.3	81	119.2	112.8	116.9	100.3	103.9	8	8	8	8	8	7	7	7	7
FALSE	High	Master Protein	Q13442	28 kDa heat- and acid-stable phosphoprotein OS=Homo sapiens GN=PDAP1 PE=1 SV=1	0	52.9763	41.4365	10	33	10	1	181	20.618	8.87	1.338	1.311	0.943	0.798	0.807	0.903	0.949	0.882	1.028	0.915	0.985	1.01	130.1	127.5	91.7	77.6	97.2	85.6	95.8	100.6	93.6	109	97	104.4	107.1	106	10	10	10	10	10	8	8	8	8
FALSE	High	Master Protein	P48059	LIM and senescent cell antigen-like-containing domain protein 1 OS=Homo sapiens GN=LIMS1 PE=1 SV=4	0	52.9463	35.0769	11	28	11	1	325	37.226	8.05	1.023	0.912	0.906	1.009	1.08	0.967	1.144	1.056	0.903	0.93	0.834	0.952	101.7	90.6	90	100.2	99.4	109.6	98.2	116.1	107.1	91.6	94.4	84.6	96.6	101.5	9	9	9	9	9	9	9	9	9
FALSE	High	Master Protein	H0YI37	ATP synthase subunit beta, mitochondrial (Fragment) OS=Homo sapiens GN=ATP5B PE=1 SV=1	0	52.9037	37.594	3	46	1	1	133	13.898	5.82	1.101	0.791	1.766	0.771	0.661	0.629	0.752	0.567	0.914	1.033	1.659	0.669	50.1	36	80.4	35.1	45.5	75.7	72.1	86.2	65	104.7	118.3	189.9	76.6	114.5	1	1	1	1	1	1	1	1	1
FALSE	High	Master Protein	P00492	Hypoxanthine-guanine phosphoribosyltransferase OS=Homo sapiens GN=HPRT1 PE=1 SV=2	0	52.8896	40.8257	7	31	7	1	218	24.564	6.68	0.903	1.151	0.842	0.933	1.037	0.915	0.965	1.111	1.057	1.069	0.958	0.943	96.7	123.2	90.1	99.8	107	103.2	91	96	110.5	105.1	106.3	95.3	93.8	99.5	7	7	7	7	7	7	7	7	7
FALSE	High	Master Protein	Q9NUJ1	Mycophenolic acid acyl-glucuronide esterase, mitochondrial OS=Homo sapiens GN=ABHD10 PE=1 SV=1	0	52.8005	40.5229	10	21	10	1	306	33.911	8.57	0.863	0.852	1.314	0.858	0.789	0.809	0.91	0.819	0.946	0.978	1.21	0.944	91.2	90.1	138.9	90.7	105.7	84.4	86.5	97.2	87.6	101.1	104.6	129.3	100.9	106.9	9	9	9	9	9	6	6	6	6
FALSE	High	Master Protein	P16949	Stathmin OS=Homo sapiens GN=STMN1 PE=1 SV=3	0	52.772	45.6376	9	42	9	1	149	17.292	5.97	1.315	1.23	0.906	0.813	0.736	0.805	0.765	0.77	1.194	1.015	1.167	0.796	130.6	122.1	90	80.7	99.3	80.6	88.1	83.7	84.3	130.7	111.1	127.8	87.2	109.5	9	9	9	9	9	7	7	7	7
FALSE	High	Master Protein	Q13428	Treacle protein OS=Homo sapiens GN=TCOF1 PE=1 SV=3	0	52.6852	10.4839	15	23	15	1	1488	152.015	9.04	1.553	0.989	0.959	0.574	0.622	0.655	0.68	0.561	1.103	0.972	1.105	0.936	150.6	96	93	55.7	97	74.2	78.1	81.1	66.9	131.7	116	131.9	111.7	119.3	11	11	11	11	11	11	11	11	11
FALSE	High	Master Protein	P83916	Chromobox protein homolog 1 OS=Homo sapiens GN=CBX1 PE=1 SV=1	0	52.5699	54.0541	8	18	7	1	185	21.405	4.93	1.168	1.11	1.128	1.025	1.052	1.239	0.924	1.067	0.714	0.87	0.704	0.841	110.2	104.7	106.4	96.7	94.4	112.9	133	99.2	114.5	76.6	93.4	75.6	90.2	107.3	7	7	7	7	7	4	4	4	4
FALSE	High	Master Protein	P61313	60S ribosomal protein L15 OS=Homo sapiens GN=RPL15 PE=1 SV=2	0	52.5056	45.5882	10	34	10	1	204	24.131	11.62	1.109	1.073	1.03	0.953	0.937	0.927	0.953	0.91	1.012	1.023	1.018	1.082	114.3	110.5	106.2	98.2	103	95.8	94.7	97.4	93	103.4	104.6	104	110.6	102.2	9	9	9	9	9	10	10	10	10
FALSE	High	Master Protein	P61758	Prefoldin subunit 3 OS=Homo sapiens GN=VBP1 PE=1 SV=3	0	52.4287	54.3147	11	27	11	1	197	22.643	7.11	1.031	1.119	0.845	1.034	0.84	0.856	0.941	0.843	1.058	0.891	1.008	0.908	105.1	114.1	86.1	105.4	101.9	90.8	92.5	101.7	91.1	114.3	96.3	108.9	98.2	108.1	9	9	9	9	9	9	9	9	9
FALSE	High	Master Protein	P07738	Bisphosphoglycerate mutase OS=Homo sapiens GN=BPGM PE=1 SV=2	0	52.4284	41.6988	9	28	9	1	259	29.987	6.54	0.875	1.598	0.492	1.167	1.461	1.05	0.984	1.891	0.988	1.626	0.864	0.718	78	142.3	43.8	103.9	89.1	120.2	86.4	81	155.6	81.3	133.8	71.1	59.1	82.3	6	6	6	6	6	9	9	9	9
FALSE	High	Master Protein	P11182	Lipoamide acyltransferase component of branched-chain alpha-keto acid dehydrogenase complex, mitochondrial OS=Homo sapiens GN=DBT PE=1 SV=3	0	52.2312	21.7842	11	29	11	1	482	53.453	8.51	0.981	0.773	1.272	0.783	0.853	0.91	0.879	0.852	1.01	1.078	1.043	0.958	112	88.3	145.2	89.4	114.2	90.2	96.3	93	90.1	106.9	114.1	110.4	101.4	105.8	9	9	9	9	9	11	11	11	11
FALSE	High	Master Protein	Q15121	Astrocytic phosphoprotein PEA-15 OS=Homo sapiens GN=PEA15 PE=1 SV=2	0	52.2037	60	8	36	8	1	130	15.031	5.02	1.302	1.097	0.993	0.95	0.811	0.908	1.057	0.892	1.086	0.862	1.04	0.946	114.7	96.7	87.6	83.8	88.2	84.1	94.2	109.6	92.5	112.6	89.4	107.9	98.1	103.7	8	8	8	8	8	7	7	7	7
FALSE	High	Master Protein	P30466	HLA class I histocompatibility antigen, B-18 alpha chain OS=Homo sapiens GN=HLA-B PE=1 SV=1	0	52.1655	32.0442	9	44	1	1	362	40.25	6.76	1.355	1.278	0.822	0.736	0.752	0.762	0.43	0.403	0.539	0.531	1.085	0.712	113.5	107.1	68.9	61.7	83.8	109.4	110.8	62.6	58.6	78.4	77.3	157.9	103.6	145.5	2	2	2	2	2	2	2	2	2
FALSE	High	Master Protein	Q15366	Poly(rC)-binding protein 2 OS=Homo sapiens GN=PCBP2 PE=1 SV=1	0	52.1397	28.7671	9	36	4	1	365	38.556	6.79	1.218	0.807	0.996	0.855	0.76	0.771	0.888	0.765	1.112	0.969	1.121	1.025	132	87.5	108	92.6	108.4	81.5	82.6	95.2	82	119.2	103.8	120.2	109.9	107.2	3	3	3	3	3	4	4	4	4
FALSE	High	Master Protein	Q6P1N9	Putative deoxyribonuclease TATDN1 OS=Homo sapiens GN=TATDN1 PE=1 SV=2	0	52.1326	28.2828	8	23	7	1	297	33.58	6.96	0.861	0.934	0.992	0.98	0.924	0.898	0.888	0.83	0.943	0.854	0.958	0.876	90.6	98.3	104.4	103.1	105.3	101.4	98.5	97.4	91.1	103.4	93.6	105.1	96.1	109.7	8	8	8	8	8	8	8	8	8
FALSE	High	Master Protein	Q05655	Protein kinase C delta type OS=Homo sapiens GN=PRKCD PE=1 SV=2	0	52.1004	24.2604	14	29	13	1	676	77.455	7.75	1.106	0.862	1.074	0.836	0.914	0.938	0.955	0.881	1.026	1.088	1.068	0.889	109.8	85.6	106.6	82.9	99.2	94	96.5	98.2	90.6	105.5	111.9	109.9	91.4	102.8	12	12	12	12	12	10	10	10	10
FALSE	High	Master Protein	Q9NTI5	Sister chromatid cohesion protein PDS5 homolog B OS=Homo sapiens GN=PDS5B PE=1 SV=1	0	52.0814	9.7443	16	33	14	1	1447	164.563	8.47	1.077	0.656	1.022	0.938	0.887	0.79	0.905	0.757	1.035	1.141	1.023	0.971	109.3	66.6	103.8	95.2	101.5	94.8	84.4	96.7	80.9	110.6	122	109.3	103.8	106.9	12	12	12	12	12	13	13	13	13
FALSE	High	Master Protein	P50213	Isocitrate dehydrogenase [NAD] subunit alpha, mitochondrial OS=Homo sapiens GN=IDH3A PE=1 SV=1	0	52.0729	30.6011	11	41	11	1	366	39.566	6.92	1.07	0.91	1.24	0.764	0.787	0.774	0.847	0.776	1.06	1.045	1.157	0.926	117.5	99.9	136.1	83.9	109.8	84.5	83.2	91	83.3	113.9	112.2	124.3	99.4	107.4	10	10	10	10	10	10	10	10	10
FALSE	High	Master Protein	P55735	Protein SEC13 homolog OS=Homo sapiens GN=SEC13 PE=1 SV=3	0	52.0499	33.8509	11	28	11	1	322	35.518	5.48	1.058	0.872	1.129	0.982	0.903	0.874	0.88	0.81	0.965	0.872	1.105	1.028	109.5	90.2	116.8	101.7	103.5	96.7	93.5	94.2	86.7	103.2	93.3	118.3	110	107	9	9	9	9	9	10	10	10	10
FALSE	High	Master Protein	P07225	Vitamin K-dependent protein S OS=Homo sapiens GN=PROS1 PE=1 SV=1	0	51.9966	15.3846	10	23	10	1	676	75.074	5.67	0.576	0.666	2.002	0.607	0.651	0.616	0.602	0.667	0.622	0.728	0.806	0.441	70.9	81.9	246.4	74.6	123	95	90	87.9	97.3	90.8	106.3	117.7	64.4	146	10	10	10	10	10	7	7	7	7
FALSE	High	Master Protein	P31749	RAC-alpha serine/threonine-protein kinase OS=Homo sapiens GN=AKT1 PE=1 SV=2	0	51.9948	26.6667	11	25	8	1	480	55.651	6.07	0.885	0.818	0.857	0.982	0.858	0.794	0.953	0.819	1.04	0.857	0.919	0.871	82.5	76.2	79.9	91.6	93.2	96	88.9	106.7	91.7	116.5	95.9	102.9	97.5	112	6	6	6	6	6	6	6	6	6
FALSE	High	Master Protein	Q6P179	Endoplasmic reticulum aminopeptidase 2 OS=Homo sapiens GN=ERAP2 PE=1 SV=2	0	51.9848	11.25	10	25	10	1	960	110.391	6.71	1.476	1.179	0.934	0.994	0.55	0.552	0.446	0.61	1.061	1.033	0.916	0.673	135.1	107.9	85.5	91	91.5	73.6	73.8	59.7	81.6	142	138.2	122.6	90	133.8	10	10	10	10	10	6	6	6	6
FALSE	High	Master Protein	Q96PK6	RNA-binding protein 14 OS=Homo sapiens GN=RBM14 PE=1 SV=2	0	51.9358	17.7877	12	29	12	1	669	69.449	9.67	1.31	0.729	1.031	0.761	0.788	0.812	0.889	0.752	1.033	1.081	1.219	1.26	137.4	76.5	108.2	79.9	104.9	81	83.5	91.4	77.3	106.2	111.2	125.4	129.6	102.8	11	11	11	11	11	8	8	8	8
FALSE	High	Master Protein	P61081	NEDD8-conjugating enzyme Ubc12 OS=Homo sapiens GN=UBE2M PE=1 SV=1	0	51.9322	42.623	8	28	8	1	183	20.887	7.69	1.063	0.809	1.063	0.885	0.816	0.809	0.936	0.832	0.992	0.931	0.994	0.885	105.8	80.6	105.9	88.2	99.6	89.9	89.2	103.2	91.8	109.3	102.7	109.6	97.6	110.3	7	7	7	7	7	7	7	7	7
FALSE	High	Master Protein	Q15286	Ras-related protein Rab-35 OS=Homo sapiens GN=RAB35 PE=1 SV=1	0	51.9141	44.7761	9	48	7	1	201	23.011	8.29	1.315	1.255	0.795	1.018	1.006	0.973	1.09	1.022	1.111	1.039	0.901	0.932	117.7	112.3	71.2	91.1	89.5	100.2	97	108.7	101.9	110.7	103.6	89.8	92.9	99.7	6	6	6	6	6	6	6	6	6
FALSE	High	Master Protein	P35442	Thrombospondin-2 OS=Homo sapiens GN=THBS2 PE=1 SV=2	0	51.849	9.47099	9	18	9	1	1172	129.908	4.83	0.915	0.644	1.32	0.698	0.609	0.571	0.875	0.485	0.527	0.488	1.265	0.492	78.9	55.5	113.8	60.2	86.2	86.2	80.8	123.9	68.6	74.6	69.1	179	69.7	141.5	8	8	8	8	8	6	6	6	6
FALSE	High	Master Protein	O75436	Vacuolar protein sorting-associated protein 26A OS=Homo sapiens GN=VPS26A PE=1 SV=2	0	51.7541	38.2263	11	25	10	1	327	38.146	6.57	0.929	0.748	0.992	0.932	0.851	0.848	1.031	0.972	0.999	0.998	1.029	0.909	93.1	75	99.5	93.4	100.3	88.8	88.5	107.7	101.5	104.3	104.3	107.4	94.9	104.4	9	9	9	9	9	9	9	9	9
FALSE	High	Master Protein	Q13177	Serine/threonine-protein kinase PAK 2 OS=Homo sapiens GN=PAK2 PE=1 SV=3	0	51.7429	26.5267	11	19	10	1	524	58.006	5.96	1.367	1.204	0.874	0.844	0.959	0.969	0.975	0.981	1.284	1.164	1.108	1.038	130.8	115.2	83.6	80.8	95.7	91.2	92.1	92.7	93.3	122.1	110.7	105.3	98.7	95.1	10	10	10	10	10	8	8	8	8
FALSE	High	Master Protein	Q86XP3	ATP-dependent RNA helicase DDX42 OS=Homo sapiens GN=DDX42 PE=1 SV=1	0	51.4817	15.9915	12	20	12	1	938	102.912	7.02	1.045	0.77	1.002	0.962	0.9	0.899	0.988	0.891	0.951	0.92	0.987	1.012	105.1	77.5	100.8	96.7	100.6	95.2	95.2	104.5	94.3	100.6	97.4	104.4	107.1	105.8	11	11	11	11	11	8	8	8	8
FALSE	High	Master Protein	Q92930	Ras-related protein Rab-8B OS=Homo sapiens GN=RAB8B PE=1 SV=2	0	51.47	49.7585	11	59	4	1	207	23.569	9.07	1.126	1.195	0.863	0.885	0.715	0.786	0.845	0.794	1.216	1.108	0.889	0.866	99.4	105.5	76.2	78.2	88.3	78.4	86.2	92.6	87	133.3	121.5	97.5	95	109.7	3	3	3	3	3	3	3	3	3
[truncated: 4,600 more rows]
[truncated: 9 more columns]
