# Supplementary material for: TMT-labeling Proteomics of Papillary Thyroid Carcinoma Reveal Invasive Biomarkers
Source: J Cancer. 2020 Aug 25;11(20):6122–32. doi: 10.7150/jca.47290 (PMC7477402; doi:10.7150/jca.47290)
Supplement: Supplementary file 4 — Supplementary table 3. [file jcav11p6122s4.xlsx]

## Sheet: PeptideGroups
Table S3. Details for the identified peptide.
Confidence	Annotated Sequence	Modifications	Modifications in Master Proteins	Qvality PEP	Qvality q-value	# Protein Groups	# Proteins	# PSMs	Master Protein Accessions	Positions in Master Proteins	# Missed Cleavages	Theo. MH+ [Da]	Abundance Ratio												Abundances (Scaled)														Abundances Count
													(F1, 126)/(F1, 131), iPTC_T5	(F1, 128C) / (F1, 131), iPTC_N5	(F1, 130N) / (F1, 131), iPTC_T6	(F1, 130C) / (F1, 131), iPTC_N6	(F2, 126) / (F2, 131), PTC_T1	(F2, 127N) / (F2, 131),PTC_N1	(F2, 127C) / (F2, 131), PTC_T2	(F2, 128N) / (F2, 131), PTC_N2	(F2, 128C) / (F2, 131), PTC_T3	(F2, 129C) / (F2, 131), PTC_N3	(F2, 130N) / (F2, 131), iPTC_T4	(F2, 130C) / (F2, 131), iPTC_N4	F1: 126, iPTC_T5	F1: 128C, iPTC_N5	F1: 130N, iPTC_T6	F1: 130C, iPTC_N6	F1: 131, Control1	F2: 126, PTC_T1	F2: 127N,PTC_N1	F2: 127C, PTC_T2	F2: 128N, PTC_N2	F2: 128C, PTC_T3	F2: 129C, PTC_N3	F2: 130N, iPTC_T4	F2: 130C, iPTC_N4	F2: 131, Control2	F1: 126, iPTC_T5	F1: 128C, iPTC_N5	F1: 130N, iPTC_T6	F1: 130C, iPTC_N6	F1: 131, Control1	F2: 126, PTC_T1	F2: 127N,PTC_N1	F2: 127C, PTC_T2	F2: 128N, PTC_N2	F2: 128C, PTC_T3	F2: 129C, PTC_N3
High	[K].DSDMGSRPESMGCR.[K]	1xTMT6plex [N-Term]; 1xCarbamidomethyl [C13]		2.68124e-07	0	1	2	113	P01266	P01266 [1823-1836]	0	1813.78	0.556	0.85	0.485	1.364	1.811	1.933	1.155	1.41	0.883	0.869	0.824	1.593	48.1	73.6	41.9	118	86.5	144.1	153.8	91.9	112.2	70.2	69.1	65.5	126.8	79.6	59	59	59	59	59	54	54	54	54	54	54
High	[K].DVSSLFPDVVNCMQTDNLELK.[K]	2xTMT6plex [N-Term; K21]; 1xCarbamidomethyl [C12]		3.85377e-08	0	1	8	4	P63010	P63010 [46-66]	0	2882.47	0.786	0.566	0.953	0.823	1.064	1.009	1.126	1.018	0.93	0.853	0.985	1.134	75.9	54.6	91.9	79.4	96.5	105	99.5	111	100.3	91.7	84.1	97.1	111.8	98.6	2	2	2	2	2	2	2	2	2	2	2
High	[K].DCVDIEVFPAGENTEDQK.[S]	2xTMT6plex [N-Term; K18]; 1xCarbamidomethyl [C2]		4.97821e-07	0	1	1	2	Q32MZ4	Q32MZ4 [333-350]	0	2524.23	1.049	1.294	0.833	0.955	1.087	1.182	0.89	0.975	0.775	0.891	0.776	0.769	76.1	93.9	60.4	69.3	72.6	115.2	125.3	94.3	103.3	82.1	94.4	82.2	81.5	106	1	1	1	1	1	1	1	1	1	1	1
High	[R].SLFTDLEAENDVLHCVAFAVPK.[S]	2xTMT6plex [N-Term; K22]; 1xCarbamidomethyl [C15]		5.76332e-13	0	1	2	2	P01023	P01023 [72-93]	0	2933.55	1.346	4.612	0.886	1.596	2.759	1.384	1.559	1.841	1.678	1.895	1.035	1.765	56.5	193.7	37.2	67.1	42	171	85.7	96.6	114	104	117.4	64.1	109.3	62	1	1	1	1	1	1	1	1	1	1	1
High	[K].AMQDALADLPEWYGIK.[G]	2xTMT6plex [N-Term; K16]		4.15495e-07	0	1	2	1	Q15031	Q15031 [251-266]	0	2279.21	0.66	0.635	1.204	0.901									74.3	71.4	135.5	101.3	112.5										1	1	1	1	1
High	[K].GVDEATIIDILTK.[R]	2xTMT6plex [N-Term; K13]		3.06367e-08	0	1	3	9	P04083	P04083 [59-71]	0	1846.09	0.44	0.348	3.219	0.031	0.222	0.648	0.257	0.355	0.549	0.262	0.929	0.161	57.1	45.3	418.4	4	130	44.9	130.8	52	71.6	110.8	52.9	187.7	32.6	202	5	5	5	5	5	4	4	4	4	4	4
High	[R].GWGDQLIWTQTYEEALYK.[S]	2xTMT6plex [N-Term; K18]		1.20677e-08	0	1	3	2	O95994	O95994 [47-64]	0	2659.38	0.595	0.558	1.712	0.995									54.1	50.7	155.6	90.5	90.9										2	2	2	2	2
High	[K].LEGSAPTDVLDSLTTIPELK.[D]	2xTMT6plex [N-Term; K20]		5.52104e-12	0	1	1	3	Q86UX7	Q86UX7 [334-353]	0	2557.44	1.625	1.146	0.508	0.626	0.596	0.505	0.562	0.532	1.562	1.491	1.152	0.855	142.4	100.5	44.5	54.9	87.7	71.8	60.9	67.8	64.2	188.3	179.7	138.8	103.1	120.5	2	2	2	2	2	1	1	1	1	1	1
High	[K].NILEESLCELVAK.[Q]	2xTMT6plex [N-Term; K13]; 1xCarbamidomethyl [C8]		2.8346e-07	0	1	1	2	P78527	P78527 [2335-2347]	0	1976.11	0.917	0.382	1.336	0.592	0.643	0.484	0.854	0.437	0.979	1.071	1.072	0.815	114.2	47.6	166.5	73.7	124.6	80.2	60.4	106.5	54.5	122.1	133.5	133.6	101.6	124.7	1	1	1	1	1	1	1	1	1	1	1
High	[R].ADGDLTLLWAEWQGR.[R]	1xTMT6plex [N-Term]		4.54799e-07	0	1	5	3	Q9Y394	Q9Y394 [28-42]	0	1960.01	0.664	0.841	0.648	1.644	0.975	0.772	0.798	0.977	0.654	0.651	0.589	1.004	52.6	66.6	51.4	130.2	79.2	119	94.3	97.4	119.3	79.8	79.5	71.9	122.6	122.1	2	2	2	2	2	1	1	1	1	1	1
High	[K].GLGTDEESILTLLTSR.[S]	1xTMT6plex [N-Term]		1.13776e-11	0	1	2	9	P08758	P08758 [30-45]	0	1934.06	0.998	0.829	1.393	0.457	0.573	1.511	0.771	1.313	0.99	0.981	0.811	0.749	106.7	88.6	148.9	48.9	106.9	58.8	155.1	79.2	134.8	101.6	100.7	83.2	76.9	102.6	5	5	5	5	5	4	4	4	4	4	4
High	[R].LEGQLEALSLEASQALK.[E]	2xTMT6plex [N-Term; K17]		4.66104e-10	0	1	1	2	Q08378	Q08378 [417-433]	0	2258.3	1.073	0.742	1.112	0.662	0.623	0.554	0.8	0.554	0.955	0.806	1.129	0.895	97.6	67.5	101.2	60.2	91	79.1	70.2	101.5	70.3	121.1	102.3	143.2	113.5	126.8	1	1	1	1	1	1	1	1	1	1	1
High	[R].FDGALNVDLTEFQTNLVPYPR.[I]	1xTMT6plex [N-Term]		1.44295e-12	0	3	11	12	F5H5D3; Q71U36; P68366	F5H5D3 [314-334]; Q71U36 [244-264]; P68366 [244-264]	0	2638.37	0.731	0.782	0.761	1.08	1.103	1.16	0.95	0.895	1.03	0.93	1.092	1.008	64.8	69.3	67.4	95.7	88.6	107.5	113.1	92.6	87.2	100.4	90.6	106.4	98.3	97.4	7	7	7	7	7	5	5	5	5	5	5
High	[R].IFQNLDGALDEVVLK.[F]	2xTMT6plex [N-Term; K15]		5.23939e-09	0	1	1	2	Q02809	Q02809 [206-220]	0	2132.24	0.791	0.926	1.163	1.068	0.852	0.8	0.954	0.89	1.108	1.001	1.127	1.078	64.9	76.1	95.6	87.8	82.1	86.3	81	96.6	90.1	112.2	101.3	114.1	109.1	101.2	1	1	1	1	1	1	1	1	1	1	1
High	[R].DGELPVEDDIDLSDVELDDLGKDEL.[-]	2xTMT6plex [N-Term; K22]		4.15676e-13	0	1	1	4	Q15084	Q15084 [416-440]	1	3216.59	1.036	1.026	0.944	1.481	1.183	1.149	1.285	1.058	1.263	1.298	1.213	1.401	66.6	65.9	60.7	95.2	64.3	99.6	96.8	108.2	89.1	106.3	109.3	102.1	118	84.2	2	2	2	2	2	2	2	2	2	2	2
High	[K].AFEYNMQIFNELDQAGSTLAR.[E]	1xTMT6plex [N-Term]		3.37688e-08	0	1	3	1	A0A087WT44	A0A087WT44 [280-300]	0	2647.3	0.565	0.79	0.531	1.15									38.3	53.6	36	78	67.8										1	1	1	1	1
High	[K].FISDKDASIVGFFDDSFSEAHSEFLK.[A]	3xTMT6plex [N-Term; K5; K26]		2.18277e-15	0	1	1	3	P30101	P30101 [148-173]	1	3625.87	2.162	1.84	1.123	2.895	1.074	1.372	1.544	1.62	1.488	1.683	1.28	1.73	117.7	100.2	61.1	157.6	54.4	77.2	98.7	111	116.5	107	121	92.1	124.5	71.9	2	2	2	2	2	1	1	1	1	1	1
High	[K].LTLVDTPGFGDSVDCSDCWLPVVK.[F]	2xTMT6plex [N-Term; K24]; 2xCarbamidomethyl [C15; C18]		2.96264e-09	0	1	2	2	J3KNL2	J3KNL2 [132-155]	0	3138.59	2.148	2.19	0.279	0.71									139.3	142.1	18.1	46.1	64.9										2	2	2	2	2
High	[K].QYEDALMQLESVLR.[N]	1xTMT6plex [N-Term]		2.92173e-09	0	1	2	4	E9PHG5	E9PHG5 [231-244]	0	1924	0.872	0.578	0.866	1.072	1.068	0.996	1.122	1.028	1	1.008	0.759	1.302	77.7	51.5	77.1	95.4	89	100.6	93.8	105.7	96.8	94.2	94.9	71.5	122.6	94.2	2	2	2	2	2	2	2	2	2	2	2
High	[R].ASPFLLQYIQEEIPDYR.[N]	1xTMT6plex [N-Term]		1.35818e-08	0	1	5	3	O60256	O60256 [165-181]	0	2311.22	0.646	1.14	0.565	1.313	1.234	1.168	0.947	0.99	0.861	1.051	0.968	1.104	41.6	73.5	36.4	84.6	64.4	120.6	114.2	92.6	96.8	84.2	102.8	94.7	107.9	97.8	1	1	1	1	1	2	2	2	2	2	2
High	[K].IAQDLEMYGVNYFEIK.[N]	2xTMT6plex [N-Term; K16]		8.29029e-09	0	1	2	3	P35241	P35241 [194-209]	0	2391.27	0.963	0.869	0.957	1.141	0.877	1.011	0.972	0.865	0.985	0.958	1.089	1.067	84.4	76.2	83.9	100	87.6	89.8	103.5	99.5	88.5	100.8	98	111.5	109.2	102.4	1	1	1	1	1	2	2	2	2	2	2
High	[R].QEALELMNQNLDIYEQQVMTAAQK.[D]	2xTMT6plex [N-Term; K24]		2.37751e-11	0	1	2	4	P43251	P43251 [80-103]	0	3266.68	0.806	1.255	0.537	1.777	1.852	1.842	1.57	1.456	1.101	1.091	0.87	1.704	60.3	93.9	40.2	132.9	74.8	133.9	133.2	113.5	105.3	79.6	78.9	62.9	123.2	72.3	1	1	1	1	1	3	3	3	3	3	3
High	[R].TLTAVHDAILEDLVFPSEIVGK.[R]	2xTMT6plex [N-Term; K22]		4.85572e-15	0	1	2	9	P62081	P62081 [121-142]	0	2825.61	1.083	0.957	1.345	0.623	0.603	0.497	0.741	0.518	0.993	0.945	1.037	0.996	113.9	100.6	141.5	65.5	105.2	75.6	62.3	92.8	64.9	124.3	118.3	129.9	124.7	125.2	4	4	4	4	4	5	5	5	5	5	5
High	[K].VEEEIQTLSQVLAAK.[E]	2xTMT6plex [N-Term; K15]		3.19418e-08	0	2	4	10	P55327; E5RFR7	P55327 [86-100]; E5RFR7 [46-60]	0	2116.23	1.424	1.404	1.162	0.74	0.746	0.782	0.841	0.812	1.104	0.845	1.304	1.188	122	120.2	99.5	63.4	85.7	77.9	81.7	87.8	84.9	115.4	88.3	136.3	124.1	104.5	5	5	5	5	5	5	5	5	5	5	5
High	[R].QMQLENVSVALEFLDR.[E]	1xTMT6plex [N-Term]		1.76096e-10	0	2	6	4	P21333; O75369	P21333 [101-116]; O75369 [74-89]	0	2121.12	1.007	0.755	1.087	1.274	1.093	0.948	0.931	1.065	1.075	1.04	1.054	1.009	75.5	56.6	81.5	95.5	75	106	91.9	90.3	103.3	104.3	100.8	102.3	97.9	97	2	2	2	2	2	2	2	2	2	2	2
High	[K].IGEEFLTDLSQLK.[K]	2xTMT6plex [N-Term; K13]		1.02131e-08	0	1	1	8	P11216	P11216 [508-520]	0	1951.12	0.776	0.702	1.422	1.091	0.905	0.831	1.093	0.865	1.033	0.837	1.023	0.994	79.1	71.6	145	111.2	102	96.9	89	117.1	92.6	110.6	89.6	109.6	106.4	107.1	4	4	4	4	4	4	4	4	4	4	4
High	[R].TDSEIALLEGLTVVYK.[S]	2xTMT6plex [N-Term; K16]		2.76025e-08	0	1	7	2	F8VVA7	F8VVA7 [55-70]	0	2209.27	1.096	0.668	0.883	0.98	0.965	0.893	0.945	0.865	0.942	0.987	0.954	0.968	111.9	68.2	90.1	100	102.1	103.1	95.4	100.8	92.3	100.5	105.4	101.8	103.3	106.8	1	1	1	1	1	1	1	1	1	1	1
High	[R].NIQVDEANLLTWQGLIVPDNPPYDK.[G]	2xTMT6plex [N-Term; K25]		1.49583e-13	0	1	1	3	P68036	P68036 [24-48]	0	3310.77	1.173	0.972	0.736	1.074	1.33	1.253	0.998	0.853	0.912	0.878	0.763	1.135	89.7	74.3	56.3	82.1	76.5	136.6	128.6	102.5	87.6	93.7	90.2	78.3	116.5	102.7	2	2	2	2	2	1	1	1	1	1	1
High	[R].EDAVLYLLEIPK.[G]	2xTMT6plex [N-Term; K12]		5.801e-07	0	1	2	4	A0A1B0GTW1	A0A1B0GTW1 [628-639]	0	1861.11	0.684	0.65	1.38	0.795	1.06	1.046	1.077	0.845	0.958	0.869	1.217	0.924	62	58.9	125.1	72	90.7	104.2	102.9	105.9	83.1	94.2	85.5	119.6	90.8	98.3	2	2	2	2	2	2	2	2	2	2	2
High	[R].SNLVGMGVIPLEYLPGENADALGLTGQER.[Y]	1xTMT6plex [N-Term]		7.73682e-15	0	1	1	4	P21399	P21399 [806-834]	0	3242.69	0.574	0.635	0.935	1.101	1.206	1.271	0.944	1.088	0.736	0.864	0.679	1.156	38.5	42.6	62.8	73.9	67.2	122.2	128.8	95.7	110.3	74.6	87.5	68.8	117.1	101.3	2	2	2	2	2	2	2	2	2	2	2
High	[K].SAMQSVVDDWIESYK.[QH]	2xTMT6plex [N-Term; K15]		4.98436e-08	0	2	8	2	Q8WVM7; Q8N3U4	Q8WVM7 [96-110]; Q8N3U4 [93-107]	0	2216.13	0.653	1.086	0.565	1.319	1.058	0.802	0.87	0.754	0.987	1.041	0.901	1.181	73.8	122.7	63.9	149.1	113	114.1	86.5	93.8	81.3	106.5	112.3	97.2	127.3	107.9	1	1	1	1	1	1	1	1	1	1	1
High	[R].LTRPGSSYFNLNPFEVLQIDPEVTDEEIK.[K]	2xTMT6plex [N-Term; K29]		6.7378e-10	0	1	1	1	O75937	O75937 [46-74]	0	3809	1.559	1.562	0.845	1.271									86.3	86.5	46.8	70.3	55.3										1	1	1	1	1
High	[R].INNEIDQLMNQMQQIETQQR.[K]	1xTMT6plex [N-Term]		1.47999e-10	0	1	1	2	Q9UQE7	Q9UQE7 [707-726]	0	2703.34	0.776	0.867	1.203	1.305	1.016	1.069	0.595	0.852	0.673	0.628	0.902	1.086	47.9	53.5	74.2	80.5	61.7	110.8	116.6	64.9	92.9	73.4	68.5	98.3	118.4	109.1	1	1	1	1	1	1	1	1	1	1	1
High	[R].TAMDQALQWLEDK.[F]	2xTMT6plex [N-Term; K13]		3.62448e-09	0	1	4	4	P0CG29	P0CG29 [137-149]	0	2007.06	1.247	1.44	0.396	0.831	0.475	0.509	1.618	1.406	1.642	1.521	0.306	0.566	110.9	128	35.2	73.9	88.9	47.7	51.2	162.7	141.4	165.2	153	30.7	56.9	100.6	2	2	2	2	2	2	2	2	2	2	2
High	[K].ITGEAFVQFASQELAEK.[A]	2xTMT6plex [N-Term; K17]		1.38851e-09	0	1	1	7	P52597	P52597 [151-167]	0	2326.27	1.775	0.786	1.509	0.816	1.04	0.762	0.918	0.798	1.252	1.191	1.257	1.028	133	58.9	113.1	61.1	74.9	103.8	76.1	91.6	79.6	124.9	118.8	125.4	102.6	99.8	4	4	4	4	4	3	3	3	3	3	3
High	[K].DVLILGGGDGGILCEIVK.[L]	2xTMT6plex [N-Term; K18]; 1xCarbamidomethyl [C14]		5.63741e-12	0	1	2	4	P52788	P52788 [193-210]	0	2286.31	0.838	1.025	1.065	1.251	1.149	1.005	1.407	1.445	0.992	0.879	1.065	1.327	70.9	86.7	90	105.9	84.6	98.9	86.6	121.2	124.4	85.4	75.7	91.7	114.3	86.1	2	2	2	2	2	2	2	2	2	2	2
High	[R].GVGVFGDMAQDTGIPADIWR.[F]	1xTMT6plex [N-Term]		3.13982e-11	0	1	1	1	P56192	P56192 [599-618]	0	2334.17	0.729	0.999	0.81	1.801									43.4	59.5	48.3	107.3	59.6										1	1	1	1	1
High	[R].SLDLDSIIAEVK.[A]	2xTMT6plex [N-Term; K12]		3.82707e-08	0	1	1	7	P04264	P04264 [344-355]	0	1761.04	0.672	3.565	0.989	2.077	1.731	2.574	0.94	3.683	1.687	3.517	0.938	1.83	38.4	203.7	56.5	118.7	57.2	84.7	125.9	46	180.1	82.5	172	45.9	89.5	48.9	5	5	5	5	5	2	2	2	2	2	2
High	[K].ELLQTELSGFLDAQK.[D]	2xTMT6plex [N-Term; K15]		5.55956e-12	0	1	2	24	Q5T7Y6	Q5T7Y6 [89-103]	0	2150.21	0.512	0.488	2.245	0.503	0.494	0.583	0.656	0.596	0.622	0.484	1.618	0.605	62.6	59.7	274.6	61.5	122.3	65.5	77.3	87	79	82.4	64.1	214.4	80.2	132.5	11	11	11	11	11	13	13	13	13	13	13
High	[K].VTDDLVCLVYK.[T]	2xTMT6plex [N-Term; K11]; 1xCarbamidomethyl [C7]		4.30193e-07	0	1	1	6	P49458	P49458 [42-52]	0	1783.01	1.355	1.195	1.268	0.847	0.932	0.925	0.833	0.856	0.981	1.119	1.093	1.148	128.5	113.3	120.1	80.2	94.8	94.8	94.1	84.8	87.1	99.9	114	111.2	116.9	101.8	4	4	4	4	4	2	2	2	2	2	2
High	[K].AQELSALLGCEVDADQVILSHSPMK.[L]	2xTMT6plex [N-Term; K25]; 1xCarbamidomethyl [C10]		1.14944e-08	0	1	1	1	Q9BXW7	Q9BXW7 [100-124]	0	3169.66	0.893	0.819	0.82	1.074									55.8	51.2	51.2	67.1	62.5										1	1	1	1	1
High	[K].VLDSTPVLDSVLSESLR.[L]	1xTMT6plex [N-Term]		3.35348e-08	0	1	1	2	Q16647	Q16647 [334-350]	0	2059.15	0.594	0.927	0.532	1.808									38.6	60.3	34.5	117.5	65										2	2	2	2	2
High	[R].DSEGCWVAYTLEQQDGMDR.[Y]	1xTMT6plex [N-Term]; 1xCarbamidomethyl [C5]		5.15432e-07	0	1	2	1	D3DSM0	D3DSM0 [609-627]	0	2489.09	0.835	1.02	0.91	1.312									68.5	83.6	74.6	107.5	82										1	1	1	1	1
High	[K].IGDQEFDHLPALLEFYK.[I]	2xTMT6plex [N-Term; K17]		3.14619e-07	0	1	1	2	P46109	P46109 [73-89]	0	2493.34	1.76	1.394	1.012	1.063	0.902	0.841	0.892	0.863	1.1	1.007	0.996	1.162	98.5	78	56.6	59.5	56	94.2	87.8	93.2	90.2	114.9	105.1	104.1	121.3	104.4	1	1	1	1	1	1	1	1	1	1	1
High	[K].DFLDGVYAFEYYPSTPGR.[Y]	1xTMT6plex [N-Term]		3.57883e-10	0	1	2	1	O75369	O75369 [505-522]	0	2326.12	0.804	0.921	0.895	1.313									49.6	56.8	55.2	81	61.7										1	1	1	1	1
High	[K].EIETYHNLLEGGQEDFESSGAGK.[I]	2xTMT6plex [N-Term; K23]		6.27251e-14	0	1	2	4	P35527	P35527 [450-472]	0	2968.46	0.747	3.552	0.85	1.784	1.314	2.197	1.024	1.712	1.232	2.051	0.902	1.529	48.1	228.5	54.7	114.7	64.3	90.5	151.2	70.5	117.9	84.8	141.2	62.1	105.2	68.8	2	2	2	2	2	2	2	2	2	2	2
High	[K].EISGLWNELDSLK.[D]	2xTMT6plex [N-Term; K13]		1.33178e-09	0	1	4	3	Q86UP2	Q86UP2 [1007-1019]	0	1962.09	0.802	0.774	1.115	0.707	1.012	1.317	1.081	0.894	0.793	0.832	0.984	0.996	95.9	92.5	133.4	84.6	119.6	102.3	133.1	109.2	90.3	80.2	84.1	99.5	100.7	101.1	2	2	2	2	2	1	1	1	1	1	1
High	[K].GVLLEIEDLQVNQFK.[N]	2xTMT6plex [N-Term; K15]		1.71055e-09	0	1	2	4	P46940	P46940 [1572-1586]	0	2203.27	1.03	0.562	1.231	0.701									91.1	49.7	108.8	62	88.4										4	4	4	4	4
High	[K].AGSNMLLIGVHGPTTPCEEVSMK.[H]	2xTMT6plex [N-Term; K23]; 1xCarbamidomethyl [C17]		1.64876e-13	0	1	3	3	O75369	O75369 [2540-2562]	0	2886.49	0.862	0.796	1.008	1.095	1.028	1.207	1.045	1.089	0.952	0.919	1.03	1.173	79.2	73.1	92.5	100.6	91.8	102.3	120.2	104	108.5	94.8	91.5	102.5	116.8	99.6	2	2	2	2	2	1	1	1	1	1	1
High	[K].TTVLLADINDFNTVNEIYK.[Q]	2xTMT6plex [N-Term; K19]		1.69109e-11	0	1	3	2	P52758	P52758 [79-97]	0	2641.45	0.709	1.013	0.953	1.099	0.88	0.961	0.834	1.081	0.894	1.03	0.799	1.053	66.9	95.6	89.9	103.7	94.3	94.8	103.6	89.9	116.5	96.3	110.9	86.1	113.4	107.7	1	1	1	1	1	1	1	1	1	1	1
High	[K].ALLLVGDVAQAADVAIEHR.[N]	1xTMT6plex [N-Term]		1.08105e-09	0	1	1	2	Q9H269	Q9H269 [787-805]	0	2190.24	0.468	0.849	0.995	0.894	0.726	0.927	0.634	0.821	0.7	0.778	0.627	0.888	32.2	58.5	68.6	61.6	68.9	92.3	117.8	80.7	104.4	89	98.9	79.8	112.9	127.1	1	1	1	1	1	1	1	1	1	1	1
High	[R].YLPDTLLLEECGLLR.[K]	1xTMT6plex [N-Term]; 1xCarbamidomethyl [C11]		3.35348e-08	0	1	2	2	P21964	P21964 [197-211]	0	2034.11	0.837	0.907	0.71	1.584	1.029	1.002	1.083	0.857	1.044	0.924	1.044	0.955	69.1	75	58.6	130.9	82.6	105.9	103.1	111.4	88.2	107.5	95	107.5	98.3	102.9	1	1	1	1	1	1	1	1	1	1	1
High	[K].VNWEEEAASGLLTSLK.[D]	2xTMT6plex [N-Term; K16]		4.22352e-09	0	1	1	3	P04114	P04114 [4056-4071]	0	2205.22	0.677	1.159	0.57	0.927	1.21	0.843	1.259	1.477	0.998	1.328	0.992	0.768	69.6	119.1	58.6	95.3	102.7	109	76	113.4	133	89.9	119.7	89.4	69.2	90.1	2	2	2	2	2	1	1	1	1	1	1
High	[R].GQVEQANQELQELIQSVK.[D]	2xTMT6plex [N-Term; K18]		7.38426e-11	0	1	1	1	P55268	P55268 [1503-1520]	0	2499.38	0.566	0.553	2.748	0.635									51.9	50.7	251.9	58.2	91.7										1	1	1	1	1
High	[R].MLLADQGQSWKEEVVTVETWQEGSLK.[A]	3xTMT6plex [N-Term; K11; K26]; 1xOxidation [M1]		3.15007e-08	0	1	3	1	P09211	P09211 [20-45]	1	3694.96					1.362	1.899	1.955	1.825	1.693	1.629	2.008	2.176						76.4	106.6	109.7	102.4	95	91.4	112.7	122.1	56.1						1	1	1	1	1	1
High	[R].MLLADQGQSWKEEVVTVETWQEGSLK.[A]	3xTMT6plex [N-Term; K11; K26]		1.63e-15	0	1	3	14	P09211	P09211 [20-45]	1	3678.97	2.154	1.768	0.936	3.176	1.92	2.574	2.415	2.308	2.033	2.116	2.269	2.838	101.7	83.5	44.2	150	47.2	88.6	118.9	111.5	106.6	93.9	97.7	104.8	131.1	46.2	2	2	2	2	2	12	12	12	12	12	12
High	[R].ELPLAADALTFAEVSK.[D]	2xTMT6plex [N-Term; K16]		3.26552e-09	0	1	1	2	Q9Y446	Q9Y446 [579-594]	0	2133.22	0.764	0.951	1.359	1.194	0.853	0.695	0.464	0.517	0.812	0.906	1.035	1.171	63.8	79.4	113.4	99.6	83.5	104.3	84.9	56.7	63.2	99.3	110.7	126.4	143	122.2	1	1	1	1	1	1	1	1	1	1	1
High	[K].TYTDELTPIESAVSVFK.[A]	2xTMT6plex [N-Term; K17]		1.11792e-08	0	1	1	2	O75489	O75489 [145-161]	0	2358.28	1.148	0.862	0.623	1.077	1.062	0.998	1.197	1.059	1.024	1.121	1.112	1.22	119.2	89.4	64.6	111.8	103.8	100.9	94.8	113.7	100.6	97.3	106.5	105.7	115.9	95	1	1	1	1	1	1	1	1	1	1	1
High	[R].ATSFLLALEPELEAR.[L]	1xTMT6plex [N-Term]		2.09268e-09	0	1	2	4	P04843	P04843 [66-80]	0	1889.06	1.152	0.668	1.071	1.061	0.884	0.808	1.073	0.879	1.101	1.136	1.142	1.048	106.3	61.6	98.8	97.9	92.3	89.3	81.7	108.4	88.9	111.3	114.9	115.4	106	101.1	2	2	2	2	2	2	2	2	2	2	2
High	[K].MDSTANEVEAVK.[V]	2xTMT6plex [N-Term; K12]		5.30621e-08	0	1	4	9	P07237	P07237 [425-436]	0	1751.92	1.227	1.075	1.161	0.92	0.823	0.796	1.007	0.891	1.091	0.957	1.094	0.958	128.3	112.4	121.3	96.2	104.5	86.5	83.7	105.9	93.7	114.7	100.6	115.1	100.7	105.2	5	5	5	5	5	4	4	4	4	4	4
High	[R].QLEADILDVNQIFK.[D]	2xTMT6plex [N-Term; K14]		1.03561e-08	0	1	1	3	Q86Y82	Q86Y82 [190-203]	0	2104.21	0.867	0.819	1.337	0.662	0.944	0.944	1.129	0.879	0.959	0.861	1.216	0.959	94.2	89	145.2	71.9	108.7	96.9	96.9	115.9	90.2	98.4	88.4	124.9	98.4	102.6	1	1	1	1	1	2	2	2	2	2	2
High	[K].TEMSEVLTEILR.[V-]	1xTMT6plex [N-Term]		1.93383e-07	0	1	3	3	O43615	O43615 [294-305]	0	1649.9	0.814	0.574	1.812	0.727	0.564	0.497	0.647	0.525	0.901	0.833	1.194	0.665	84.7	59.8	188.7	75.7	104.1	73.8	65	84.7	68.8	117.9	109	156.2	87	130.9	2	2	2	2	2	1	1	1	1	1	1
High	[K].AEISCTDNQDGTCSVSYLPVLPGDYSILVK.[Y]	2xTMT6plex [N-Term; K30]; 2xCarbamidomethyl [C5; C13]		1.92991e-11	0	1	4	2	P21333	P21333 [1908-1937]	0	3759.89	1.292	0.699	1.629	1.109	0.68	0.549	1.107	0.697	1.258	0.945	1.651	1.012	110.6	59.8	139.5	94.9	85.6	67.1	54.2	109.3	68.8	124.2	93.3	163	99.9	98.7	1	1	1	1	1	1	1	1	1	1	1
High	[K].VVLEAPLITESALEVVR.[K]	1xTMT6plex [N-Term]		3.935e-08	0	1	2	1	Q92797	Q92797 [667-683]	0	2067.23	0.853	1.067	0.877	1.079									59.9	75	61.6	75.8	70.3										1	1	1	1	1
High	[K].VADPVVTFCETVVETSSLK.[C]	2xTMT6plex [N-Term; K19]; 1xCarbamidomethyl [C9]		4.1891e-08	0	1	1	1	Q15029	Q15029 [655-673]	0	2539.37	1.099	1.174	1.075	0.973									74.8	79.9	73.1	66.2	68										1	1	1	1	1
High	[K].SPPYTAFLGNLPYDVTEESIK.[E]	2xTMT6plex [N-Term; K21]		6.32132e-09	0	1	8	2	E7EX17	E7EX17 [93-113]	0	2799.49	1.791	1.925	1.174	0.998	1.331	1.134	1.359	1.13	1.573	1.433	1.367	1.721	95.5	102.6	62.6	53.2	53.3	106.3	90.5	108.5	90.2	125.6	114.4	109.1	137.3	79.8	1	1	1	1	1	1	1	1	1	1	1
High	[K].GDLDLELVLLCK.[E]	2xTMT6plex [N-Term; K12]; 1xCarbamidomethyl [C11]		3.06367e-08	0	1	5	4	Q12906	Q12906 [106-117]	0	1846.08	1.212	0.916	1.271	0.854	0.899	0.763	0.864	0.815	0.864	1.031	1.104	0.904	105.2	79.5	110.3	74.1	86.8	98.3	83.5	94.6	89.1	94.6	112.8	120.8	98.9	109.4	2	2	2	2	2	2	2	2	2	2	2
High	[K].VDLLNQEIEFLK.[V]	2xTMT6plex [N-Term; K12]		1.24946e-08	0	1	1	7	P35908	P35908 [303-314]	0	1919.13	0.779	1.749	0.859	2.418	1.675	2.315	0.827	3.137	1.628	5.524	0.905	1.839	52.5	117.8	57.8	162.9	67.4	79.1	109.4	39.1	148.2	76.9	261	42.7	86.9	47.2	4	4	4	4	4	3	3	3	3	3	3
High	[R].GIDQCIPLFVEAALER.[L]	1xTMT6plex [N-Term]; 1xCarbamidomethyl [C5]		1.79144e-07	0	1	1	4	O95373	O95373 [753-768]	0	2060.1	0.959	0.867	0.989	1.534	1.355	1.281	1.337	1.211	1.091	1.033	1.14	1.465	62.8	56.7	64.7	100.4	65.4	111.6	105.4	110.1	99.7	89.8	85.1	93.9	120.7	82.3	2	2	2	2	2	2	2	2	2	2	2
High	[K].CSDSTLLSNLLEEMK.[A]	2xTMT6plex [N-Term; K15]; 1xCarbamidomethyl [C1]		6.39405e-07	0	1	1	2	O14617	O14617 [1133-1147]	0	2198.14	0.628	0.867	1.245	0.903	0.894	0.724	0.847	0.611	1.017	0.967	1.137	0.9	62.8	86.6	124.4	90.2	99.9	102.6	83.2	97.3	70.1	116.7	111	130.5	103.4	114.8	1	1	1	1	1	1	1	1	1	1	1
High	[K].APSIIFIDELDAIGTK.[R-]	2xTMT6plex [N-Term; K16]		1.21219e-06	0	1	6	2	P17980	P17980 [279-294]	0	2161.25	0.919	0.791	1.136	0.846	0.679	0.641	0.919	0.628	0.987	0.898	1.037	0.826	102	87.8	126.1	93.8	111	77.4	73.1	104.8	71.6	112.6	102.4	118.3	94.2	114	1	1	1	1	1	1	1	1	1	1	1
High	[R].EMIFEVLAPLAENDAIK.[L]	2xTMT6plex [N-Term; K17]		1.09349e-07	0	1	1	2	P52306	P52306 [242-258]	0	2361.31	1.367	0.757	0.864	0.901	0.697	0.592	0.701	0.748	1.008	0.799	1.009	0.839	105.9	58.6	66.9	69.8	77.4	83.2	70.7	83.7	89.4	120.3	95.5	120.4	100.2	119.4	1	1	1	1	1	1	1	1	1	1	1
High	[K].NATNVEQAFMTMAAEIK.[K]	2xTMT6plex [N-Term; K17]		6.59872e-10	0	1	3	5	Q9H0U4	Q9H0U4 [154-170]	0	2327.21	1.308	1.283	1.154	1.148	1.158	1.076	1.307	1.105	1.324	1.141	1.199	1.137	110.3	108.1	97.3	96.8	84.3	100.6	93.5	113.5	96	115	99.1	104.1	98.7	86.9	3	3	3	3	3	2	2	2	2	2	2
High	[K].NATNVEQAFMTMAAEIK.[K]	2xTMT6plex [N-Term; K17]; 1xOxidation [M]		7.61729e-08	0	1	3	3	Q9H0U4	Q9H0U4 [154-170]	0	2343.21	0.927	1.23	0.836	1.296									64.3	85.4	58	89.9	69.4										1	1	1	1	1
High	[K].TLVLSNLSYSATEETLQEVFEK.[A]	2xTMT6plex [N-Term; K22]		1.38059e-10	0	1	2	4	P19338	P19338 [487-508]	0	2959.59	1.578	1.191	1.06	0.872	0.816	0.802	0.879	0.724	1.099	1.119	0.958	1.03	110.6	83.4	74.3	61.1	70.1	86.3	84.9	93	76.6	116.2	118.4	101.4	109	105.8	2	2	2	2	2	2	2	2	2	2	2
High	[R].SFEADAFQDLLATYGPLDNVR.[I]	1xTMT6plex [N-Term]		3.935e-08	0	1	2	1	Q9Y303	Q9Y303 [162-182]	0	2571.29	1.234	1.177	0.494	1.207									70	66.8	28.1	68.5	56.8										1	1	1	1	1
High	[K].VFQAENPFDFMENISLEGK.[T]	2xTMT6plex [N-Term; K19]		8.55562e-12	0	1	3	3	H0YAV1	H0YAV1 [359-377]	0	2673.36	0.707	0.741	0.696	1.085	0.992	0.933	1.319	0.831	0.96	0.841	1.839	0.992	53.9	56.6	53.1	82.8	76.3	88.4	83.1	117.6	74.1	85.6	75	163.9	88.4	89.2	2	2	2	2	2	1	1	1	1	1	1
High	[R].YMEEMADTADAIEMATLDK.[E]	2xTMT6plex [N-Term; K19]		1.37102e-10	0	1	3	2	Q14203	Q14203 [293-311]	0	2606.24	0.736	0.566	1.004	0.884	0.824	0.734	0.992	0.786	0.994	0.807	1.062	0.864	89.7	68.9	122.4	107.7	121.9	91.6	81.7	110.4	87.5	110.6	89.8	118.2	96.2	111.3	1	1	1	1	1	1	1	1	1	1	1
High	[R].IGDQEFDSLPALLEFYK.[I]	2xTMT6plex [N-Term; K17]		2.18182e-09	0	1	2	3	P46108	P46108 [89-105]	0	2443.32	0.973	0.85	1.245	1.167	1.123	1.223	1.484	1.211	0.989	0.836	1.128	1.285	97.1	84.8	124.2	116.4	99.8	96.3	104.9	127.3	103.8	84.9	71.7	96.7	110.2	85.8	1	1	1	1	1	2	2	2	2	2	2
High	[R].GMDLEETSVLTQALAQSGQQLEWPEAWR.[Q]	1xTMT6plex [N-Term]		2.93976e-14	0	1	2	2	P19971	P19971 [82-109]	0	3402.68	1.472	1.143	0.627	1.057	0.764	1.106	0.849	1.004	1.4	1.254	1.296	0.941	74.3	57.7	31.6	53.3	50.4	70.4	101.9	78.2	92.5	129	115.6	119.5	86.7	92.2	1	1	1	1	1	1	1	1	1	1	1
High	[K].EVLQALEELAVNYDQK.[S]	2xTMT6plex [N-Term; K16]		6.83215e-10	0	1	5	3	P33176	P33176 [490-505]	0	2320.28	1.044	0.647	1.462	0.688	0.616	0.586	0.851	0.614	0.933	0.787	1.19	0.775	117.2	72.6	164.1	77.2	112.2	74.5	70.8	102.9	74.3	112.8	95.2	144	93.7	121	1	1	1	1	1	2	2	2	2	2	2
High	[R].DMIDNLLSPDLIDGVLTR.[L]	1xTMT6plex [N-Term]		6.32132e-09	0	1	2	1	P07093	P07093 [163-180]	0	2229.2	1.361	1.034	0.713	0.984									79.2	60.1	41.5	57.2	58.2										1	1	1	1	1
High	[K].NAPAIIFIDELDAIAPK.[R]	2xTMT6plex [N-Term; K17]		8.13917e-11	0	1	1	9	P55072	P55072 [296-312]	0	2269.32	1.284	1.188	0.99	0.837	0.82	0.793	1.027	0.87	1.106	1.03	0.755	0.921	116.2	107.5	89.6	75.7	90.5	90.3	87.2	113.1	95.7	121.8	113.4	83.1	101.4	110.1	5	5	5	5	5	4	4	4	4	4	4
High	[K].EVYMPSSIFQDDFVIPDISEPGTWK.[I]	2xTMT6plex [N-Term; K25]		3.38937e-11	0	4	9	6	A0A0G2JPR0; P0C0L4; A0A140TA29; P0C0L5	A0A0G2JPR0 [190-214]; P0C0L4 [190-214]; A0A140TA29 [190-214]; P0C0L5 [190-214]	0	3358.7	0.57	0.805	1.686	0.876	0.882	0.77	0.782	0.64	1.152	0.838	0.815	0.388	35.2	49.7	104.1	54.1	61.8	111.5	97.3	98.8	80.8	145.5	105.9	103	49	126.3	3	3	3	3	3	3	3	3	3	3	3
High	[K].GTVLALTENNFDDTIAEGITFIK.[F]	2xTMT6plex [N-Term; K23]		1.28628e-09	0	1	1	4	Q8NBS9	Q8NBS9 [322-344]	0	2940.6	1.235	1.001	0.591	0.579	0.757	0.76	0.605	0.725	1.256	0.854	1.089	1.145	90.2	73.1	43.2	42.2	73	82.2	82.5	65.7	78.7	136.5	92.7	118.2	124.3	108.6	2	2	2	2	2	2	2	2	2	2	2
High	[R].EGEDAVIVCDVVSSLPPTIIWK.[H]	2xTMT6plex [N-Term; K22]; 1xCarbamidomethyl [C9]		6.87135e-09	0	1	7	4	A0A087WWD4	A0A087WWD4 [131-152]	0	2885.57	0.78	1.139	0.779	1.732	1.251	1.28	1.074	1.293	0.909	0.81	0.557	1.315	41.3	60.4	41.3	91.8	53	113.8	116.5	97.7	117.6	82.7	73.7	50.7	119.6	91	2	2	2	2	2	2	2	2	2	2	2
High	[K].EYGVVLAPDGSTVAVEPLLAGLEAGLQGR.[R]	1xTMT6plex [N-Term]		3.22836e-11	0	1	2	2	Q96PD5	Q96PD5 [107-135]	0	3110.69	0.481	0.971	0.397	1.505	0.825	1.103	0.723	1.241	0.95	0.972	0.615	0.92	22.5	45.5	18.6	70.5	46.9	84.9	113.5	74.4	127.7	97.8	100	63.3	94.7	102.9	1	1	1	1	1	1	1	1	1	1	1
High	[K].ELEAVCQDVLSLLDNYLIK.[N]	2xTMT6plex [N-Term; K19]; 1xCarbamidomethyl [C6]		8.65409e-10	0	1	1	2	P61981	P61981 [92-110]	0	2693.48	1.28	1.102	0.978	0.91	1.104	1.192	1.044	1.126	0.984	0.819	1.023	1.202	119.7	103	91.5	85.1	93.5	102.6	110.8	97	104.7	91.5	76.1	95	111.7	92.9	1	1	1	1	1	1	1	1	1	1	1
High	[R].FLVLDEADGLLSQGYSDFINR.[M]	1xTMT6plex [N-Term]		2.32557e-10	0	1	3	4	Q92499	Q92499 [366-386]	0	2601.34	1.371	0.764	1.039	0.92	1.064	1.012	1.134	0.822	1.208	1.003	1.156	1.149	85.9	47.9	65.1	57.6	62.6	96.4	91.7	102.7	74.4	109.4	90.8	104.6	104	90.6	1	1	1	1	1	3	3	3	3	3	3
High	[K].VQLSNDFDEYIMAIEQTIK.[S]	2xTMT6plex [N-Term; K19]; 1xOxidation [M12]		5.93789e-09	0	1	2	1	P01024	P01024 [1552-1570]	0	2731.43	0.837	1.409	0.742	1.554									48.9	82.4	43.3	90.8	58.5										1	1	1	1	1
High	[K].VQLSNDFDEYIMAIEQTIK.[S]	2xTMT6plex [N-Term; K19]		4.17033e-10	0	1	2	6	P01024	P01024 [1552-1570]	0	2715.43	0.79	1.619	0.748	1.248	1.203	0.936	1.182	1.17	1.123	1.275	0.802	0.921	58.9	120.7	55.7	93	74.5	111.9	87	109.9	108.8	104.4	118.5	74.6	85.7	93	3	3	3	3	3	3	3	3	3	3	3
High	[R].DVQNTFYDIVAELGAMEHAQAVDYIK.[K]	2xTMT6plex [N-Term; K26]		4.05447e-21	0	1	2	3	P16435	P16435 [638-663]	0	3398.73	0.57	0.58	1.184	1.185	1.393	1.418	1.856	1.636	1.105	1.217	0.896	1.144	38	38.7	79	79	66.7	105.5	107.4	140.5	123.8	83.6	92.2	67.9	86.6	75.7	1	1	1	1	1	2	2	2	2	2	2
High	[K].QALQELTQNQVVLLDTLEQEISK.[F]	2xTMT6plex [N-Term; K23]		3.57003e-08	0	1	2	2	H3BST1	H3BST1 [74-96]	0	3098.73	0.902	0.863	0.708	1.293	1.117	1.085	0.867	0.894	0.791	0.728	0.582	1.187	37.8	36.1	29.6	54.1	41.9	124	120.4	96.2	99.2	87.7	80.8	64.6	131.7	111	1	1	1	1	1	1	1	1	1	1	1
High	[K].VGDPAEDFGTFFSAVIDAK.[S]	2xTMT6plex [N-Term; K19]		7.7083e-12	0	1	1	4	P30038	P30038 [377-395]	0	2444.27	0.826	0.895	0.652	1.634	1.222	1.105	1.381	1.201	1.178	1.153	0.897	1.682	57.7	62.6	45.5	114.2	69.9	100.2	90.6	113.2	98.5	96.6	94.6	73.5	137.9	82	2	2	2	2	2	2	2	2	2	2	2
High	[K].FVVDLSDQVAPTDIEEGMR.[V]	1xTMT6plex [N-Term]		2.65727e-11	0	1	2	1	P35998	P35998 [121-139]	0	2350.18					0.946	0.889	1.003	0.972	1.089	0.846	1.076	1.099						95.6	89.8	101.3	98.2	110.1	85.5	108.7	111.1	101.1						1	1	1	1	1	1
High	[K].LQDFNVGDYIEAVLDR.[N]	1xTMT6plex [N-Term]		2.00064e-12	0	1	1	3	P11216	P11216 [255-270]	0	2096.09	0.758	0.831	1.191	1.151	0.955	0.904	0.915	0.927	0.878	0.813	0.982	0.93	51.2	56.1	80.5	77.7	67.6	106.1	100.4	101.7	103	97.5	90.3	109.1	103.4	111.1	2	2	2	2	2	1	1	1	1	1	1
High	[K].LLGTIYTAAEEIEAVGGK.[A]	2xTMT6plex [N-Term; K18]		2.24611e-10	0	1	1	9	Q6YN16	Q6YN16 [50-67]	0	2293.31	0.793	0.523	1.486	0.804	0.62	0.672	0.742	0.557	0.872	0.904	1.598	0.836	54	35.6	101.2	54.8	68.1	71	76.9	85	63.8	99.8	103.5	183	95.8	114.5	5	5	5	5	5	4	4	4	4	4	4
High	[R].VINLPLDSMAAPWETGDTFPDVVAIAPDVR.[A]	1xTMT6plex [N-Term]		1.67318e-08	0	1	1	2	Q96PD5	Q96PD5 [137-166]	0	3438.78	0.583	0.915	0.738	1.086	1.08	1.023	0.824	0.759	0.858	0.92	0.853	0.98	20.4	32	25.8	37.9	35	108	102.3	82.4	75.9	85.8	92	85.3	98	100	1	1	1	1	1	1	1	1	1	1	1
High	[R].AIVDCIISIVEENPESK.[E]	2xTMT6plex [N-Term; K17]; 1xCarbamidomethyl [C5]		9.79576e-09	0	1	1	2	Q9UBF2	Q9UBF2 [416-432]	0	2374.29	0.721	0.803	1.448	1.177	1.252	1.239	1.144	1.1	1.078	1.009	1.288	1.502	52.8	58.8	105.9	86.1	73.1	96.7	95.6	88.3	84.9	83.2	77.9	99.4	115.9	77.2	1	1	1	1	1	1	1	1	1	1	1
High	[K].DDIQALDIFLANLPEAK.[C]	2xTMT6plex [N-Term; K17]		2.56017e-09	0	1	3	2	A0A0A0MTC1	A0A0A0MTC1 [3040-3056]	0	2344.32	1.08	0.833	1.271	0.664	0.642	0.442	0.579	0.347	1.336	1.249	1.629	0.873	81.2	62.7	95.6	49.9	75.2	69.9	48.2	63.1	37.8	145.6	136.1	177.5	95.2	109	1	1	1	1	1	1	1	1	1	1	1
High	[K].ESTITLQQAEYEFLSFVR.[Q]	1xTMT6plex [N-Term]		3.90774e-08	0	1	3	2	Q9Y3B8	Q9Y3B8 [112-129]	0	2390.24	0.837	0.834	1.209	1.219	1.294	1.213	1.179	1.25	1.099	0.859	1.109	1.342	47.6	47.4	68.8	69.3	56.9	107	100.3	97.5	103.3	90.9	71	91.7	111	82.7	1	1	1	1	1	1	1	1	1	1	1
High	[R].TITFEQFQEALEELAK.[K]	2xTMT6plex [N-Term; K16]		1.50442e-12	0	1	1	5	O94811	O94811 [110-125]	0	2355.28	1.224	1.673	0.527	1.636	1.735	1.592	1.41	1.383	0.854	0.817	0.815	1.288	102.5	140.1	44.1	137	83.7	144.3	132.4	117.3	115.1	71	68	67.7	107.1	83.2	2	2	2	2	2	3	3	3	3	3	3
High	[K].EMATISEDVIIVTSSLTK.[D]	2xTMT6plex [N-Term; K18]		2.78293e-09	0	1	1	2	Q9UBF2	Q9UBF2 [94-111]	0	2395.34	0.646	0.488	1.347	0.959	1.164	1.176	0.96	0.944	0.798	0.758	1.123	1.344	52.1	39.4	108.6	77.3	80.6	111.5	112.6	91.9	90.4	76.4	72.6	107.5	128.6	95.7	1	1	1	1	1	1	1	1	1	1	1
High	[K].LELSDNIISGGLEVLAEK.[C]	2xTMT6plex [N-Term; K18]		1.07839e-07	0	1	3	1	Q9BTT0	Q9BTT0 [69-86]	0	2358.35	1.171	0.917	0.836	0.832									85.9	67.3	61.3	61.1	73.4										1	1	1	1	1
High	[K].FSAVLVEPPPMSLPGAGLSSQELSGGPGDGP.[-]	1xTMT6plex [N-Term]		2.5186e-07	0	1	2	4	Q13263	Q13263 [805-835]	0	3179.61	0.869	0.942	0.617	1.155	1.19	0.998	1.2	0.951	1.193	1.22	0.911	1.402	42.7	46.4	30.4	56.8	49.2	104.6	87.7	105.5	83.6	104.9	107.3	80.1	123.2	87.9	2	2	2	2	2	2	2	2	2	2	2
High	[K].EGIPALDNFLDKL.[-]	2xTMT6plex [N-Term; K12]		4.24776e-08	0	1	1	9	P13639	P13639 [846-858]	1	1903.09	1.434	1.328	1.317	0.994	0.861	0.808	1.103	0.85	1.473	1.273	1.604	1.105	110.4	102.3	101.4	76.6	77	76.7	72	98.3	75.8	131.3	113.5	142.9	98.4	89.1	4	4	4	4	4	5	5	5	5	5	5
High	[K].GGCDSELVIFLDCFK.[S]	2xTMT6plex [N-Term; K15]; 2xCarbamidomethyl [C3; C13]		3.46783e-07	0	1	3	2	Q9Y6K5	Q9Y6K5 [71-85]	0	2218.13	1.05	0.703	0.74	1.001	1.094	0.763	0.798	0.588	0.975	0.873	1.719	1.045	74.1	49.6	52.2	70.6	70.5	110.4	77	80.5	59.3	98.4	88.1	173.5	105.5	100.9	1	1	1	1	1	1	1	1	1	1	1
High	[K].MTDIMTEGITIVEDINKR.[R]	2xTMT6plex [N-Term; K17]		2.16404e-08	0	1	10	1	P61764	P61764 [47-64]	1	2537.37	1.009	0.741	0.771	1.591									73.9	54.3	56.5	116.5	73.3										1	1	1	1	1
High	[R].DLGMVTILVQDTDTALK.[E]	2xTMT6plex [N-Term; K17]		1.91182e-09	0	1	2	4	P34913	P34913 [195-211]	0	2291.29	0.783	0.891	1.004	1.149	0.972	0.968	1.083	1.158	0.943	1.013	0.831	1.162	73.5	83.6	94.2	107.7	93.8	94.7	94.3	105.6	112.8	91.9	98.7	80.9	113.2	97.4	2	2	2	2	2	2	2	2	2	2	2
High	[K].TIAECLADELINAAK.[G]	2xTMT6plex [N-Term; K15]; 1xCarbamidomethyl [C5]		2.88848e-11	0	1	4	9	P46782	P46782 [168-182]	0	2090.16	1.286	1.009	1.248	0.738	0.762	0.827	0.884	0.741	0.948	0.847	1.082	1.022	117.2	92	113.8	67.3	91.1	84	91.1	97.3	81.6	104.4	93.3	119.2	112.5	110.1	4	4	4	4	4	5	5	5	5	5	5
High	[R].IVFENPDPSDGFVLIPDLK.[W]	2xTMT6plex [N-Term; K19]		9.50362e-07	0	1	1	5	Q96C86	Q96C86 [189-207]	0	2573.43	1.508	1.421	0.866	0.889	0.845	0.785	0.878	0.775	1.001	0.869	0.931	0.989	117.9	111.1	67.7	69.6	78.2	93.1	86.6	96.8	85.5	110.4	95.8	102.6	109.1	110.3	2	2	2	2	2	3	3	3	3	3	3
High	[R].CLDAISSLLYLPPEQQTDDLLR.[M]	1xTMT6plex [N-Term]; 1xCarbamidomethyl [C1]		1.25408e-11	0	1	2	3	Q16401	Q16401 [361-382]	0	2789.46	0.772	0.98	0.785	1.043	1.191	1.069	0.957	1.152	0.879	0.829	0.791	1.19	45.5	57.8	46.3	61.5	59	120.8	108.5	97.1	116.9	89.2	84.2	80.3	120.7	101.5	2	2	2	2	2	1	1	1	1	1	1
High	[K].SEEIKDTILQTVDLVSQETGEK.[E]	3xTMT6plex [N-Term; K5; K22]		2.3418e-10	0	1	1	1	Q9H2G2	Q9H2G2 [488-509]	1	3149.74	1.06	1.071	1.078	1.133									68.5	69.2	69.7	73.2	64.6										1	1	1	1	1
High	[K].LTWFVNEGLVDGWDDPR.[F]	1xTMT6plex [N-Term]		4.98436e-08	0	1	2	2	P07814	P07814 [438-454]	0	2248.12	0.742	0.917	0.695	0.794	0.842	0.881	0.751	0.86	0.811	0.789	1.008	1.054	44.3	54.7	41.4	47.4	59.7	95.2	99.6	85	97.3	91.7	89.3	113.9	119.2	113.1	1	1	1	1	1	1	1	1	1	1	1
High	[K].DSLDPSFTHAMQLLTAEIEK.[I]	2xTMT6plex [N-Term; K20]		3.35761e-09	0	1	1	5	Q07666	Q07666 [112-131]	0	2704.43	1.171	0.715	1.137	0.496	0.712	0.748	0.777	0.689	0.881	0.838	0.928	0.992	130.7	79.8	126.9	55.3	111.6	86.4	90.7	94.3	83.6	106.9	101.7	112.6	120.4	121.4	2	2	2	2	2	3	3	3	3	3	3
High	[K].LAQQSQALQELISELDR.[R]	1xTMT6plex [N-Term]		3.78353e-10	0	1	1	2	P19474	P19474 [218-234]	0	2171.19	0.853	0.826	0.864	0.942	1.042	0.901	0.841	0.786	0.727	0.727	0.725	0.956	57	55.3	57.8	63	66.9	130.1	112.5	105	98.2	90.8	90.7	90.5	119.4	124.9	1	1	1	1	1	1	1	1	1	1	1
High	[K].GSELWLGVDALGLNIYEQNDR.[L]	1xTMT6plex [N-Term]		2.0047e-08	0	1	1	3	P26038	P26038 [213-233]	0	2591.33	0.599	0.853	0.535	1.042	1.596	0.979	0.95	0.89	0.967	0.834	0.972	1.09	48.1	68.4	42.9	83.6	80.2	149.6	91.7	89	83.4	90.6	78.2	91.1	102.1	93.7	1	1	1	1	1	2	2	2	2	2	2
High	[R].LPVVIGGLLDVDCSEDVIK.[N]	2xTMT6plex [N-Term; K19]; 1xCarbamidomethyl [C13]		1.55572e-11	0	1	2	10	A0A087WVQ6	A0A087WVQ6 [816-834]	0	2499.41	0.79	0.442	1.313	0.907	0.966	0.771	1.018	0.79	1.005	0.985	1.216	0.956	62.4	34.9	103.8	71.7	79	100.6	80.3	106.1	82.2	104.7	102.5	126.7	99.6	104.1	3	3	3	3	3	7	7	7	7	7	7
High	[K].FSLDVCEAMEYLEGNNFVHR.[D]	1xTMT6plex [N-Term]; 1xCarbamidomethyl [C6]		2.86494e-10	0	1	1	1	P41240	P41240 [294-313]	0	2659.25	0.956	0.787	0.695	1.03									63.6	52.4	46.2	68.6	66.6										1	1	1	1	1
High	[R].ALLELQLEPEELYQTFQR.[I]	1xTMT6plex [N-Term]		2.4157e-07	0	1	1	4	P13639	P13639 [163-180]	0	2449.32	0.934	1.29	0.799	2.37	2.44	1.983	1.662	1.657	1.103	0.964	1.003	2.505	54.4	75.1	46.5	138	58.2	155.7	126.6	106.1	105.8	70.4	61.5	64	159.9	63.8	1	1	1	1	1	3	3	3	3	3	3
High	[K].VLVNVLTSDQTEDVLEAVAAK.[L]	2xTMT6plex [N-Term; K21]		1.61601e-08	0	1	1	1	Q15036	Q15036 [129-149]	0	2672.51	1.156	0.813	1.03	1.115									76.3	53.7	68	73.6	66										1	1	1	1	1
High	[K].TTQVPQFILDDFIQNDR.[A]	1xTMT6plex [N-Term]		2.84159e-09	0	1	1	5	Q08211	Q08211 [418-434]	0	2279.19	0.861	0.853	0.861	1.031	1.082	0.882	0.76	0.895	0.806	0.812	0.77	0.971	73.4	72.8	73.5	87.9	85.3	120.3	97.9	84.5	99.5	89.5	90.2	85.6	107.9	111.1	2	2	2	2	2	3	3	3	3	3	3
High	[R].NFEHLIPDAPELIHDFLVNEK.[D]	2xTMT6plex [N-Term; K21]		9.25438e-08	0	1	2	2	P53618	P53618 [165-185]	0	2948.59	0.664	0.649	0.798	1.36	1.314	1.043	1.364	1.161	1.195	1.069	0.993	1.523	30.6	29.9	36.8	62.6	46	112.1	89	116.3	99	101.9	91.2	84.7	129.9	85.3	1	1	1	1	1	1	1	1	1	1	1
High	[K].ISPLMNLISQEETSTPTQLVQGGAFDGTTEGPFNQGYGEGAK.[E]	2xTMT6plex [N-Term; K42]		1.63864e-08	0	1	1	2	Q9H223	Q9H223 [393-434]	0	4828.4	0.945	0.654	0.416	1.37	1.497	1.558	1.534	1.373	1.119	1.061	0.844	1.996	46	31.8	20.2	66.7	48.7	109.5	114	112.3	100.5	81.9	77.6	61.7	146.1	73.2	1	1	1	1	1	1	1	1	1	1	1
High	[K].SEVEEWSDMYTVTSQLMLK.[V]	2xTMT6plex [N-Term; K19]		3.78819e-11	0	1	8	3	X5DQS5	X5DQS5 [190-208]	0	2734.37	0.806	0.937	0.941	1.092	1.145	1.115	0.928	0.876	0.96	0.868	0.918	1.217	67.1	78	78.3	90.9	83.2	113.1	110.2	91.6	86.5	94.8	85.7	90.7	120.2	98.7	1	1	1	1	1	2	2	2	2	2	2
High	[R].YMNPAIVAPDAFDIIDLSAGGQLTTDQR.[R]	1xTMT6plex [N-Term]		3.9593e-13	0	1	2	4	P46940	P46940 [1195-1222]	0	3221.63	0.934	0.837	0.9	1.093	1.343	1.311	0.889	1.165	0.793	0.739	0.731	1.136	41.6	37.2	40	48.6	44.5	137.7	134.5	91.1	119.4	81.3	75.7	74.9	116.5	102.5	2	2	2	2	2	2	2	2	2	2	2
High	[R].VIQGDGVDINTLQEIVEGMK.[Q]	2xTMT6plex [N-Term; K20]		6.12793e-12	0	1	1	2	P43490	P43490 [350-369]	0	2616.43	1.08	0.671	1.054	0.643									124	77	120.9	73.8	114.8										2	2	2	2	2
High	[K].EGILNDDIYCPPETAVLLASYAVQSK.[Y]	2xTMT6plex [N-Term; K26]; 1xCarbamidomethyl [C10]		2.22781e-09	0	1	1	5	P26038	P26038 [108-133]	0	3324.74	1.076	1	1.669	0.726	0.65	0.62	0.96	0.598	1.17	0.896	1.545	0.894	77.7	72.2	120.5	52.4	72.2	70.7	67.4	104.5	65	127.3	97.5	168.2	97.3	108.8	3	3	3	3	3	2	2	2	2	2	2
High	[K].DQVDIAVQELLQLK.[A]	2xTMT6plex [N-Term; K14]		1.14148e-08	0	1	2	4	P07814	P07814 [926-939]	0	2070.22	0.893	0.983	1.108	0.869	0.795	0.753	1.011	0.748	1.103	1.028	1.224	0.987	60.9	67	75.6	59.3	68.2	83.2	78.8	105.8	78.3	115.4	107.6	128.1	103.3	104.6	2	2	2	2	2	2	2	2	2	2	2
High	[K].ALNVEPDGTGLTCSLAPNIISQL.[-]	1xTMT6plex [N-Term]; 1xCarbamidomethyl [C13]		3.00412e-09	0	1	1	7	P30044	P30044 [192-214]	0	2612.38	0.83	1.02	0.712	1.856	1.476	1.182	1.064	1.106	0.96	0.881	1.1	1.376	55.1	67.6	47.2	123.1	66.3	126.3	101.2	91.1	94.7	82.2	75.4	94.2	117.8	85.6	3	3	3	3	3	4	4	4	4	4	4
High	[R].GLPQLGTLGAGNHYAEIQVVDEIFNEYAAK.[K]	2xTMT6plex [N-Term; K30]		3.17986e-10	0	1	1	2	Q9Y3I0	Q9Y3I0 [215-244]	0	3675.94	1.33	0.884	1.197	1.203	0.855	0.868	0.943	0.798	1.054	0.949	1.055	1.055	80.3	53.3	72.3	72.6	60.3	91.1	92.5	100.5	85	112.3	101.1	112.5	112.4	106.6	1	1	1	1	1	1	1	1	1	1	1
High	[K].LVVTQEDVELAYQEAMMNMAR.[L]	1xTMT6plex [N-Term]		8.61531e-12	0	1	1	2	P49903	P49903 [226-246]	0	2670.31	0.922	1.015	0.952	1.132	1.484	1.26	1.101	1.074	1.238	1.108	1.146	1.378	69.2	76.2	71.4	84.9	75	124.8	106	92.6	90.4	104.1	93.2	96.4	115.9	84.1	1	1	1	1	1	1	1	1	1	1	1
High	[R].LTLVCESAPGPITMDLTGDLEALK.[K]	2xTMT6plex [N-Term; K24]; 1xCarbamidomethyl [C5]		7.02482e-10	0	1	3	4	P52566	P52566 [72-95]	0	3002.62	1.736	1.593	0.489	0.507	0.462	0.334	0.781	0.423	1.179	0.889	0.945	0.66	161.3	148	45.5	47.1	92.9	62.7	45.4	106.1	57.4	160.1	120.6	128.3	89.6	135.8	3	3	3	3	3	1	1	1	1	1	1
High	[R].DAILDALENLTAEELKK.[F]	3xTMT6plex [N-Term; K16; K17]		5.94778e-16	0	1	2	3	Q9ULZ3	Q9ULZ3 [6-22]	1	2573.5	3.853	2.306	0.611	0.66	0.512	0.699	1.028	0.52	2.138	1.738	1.545	0.883	230	137.6	36.5	39.4	59.7	47	64.2	94.4	47.8	196.3	159.6	141.8	81	91.8	2	2	2	2	2	1	1	1	1	1	1
High	[R].NPELQNLLLDDFFK.[S]	2xTMT6plex [N-Term; K14]		1.55381e-10	0	1	1	8	P52209	P52209 [383-396]	0	2164.21	0.669	0.59	0.696	0.913	0.998	0.8	0.945	0.887	0.686	0.668	0.654	0.798	82.9	73.1	86.2	113.1	123.9	122.1	97.8	115.6	108.5	84	81.8	80	97.7	122.3	5	5	5	5	5	3	3	3	3	3	3
High	[R].TWFGCSEGFYQVLTSEASQDGLGCVK.[C]	2xTMT6plex [N-Term; K26]; 2xCarbamidomethyl [C5; C24]		4.95197e-14	0	1	1	293	P01266	P01266 [1436-1461]	0	3384.63	0.463	0.963	0.307	2.121	2.515	2.129	1.495	1.811	0.825	0.868	0.879	2.537	36.1	75.1	23.9	165.4	78	161.9	137.1	96.2	116.5	53.1	55.9	56.6	163.3	64.4	131	131	131	131	131	162	162	162	162	162	162
High	[K].AGPILELEQWIDK.[Y]	2xTMT6plex [N-Term; K13]		5.97196e-08	0	1	3	3	Q96EY8	Q96EY8 [147-159]	0	1970.14	0.688	0.642	1.521	0.678	0.928	0.979	0.769	0.799	0.793	0.806	1.158	0.952	62.6	58.4	138.4	61.6	91	103	108.7	85.4	88.7	88.1	89.5	128.6	105.7	111	1	1	1	1	1	2	2	2	2	2	2
High	[K].IEDELITFVCETASATCPVVHK.[D]	2xTMT6plex [N-Term; K22]; 2xCarbamidomethyl [C10; C17]		9.45353e-14	0	1	2	3	Q05707	Q05707 [1201-1222]	0	2977.54	1.096	0.713	0.875	1.146	0.819	0.716	1.481	1.067	1.188	0.946	0.493	0.587	85.5	55.6	68.2	89.4	78	93	81.4	168.2	121.2	135	107.5	56	66.7	113.6	2	2	2	2	2	1	1	1	1	1	1
High	[R].TDLEMQIEGLKEELAYLK.[K]	3xTMT6plex [N-Term; K11; K18]		5.40707e-12	0	1	3	5	P08727	P08727 [198-215]	1	2810.58	0.544	0.191	2.114	0.325	0.444	0.469	0.57	0.315	0.583	0.31	1.849	0.219	83.4	29.3	324.4	49.9	153.4	66.7	70.4	85.6	47.3	87.6	46.6	277.7	32.9	150.2	3	3	3	3	3	2	2	2	2	2	2
High	[K].DPEAPIFQVADYGIVADLFK.[V]	2xTMT6plex [N-Term; K20]		2.24888e-11	0	1	4	7	P13804	P13804 [302-321]	0	2666.45	0.769	0.664	1.381	0.696	0.888	0.793	0.746	0.668	0.778	0.735	1.139	0.87	67.2	58.1	120.8	60.9	87.4	103.4	92.4	86.9	77.8	90.6	85.6	132.6	101.3	116.4	4	4	4	4	4	3	3	3	3	3	3
High	[R].QAVQELVSLYYEEAR.[S]	1xTMT6plex [N-Term]		7.66097e-07	0	1	1	1	P54802	P54802 [566-580]	0	2027.06	0.803	1.015	0.801	1.45									55.7	70.4	55.6	100.5	69.3										1	1	1	1	1
High	[K].AALANLCIGDVITAIDGENTSNMTHLEAQNR.[I]	1xTMT6plex [N-Term]; 1xCarbamidomethyl [C7]		2.50024e-18	0	1	1	2	O00151	O00151 [39-69]	0	3541.76	0.865	1.065	0.729	1.316	1.214	1.199	0.986	1.056	1.035	1.145	1.108	1.396	38.6	47.6	32.6	58.8	44.7	109.4	108.1	88.9	95.2	93.3	103.2	99.9	125.8	90.2	1	1	1	1	1	1	1	1	1	1	1
High	[K].VVADGAGLPGEDWVFVSSK.[D]	2xTMT6plex [N-Term; K19]		1.56975e-07	0	1	6	1	Q13630	Q13630 [26-44]	0	2391.3	0.97	0.977	1.131	0.848									100.6	101.4	117.3	88	103.7										1	1	1	1	1
High	[R].KIPNPDFFEDLEPFR.[M]	2xTMT6plex [N-Term; K1]		1.68901e-10	0	1	1	16	P27824	P27824 [401-415]	1	2322.25	0.99	0.92	0.867	1.165	1.04	1.121	1.186	1.123	1.043	1.117	0.905	1.197	104.6	97.3	91.6	123.2	105.7	96.2	103.7	109.7	103.9	96.5	103.3	83.8	110.8	92.5	7	7	7	7	7	9	9	9	9	9	9
High	[K].EQWLNNMQIPEKLEDLEVIQHR.[F]	2xTMT6plex [N-Term; K12]		1.49032e-10	0	1	2	1	Q01082	Q01082 [869-890]	1	3220.72	1.079	0.828	0.884	1.314									39.9	30.6	32.6	48.6	36.9										1	1	1	1	1
High	[R].EVPFADLSNMEIGMK.[V]	2xTMT6plex [N-Term; K15]		4.54437e-12	0	1	2	6	A0A0A0MTH3	A0A0A0MTH3 [420-434]	0	2139.12	0.857	0.638	0.869	1.197	1.135	0.963	1.39	1.193	1.096	1.14	0.988	1.153	73.1	54.5	74.1	102.1	85.3	102.1	86.6	125	107.3	98.6	102.6	88.9	103.7	90	3	3	3	3	3	3	3	3	3	3	3
High	[K].EKPYFPIPEEYTFIQNVPLEDR.[V]	2xTMT6plex [N-Term; K2]		1.94816e-13	0	2	11	7	Q00839; A0A1W2PPS1	Q00839 [463-484]; A0A1W2PPS1 [444-465]	0	3182.68	1.282	0.814	1.265	0.74	0.792	0.674	0.753	0.57	1.082	0.963	1.235	0.967	90	57.2	88.8	51.9	70.2	88.9	75.7	84.6	64.1	121.5	108.1	138.7	108.6	112.3	1	1	1	1	1	6	6	6	6	6	6
High	[K].IPHFGYCDEIDLTELVK.[L]	2xTMT6plex [N-Term; K17]; 1xCarbamidomethyl [C7]		2.01869e-08	0	1	2	2	P11182	P11182 [273-289]	0	2507.33	0.708	0.82	0.81	0.936	0.879	0.887	0.918	0.855	1.003	0.934	0.937	0.958	68.6	79.4	78.4	90.6	96.8	96.5	97.3	100.8	93.9	110.1	102.5	102.8	105.2	109.8	1	1	1	1	1	1	1	1	1	1	1
High	[K].AIDIYEQVGTNAMDSPLLK.[Y]	2xTMT6plex [N-Term; K19]		2.25622e-08	0	1	4	2	P54920	P54920 [181-199]	0	2536.37	0.815	0.869	0.622	1.106	0.939	0.824	0.872	0.992	0.982	1.011	1.013	0.803	75.2	80.2	57.4	102.1	92.3	100.5	88.2	93.3	106.2	105.1	108.2	108.4	85.9	107	1	1	1	1	1	1	1	1	1	1	1
High	[R].EKEISGLWNELDSLK.[D]	3xTMT6plex [N-Term; K2; K15]		4.48519e-07	0	1	4	4	Q86UP2	Q86UP2 [1005-1019]	1	2448.4	0.974	1.033	0.826	1.916	1.257	1.978	1.387	1.523	1.108	1.237	1.197	1.784	76.4	81	64.8	150.3	78.5	91.5	144	101	110.9	80.7	90.1	87.1	129.9	72.8	2	2	2	2	2	2	2	2	2	2	2
High	[K].NVDLLSDMVQEHDEPILK.[H]	2xTMT6plex [N-Term; K18]		2.38044e-12	0	1	14	3	B7Z9C2	B7Z9C2 [135-152]	0	2553.36	1.456	1.146	0.951	0.831	0.859	0.79	0.953	0.838	1.08	0.987	0.926	0.861	146.2	115.1	95.5	83.4	100.4	95.3	87.7	105.7	93	119.8	109.5	102.8	95.6	111	2	2	2	2	2	1	1	1	1	1	1
High	[K].HLVDPIDDLFLAAK.[K]	2xTMT6plex [N-Term; K14]		1.20528e-07	0	2	4	4	H0YB09; Q7Z3D6	H0YB09 [445-458]; Q7Z3D6 [455-468]	0	2025.18	0.88	0.741	1.11	0.946	0.901	0.85	1.019	0.936	1.011	1.061	1.4	1.056	84.8	71.4	106.9	91.2	96.3	89	84	100.8	92.5	99.9	104.8	138.4	104.4	98.8	3	3	3	3	3	1	1	1	1	1	1
High	[R].WVTTASLLDYDTVAGADK.[F]	2xTMT6plex [N-Term; K18]		1.02131e-08	0	1	1	4	Q15393	Q15393 [1032-1049]	0	2384.27	1.136	1.044	1.074	0.721	0.758	0.8	0.896	0.727	1.007	0.965	0.979	0.855	105.9	97.4	100.1	67.2	93.2	86.6	91.4	102.3	83	115	110.2	111.8	97.7	114.2	2	2	2	2	2	2	2	2	2	2	2
High	[K].SEPLDAVLIEDELEELHR.[Y]	1xTMT6plex [N-Term]		1.2654e-07	0	1	4	1	Q8WXH0	Q8WXH0 [6314-6331]	0	2336.22	0.486	0.768	1.179	1.068									36.2	57.1	87.7	79.5	74.4										1	1	1	1	1
High	[R].EANLQALIATGGDINAAIER.[L]	1xTMT6plex [N-Term]		4.40344e-09	0	3	3	3	Q9UMX0; Q9UHD9; Q9NRR5	Q9UMX0 [563-582]; Q9UHD9 [598-617]; Q9NRR5 [575-594]	0	2269.23	1.033	1.069	0.795	1.16	0.962	0.808	0.802	0.799	0.983	0.894	0.786	0.916	78.2	80.9	60.2	87.8	75.7	108.4	91.1	90.4	90.1	110.9	100.8	88.6	103.3	112.8	1	1	1	1	1	2	2	2	2	2	2
High	[K].SQDILLSVENTVIYR.[I]	1xTMT6plex [N-Term]		1.12294e-06	0	1	2	2	P07225	P07225 [547-561]	0	1979.1	0.481	0.611	0.936	0.945	0.581	0.708	0.718	0.86	0.814	0.799	0.735	0.875	44.6	56.7	86.8	87.6	92.7	76.7	93.4	94.7	113.4	107.4	105.5	97	115.4	131.9	1	1	1	1	1	1	1	1	1	1	1
High	[R].VVLLGEFLHPCEDDIVCK.[C]	2xTMT6plex [N-Term; K18]; 2xCarbamidomethyl [C11; C17]		9.75187e-11	0	1	1	3	Q9NY12	Q9NY12 [70-87]	0	2601.38	1.142	0.947	1.341	0.931	0.854	0.822	0.727	0.682	0.818	0.94	0.958	0.934	87.4	72.5	102.6	71.2	76.5	99.1	95.4	84.3	79.1	94.9	109.1	111.1	108.4	116	1	1	1	1	1	2	2	2	2	2	2
High	[K].GSLLGCSIDITSAADSEAITFQK.[L]	2xTMT6plex [N-Term; K23]; 1xCarbamidomethyl [C6]		9.17164e-12	0	1	1	1	P17655	P17655 [235-257]	0	2842.49	1.507	1.502	2.426	1.933									64.9	64.7	104.5	83.3	43.1										1	1	1	1	1
High	[R].LTDWILQDGSADTFTR.[N]	1xTMT6plex [N-Term]		1.19841e-08	0	1	2	2	A0A140T9T7	A0A140T9T7 [271-286]	0	2068.05	1.291	1.145	0.502	0.73	0.837	0.696	0.762	0.596	1.338	1.285	1.355	0.885	112.6	99.9	43.8	63.7	87.3	87	72.3	79.2	62	139.1	133.6	140.9	92	104	1	1	1	1	1	1	1	1	1	1	1
High	[K].LLQFQDLTGIESMDQCR.[H]	1xTMT6plex [N-Term]; 1xCarbamidomethyl [C16]		4.85362e-09	0	1	1	2	Q96CS3	Q96CS3 [17-33]	0	2283.13	0.895	0.903	0.935	1.146	1.06	1.051	1.049	1.01	1.074	0.953	1.307	1.184	60.4	61	63.1	77.4	67.5	98.4	97.6	97.4	93.8	99.8	88.5	121.4	110	92.8	1	1	1	1	1	1	1	1	1	1	1
High	[R].EMNDLPDTQVFICTSPLLK.[Y]	2xTMT6plex [N-Term; K19]; 1xCarbamidomethyl [C13]		8.05298e-08	0	1	4	2	Q8TCD5	Q8TCD5 [86-104]	0	2679.41	0.808	0.982	0.906	1.377	0.998	1.024	1.444	1.176	1.181	0.651	0.715	1.036	64.7	78.5	72.4	110.1	80	95.8	98.2	138.5	112.8	113.3	62.4	68.5	99.3	95.9	1	1	1	1	1	1	1	1	1	1	1
High	[K].DYFGLLFQESPEQK.[N]	2xTMT6plex [N-Term; K14]		3.90774e-08	0	1	4	3	O43491	O43491 [257-270]	0	2159.14	0.929	0.741	0.937	1	1.032	0.899	1.134	1.121	1.159	1.211	0.792	1.179	96.2	76.8	97.1	103.6	103.6	103.2	89.9	113.4	112.1	115.9	121.1	79.2	117.9	100	2	2	2	2	2	1	1	1	1	1	1
High	[K].IQAIELEDLLR.[Y]	1xTMT6plex [N-Term]		2.0587e-07	0	1	1	5	P21810	P21810 [241-251]	0	1541.91	0.831	0.528	1.567	0.689	0.651	1.386	0.947	0.774	0.381	0.298	0.362	0.358	53.6	34.1	101.1	44.4	64.5	97	206.7	141.2	115.5	56.8	44.4	54	53.3	149.1	3	3	3	3	3	2	2	2	2	2	2
High	[R].NENTFLDLTVQQIEHLNK.[T]	2xTMT6plex [N-Term; K18]		1.20432e-12	0	1	7	3	E7EUC7	E7EUC7 [143-160]	0	2614.42	1.028	0.758	0.93	0.945	0.897	0.763	1.067	0.81	1.077	0.871	1.028	0.955	117.4	86.6	106.3	108	114.3	96	81.6	114.2	86.7	115.2	93.2	110	102.2	107	1	1	1	1	1	2	2	2	2	2	2
High	[R].EVSQPDWTPPPEVTLVLTK.[E]	2xTMT6plex [N-Term; K19]		1.04155e-07	0	1	1	9	P13667	P13667 [166-184]	0	2594.45	1.159	1.036	1.143	1.231	0.92	0.954	0.753	0.685	0.688	0.681	1.165	1.179	101.1	90.4	99.8	107.4	87.2	102.9	106.7	84.2	76.6	76.9	76.2	130.3	131.8	111.8	3	3	3	3	3	6	6	6	6	6	6
High	[K].TLEGPVPLEVIVIDQNDNRPIFR.[E]	1xTMT6plex [N-Term]		2.67252e-10	0	1	1	1	P55290	P55290 [224-246]	0	2863.59	0.447	0.683	1.205	1.664									33.9	51.9	91.5	126.3	75.9										1	1	1	1	1
High	[K].GFQQILAGEYDHLPEQAFYMVGPIEEAVAK.[A]	2xTMT6plex [N-Term; K30]; 1xOxidation [M20]		2.13416e-08	0	1	1	2	P06576	P06576 [490-519]	0	3824.96	0.874	0.823	1.098	0.928									63.5	59.8	79.8	67.4	72.7										2	2	2	2	2
High	[R].ALEMAIEAGAEDVKETEDEEER.[N]	2xTMT6plex [N-Term; K14]		8.76447e-09	0	1	1	2	Q9BSH4	Q9BSH4 [206-227]	1	2922.43	1.08	0.865	1.364	1.114	1.296	1.129	1.105	1.215	1.027	1.02	1.218	1.301	71.7	57.4	90.6	74	66.4	111.6	97.2	95.1	104.6	88.4	87.8	104.9	112	86.1	1	1	1	1	1	1	1	1	1	1	1
High	[R].EMDQTMAANAQK.[N]	2xTMT6plex [N-Term; K12]		1.48666e-08	0	1	2	4	P30085	P30085 [75-86]	0	1795.91	1.048	0.898	1.164	0.903	0.916	0.933	1.034	0.97	0.985	0.905	1.143	1.046	105.7	90.6	117.4	91.1	100.9	93.5	95.2	105.5	99	100.6	92.4	116.7	106.8	102.1	2	2	2	2	2	2	2	2	2	2	2
High	[K].LLLDCQDIENQLAIK.[S]	2xTMT6plex [N-Term; K15]; 1xCarbamidomethyl [C5]		1.01173e-06	0	1	5	1	Q8WXH0	Q8WXH0 [5208-5222]	0	2244.27	0.724	0.551	1.206	1.057									55.5	42.2	92.4	81	76.6										1	1	1	1	1
High	[R].LEGLTDEINFLR.[Q]	1xTMT6plex [N-Term]		1.3851e-07	0	1	4	8	P05787	P05787 [214-225]	0	1648.91	0.601	0.419	1.314	0.831	1.06	0.981	1.075	0.899	0.606	0.701	1.269	0.783	81.9	57.1	179.2	113.3	136.4	114.4	105.8	116	97	65.4	75.7	136.9	84.5	107.9	4	4	4	4	4	4	4	4	4	4	4
High	[K].EAVGDLLDAFK.[E]	2xTMT6plex [N-Term; K11]		1.04026e-06	0	1	8	5	Q04637	Q04637 [525-535]	0	1635.94	1.264	0.879	0.755	0.871	0.923	0.885	0.968	0.783	1.144	1.026	1.243	1.008	116.5	81	69.5	80.2	92.1	93	89.2	97.5	78.9	115.3	103.4	125.3	101.6	100.8	3	3	3	3	3	2	2	2	2	2	2
High	[K].CQEVISWLDANTLAEK.[D]	2xTMT6plex [N-Term; K16]; 1xCarbamidomethyl [C1]		7.10567e-08	0	1	3	1	A0A0G2JIW1	A0A0G2JIW1 [575-590]	0	2335.24	0.574	0.63	1.282	0.801									56.2	61.8	125.7	78.5	98										1	1	1	1	1
High	[K].GFQQILAGEYDHLPEQAFYMVGPIEEAVAK.[A]	2xTMT6plex [N-Term; K30]		2.68571e-14	0	1	1	6	P06576	P06576 [490-519]	0	3808.97	1.086	0.813	1.661	0.788	0.645	0.714	0.785	0.689	0.992	0.985	1.624	0.88	80.5	60.2	123	58.4	74.1	69.8	77.4	85	74.6	107.4	106.6	175.9	95.3	108.3	3	3	3	3	3	3	3	3	3	3	3
High	[K].ELSELIEQLQK.[N]	2xTMT6plex [N-Term; K11]		2.19164e-07	0	1	2	5	O60437	O60437 [26-36]	0	1788.05	0.524	0.439	1.801	0.716	0.865	0.848	0.716	0.656	0.837	0.627	1.559	0.82	55.2	46.3	190	75.5	105.5	97.7	95.7	80.9	74	94.5	70.7	176	92.6	112.9	2	2	2	2	2	3	3	3	3	3	3
High	[K].LFQEDNDIPLYLK.[G]	2xTMT6plex [N-Term; K13]		8.16574e-08	0	1	1	4	P24310	P24310 [32-44]	0	2066.16	0.9	1.093	0.547	1.315	1.236	1.157	1.125	0.908	1.006	1.182	0.759	1.101	92.6	112.6	56.3	135.3	102.9	120.9	113.2	110	88.9	98.5	115.7	74.2	107.7	97.8	2	2	2	2	2	2	2	2	2	2	2
High	[K].TSLITEEEDSTSEVLDEELK.[L]	2xTMT6plex [N-Term; K20]		2.50115e-07	0	1	2	2	Q9Y6X4	Q9Y6X4 [438-457]	0	2725.39	0.836	0.81	0.786	1.134	1.055	0.991	0.878	1.005	0.939	0.865	0.917	0.751	70.6	68.4	66.4	95.7	84.5	112.2	105.4	93.3	106.8	99.9	92	97.5	79.8	106.4	1	1	1	1	1	1	1	1	1	1	1
High	[K].ELVLALYDYQEK.[S]	2xTMT6plex [N-Term; K12]		1.03433e-07	0	2	3	3	A0A0D9SF54; Q13813	A0A0D9SF54 [970-981]; Q13813 [970-981]	0	1942.09	0.814	0.908	0.857	1.019	0.913	0.925	1.086	1.021	0.839	0.858	0.765	1.03	84.7	94.4	89.1	106	104	94.9	96.2	113	106.1	87.2	89.3	79.6	107.1	104	1	1	1	1	1	2	2	2	2	2	2
High	[K].LLGPDAAINLTDPDGALAK.[R]	2xTMT6plex [N-Term; K19]		1.58656e-10	0	1	4	5	Q13561	Q13561 [157-175]	0	2323.33	1.17	1.108	0.76	1.062	0.856	0.934	0.938	1.055	0.937	0.828	0.922	0.908	106.6	100.9	69.3	96.7	91.1	91.4	99.7	100.2	112.7	100.1	88.4	98.5	96.9	106.8	2	2	2	2	2	3	3	3	3	3	3
High	[K].WDPTGNLLASCSDDMTLK.[LI]	2xTMT6plex [N-Term; K18]; 1xCarbamidomethyl [C11]		2.58963e-07	0	1	3	1	Q9BZK7	Q9BZK7 [357-374]	0	2482.24	1.016	1.196	0.859	1.082									87.1	102.6	73.6	92.8	85.8										1	1	1	1	1
High	[K].QVCAGQYGPGMAELEQQIAEHNILQK.[E]	2xTMT6plex [N-Term; K26]; 1xCarbamidomethyl [C3]		1.52173e-10	0	1	2	1	K7EKI0	K7EKI0 [162-187]	0	3370.73	0.486	0.723	1.027	0.8									46.8	69.6	98.9	77	96.3										1	1	1	1	1
High	[R].AFPALTSLDLSDNPGLGER.[G]	1xTMT6plex [N-Term]		1.65007e-08	0	1	2	2	P08571	P08571 [192-210]	0	2202.16	0.644	0.844	0.587	1.177	1.277	1.278	0.567	0.768	0.651	0.728	0.588	0.657	44	57.6	40.1	80.4	68.3	158.2	158.4	70.3	95.2	80.7	90.2	72.9	81.4	123.9	1	1	1	1	1	1	1	1	1	1	1
High	[R].IAPLEEGTLPFNLAEAQR.[Q]	1xTMT6plex [N-Term]		3.91255e-09	0	1	1	2	Q9UJS0	Q9UJS0 [293-310]	0	2198.2	0.772	0.7	1.435	1.107	1.149	1.122	0.799	1.007	1.004	0.826	1.097	1.064	54.5	49.4	101.3	78.1	70.6	112.4	109.8	78.1	98.5	98.2	80.8	107.3	104	97.8	1	1	1	1	1	1	1	1	1	1	1
High	[K].AYNMVDIIHSVVDER.[E]	1xTMT6plex [N-Term]		1.72248e-09	0	1	9	3	E7EX59	E7EX59 [344-358]	0	1990.03	0.641	0.871	1.166	1.103	0.732	0.708	0.836	0.766	0.834	1.041	1.117	0.846	53.6	72.9	97.5	92.3	83.7	79.9	77.3	91.3	83.6	91	113.6	121.9	92.4	109.1	2	2	2	2	2	1	1	1	1	1	1
High	[R].LIGGESGIVSLVGEEYK.[S]	2xTMT6plex [N-Term; K17]		6.44661e-08	0	1	4	2	Q9NWU1	Q9NWU1 [66-82]	0	2208.25	0.475	0.811	0.769	1.108	0.687	0.647	0.62	0.669	0.838	0.822	0.857	0.97	52.5	89.5	84.9	122.3	110.4	90.6	85.4	81.8	88.3	110.5	108.5	113.1	128	132	1	1	1	1	1	1	1	1	1	1	1
High	[K].LILSTDTLEELK.[E]	2xTMT6plex [N-Term; K12]		1.14148e-08	0	1	3	1	Q9BRT2	Q9BRT2 [90-101]	0	1833.1	0.74	0.886	1.127	0.807									76.7	91.9	116.9	83.7	103.7										1	1	1	1	1
High	[R].GFGFVTFENIDDAK.[D]	2xTMT6plex [N-Term; K14]		2.76706e-10	0	1	11	6	D6W5Y5	D6W5Y5 [48-61]	0	2018.06	1.183	0.859	1.119	0.677	0.655	0.919	1.188	1.166	1.041	1.121	0.967	1.25	136.1	98.9	128.8	77.9	115.1	64	89.8	116	113.9	101.7	109.5	94.4	122.1	97.7	3	3	3	3	3	3	3	3	3	3	3
High	[R].DLNCVPEIADTLGAVAK.[Q]	2xTMT6plex [N-Term; K17]; 1xCarbamidomethyl [C4]		6.49159e-08	0	1	7	1	O14744	O14744 [19-35]	0	2244.23	1.006	1.079	0.916	1.037									73	78.3	66.5	75.3	72.6										1	1	1	1	1
High	[R].MMAQQVQQSEEAMQSLVTSSR.[T]	1xTMT6plex [N-Term]		4.13125e-08	0	1	1	1	Q12981	Q12981 [148-168]	0	2598.25	0.623	0.913	0.548	1.179									44.1	64.6	38.8	83.4	70.7										1	1	1	1	1
High	[R].QHFPATPLLDYALEVEK.[I]	2xTMT6plex [N-Term; K17]		1.52173e-10	0	1	1	2	P53396	P53396 [996-1012]	0	2429.35	0.784	0.838	0.6	0.992	1.183	1.159	0.923	1.044	1.033	1.074	1.046	1.033	66.2	70.8	50.7	83.8	84.5	112.7	110.4	88	99.5	98.5	102.3	99.7	98.4	95.3	1	1	1	1	1	1	1	1	1	1	1
High	[K].SLTTSQYLMHEVAK.[Q]	2xTMT6plex [N-Term; K14]		1.36428e-06	0	1	2	2	Q9NZB2	Q9NZB2 [211-224]	0	2066.14					0.873	1.151	0.897	0.961	0.887	0.91	0.88	0.944						91.8	120.9	94.2	101	93.1	95.6	92.4	99.2	105.1						2	2	2	2	2	2
High	[R].LEDMEQALSPSVFK.[A]	2xTMT6plex [N-Term; K14]		1.80616e-08	0	1	2	4	E9PGN7	E9PGN7 [410-423]	0	2052.11	0.911	1.349	0.605	0.961	1.299	0.889	1.088	1.044	1.144	1.253	0.823	0.694	91.4	135.4	60.7	96.4	100.3	128	87.6	107.2	102.8	112.7	123.5	81.1	68.4	98.5	2	2	2	2	2	2	2	2	2	2	2
High	[K].GVLLDIDDLQTNQFK.[N]	2xTMT6plex [N-Term; K15]		7.40836e-08	0	1	2	3	Q13576	Q13576 [1490-1504]	0	2177.22	0.948	1.116	0.453	1.444	1.156	1.076	1.191	1.077	1.163	1.237	0.896	1.528	78.7	92.6	37.6	119.9	83	102.3	95.2	105.4	95.2	102.9	109.4	79.3	135.2	88.4	1	1	1	1	1	2	2	2	2	2	2
High	[R].ELQVLDGANIQSIMASEK.[Q]	2xTMT6plex [N-Term; K18]		6.78481e-10	0	1	1	1	Q9NV70	Q9NV70 [195-212]	0	2404.32	0.802	0.661	1.06	1.057									84.9	70	112.2	111.9	105.9										1	1	1	1	1
High	[R].AYNYVAQEVDDYHAFQTLTHIYNK.[V]	2xTMT6plex [N-Term; K24]		2.57281e-13	0	1	1	1	Q9NYU2	Q9NYU2 [554-577]	0	3361.69	0.919	0.783	0.914	0.765									92.4	78.8	92	76.9	100.6										1	1	1	1	1
High	[R].SELLNELMDSAK.[V]	2xTMT6plex [N-Term; K12]		1.07706e-06	0	1	1	4	Q96EY7	Q96EY7 [608-619]	0	1807.99	0.971	0.66	1.244	0.825	0.947	0.932	0.795	0.794	0.925	0.903	1.358	1.022	94.6	64.3	121.2	80.3	97.4	96.3	94.8	80.9	80.8	94.1	91.9	138.2	103.9	101.8	2	2	2	2	2	2	2	2	2	2	2
High	[R].ILDIDNVDLAMGK.[M]	2xTMT6plex [N-Term; K13]		3.96734e-09	0	1	1	3	O43615	O43615 [369-381]	0	1875.07	0.81	0.559	1.831	0.722	0.757	0.752	0.765	0.706	0.871	0.814	1.19	0.724	87.8	60.6	198.3	78.2	108.3	88.2	87.7	89.2	82.3	101.6	94.9	138.7	84.4	116.6	2	2	2	2	2	1	1	1	1	1	1
High	[K].VFNTTPDDLDLHVIYDVSHNIAK.[V]	2xTMT6plex [N-Term; K23]		3.98201e-12	0	1	1	7	Q9Y3I0	Q9Y3I0 [335-357]	0	3084.64	0.95	0.838	1.025	1.008	0.789	0.836	0.827	0.776	0.95	0.965	0.914	0.931	84.3	74.3	91	89.4	88.7	88.7	94	93.1	87.2	106.9	108.6	102.8	104.8	112.5	4	4	4	4	4	3	3	3	3	3	3
High	[-K].VPFESEDNQGIVYAWVGR.[A]	1xTMT6plex [N-Term]		7.46005e-08	0	1	2	2	Q13045	Q13045 [1090-1107]	0	2295.16	0.898	0.953	0.862	0.968	0.98	0.924	0.946	1.005	1.065	1.007	0.869	1.1	52.9	56.1	50.8	57	58.9	103.2	97.3	99.6	105.8	112.2	106.1	91.5	115.9	105.3	1	1	1	1	1	1	1	1	1	1	1
High	[K].QDMEQAMTSSEMANSLGLPALK.[D]	2xTMT6plex [N-Term; K22]		4.06094e-11	0	1	3	2	P40616	P40616 [128-149]	0	2810.41	1.012	0.877	1.337	0.973	1.058	1.021	0.945	0.927	1.007	0.856	0.943	1.098	85.6	74.2	113.1	82.3	84.6	112.6	108.7	100.6	98.6	107.2	91.1	100.4	116.9	106.4	1	1	1	1	1	1	1	1	1	1	1
High	[K].LIMVQHWPETVCEK.[I]	2xTMT6plex [N-Term; K14]; 1xCarbamidomethyl [C12]		1.67112e-07	0	1	6	8	O00584	O00584 [37-50]	0	2228.2	1.012	1.444	0.791	1.734	1.484	1.694	1.111	1.196	1.03	1.017	0.84	1.167	78	111.4	61	133.7	77.1	128.6	146.9	96.4	103.7	89.3	88.2	72.8	101.2	86.7	3	3	3	3	3	5	5	5	5	5	5
High	[K].ISDSVLVDIKDTEPLIQTAK.[T]	3xTMT6plex [N-Term; K10; K20]		3.89502e-11	0	1	4	5	P48643	P48643 [151-170]	1	2872.69	1.705	1.316	0.962	1.373	1.183	1.33	1.354	1.308	1.563	1.905	1.611	1.573	115	88.7	64.9	92.6	67.4	84.5	95	96.7	93.4	111.7	136.1	115.1	112.4	71.4	3	3	3	3	3	2	2	2	2	2	2
High	[K].YTLPPGVDPTQVSSSLSPEGTLTVEAPMPK.[L]	2xTMT6plex [N-Term; K30]		7.68934e-10	0	1	1	8	P04792	P04792 [142-171]	0	3556.89	0.665	0.854	0.821	1.274	1.277	1.253	1.079	1.059	0.744	0.792	0.841	1.246	47.6	61.2	58.9	91.3	71.7	124.3	121.9	105	103.1	72.4	77	81.8	121.2	97.3	3	3	3	3	3	5	5	5	5	5	5
High	[K].FGLLDQDLSNIGPAYDNQK.[Q]	2xTMT6plex [N-Term; K19]		1.47454e-07	0	1	2	1	Q9UBL3	Q9UBL3 [254-272]	0	2566.36	0.978	1.17	0.862	1.123									79.6	95.1	70.1	91.3	81.3										1	1	1	1	1
High	[K].NLMQTLMEDYETHK.[S]	2xTMT6plex [N-Term; K14]		1.94337e-11	0	1	1	2	Q9Y2D5	Q9Y2D5 [803-816]	0	2211.12	1.542	1.313	0.611	1.066	1.061	0.944	0.895	1.201	0.935	1.151	0.753	0.867	121.6	103.5	48.2	84.1	78.8	101.8	90.5	85.8	115.2	89.7	110.4	72.2	83.1	95.9	1	1	1	1	1	1	1	1	1	1	1
High	[R].GQFSTDELVAEVEK.[R]	2xTMT6plex [N-Term; K14]		1.38851e-09	0	1	4	5	A0A087WVQ6	A0A087WVQ6 [842-855]	0	2010.08	0.679	0.35	1.387	0.716	0.904	0.772	0.985	0.797	1.002	0.946	1.172	0.945	85	43.9	173.7	89.6	125.3	96.2	82.1	104.7	84.7	106.5	100.7	124.6	100.5	106.4	2	2	2	2	2	3	3	3	3	3	3
High	[R].SSLQSQCLNEVLK.[A]	2xTMT6plex [N-Term; K13]; 1xCarbamidomethyl [C7]		6.5906e-09	0	1	2	6	Q14204	Q14204 [3706-3718]	0	1964.09	0.589	0.66	0.959	0.904	1.072	0.875	0.967	1.186	0.98	1.084	1.02	0.799	69.2	77.6	112.8	106.3	117.6	108.8	88.9	98.1	120.3	99.5	110	103.6	81.1	101.5	3	3	3	3	3	3	3	3	3	3	3
High	[R].VCSTLLGLEEHLNALDR.[A]	1xTMT6plex [N-Term]; 1xCarbamidomethyl [C2]		7.93544e-13	0	1	3	4	Q3LXA3	Q3LXA3 [381-397]	0	2169.15	0.746	0.929	0.709	1.315	0.945	0.879	0.941	0.972	0.864	0.898	0.732	1.133	66.1	82.3	62.8	116.6	88.6	104.5	97.2	104	107.5	95.6	99.3	80.9	125.3	110.6	2	2	2	2	2	2	2	2	2	2	2
High	[R].VSWLGEEPVAGVWSEK.[G]	2xTMT6plex [N-Term; K16]		9.78371e-08	0	1	2	2	Q9BQ67	Q9BQ67 [157-172]	0	2231.21	0.887	0.96	0.764	0.935	0.944	0.809	0.856	0.754	0.974	0.931	1.049	0.908	79.6	86.2	68.6	83.9	89.7	100.5	86.2	91.2	80.3	103.7	99.1	111.8	96.6	106.5	1	1	1	1	1	1	1	1	1	1	1
High	[K].LTAGEACAQGLVTEVFPDSTFQK.[E]	2xTMT6plex [N-Term; K23]; 1xCarbamidomethyl [C7]		1.47999e-10	0	1	2	2	O75521	O75521 [306-328]	0	2927.52	0.733	0.922	1.264	1.264	1.121	1.08	0.911	0.978	1.017	0.782	0.816	1.475	54.4	68.5	93.8	93.8	74.2	111.6	107.5	90.7	97.4	101.2	77.9	81.2	146.9	99.6	1	1	1	1	1	1	1	1	1	1	1
High	[K].DFAPGSQLPILLYDSDAK.[T]	2xTMT6plex [N-Term; K18]		8.37901e-12	0	1	1	5	O95833	O95833 [55-72]	0	2408.31	0.507	0.625	1.366	1.265	1.048	1.09	1.195	1.036	0.827	0.762	0.749	1.137	40.4	49.8	108.8	100.8	79.7	109	113.4	124.3	107.7	86	79.3	78	118.3	104	1	1	1	1	1	4	4	4	4	4	4
High	[K].IEGYPDPEVVWFK.[D]	2xTMT6plex [N-Term; K13]		1.24792e-07	0	1	1	5	Q15746	Q15746 [1832-1844]	0	2037.11	1.011	1.343	0.641	1.853	1.032	0.873	1.954	1.367	1.07	0.853	0.736	0.946	78.5	104.2	49.7	143.8	77.6	93.7	79.2	177.2	124	97.1	77.4	66.7	85.9	90.7	2	2	2	2	2	3	3	3	3	3	3
High	[R].VTASDPLDTLGSEGALSPGGVASLLR.[L]	1xTMT6plex [N-Term]		6.93935e-17	0	4	9	10	A0A0G2JPR0; P0C0L4; A0A140TA29; P0C0L5	A0A0G2JPR0 [980-1005]; P0C0L4 [980-1005]; A0A140TA29 [980-1005]; P0C0L5 [980-1005]	0	2712.46	0.703	0.984	0.755	1.484	1.33	1.18	0.881	0.911	1.106	0.951	0.768	1.079	44.3	62	47.6	93.6	63	133.5	118.4	88.4	91.4	111	95.5	77.1	108.3	100.4	5	5	5	5	5	5	5	5	5	5	5
High	[K].GTEAAGAMFLEAIPMSIPPEVK.[F]	2xTMT6plex [N-Term; K22]		2.29346e-10	0	1	2	21	P01009	P01009 [368-389]	0	2717.47	1.139	1.287	0.973	1.04	1.612	1.409	1.675	1.53	1.686	1.808	1.119	1.35	102	115.2	87.1	93.1	89.5	110.5	96.6	114.9	104.9	115.6	124	76.7	92.6	68.6	11	11	11	11	11	10	10	10	10	10	10
High	[K].GTEAAGAMFLEAIPMSIPPEVK.[F]	2xTMT6plex [N-Term; K22]; 1xOxidation [M15]		4.9905e-09	0	1	2	3	P01009	P01009 [368-389]	0	2733.46	1.167	1.36	0.567	1.168	1.214	1.224	1.064	0.977	1.009	1.089	0.879	0.945	81.8	95.3	39.7	81.8	70.1	123.7	124.7	108.5	99.5	102.8	110.9	89.6	96.3	101.9	1	1	1	1	1	2	2	2	2	2	2
High	[K].APVDFGYVGIDSILEQMR.[R]	1xTMT6plex [N-Term]		3.3086e-14	0	1	15	1	Q9UHD8	Q9UHD8 [272-289]	0	2239.16					1.021	0.845	0.963	0.854	1.339	1.179	1.219	1.165						99	82	93.4	82.8	129.9	114.4	118.1	112.9	97						1	1	1	1	1	1
High	[K].QGQYSPMAIEEQVAVIYAGVR.[G]	1xTMT6plex [N-Term]		1.22819e-11	0	1	1	6	P25705	P25705 [473-493]	0	2538.32	0.738	1.15	1.067	1.211	1.234	1.03	1.067	1.368	1.088	1.268	1.269	1.376	54.9	85.5	79.4	90	74.3	101.8	85	88	112.9	89.7	104.5	104.7	113.5	82.5	3	3	3	3	3	3	3	3	3	3	3
High	[K].VIMELFDNDQVGKDEFLGR.[S]	2xTMT6plex [N-Term; K13]		4.4651e-09	0	1	2	2	Q9NZM1	Q9NZM1 [1211-1229]	1	2683.42	0.952	0.742	1.605	0.883	1.155	1.06	1.072	0.924	0.834	0.783	1.038	0.823	94.6	73.6	159.4	87.7	99.3	118.3	108.6	109.8	94.6	85.4	80.2	106.3	84.3	102.4	1	1	1	1	1	1	1	1	1	1	1
High	[K].EKAPSIIFIDELDAIGTK.[R-]	3xTMT6plex [N-Term; K2; K18]		5.70931e-11	0	1	6	2	P17980	P17980 [277-294]	1	2647.55	1.428	0.967	1.118	1.036	0.968	0.976	1.275	1.063	1.601	1.664	1.596	1.215	105	71.1	82.2	76.2	73.6	76.3	76.9	100.5	83.8	126.2	131.2	125.8	95.8	78.8	1	1	1	1	1	1	1	1	1	1	1
High	[K].VFLLGEEVAQYDGAYK.[V]	2xTMT6plex [N-Term; K16]		1.98189e-10	0	1	3	8	P11177	P11177 [53-68]	0	2260.23	0.887	0.797	1.575	0.814	0.721	0.749	0.817	0.749	0.929	1.012	1.082	0.838	86.4	77.7	153.4	79.3	97.4	81.6	84.8	92.6	84.8	105.3	114.6	122.5	94.9	113.3	5	5	5	5	5	3	3	3	3	3	3
High	[K].EFADSLGIPFLETSAK.[N]	2xTMT6plex [N-Term; K16]		1.57945e-12	0	2	5	11	P62820; Q9H0U4	P62820 [141-156]; Q9H0U4 [138-153]	0	2183.2	1.05	1.056	1.096	1.073	0.855	0.832	1.022	0.911	0.993	0.924	1.068	1.005	100	100.5	104.3	102.1	95.2	89.9	87.6	107.6	95.9	104.5	97.2	112.4	105.7	105.3	5	5	5	5	5	6	6	6	6	6	6
High	[R].LASYWAQPQDALSQEVSPEVWK.[D]	2xTMT6plex [N-Term; K22]		3.54092e-07	0	1	3	1	Q53H12	Q53H12 [283-304]	0	2990.57	0.537	0.671	0.487	1.247									54.6	68.2	49.5	126.8	101.7										1	1	1	1	1
High	[K].MAQQMLDLEEQLEEEEAAR.[Q]	1xTMT6plex [N-Term]		6.45456e-09	0	1	1	1	P35749	P35749 [948-966]	0	2492.18	0.969	1.217	0.742	1.728									52.5	65.9	40.1	93.6	54.1										1	1	1	1	1
High	[K].LYQPEYQEVSTEEQREEISGK.[L]	2xTMT6plex [N-Term; K21]		3.07255e-16	0	1	2	2	Q9Y4L1	Q9Y4L1 [754-774]	1	3000.52	2.002	1.295	0.838	2.047	1.427	1.729	2.035	1.815	1.802	1.949	1.693	2.285	133.2	86.1	55.8	136.2	66.5	81.1	98.3	115.7	103.2	102.4	110.8	96.2	129.9	56.8	1	1	1	1	1	1	1	1	1	1	1
High	[K].EFKDEDWNMGDIVYTLTNR.[R]	2xTMT6plex [N-Term; K3]		7.43577e-11	0	1	2	3	Q04446	Q04446 [449-467]	1	2804.4	0.928	0.728	0.684	1.144	1.047	1.114	1.383	1.281	0.972	1.033	1.024	1.11	77.9	61.1	57.5	96.1	84	96.9	103	127.9	118.5	89.9	95.6	94.7	102.7	92.5	2	2	2	2	2	1	1	1	1	1	1
High	[R].LYAYEPADTALLLDNMK.[K]	2xTMT6plex [N-Term; K17]		3.36175e-10	0	1	1	2	O95994	O95994 [149-165]	0	2399.29	0.496	0.246	2.567	0.553	0.41	0.475	1.601	0.439	1.015	0.412	0.631	0.413	64.1	31.8	331.7	71.5	129.2	58.3	67.6	227.9	62.5	144.5	58.7	89.8	58.8	142.4	1	1	1	1	1	1	1	1	1	1	1
High	[K].DLNTLAEDLLSSGTFNVDQIVK.[K]	2xTMT6plex [N-Term; K22]		1.51491e-12	0	1	1	2	P02549	P02549 [1665-1686]	0	2850.55	0.762	1.076	0.443	1.584	1.366	1.107	0.734	2.036	1.034	1.877	0.679	0.877	57.3	80.8	33.3	119	75.1	105.7	85.7	56.8	157.5	80	145.2	52.6	67.9	77.4	1	1	1	1	1	1	1	1	1	1	1
High	[R].VYCENQPMLPIGLSDIPGEAMVK.[L]	2xTMT6plex [N-Term; K23]; 1xCarbamidomethyl [C3]		1.06219e-06	0	1	3	3	Q5SRQ6	Q5SRQ6 [131-153]	0	3019.57	0.972	0.863	1.232	1.152	1.067	0.996	1.082	0.884	1.122	1.162	1.408	1.443	74.5	66.2	94.5	88.4	76.7	100.9	94.2	102.3	83.6	106.1	109.9	133.1	136.4	94.6	2	2	2	2	2	1	1	1	1	1	1
High	[R].VQQMIGQIDGLISQLEMDQQAGK.[L]	2xTMT6plex [N-Term; K23]		7.69882e-11	0	1	1	1	O95202	O95202 [612-634]	0	2988.59	1.125	0.669	1.284	0.909									71.7	42.7	81.9	58	63.8										1	1	1	1	1
High	[R].LFVPSCTTEGSYEDVQCFSGECWCVNSWGK.[E]	2xTMT6plex [N-Term; K30]; 4xCarbamidomethyl [C6; C17; C22; C24]		1.27321e-12	0	1	1	264	P01266	P01266 [615-644]	0	4047.81	0.508	1.035	0.336	2.437	2.981	2.232	1.764	1.902	0.951	0.963	1.005	3.001	31.6	64.5	20.9	151.9	62.3	170.8	127.9	101	109	54.5	55.2	57.6	171.9	57.3	117	117	117	117	117	147	147	147	147	147	147
High	[K].IIQEQDAGLDALSSIISR.[Q]	1xTMT6plex [N-Term]		1.12572e-08	0	1	2	1	Q9UNK0	Q9UNK0 [147-164]	0	2158.19	0.81	0.598	0.722	0.675									90.8	67	80.8	75.6	112										1	1	1	1	1
High	[K].NATNVEQSFMTMAAEIK.[K]	2xTMT6plex [N-Term; K17]		1.45123e-11	0	1	2	8	P62820	P62820 [157-173]	0	2343.21	1.333	1.192	1.251	1.072	1.008	0.945	1.105	1.139	1.135	1.038	1.032	1.052	118.6	106.1	111.3	95.4	89	95.9	89.9	105.1	108.4	108	98.7	98.1	100.1	95.1	4	4	4	4	4	4	4	4	4	4	4
High	[K].IVILDEADSMTSAAQAALR.[R]	1xTMT6plex [N-Term]		8.39603e-08	0	1	4	1	P35249	P35249 [146-164]	0	2204.18	0.665	0.855	0.93	0.909									45.6	58.6	63.7	62.2	68.5										1	1	1	1	1
High	[R].TTDIFQTVDLWEGK.[D]	2xTMT6plex [N-Term; K14]		1.24946e-08	0	1	2	3	Q9UI15	Q9UI15 [107-120]	0	2111.14	0.822	0.554	0.491	0.736	0.269	0.51	0.306	0.346	0.629	0.594	0.633	0.396	115.8	78	69.1	103.6	140.8	51.7	98.2	59	66.7	121.2	114.4	121.9	76.3	192.7	2	2	2	2	2	1	1	1	1	1	1
High	[R].GQWGTVCDNLWDLTDASVVCR.[A]	1xTMT6plex [N-Term]; 2xCarbamidomethyl [C7; C20]		6.7378e-10	0	1	8	6	Q08380	Q08380 [43-63]	0	2681.26	0.84	2.115	0.701	2.288	1.942	2.252	1.167	2.175	1.472	2.851	0.761	1.303	48	120.9	40.1	130.8	57.2	120.4	139.6	72.3	134.8	91.2	176.7	47.2	80.8	62	3	3	3	3	3	3	3	3	3	3	3
High	[K].RTPMGIVLDALEQQEEGINR.[L]	1xTMT6plex [N-Term]		3.17595e-09	0	1	1	2	O75915	O75915 [159-178]	1	2498.32	0.659	1.316	0.51	1.176	1.244	1.021	0.838	0.863	0.827	0.803	0.713	0.779	53.2	106.3	41.2	94.9	80.7	146.2	119.9	98.5	101.4	97.2	94.3	83.8	91.6	117.5	1	1	1	1	1	1	1	1	1	1	1
High	[R].EIISEMGELGVLGPTIK.[G]	2xTMT6plex [N-Term; K17]		2.90506e-10	0	1	3	5	Q92947	Q92947 [95-111]	0	2244.29	0.866	0.836	1.142	1.082	0.999	0.783	0.89	1.038	1.098	1.041	0.93	0.938	73	70.5	96.3	91.2	84.3	104.4	81.8	93	108.5	114.7	108.8	97.2	98	104.5	3	3	3	3	3	2	2	2	2	2	2
High	[K].ALSVGNIDDALQCYSEAIK.[L]	2xTMT6plex [N-Term; K19]; 1xCarbamidomethyl [C13]		1.37162e-16	0	1	3	4	P31948	P31948 [14-32]	0	2525.33	1.705	1.666	0.904	0.914	0.962	0.944	1.081	0.953	1.202	1.138	1.099	1.006	147.6	144.3	78.3	79.1	86.6	91.6	89.9	102.9	90.7	114.4	108.4	104.6	95.7	95.2	2	2	2	2	2	2	2	2	2	2	2
High	[K].AFVDFLSDEIK.[E]	2xTMT6plex [N-Term; K11]		4.94372e-07	0	1	1	4	Q07021	Q07021 [81-91]	0	1741.98	0.78	0.519	1.891	0.417	0.432	0.391	0.434	0.371	0.632	0.561	0.958	0.53	104.7	69.7	253.9	56	134.3	74.4	67.4	74.7	63.8	108.7	96.5	164.9	91.2	172.1	2	2	2	2	2	2	2	2	2	2	2
High	[K].QVIPGLEQSLLDMCVGEK.[R]	2xTMT6plex [N-Term; K18]; 1xCarbamidomethyl [C14]		4.3926e-07	0	1	2	3	Q9NYL4	Q9NYL4 [91-108]	0	2474.34	1.564	1.31	0.511	0.917	0.77	0.695	0.825	0.73	1.573	1.183	1.197	1.06	120	100.5	39.2	70.3	76.7	76.1	68.7	81.5	72.2	155.5	116.9	118.3	104.7	98.8	2	2	2	2	2	1	1	1	1	1	1
High	[K].AIQDYLSTQLAQDSEFVK.[T]	2xTMT6plex [N-Term; K18]		1.8831e-08	0	1	1	2	Q92835	Q92835 [183-200]	0	2514.35	1.2	1.011	0.461	0.95	0.586	0.556	0.511	0.618	1.446	1.202	0.869	0.852	92.2	77.7	35.4	73	76.9	70	66.4	61	73.8	172.7	143.5	103.7	101.7	119.4	1	1	1	1	1	1	1	1	1	1	1
High	[K].LLAESVTEVEIFGK.[A]	2xTMT6plex [N-Term; K14]		5.41138e-07	0	1	1	2	Q14204	Q14204 [1716-1729]	0	1993.16	0.57	0.561	1.168	0.92	0.969	0.772	1.03	0.86	1.243	1.041	1.323	1.069	61.1	60.2	125.3	98.7	107.3	95.2	75.8	101.2	84.4	122.1	102.3	129.9	105	98.2	1	1	1	1	1	1	1	1	1	1	1
High	[K].EILVGDVGVTITDPFK.[H]	2xTMT6plex [N-Term; K16]		3.85852e-09	0	1	2	3	P60981	P60981 [54-69]	0	2161.25	0.775	0.712	0.852	1.177	0.82	0.783	1.049	0.899	0.857	0.731	0.847	0.969	77.6	71.3	85.3	117.8	100.1	91	86.8	116.4	99.7	95.1	81.1	94	107.5	111	1	1	1	1	1	2	2	2	2	2	2
High	[K].ENLELILTQSVENVGVR.[G]	1xTMT6plex [N-Term]		3.49633e-08	0	1	5	2	Q9BYD2	Q9BYD2 [92-108]	0	2142.2	0.707	1.446	0.726	1.233	0.916	0.716	0.706	0.88	0.826	0.816	0.898	0.608	47.5	97.2	48.8	82.9	67.2	117.6	92	90.7	113.1	106.1	104.8	115.3	78.1	128.5	1	1	1	1	1	1	1	1	1	1	1
High	[K].YDLFVGSQATDFGEALVR.[H]	1xTMT6plex [N-Term]		1.8571e-08	0	1	2	2	O43852	O43852 [294-311]	0	2217.14	0.82	0.949	0.78	0.896	0.908	0.924	0.726	1.013	0.892	0.91	0.718	0.962	60.1	69.6	57.1	65.6	73.3	92.8	94.5	74.2	103.6	91.2	93	73.4	98.3	102.2	1	1	1	1	1	1	1	1	1	1	1
High	[R].YFPAGNVVNEGFFEENVLPPK.[K]	2xTMT6plex [N-Term; K21]		1.33014e-08	0	1	3	3	Q9H4G4	Q9H4G4 [133-153]	0	2825.49	1.093	1.339	0.652	0.992	1.228	1.052	1.056	1.166	1.019	0.94	0.707	1.042	45.9	56.3	27.4	41.7	42	115.7	99.2	99.5	109.9	96	88.6	66.7	98.3	94.3	1	1	1	1	1	2	2	2	2	2	2
High	[R].SEWSDLLSDLQK.[A]	2xTMT6plex [N-Term; K12]		1.61402e-07	0	1	4	4	P08237	P08237 [130-141]	0	1879.02	0.744	0.804	0.925	1.133	1.164	1.121	1.344	1.252	1.055	1.019	0.936	1.11	74.3	80.3	92.3	113.1	99.8	102.5	98.6	118.2	110.2	92.8	89.7	82.4	97.7	88	1	1	1	1	1	3	3	3	3	3	3
High	[K].VFDFTFSPEEMK.[Q]	2xTMT6plex [N-Term; K12]		3.40044e-08	0	1	1	16	P14550	P14550 [276-287]	0	1935	0.988	0.884	1.131	1.14	0.948	0.911	1.093	1.001	1.013	0.874	1.118	1.098	97.8	87.5	112	112.8	99	93.9	90.3	108.3	99.1	100.3	86.6	110.7	108.8	99.1	8	8	8	8	8	8	8	8	8	8	8
High	[R].MSSFGDFVALSDVCDVPTAK.[I]	2xTMT6plex [N-Term; K20]; 1xCarbamidomethyl [C14]		6.56107e-11	0	1	1	6	P31939	P31939 [312-331]	0	2604.31	0.931	1.057	1.023	1.068	0.957	0.854	0.879	0.815	1.135	0.898	1.093	0.975	75.3	85.4	82.6	86.3	80.8	104.4	93.2	96	89	123.9	98	119.3	106.5	109.2	4	4	4	4	4	2	2	2	2	2	2
High	[R].GIFPVLCKDPVQEAWAEDVDLR.[V]	2xTMT6plex [N-Term; K8]; 1xCarbamidomethyl [C7]		5.16703e-09	0	2	3	4	H3BR70; P14618	H3BR70 [303-324]; P14618 [468-489]	1	3015.6	2.376	2.104	0.79	2.07	1.526	1.501	1.925	1.866	2.406	2.381	2.451	1.926	119.3	105.6	39.6	103.9	50.2	80.7	79.4	101.8	98.7	127.2	125.9	129.6	101.8	52.9	3	3	3	3	3	1	1	1	1	1	1
High	[R].DFEFPSEMTGIWR.[Y]	1xTMT6plex [N-Term]		1.45418e-07	0	1	1	4	Q96NY7	Q96NY7 [659-671]	0	1843.89	0.68	0.778	1.154	0.923	1.124	0.958	0.887	0.847	0.967	0.981	0.758	1.125	51.4	58.8	87.3	69.8	75.6	117.1	99.7	92.3	88.2	100.7	102.2	78.9	117.2	104.2	2	2	2	2	2	2	2	2	2	2	2
High	[R].SVDETTQAMAFDGIIFQGQSLK.[I]	2xTMT6plex [N-Term; K22]		4.88748e-09	0	1	2	4	P26368	P26368 [204-225]	0	2844.49	0.652	0.905	1.208	0.99	1.1	1.002	0.857	1.055	1.149	1.049	1.109	1.3	36.7	51	68	55.8	56.3	105	95.6	81.8	100.7	109.7	100.1	105.9	124.1	95.5	2	2	2	2	2	2	2	2	2	2	2
High	[R].DMETIGFAVYEVPPELVGQPAVHLK.[R]	2xTMT6plex [N-Term; K25]		1.25408e-11	0	1	1	5	P07384	P07384 [437-461]	0	3197.73	0.726	0.455	1.98	0.484	0.682	0.665	0.845	0.638	0.712	0.638	0.937	0.648	62.5	39.1	170.4	41.6	86.1	91.2	88.9	113	85.3	95.3	85.4	125.3	86.6	133.7	3	3	3	3	3	2	2	2	2	2	2
High	[K].QVEELYHSLLELGEK.[R]	2xTMT6plex [N-Term; K15]		1.80394e-07	0	1	2	3	Q13813	Q13813 [1068-1082]	0	2245.25	0.964	0.877	0.985	1.034	1.147	0.931	1.302	1.119	1.113	0.95	1.171	1.003	91.6	83.3	93.6	98.3	95	105.3	85.4	119.5	102.7	102.1	87.2	107.4	92	91.8	2	2	2	2	2	1	1	1	1	1	1
High	[K].GLAPDLPEDLYHLIK.[K]	2xTMT6plex [N-Term; K15]		1.7653e-12	0	1	2	18	P62277	P62277 [79-93]	0	2152.24	1.297	0.889	1.214	0.533	0.646	0.56	0.726	0.605	0.989	1.041	1.124	0.907	136.5	93.5	127.7	56.1	105.2	76.9	66.7	86.4	72	117.7	123.9	133.8	108	119	9	9	9	9	9	9	9	9	9	9	9
High	[R].VYQSLCPTSWVTDWDEQR.[A]	1xTMT6plex [N-Term]; 1xCarbamidomethyl [C6]		9.9006e-12	0	1	1	9	P14854	P14854 [60-77]	0	2499.18	1.127	1.057	0.87	1.024	1.243	1.299	1.203	1.141	1.168	1.282	0.88	1.287	86.6	81.2	66.9	78.7	76.8	109.9	114.9	106.4	100.9	103.3	113.3	77.8	113.8	88.4	5	5	5	5	5	4	4	4	4	4	4
High	[R].DLQLVLPDYFPER.[S]	1xTMT6plex [N-Term]		5.801e-07	0	1	1	9	Q96CX2	Q96CX2 [98-110]	0	1833.99	1.141	1.064	0.65	0.82	0.756	0.694	0.985	0.687	1.221	0.99	0.897	0.869	103.4	96.5	58.9	74.3	90.7	85.4	78.4	111.3	77.6	137.9	111.9	101.3	98.1	113	4	4	4	4	4	5	5	5	5	5	5
High	[K].LQVELDNVTGLLSQSDSK.[S]	2xTMT6plex [N-Term; K18]		1.95212e-09	0	1	1	6	P35579	P35579 [1278-1295]	0	2404.33	1.09	0.699	2.056	0.54	0.516	0.629	0.947	0.923	0.743	0.693	0.601	1.086	94.4	60.6	178.2	46.8	86.7	59.8	72.9	109.8	107	86.2	80.4	69.7	125.8	115.9	4	4	4	4	4	2	2	2	2	2	2
High	[R].SSNEVLNVIQGNTTVDELMMR.[L]	1xTMT6plex [N-Term]		6.53688e-08	0	1	3	2	Q9UNN5	Q9UNN5 [459-479]	0	2579.3	0.643	1.013	0.744	1.671	1.302	0.993	0.814	1.077	0.735	0.717	0.8	1.184	46.6	73.3	53.9	121	72.4	141.1	107.6	88.1	116.6	79.6	77.6	86.7	128.3	108.3	1	1	1	1	1	1	1	1	1	1	1
High	[K].LIGEVSSGSGETFSYPDFLR.[M]	1xTMT6plex [N-Term]		4.26347e-11	0	1	2	5	P55008	P55008 [89-108]	0	2390.21	1.064	1.111	0.699	0.8	0.905	0.855	0.741	0.864	0.947	0.978	0.777	0.894	71.9	75.1	47.2	54.1	67.6	105.1	99.3	86.1	100.3	109.9	113.5	90.2	103.8	116.1	3	3	3	3	3	2	2	2	2	2	2
High	[R].LVSQDNFGFDLPAVEAATK.[K]	2xTMT6plex [N-Term; K19]		2.43855e-09	0	1	3	9	Q01082	Q01082 [444-462]	0	2480.34	0.753	0.711	0.794	1.189	1.326	1.162	1.351	1.321	1.092	1.108	0.943	1.31	67.8	64	71.5	107	90	113	99	115.1	112.6	93	94.4	80.4	111.6	85.2	3	3	3	3	3	6	6	6	6	6	6
High	[R].IASLPVEVQEVSLLDK.[I]	2xTMT6plex [N-Term; K16]		2.22233e-07	0	1	3	2	Q96P16	Q96P16 [187-202]	0	2198.3	0.985	0.869	1.001	0.784	0.761	0.754	0.87	0.761	0.98	0.924	0.957	0.997	92.5	81.6	94	73.6	93.9	87.4	86.6	99.8	87.4	112.5	106.1	109.9	114.4	114.8	1	1	1	1	1	1	1	1	1	1	1
High	[R].TSETGIVDQVMVTLNQEGYK.[F]	2xTMT6plex [N-Term; K20]		4.71469e-08	0	1	4	1	P30876	P30876 [898-917]	0	2670.41	0.895	0.874	0.811	1.221									64.7	63.2	58.6	88.4	72.3										1	1	1	1	1
High	[R].AVIGSTYMLTQDEVLWEK.[E]	2xTMT6plex [N-Term; K18]		2.04444e-07	0	1	1	2	Q14764	Q14764 [400-417]	0	2541.37	0.982	0.907	0.985	0.908									70.2	64.9	70.4	64.9	71.5										2	2	2	2	2
High	[R].DSWLDNIDWVK.[I]	2xTMT6plex [N-Term; K11]		7.66097e-07	0	1	1	4	O95400	O95400 [117-127]	0	1848.99	1.243	1.079	1.085	0.919	0.814	0.827	0.904	0.751	0.916	0.927	1.111	1.005	84.8	73.6	74	62.7	68.2	89.3	90.7	99.2	82.3	100.5	101.7	121.9	110.2	109.7	3	3	3	3	3	1	1	1	1	1	1
High	[K].AEPPQCTSLAWSADGQTLFAGYTDNLVR.[V]	1xTMT6plex [N-Term]; 1xCarbamidomethyl [C6]		5.55956e-12	0	1	6	4	P63244	P63244 [281-308]	0	3297.6	0.66	0.9	0.61	1.664	1.37	1.193	0.812	0.983	0.813	0.771	0.804	1.061	36.6	49.9	33.8	92.4	55.5	143.6	125.1	85.1	103	85.2	80.9	84.3	111.2	104.8	2	2	2	2	2	2	2	2	2	2	2
High	[-].MLEILDTAGTEQFTAMR.[D]	1xTMT6plex [N-Term]		1.04283e-08	0	1	1	1	F5GZG1	F5GZG1 [1-17]	0	2156.09	0.679	0.946	0.559	0.739									57	79.4	46.9	62	83.9										1	1	1	1	1
High	[R].NPDSSTTGPWCYTTDPTVR.[R]	1xTMT6plex [N-Term]; 1xCarbamidomethyl [C11]		2.25622e-08	0	1	3	2	P00734	P00734 [159-177]	0	2384.1					1.37	1.319	0.937	1.294	1.077	1.83	0.858	1.279						110.8	106.7	75.8	104.7	87.1	148	69.4	103.5	80.9						2	2	2	2	2	2
High	[R].VFLDPNILSDDGTVALR.[G]	1xTMT6plex [N-Term]		4.0742e-08	0	1	1	6	P48147	P48147 [112-128]	0	2074.14	1.092	1.151	0.843	1.09	1.001	1.035	1.12	1.106	1.003	0.948	0.934	1.009	85.2	89.8	65.8	85.1	78	98.4	101.7	110	108.7	98.6	93.1	91.8	99.2	98.3	3	3	3	3	3	3	3	3	3	3	3
High	[K].VVAGDEWLFEGPGTYIPR.[K]	1xTMT6plex [N-Term]		1.47454e-07	0	1	2	2	Q14764	Q14764 [137-154]	0	2235.16	0.647	0.797	0.921	1.425	1.94	1.512	0.964	1.013	0.648	0.766	0.899	1.22	56.5	69.6	80.4	124.5	87.3	173.7	135.4	86.3	90.7	58	68.6	80.5	109.3	89.5	1	1	1	1	1	1	1	1	1	1	1
High	[R].ALEILQEEDLIDEDDIPVR.[S]	1xTMT6plex [N-Term]		8.1027e-13	0	4	9	8	A0A0G2JPR0; P0C0L4; A0A140TA29; P0C0L5	A0A0G2JPR0 [757-775]; P0C0L4 [757-775]; A0A140TA29 [757-775]; P0C0L5 [757-775]	0	2454.28	0.656	0.941	1.335	0.949	1.222	1.156	0.769	0.941	0.93	0.769	0.731	0.794	50.4	72.4	102.7	73	76.9	134.1	126.9	84.4	103.3	102.1	84.4	80.2	87.1	109.8	4	4	4	4	4	4	4	4	4	4	4
High	[R].EGINIFLDGYVPTENLR.[F]	1xTMT6plex [N-Term]		3.90292e-07	0	1	2	2	P61221	P61221 [307-323]	0	2179.16	0.748	0.82	0.84	0.924	1.019	0.876	0.913	0.89	1.007	0.908	0.986	0.965	51	55.8	57.2	62.9	68.1	105.9	91	94.9	92.5	104.6	94.4	102.5	100.3	103.9	1	1	1	1	1	1	1	1	1	1	1
High	[K].DFSSVEGVSMEPGTFNVFPCYQLHK.[D]	2xTMT6plex [N-Term; K25]; 1xCarbamidomethyl [C20]		1.98678e-12	0	1	2	2	Q05707	Q05707 [1242-1266]	0	3333.63	1.236	1.103	0.714	1.791	1.43	0.98	1.791	1.761	1.496	1.295	0.837	1.099	74.7	66.7	43.2	108.3	60.5	103.6	71	129.7	127.5	108.3	93.8	60.6	79.6	72.4	1	1	1	1	1	1	1	1	1	1	1
High	[K].VGKDELFALEQSCAQVVLQAANER.[N]	2xTMT6plex [N-Term; K3]; 1xCarbamidomethyl [C13]		2.78414e-15	0	1	1	3	Q16658	Q16658 [248-271]	1	3133.67	0.968	1.267	0.573	1.463	1.114	0.957	1.066	1.066	1.003	0.912	0.881	0.983	62.7	82.1	37.1	94.8	64.8	111.7	95.9	106.8	106.8	100.5	91.4	88.3	98.6	100.2	1	1	1	1	1	2	2	2	2	2	2
High	[K].TKPPLAPGTILYEAELSQFSEDIK.[K]	3xTMT6plex [N-Term; K2; K24]		1.01173e-06	0	1	1	1	Q9BZQ8	Q9BZQ8 [61-84]	0	3334.88	0.616	0.931	0.994	1.017									59.3	89.7	95.8	98	96.4										1	1	1	1	1
High	[K].GQLTTDQVFPYPSVLNEEQTQFLK.[E]	2xTMT6plex [N-Term; K24]		4.5536e-08	0	1	3	6	P49748	P49748 [80-103]	0	3240.72	0.776	0.738	1.352	0.817									57.9	55.1	101	61	74.7										6	6	6	6	6
High	[K].ELVQVQTLMDNMTLER.[E]	1xTMT6plex [N-Term]		5.1186e-07	0	1	1	2	Q15075	Q15075 [229-244]	0	2149.12	0.842	0.991	0.825	0.805	1.271	1.924	0.953	1.436	0.762	0.843	0.804	0.962	67.1	78.9	65.7	64.1	79.7	118.4	179.2	88.8	133.8	71	78.5	74.9	89.6	93.1	1	1	1	1	1	1	1	1	1	1	1
High	[R].IGSSELQEFCPTILQQLDSR.[A]	1xTMT6plex [N-Term]; 1xCarbamidomethyl [C10]		1.07839e-07	0	1	2	1	Q15043	Q15043 [109-128]	0	2550.31	0.842	1.187	0.619	1.576									40.6	57.3	29.8	76	48.3										1	1	1	1	1
High	[R].GMLDMCGFDTGALDVIR.[N]	1xTMT6plex [N-Term]; 1xCarbamidomethyl [C6]		1.64804e-07	0	1	2	4	P10155	P10155 [515-531]	0	2100.01	0.676	0.987	0.795	0.796	0.99	0.692	0.822	0.857	0.895	0.969	0.933	0.754	51.8	75.7	61	61	76.7	116.2	81.2	96.5	100.6	105	113.7	109.6	88.5	117.4	2	2	2	2	2	2	2	2	2	2	2
High	[K].AGFWEEFESLQK.[Q]	2xTMT6plex [N-Term; K12]		4.57972e-07	0	1	1	4	P29350	P29350 [242-253]	0	1929.02	2.669	1.524	0.662	0.574	0.487	0.498	0.594	0.45	1.645	1.341	1.295	0.973	206.8	118.1	51.3	44.5	77.5	54.2	55.5	66.2	50.1	183.3	149.4	144.3	108.4	111.4	2	2	2	2	2	2	2	2	2	2	2
High	[R].AGGVLAYELLPALDEVLASDSR.[F]	1xTMT6plex [N-Term]		2.78293e-09	0	1	1	1	P54802	P54802 [594-615]	0	2488.35	0.861	0.717	0.609	1.197									36.5	30.4	25.8	50.7	42.4										1	1	1	1	1
High	[K].LASEILMQNWDAAMEDLTR.[L]	1xTMT6plex [N-Term]		1.68278e-07	0	1	3	1	P60228	P60228 [173-191]	0	2436.21	0.374	0.605	0.414	1.506									30.6	49.5	33.9	123.3	81.8										1	1	1	1	1
High	[R].GPVVPAFALWDGELLTHSGLEVPEGL.[-]	1xTMT6plex [N-Term]		1.29844e-11	0	1	1	4	Q8WW59	Q8WW59 [182-207]	0	2932.57	0.866	0.971	1.109	1.234	1.177	1.151	0.824	0.961	0.844	0.869	1.115	1.304	37	41.5	47.4	52.7	42.7	111	108.6	77.7	90.6	79.6	82	105.1	122.9	94.3	2	2	2	2	2	2	2	2	2	2	2
High	[K].MCSADYADLLQTFQVFILDELTAR.[G]	1xTMT6plex [N-Term]; 1xCarbamidomethyl [C2]		1.34272e-10	0	1	1	1	P01266	P01266 [1305-1328]	0	3049.52					1.467	1.045	1.113	1.292	0.758	0.689	0.718	1.36						121.7	86.7	92.3	107.2	62.9	57.2	59.6	112.8	83						1	1	1	1	1	1
High	[K].QKWEAEPVYVQR.[A]	2xTMT6plex [N-Term; K2]		6.57437e-07	0	1	2	2	P25311	P25311 [166-177]	1	1991.11	0.866	1.278	0.715	1.238	1.334	1.274	1.591	1.61	1.606	1.708	0.923	1.67	87	128.4	71.9	124.3	100.5	95.2	91	113.6	115	114.7	122	65.9	119.2	71.4	1	1	1	1	1	1	1	1	1	1	1
High	[K].KVESTGAVPEFK.[E]	3xTMT6plex [N-Term; K1; K12]		9.00055e-08	0	1	1	2	Q6YN16	Q6YN16 [284-295]	1	1979.18	1.03	0.743	0.961	0.923	0.944	0.916	0.991	0.872	0.901	0.939	0.824	0.873	116.6	84.1	108.7	104.4	113.1	103.9	100.9	109.1	96	99.2	103.4	90.7	96.1	110.1	1	1	1	1	1	1	1	1	1	1	1
High	[K].YYNAESYEVER.[Y]	1xTMT6plex [N-Term]		1.51612e-07	0	1	2	2	Q9NP58	Q9NP58 [465-475]	0	1651.78	0.638	0.743	0.833	1.282	1.017	0.932	0.898	1.034	0.855	0.933	0.569	0.835	61.5	71.7	80.3	123.5	96.4	113.5	104	100.3	115.4	95.4	104.2	63.5	93.2	111.6	1	1	1	1	1	1	1	1	1	1	1
High	[R].GDIIGVQGNPGK.[T]	2xTMT6plex [N-Term; K12]		1.33612e-06	0	1	4	3	Q15046	Q15046 [179-190]	0	1612.94	1.013	1.212	0.973	1.042	0.96	0.842	0.991	0.945	0.889	1.016	1.08	0.91	97.6	116.8	93.8	100.4	96.4	99.6	87.3	102.8	98.1	92.3	105.4	112	94.3	103.7	2	2	2	2	2	1	1	1	1	1	1
High	[K].MKETAEAYLGK.[K]	3xTMT6plex [N-Term; K2; K11]		1.21519e-08	0	1	1	10	P11021	P11021 [153-163]	1	1928.11	1.892	1.585	0.802	2.265	1.411	1.874	2.042	1.973	1.824	2.243	1.616	2.305	118.4	99.2	50.2	141.7	62.6	78.4	104.1	113.4	109.6	101.3	124.6	89.8	128	55.5	4	4	4	4	4	6	6	6	6	6	6
High	[R].EDVTFEDHPLNPNPDSR.[W]	1xTMT6plex [N-Term]		3.0599e-07	0	1	1	1	Q9NVG8	Q9NVG8 [93-109]	0	2211.05	1.144	0.875	0.974	0.907									98.4	75.2	83.8	78	86										1	1	1	1	1
High	[K].VAPQNDSFGTQLPPMHQQQSR.[S]	1xTMT6plex [N-Term]		3.17205e-08	0	1	2	2	Q96AE4	Q96AE4 [78-98]	0	2595.29	1.056	1.284	0.737	0.914									69.7	84.7	48.6	60.3	66										2	2	2	2	2
High	[K].DAGTIAGLNVMR.[I]	1xTMT6plex [N-Term]		7.46005e-08	0	1	1	11	P11021	P11021 [186-197]	0	1446.79	1.039	0.995	1.035	1.168	0.918	0.842	1.063	0.947	0.948	0.975	0.934	1.089	100.5	96.2	100.2	113	96.7	96	88.1	111.2	99.1	99.2	102	97.7	113.9	104.6	4	4	4	4	4	7	7	7	7	7	7
High	[R].GITINAAHVEYSTAAR.[H]	1xTMT6plex [N-Term]		5.68126e-07	0	1	1	1	P49411	P49411 [105-120]	0	1903.02	0.791	0.785	1.151	1.782									64.7	64.2	94.1	145.7	81.7										1	1	1	1	1
High	[K].NVTELNEPLSNEER.[N]	1xTMT6plex [N-Term]		3.85852e-09	0	1	1	9	P61981	P61981 [29-42]	0	1872.95	1.243	1.154	0.934	0.857	0.703	0.854	0.842	0.879	1.084	0.845	0.967	0.695	122	113.3	91.7	84.2	98.2	78.4	95.2	93.9	98	120.9	94.2	107.8	77.5	111.5	6	6	6	6	6	3	3	3	3	3	3
High	[K].VKGDMDVSVPK.[V]	3xTMT6plex [N-Term; K2; K11]		1.12294e-06	0	1	1	4	Q09666	Q09666 [1667-1677]; [2003-2013]; [2198-2208]	1	1862.1	1.737	1.584	0.691	1.429	1.241	1.361	1.672	1.662	1.413	1.337	1.215	1.328	148.4	135.3	59	122.1	85.4	90.3	99	121.7	121	102.8	97.3	88.4	96.6	72.8	2	2	2	2	2	2	2	2	2	2	2
High	[K].EYAEDDNIYQQK.[I]	2xTMT6plex [N-Term; K12]		4.4651e-09	0	1	5	6	J3KR44	J3KR44 [60-71]	0	1973.99	1.052	0.855	1.14	0.813	0.907	0.82	1.003	0.863	1.089	0.897	1.046	0.935	106.2	86.3	115	82.1	100.9	94.6	85.5	104.7	90	113.7	93.5	109.1	97.6	104.3	4	4	4	4	4	2	2	2	2	2	2
High	[K].KEDALLYQSK.[G]	3xTMT6plex [N-Term; K1; K10]		9.50362e-07	0	1	2	2	P50402	P50402 [79-88]	1	1882.13	1.115	0.882	0.804	0.909									102.3	80.9	73.8	83.4	91.7										2	2	2	2	2
High	[R].EQLEEEEEAKHNLEK.[Q]	3xTMT6plex [N-Term; K10; K15]		8.12916e-10	0	1	1	1	P35579	P35579 [1343-1357]	1	2542.36	3.076	1.337	1.745	0.944									196.1	85.2	111.2	60.2	63.8										1	1	1	1	1
High	[R].AATVGSLAGQPLQER.[A]	1xTMT6plex [N-Term]		1.20136e-10	0	1	2	3	P02649	P02649 [210-224]	0	1726.96	0.723	1.028	0.586	0.993	0.91	0.834	1.195	1.725	0.695	0.927	0.494	0.945	60.6	86.1	49.1	83.2	83.8	91.5	83.9	120.2	173.6	69.9	93.2	49.7	95.1	100.6	2	2	2	2	2	1	1	1	1	1	1
High	[R].MESQLSASKPTGGLPETAR.[E]	2xTMT6plex [N-Term; K9]		4.09757e-07	0	1	4	1	H3BQK9	H3BQK9 [6489-6507]	0	2418.31	0.883	0.689	1.424	0.809									93.7	73.2	151.1	85.9	106.1										1	1	1	1	1
High	[K].DTSASAVAVGLK.[Q]	2xTMT6plex [N-Term; K12]		3.40044e-08	0	1	2	6	P40939	P40939 [520-531]	0	1576.93	0.948	0.766	1.273	0.729	0.788	0.737	1.04	0.775	1.095	1.068	1.312	0.855	114.5	92.5	153.8	88	120.8	82.8	77.4	109.2	81.4	115	112.1	137.8	89.8	105	2	2	2	2	2	4	4	4	4	4	4
High	[R].ADLAAQYTTVGR.[M]	1xTMT6plex [N-Term]		6.66643e-07	0	1	2	2	P51688	P51688 [234-245]	0	1494.81	0.701	0.777	0.747	0.991	1.279	1.527	0.824	0.953	0.759	0.852	0.863	0.829	80.1	88.7	85.3	113.2	114.1	127.9	152.8	82.4	95.3	75.9	85.3	86.3	82.9	100	1	1	1	1	1	1	1	1	1	1	1
High	[-K].MGAMAKPDCIITCDGK.[N]	3xTMT6plex [N-Term; K6; K16]; 2xCarbamidomethyl [C9; C13]		1.73024e-07	0	1	2	5	Q01469	Q01469 [35-50]	0	2455.28	2.978	2.7	0.622	1.648	1.007	0.994	1.606	1.253	1.595	1.417	1.312	1.386	174.3	158	36.4	96.5	58.5	78.5	77.5	125.2	97.7	124.3	110.4	102.3	108	78	2	2	2	2	2	3	3	3	3	3	3
High	[K].QKPVLEEQVIK.[E]	3xTMT6plex [N-Term; K2; K11]		7.24649e-07	0	1	1	1	Q86UP2	Q86UP2 [121-131]	0	1998.26	0.996	0.879	1.035	0.923									117.3	103.5	121.9	108.7	117.8										1	1	1	1	1
High	[R].QLQLAQEAAQK.[R]	2xTMT6plex [N-Term; K11]		5.88223e-07	0	1	1	4	Q15149	Q15149 [2172-2182]	0	1686	0.984	0.559	1.216	0.69	0.594	0.522	0.964	0.714	1.041	0.824	1.373	0.679	120	68.2	148.4	84.2	122	68.6	60.4	111.4	82.6	120.3	95.2	158.6	78.4	115.6	2	2	2	2	2	2	2	2	2	2	2
High	[K].IETWHKPDLGTQENVHK.[L]	3xTMT6plex [N-Term; K6; K17]		1.03688e-09	0	1	7	3	Q00169	Q00169 [111-127]	0	2719.51	1.152	1.102	1.094	0.924	0.987	0.87	1.154	0.921	1.105	0.937	1.077	1.015	106.1	101.5	100.8	85.1	92.1	97.7	86.1	114.2	91.2	109.4	92.7	106.6	100.4	99	2	2	2	2	2	1	1	1	1	1	1
High	[R].YKAAFTECCQAADK.[A]	3xTMT6plex [N-Term; K2; K14]; 2xCarbamidomethyl [C8; C9]		5.10824e-11	0	1	5	6	P02768	P02768 [185-198]	1	2350.21	1.478	2.442	1.183	1.157	1.261	1.194	1.556	2.021	3.285	2.25	0.912	1.151	96.8	160	77.5	75.8	65.5	77.9	73.7	96.1	124.8	203	139	56.3	71.1	61.8	4	4	4	4	4	2	2	2	2	2	2
High	[R].RFSPDDSAGASALLR.[S]	1xTMT6plex [N-Term]		8.33121e-13	0	1	1	14	P01266	P01266 [1009-1023]	1	1791.96	1.152	1.269	0.776	1.575	1.409	1.521	1.027	1.268	0.966	1.058	0.952	1.201	91.7	101	61.7	125.3	79.6	121.4	131.1	88.5	109.3	83.2	91.2	82	103.5	86.2	7	7	7	7	7	7	7	7	7	7	7
High	[R].KEAAENSLVAYK.[A]	3xTMT6plex [N-Term; K1; K12]		7.58316e-10	0	1	2	2	P62258	P62258 [142-153]	1	2010.18	0.95	1.019	1.08	0.921	1.026	1.03	1.161	1.095	1.135	0.976	1.072	1.159	110.1	118.1	125.2	106.8	115.9	96.8	97.1	109.5	103.3	107	92	101.1	109.3	94.3	1	1	1	1	1	1	1	1	1	1	1
High	[R].SSGIVSLGVGDR.[N]	1xTMT6plex [N-Term]		5.19668e-08	0	1	2	3	P12111	P12111 [1565-1576]	0	1375.77	0.887	0.567	1.552	0.817	0.635	0.585	0.737	0.802	0.764	0.773	0.64	0.527	98.1	62.7	171.6	90.3	110.6	88.1	81.1	102.2	111.2	105.9	107.1	88.7	73.2	138.7	2	2	2	2	2	1	1	1	1	1	1
High	[K].VKGEYDVTVPK.[L]	3xTMT6plex [N-Term; K2; K11]		7.55518e-07	0	1	1	3	Q09666	Q09666 [711-721]	1	1922.16	1.131	0.896	1.228	0.877	1.132	1.107	1.39	1.36	1.203	1.153	0.906	1.072	120.8	95.6	131.1	93.6	106.8	98.4	96.2	120.8	118.2	104.6	100.3	78.8	93.2	86.9	1	1	1	1	1	2	2	2	2	2	2
High	[K].VHACGVNPVETYIR.[S]	1xTMT6plex [N-Term]; 1xCarbamidomethyl [C4]		2.25345e-07	0	1	3	5	Q08257	Q08257 [42-55]	0	1843.97	1.038	0.782	1.526	0.842	0.681	0.682	0.926	0.845	0.882	0.834	0.888	0.837	108.3	81.6	159.2	87.9	104.3	80.1	80.2	108.8	99.3	103.7	98	104.4	98.3	117.5	1	1	1	1	1	4	4	4	4	4	4
High	[R].FVCYCEGEESGEGDR.[G]	1xTMT6plex [N-Term]; 2xCarbamidomethyl [C3; C5]		2.84159e-09	0	1	1	2	Q9BUH6	Q9BUH6 [20-34]	0	2022.84	0.92	0.948	0.691	0.932									97.2	100.1	73	98.4	105.6										2	2	2	2	2
High	[K].AVTELNEPLSNEDR.[N]	1xTMT6plex [N-Term]		1.79807e-10	0	1	1	6	Q04917	Q04917 [29-42]	0	1815.93	1.205	0.911	1.007	0.841	0.791	0.782	0.931	0.772	1.111	0.916	1.075	0.886	117.7	89	98.4	82.1	97.7	86.2	85.2	101.6	84.2	121.1	99.9	117.2	96.6	109	2	2	2	2	2	4	4	4	4	4	4
High	[R].VNLAIWDTAGQER.[F]	1xTMT6plex [N-Term]		3.00412e-09	0	1	1	6	Q9UL25	Q9UL25 [68-80]	0	1701.91	1.034	0.965	1.172	0.939	0.843	0.871	0.944	1.03	1.01	0.914	0.846	0.922	94.8	88.5	107.4	86.1	91.7	91.5	94.6	102.5	111.8	109.6	99.2	91.9	100.1	108.6	2	2	2	2	2	4	4	4	4	4	4
High	[K].ALSTDPAAPNLK.[S]	2xTMT6plex [N-Term; K12]		3.47211e-08	0	1	1	6	Q9Y490	Q9Y490 [1321-1332]	0	1655.97	1.173	0.981	0.871	0.883	0.666	0.632	0.845	0.712	1.061	1.027	0.947	0.861	126.1	105.5	93.7	94.9	107.5	76.8	72.8	97.3	82	122.3	118.3	109.2	99.2	115.2	2	2	2	2	2	4	4	4	4	4	4
High	[R].RLDGESSELQEQMVEQQQR.[A]	1xTMT6plex [N-Term]		5.59146e-11	0	1	2	2	Q7Z406	Q7Z406 [1076-1094]	1	2519.24	0.951	0.935	1.595	0.617	0.622	0.717	0.622	0.449	0.688	0.508	0.49	0.582	65.4	64.3	109.7	42.4	68.8	106.4	122.7	106.5	76.8	117.8	87	83.9	99.6	171.2	1	1	1	1	1	1	1	1	1	1	1
High	[K].EEKEESDDEAAVEEEEEEKKPK.[T]	5xTMT6plex [N-Term; K3; K19; K20; K22]		4.12616e-07	0	1	1	2	P14625	P14625 [301-322]	2	3751.96	1.545	1.226	0.967	1.051	0.9	0.947	1.048	0.876	0.845	0.884	0.816	1.147	133	105.5	83.3	90.5	86.1	100.2	105.4	116.7	97.5	94	98.3	90.8	127.7	111.3	1	1	1	1	1	1	1	1	1	1	1
High	[K].TSSMLEVDDEGGR.[M]	1xTMT6plex [N-Term]		1.81653e-07	0	1	1	2	Q14573	Q14573 [1041-1053]	0	1624.77	0.788	0.485	1.303	0.904	0.933	0.898	0.985	0.757	0.843	0.718	1.06	0.918	81.6	50.2	134.8	93.6	103.5	104.5	100.7	110.3	84.8	94.5	80.4	118.8	102.8	112	1	1	1	1	1	1	1	1	1	1	1
High	[K].EAALVQQEEEK.[A]	2xTMT6plex [N-Term; K11]		4.48519e-07	0	1	2	4	Q15020	Q15020 [587-597]	0	1731.95	0.941	0.748	0.997	0.731	0.671	0.599	0.952	0.641	1.046	0.919	1.075	0.866	96.2	76.5	101.9	74.7	102.2	77.8	69.5	110.3	74.4	121.2	106.5	124.6	100.4	115.9	2	2	2	2	2	2	2	2	2	2	2
High	[R].KFGDPVVQSDMK.[H]	3xTMT6plex [N-Term; K1; K12]		6.32132e-09	0	1	2	6	A0A0G2JIW1	A0A0G2JIW1 [78-89]	1	2038.16	0.954	0.866	0.986	1.227	1.213	1.202	1.391	1.198	1.112	1.126	1.082	1.433	89.7	81.3	92.6	115.2	93.9	103	102	118.1	101.7	94.4	95.5	91.8	121.6	84.9	4	4	4	4	4	2	2	2	2	2	2
High	[R].GGGHILPYDQPLR.[A]	1xTMT6plex [N-Term]		2.30378e-08	0	1	3	6	Q9H3G5	Q9H3G5 [445-457]	0	1651.91	0.83	0.865	0.906	1.131	1.311	1.422	1.288	1.167	0.941	0.894	1.024	0.905	72.4	75.5	79.1	98.8	87.3	120.2	130.4	118.1	107	86.3	82	93.9	83	91.7	3	3	3	3	3	3	3	3	3	3	3
High	[K].DSNNLCLHFNPR.[F]	1xTMT6plex [N-Term]; 1xCarbamidomethyl [C6]		1.08592e-07	0	1	1	7	P09382	P09382 [38-49]	0	1715.85	1.021	0.94	1.007	0.994	0.757	0.702	0.987	0.766	0.96	0.766	1.171	0.869	104.7	96.4	103.3	101.9	102.5	85.4	79.2	111.3	86.4	108.3	86.4	132.1	98	112.8	4	4	4	4	4	3	3	3	3	3	3
High	[K].AVANYDSVEEGEK.[V]	2xTMT6plex [N-Term; K13]		6.92782e-10	0	1	3	4	P51659	P51659 [69-81]	0	1868.96	0.891	0.647	1.282	0.807	0.804	0.828	0.951	0.721	0.97	1.025	1.122	0.999	95.8	69.6	138	86.8	107.6	87.9	90.6	104	78.8	106.1	112.1	122.8	109.3	109.4	2	2	2	2	2	2	2	2	2	2	2
High	[K].TGTIVVEGHELHDEDIR.[L]	1xTMT6plex [N-Term]		2.48995e-09	0	1	3	3	P41252	P41252 [930-946]	0	2149.11	0.864	0.575	0.847	0.947	1.095	0.994	1.035	1.103	0.924	0.925	0.942	1.025	106.9	71.1	104.8	117.2	123.7	109.7	99.6	103.7	110.5	92.6	92.7	94.4	102.7	100.2	1	1	1	1	1	2	2	2	2	2	2
High	[R].KPVDEYKDCHLAQVPSHTVVAR.[S]	3xTMT6plex [N-Term; K1; K7]; 1xCarbamidomethyl [C9]		8.36871e-11	0	1	1	8	P02787	P02787 [252-273]	1	3236.78	1.208	1.891	1.017	1.486	1.632	1.696	2.365	2.069	2.268	2.394	1.375	1.418	84.7	132.6	71.3	104.2	70.1	90.6	94.2	131.3	114.8	125.9	132.9	76.3	78.7	55.5	4	4	4	4	4	4	4	4	4	4	4
High	[K].TKDGVVEITGK.[H]	3xTMT6plex [N-Term; K2; K11]		2.00224e-07	0	1	1	6	P04792	P04792 [113-123]	1	1834.13	1.402	1.026	0.868	1.39	1.478	1.968	2.057	1.758	1.464	1.511	1.608	1.849	127.6	93.3	79	126.5	91	91.8	122.3	127.8	109.2	91	93.9	99.9	114.9	62.1	4	4	4	4	4	2	2	2	2	2	2
High	[R].EIVHIQAGQCGNQIGTK.[F]	2xTMT6plex [N-Term; K17]; 1xCarbamidomethyl [C10]		4.07922e-09	0	1	10	1	Q9BUF5	Q9BUF5 [3-19]	0	2311.26	1.692	1.133	1.164	1.225									126.9	84.9	87.2	91.8	75										1	1	1	1	1
High	[R].NMGGPYGGGNYGPGGSGGSGGYGGR.[S]	1xTMT6plex [N-Term]		2.36395e-12	0	1	1	2	P22626	P22626 [326-350]	0	2419.07	0.789	1.049	1.161	0.849	1.112	1.626	0.659	1.031	0.569	0.75	0.528	0.992	60.9	81	89.7	65.6	77.3	128.8	188.4	76.3	119.4	65.9	86.8	61.2	114.9	115.8	1	1	1	1	1	1	1	1	1	1	1
High	[K].LPTCPGSCEEAKLR.[V]	2xTMT6plex [N-Term; K12]; 2xCarbamidomethyl [C4; C8]		1.71825e-07	0	1	1	4	P01266	P01266 [918-931]	1	2076.1	0.507	0.933	0.753	1.136	1.41	1.471	0.88	1.415	1.389	1.009	0.798	1.126	48.9	89.9	72.5	109.5	96.3	122.6	127.9	76.6	123	120.8	87.7	69.4	97.9	86.9	3	3	3	3	3	1	1	1	1	1	1
High	[R].EIVHLQAGQCGNQIGAK.[FLA]	2xTMT6plex [N-Term; K17]; 1xCarbamidomethyl [C10]		1.84878e-10	0	5	23	26	Q13885; Q13509; P07437; P68371; Q9BVA1	Q13885 [3-19]; Q13509 [3-19]; P07437 [3-19]; P68371 [3-19]; Q9BVA1 [3-19]	0	2281.25	1.494	0.929	0.853	1.122	0.892	0.899	1.247	0.987	1.369	1.287	1.856	1.326	135.8	84.4	77.5	102	90.9	72.3	72.9	101.1	80	111	104.4	150.5	107.5	81.1	6	6	6	6	6	7	7	7	7	7	7
High	[K].IASANMDGTSVK.[T]	2xTMT6plex [N-Term; K12]		1.04882e-07	0	1	1	2	P98164	P98164 [1900-1911]	0	1651.91	1.157	1.469	0.327	2.385	0.662	0.935	1.437	1.303	1.144	1.065	0.47	1.073	91.3	115.9	25.8	188.1	78.9	64.6	91.2	140.2	127.2	111.6	104	45.8	104.8	97.6	1	1	1	1	1	1	1	1	1	1	1
High	[R].VGGVGPADTHEPLRPEAEPGELER.[E]	1xTMT6plex [N-Term]		5.83683e-12	0	1	3	2	Q6WCQ1	Q6WCQ1 [560-583]	0	2741.41	1.088	0.827	0.815	0.973	1.103	1.076	1.043	1.015	0.913	0.952	1.042	0.87	92.1	70	69	82.4	84.6	110	107.3	104.1	101.3	91.1	95	104	86.8	99.8	1	1	1	1	1	1	1	1	1	1	1
High	[K].ATDAEADVASLNR.[R]	1xTMT6plex [N-Term]		1.0072e-08	0	3	8	7	Q5TCU3; Q6ZN40; P09493	Q5TCU3 [78-90]; Q6ZN40 [120-132]; P09493 [78-90]	0	1561.8	1.057	0.93	0.94	1.627	0.925	0.921	1.351	1.213	0.911	0.698	0.72	0.738	96.2	84.6	85.5	148.1	91	97.5	97.2	142.5	128	96.1	73.6	76	77.9	105.5	4	4	4	4	4	3	3	3	3	3	3
High	[K].VSAQGITLTDNQR.[K]	1xTMT6plex [N-Term]		2.71878e-07	0	3	8	2	Q63HR2; Q68CZ2; Q9HBL0	Q63HR2 [1318-1330]; Q68CZ2 [1353-1365]; Q9HBL0 [1641-1653]	0	1631.89	1.001	0.602	0.906	0.794	0.968	0.812	0.975	0.907	0.838	0.891	0.792	1.123	95.9	57.7	86.8	76.1	95.8	104	87.3	104.9	97.5	90.1	95.8	85.2	120.8	107.5	1	1	1	1	1	1	1	1	1	1	1
High	[K].GIATNDVGIQK.[D]	2xTMT6plex [N-Term; K11]		3.98519e-07	0	1	2	4	Q16134	Q16134 [213-223]	0	1573.93	0.961	0.826	1.021	0.83	0.783	0.854	0.87	0.839	0.952	1.079	1.509	0.87	109	93.7	115.7	94.1	113.4	80.5	87.8	89.4	86.2	97.9	110.9	155.1	89.4	102.8	2	2	2	2	2	2	2	2	2	2	2
High	[K].SEVATLTAAGK.[E]	2xTMT6plex [N-Term; K11]		2.99673e-07	0	1	1	7	P36542	P36542 [116-126]	0	1505.89	0.839	0.667	1.388	0.693	0.571	0.517	0.75	0.54	0.919	0.89	1.242	1.142	104.5	83.1	172.9	86.3	124.5	67.8	61.4	89	64.2	109.1	105.7	147.5	135.6	118.7	4	4	4	4	4	3	3	3	3	3	3
High	[K].SSQIGAVVSHQSSVIPDR.[E]	1xTMT6plex [N-Term]		8.76447e-09	0	1	2	2	Q9NVS9	Q9NVS9 [164-181]	0	2096.13	1.18	0.981	0.702	1.286	1.1	1.138	1.045	1.013	1.045	1.079	0.925	1.044	93	77.3	55.3	101.3	78.8	103.1	106.7	97.9	95	98	101.2	86.7	97.9	93.7	1	1	1	1	1	1	1	1	1	1	1
High	[R].NVESGEEELASK.[L]	2xTMT6plex [N-Term; K12]		1.75663e-08	0	1	1	2	Q96HS1	Q96HS1 [77-88]	0	1749.93	1.145	0.821	1.347	0.634	0.653	0.729	0.738	0.604	0.877	0.874	0.887	0.789	121.5	87	142.9	67.2	106.1	83	92.6	93.7	76.7	111.4	110.9	112.6	100.2	127	1	1	1	1	1	1	1	1	1	1	1
High	[K].RVDQNWYEGK.[I]	2xTMT6plex [N-Term; K10]		9.50362e-07	0	2	2	2	H7BXR3; O94875	H7BXR3 [561-570]; O94875 [970-979]	1	1752.94	0.78	0.754	0.599	1.377	1.259	1.449	1.436	1.753	1.028	1.213	0.729	1.512	55.6	53.8	42.7	98.1	71.3	99.4	114.3	113.3	138.4	81.1	95.8	57.6	119.3	78.9	1	1	1	1	1	1	1	1	1	1	1
High	[R].KTCTTVAFTQVNSEDK.[G]	3xTMT6plex [N-Term; K1; K16]; 1xCarbamidomethyl [C3]		7.64547e-11	0	1	2	4	P62424	P62424 [197-212]	1	2516.36	1.25	1.125	1.235	0.981	0.97	0.991	0.994	0.887	1.15	1.048	1.155	1.041	86.3	77.7	85.2	67.7	69	97.7	99.8	100.1	89.3	115.8	105.5	116.3	104.8	100.7	2	2	2	2	2	2	2	2	2	2	2
High	[R].DMVGIAQTGSGK.[T]	2xTMT6plex [N-Term; K12]		1.42416e-07	0	1	3	4	A0A1W2PQ51	A0A1W2PQ51 [210-221]	0	1621.9	1.189	0.754	1.414	0.644	0.922	0.845	0.936	0.862	1.171	1.201	1.189	1.175	124.9	79.2	148.6	67.7	105.1	90	82.6	91.5	84.2	114.4	117.3	116.1	114.8	97.7	1	1	1	1	1	3	3	3	3	3	3
High	[R].ILAVTDFEPTQAR.[M]	1xTMT6plex [N-Term]		2.285e-07	0	1	2	4	Q6P179	Q6P179 [193-205]	0	1689.94	1.526	1.173	0.939	0.844	0.547	0.569	0.533	0.558	0.966	0.828	0.847	0.662	147	113	90.4	81.3	96.3	77.6	80.7	75.6	79.2	137	117.4	120.1	93.9	141.8	2	2	2	2	2	2	2	2	2	2	2
High	[K].MDATANDVPSPYEVR.[G]	1xTMT6plex [N-Term]		1.66363e-09	0	1	1	13	P30101	P30101 [434-448]	0	1893.92	0.975	0.999	0.908	1.532	1.105	1.204	1.199	1.173	1.077	1.144	1.018	1.265	92.3	94.6	86	145.1	94.7	97.9	106.7	106.2	103.9	95.4	101.4	90.1	112.1	88.6	4	4	4	4	4	9	9	9	9	9	9
High	[R].EFTESQLQEGK.[H]	2xTMT6plex [N-Term; K11]		4.90947e-07	0	1	2	11	Q01995	Q01995 [162-172]	0	1753.94	1.002	0.719	0.575	1.816	0.95	0.977	1.446	1.21	1.25	0.589	0.799	0.93	96.1	69	55.1	174.2	96	91.8	94.4	139.7	116.9	120.7	56.9	77.2	89.9	96.6	6	6	6	6	6	5	5	5	5	5	5
High	[R].IYGNQDTSSQLK.[K]	2xTMT6plex [N-Term; K12]		2.10468e-08	0	1	2	4	P19823	P19823 [476-487]	0	1811.99	0.638	1.272	0.87	0.812	0.898	0.569	0.771	0.863	0.947	1.42	0.729	0.522	73.7	146.8	100.4	93.7	115.4	106.6	67.6	91.6	102.6	112.5	168.7	86.5	62	118.8	2	2	2	2	2	2	2	2	2	2	2
High	[R].KPDTIEVQQMK.[A]	3xTMT6plex [N-Term; K1; K11]		5.19668e-08	0	3	4	11	P35241; P26038; E7EQR4	P35241 [296-306]; P26038 [296-306]; E7EQR4 [296-306]	0	2004.18	1.039	0.901	1.465	0.696	0.641	0.641	0.776	0.644	1.022	0.826	1.132	0.77	112.6	97.7	158.8	75.4	108.4	77.4	77.4	93.8	77.8	123.5	99.8	136.8	93	120.8	6	6	6	6	6	5	5	5	5	5	5
High	[K].KAEAGAGSATEFQFR.[G]	2xTMT6plex [N-Term; K1]		6.69936e-11	0	1	2	5	P46783	P46783 [139-153]	1	2028.09	1.362	1.143	0.87	0.954	0.957	1.155	1.041	1.029	1.118	1.09	1.127	1.141	131.9	110.7	84.3	92.4	96.9	88.8	107.2	96.6	95.4	103.7	101.1	104.6	105.8	92.8	2	2	2	2	2	3	3	3	3	3	3
High	[K].NEDFAAHPGEDAVPTGPDCQAK.[S]	2xTMT6plex [N-Term; K22]; 1xCarbamidomethyl [C19]		9.03386e-11	0	1	1	4	Q02952	Q02952 [1461-1482]	0	2784.33	0.704	0.955	0.533	0.959	0.782	0.761	1.063	1.106	1.009	0.737	0.57	0.926	53.7	72.8	40.6	73.1	76.2	92.1	89.6	125.1	130.3	118.8	86.7	67.2	109	117.8	1	1	1	1	1	3	3	3	3	3	3
High	[R].GFSLDQTGSSCEDVDECEGNHR.[C]	1xTMT6plex [N-Term]; 2xCarbamidomethyl [C11; C17]		1.69317e-12	0	1	1	1	P35555	P35555 [2555-2576]	0	2728.14	0.463	0.534	1.877	0.601									18.9	21.8	76.6	24.5	40.8										1	1	1	1	1
High	[R].TTETQVLVASAQK.[K]	2xTMT6plex [N-Term; K13]		1.58265e-08	0	1	4	3	P12081	P12081 [406-418]	0	1834.07	1.211	1.046	1.003	0.797	0.68	0.828	0.788	0.669	1.04	0.933	0.953	0.701	128.8	111.3	106.7	84.8	106.4	83.8	102	97.1	82.4	128	114.8	117.4	86.3	123.2	1	1	1	1	1	2	2	2	2	2	2
High	[K].TAAAVAAQSGILDR.[T]	1xTMT6plex [N-Term]		4.13125e-08	0	1	2	8	Q9Y6N5	Q9Y6N5 [345-358]	0	1572.89	0.905	0.715	1.071	0.877	0.717	0.701	0.808	0.777	1.104	1.014	1.352	0.902	103.3	81.6	122.3	100.1	114.2	76.7	75	86.4	83.1	118.1	108.5	144.7	96.5	107	4	4	4	4	4	4	4	4	4	4	4
High	[K].SEPQNLGGAAGR.[S]	1xTMT6plex [N-Term]		6.35759e-08	0	1	1	6	P61020	P61020 [184-195]	0	1385.73	1.292	1.254	0.684	1.055	0.928	0.961	1.1	0.994	1.07	0.964	0.918	1.027	118	114.6	62.5	96.3	91.3	95.1	98.5	112.7	101.8	109.6	98.8	94.1	105.3	102.5	3	3	3	3	3	3	3	3	3	3	3
High	[R].NIEELQQQNQR.[L]	1xTMT6plex [N-Term]		9.56992e-07	0	1	1	2	P12270	P12270 [542-552]	0	1628.86	1.188	0.657	0.857	0.667	0.893	0.814	0.802	0.691	0.987	1.042	0.966	1.053	115.9	64.1	83.6	65.1	97.6	101.1	92.1	90.8	78.2	111.7	117.9	109.4	119.2	113.2	1	1	1	1	1	1	1	1	1	1	1
High	[R].AAVMHDILDMMPEGIK.[Q]	2xTMT6plex [N-Term; K16]		1.61601e-08	0	1	2	4	Q6P2Q9	Q6P2Q9 [687-702]	0	2229.18	0.757	1.177	0.974	0.953	0.693	0.596	0.607	0.635	0.986	0.801	0.65	0.704	69.7	108.4	89.6	87.7	92.1	94.2	81	82.6	86.3	134.1	109	88.4	95.7	136	2	2	2	2	2	2	2	2	2	2	2
High	[R].ELCQGLGQPGSVLR.[V]	1xTMT6plex [N-Term]; 1xCarbamidomethyl [C3]		1.02717e-07	0	2	2	2	P13489; H0YCR7	P13489 [360-373]; H0YCR7 [154-167]	0	1742.94	0.993	0.88	1.482	0.863	0.912	0.802	1.096	0.766	1.095	0.881	1.273	0.96	113.4	100.4	169.2	98.6	114.2	93.8	82.6	112.9	78.9	112.7	90.7	131	98.9	102.9	1	1	1	1	1	1	1	1	1	1	1
High	[R].DSGCCVQNDHSGCIQTQR.[K]	1xTMT6plex [N-Term]; 3xCarbamidomethyl [C4; C5; C13]		1.23927e-07	0	1	1	1	Q6PJF5	Q6PJF5 [496-513]	0	2351.01					1.112	0.925	1.383	0.942	1.755	1.726	1.38	1.437						93.6	77.9	116.3	79.3	147.7	145.3	116.2	120.9	84.2						1	1	1	1	1	1
High	[R].SWTAADMAAQITK.[R]	2xTMT6plex [N-Term; K13]		1.08725e-08	0	3	15	7	P05534; P13746; Q5SRN5	P05534 [156-168]; P13746 [156-168]; Q5SRN5 [156-168]	0	1852	1.473	1.44	0.943	0.933	0.384	0.379	0.991	0.841	1.499	1.373	0.311	0.4	123.5	120.7	79.1	78.2	83.8	51.1	50.5	131.9	111.9	199.4	182.6	41.4	53.2	133	5	5	5	5	5	2	2	2	2	2	2
High	[K].FVVSSLQGEDCR.[E]	1xTMT6plex [N-Term]; 1xCarbamidomethyl [C11]		9.56992e-07	0	1	2	3	Q9GZQ3	Q9GZQ3 [54-65]	0	1625.82	0.966	0.791	1.191	0.789	0.808	0.92	0.935	1.119	1.018	1.084	0.958	0.914	96.8	79.2	119.3	79	100.2	84.4	96.2	97.7	116.9	106.4	113.3	100	95.5	104.5	1	1	1	1	1	2	2	2	2	2	2
High	[R].QHLLTNLVEVDGR.[F]	1xTMT6plex [N-Term]		7.39923e-07	0	1	1	2	Q8NFV4	Q8NFV4 [217-229]	0	1722.97	1.46	1.083	1.023	0.787	1.435	1.735	0.833	0.851	0.883	0.918	0.856	0.81	135.8	100.7	95.1	73.2	93	145	175.2	84.1	86	89.2	92.7	86.4	81.8	101	1	1	1	1	1	1	1	1	1	1	1
High	[K].VVPEAELQEETMR.[I]	1xTMT6plex [N-Term]		9.8398e-07	0	1	2	5	Q96DC8	Q96DC8 [223-235]	0	1759.91	0.797	0.796	1.108	1.038	1.012	1.052	0.953	1.023	0.842	0.84	0.807	1.077	71.8	71.7	99.8	93.5	90.1	106.9	111.1	100.6	108.1	89	88.7	85.3	113.8	105.6	3	3	3	3	3	2	2	2	2	2	2
High	[K].HEDFEEAFTAQEEK.[I]	2xTMT6plex [N-Term; K14]		8.38567e-07	0	1	1	2	P02549	P02549 [518-531]	0	2168.05	0.786	1.761	0.394	1.59	1.331	1.129	0.788	1.811	0.89	1.394	0.722	0.675	63.8	142.9	31.9	129	81.1	118.4	100.4	70.1	161.1	79.2	124	64.3	60.1	89	1	1	1	1	1	1	1	1	1	1	1
High	[R].AQNLNPMVDVK.[V]	2xTMT6plex [N-Term; K11]		5.37388e-07	0	1	7	8	Q9UBE0	Q9UBE0 [99-109]	0	1686.96	1.078	1.124	1.102	0.911	0.814	0.826	0.944	0.837	1.089	0.944	1.004	0.907	104	108.4	106.2	87.9	96.4	87.2	88.5	101.1	89.6	116.6	101.1	107.6	97.2	107.1	4	4	4	4	4	4	4	4	4	4	4
High	[K].VTDTDFDGVEVR.[V]	1xTMT6plex [N-Term]		2.44952e-07	0	1	4	2	A0A0A0MTJ9	A0A0A0MTJ9 [114-125]	0	1581.8	1.604	1.077	0.922	0.65	0.923	0.866	0.702	0.665	0.905	0.908	0.986	0.618	162.4	109	93.4	65.8	101.2	111.2	104.3	84.6	80.1	109	109.4	118.8	74.5	120.5	1	1	1	1	1	1	1	1	1	1	1
High	[K].QSTQVMAASMSAFDPLK.[N]	2xTMT6plex [N-Term; K17]		4.24776e-08	0	1	2	2	Q92734	Q92734 [156-172]	0	2270.19	0.805	1.167	0.474	1.045	1.15	1.374	1.067	1.314	1.018	1.077	0.798	1.132	90.9	131.7	53.5	117.9	112.8	103.8	124	96.3	118.6	91.9	97.2	72.1	102.2	90.2	1	1	1	1	1	1	1	1	1	1	1
High	[R].NQSFCPTVNLDK.[L]	2xTMT6plex [N-Term; K12]; 1xCarbamidomethyl [C5]		5.23294e-08	0	1	3	8	P46776	P46776 [66-77]	0	1880.99	1.128	0.877	1.429	0.776	0.73	0.62	0.778	0.634	0.871	0.787	0.901	0.731	122.2	95	154.8	84.1	108.3	93.7	79.6	99.8	81.4	111.7	101	115.5	93.8	128.3	5	5	5	5	5	3	3	3	3	3	3
High	[K].KHLEINPDHSIIETLR.[Q]	2xTMT6plex [N-Term; K1]		1.75091e-11	0	1	1	6	P07900	P07900 [632-647]	1	2373.37	1.423	1.089	0.914	0.869	0.813	0.888	1.085	0.803	1.44	1.132	1.348	1.146	115.9	88.7	74.4	70.7	81.4	76.8	83.9	102.4	75.8	136	106.9	127.3	108.2	94.4	5	5	5	5	5	1	1	1	1	1	1
High	[R].KIEFPMPNEEAR.[A]	2xTMT6plex [N-Term; K1]		2.71878e-07	0	1	3	2	P17980	P17980 [351-362]	1	1919.05	0.812	0.721	0.784	0.772	0.89	0.783	1.019	1.08	0.99	0.959	1.119	1.13	107.3	95.3	103.6	102	132.2	88.3	77.7	101.1	107.1	98.2	95.2	111	112.1	99.2	1	1	1	1	1	1	1	1	1	1	1
High	[R].RPQIDPAVEGFIR.[D]	1xTMT6plex [N-Term]		3.93015e-07	0	1	3	2	Q8WU79	Q8WU79 [103-115]	0	1726.98	1.367	1.184	0.814	0.779	1.078	0.967	0.836	0.929	0.855	0.941	0.743	0.913	106.4	92.1	63.3	60.6	77.8	116.2	104.2	90.1	100.1	92.2	101.4	80	98.4	107.8	1	1	1	1	1	1	1	1	1	1	1
High	[R].EPSFPDVQHGVLIHK.[V]	2xTMT6plex [N-Term; K15]		1.88079e-07	0	1	1	2	O43464	O43464 [381-395]	0	2161.22	0.567	0.844	0.922	0.857	0.781	0.723	0.637	0.769	0.848	0.814	1.221	0.758	44.1	65.7	71.8	66.7	77.8	93.3	86.4	76.1	91.9	101.3	97.2	145.8	90.5	119.4	1	1	1	1	1	1	1	1	1	1	1
High	[K].EGWPSSAYGVTK.[I]	2xTMT6plex [N-Term; K12]		3.12824e-08	0	1	1	7	P16152	P16152 [187-198]	0	1739.94	0.919	0.899	1.009	1.107	1.253	1.239	1.212	1.004	0.95	1.028	0.988	1.291	92.3	90.2	101.3	111.1	100.4	118.6	117.2	114.7	95	89.9	97.3	93.5	122.2	94.6	6	6	6	6	6	1	1	1	1	1	1
High	[K].SLGDDISSETSGDFR.[K]	1xTMT6plex [N-Term]		2.2333e-11	0	1	3	12	P12429	P12429 [139-153]	0	1814.86	0.655	0.734	1.218	0.56	1.055	1.44	0.794	1.011	0.763	0.799	1.107	1.185	70	78.5	130.3	59.9	107	102.7	140.2	77.3	98.4	74.3	77.8	107.8	115.4	97.4	6	6	6	6	6	6	6	6	6	6	6
High	[K].GCDVVVIPAGVPR.[K]	1xTMT6plex [N-Term]; 1xCarbamidomethyl [C2]		5.15432e-07	0	1	1	9	P40926	P40926 [92-104]	0	1567.88	0.904	0.888	1.453	0.657	0.56	0.581	0.735	0.585	0.987	0.929	1.404	0.863	91.7	90	147.3	66.6	101.4	66.8	69.4	87.8	69.8	117.8	110.9	167.7	103	119.4	5	5	5	5	5	4	4	4	4	4	4
High	[K].ADNFEYSDPVDGSISR.[N]	1xTMT6plex [N-Term]		5.21591e-11	0	1	1	5	P36871	P36871 [471-486]	0	2000.94	0.728	0.885	0.67	1.006	1.002	0.93	1.054	1.094	0.977	0.81	0.952	1.103	75	91.2	69	103.6	103	102.6	95.2	107.8	112	99.9	82.9	97.4	112.9	102.3	3	3	3	3	3	2	2	2	2	2	2
High	[R].AEAEAQAEELSFPR.[S]	1xTMT6plex [N-Term]		2.81496e-07	0	1	2	4	P11498	P11498 [929-942]	0	1776.9	0.756	0.651	1.238	0.794	0.828	0.78	0.832	0.737	0.83	0.662	0.946	0.758	68.2	58.7	111.7	71.7	90.2	100.2	94.3	100.6	89.1	100.3	80	114.4	91.7	120.9	2	2	2	2	2	2	2	2	2	2	2
High	[K].DLMVGDEASELR.[S]	1xTMT6plex [N-Term]		1.07092e-07	0	1	1	6	P61160	P61160 [54-65]	0	1563.79	1.513	1.44	0.811	0.702	0.718	0.668	0.806	0.589	1.235	1.026	0.94	0.824	151	143.7	81	70	99.8	84.8	78.8	95.2	69.5	145.9	121.2	111	97.3	118.1	4	4	4	4	4	2	2	2	2	2	2
High	[R].ESNTAGNDVFHK.[F]	2xTMT6plex [N-Term; K12]		1.69452e-07	0	1	1	1	O95833	O95833 [100-111]	0	1776.93	0.804	0.706	1.197	1.085									98	86	145.9	132.2	121.9										1	1	1	1	1
High	[R].STSESTAALGCLVK.[D]	2xTMT6plex [N-Term; K14]; 1xCarbamidomethyl [C11]		1.28786e-10	0	2	2	36	P01861; P01859	P01861 [17-30]; P01859 [17-30]	0	1882.04	1.368	2.137	0.801	1.136	1.549	1.132	1.372	1.312	1.679	1.896	1.03	0.938	115.9	181.1	67.9	96.3	84.7	119.6	87.4	105.9	101.3	129.6	146.3	79.5	72.4	77.2	19	19	19	19	19	17	17	17	17	17	17
High	[K].QEVMISDLEER.[L]	1xTMT6plex [N-Term]		1.0696e-06	0	1	1	1	P35580	P35580 [1032-1042]	0	1577.8	0.641	0.543	1.969	0.558									68.5	58.1	210.6	59.6	106.9										1	1	1	1	1
High	[K].IDGVEQLNNILVIGMTNRPDLIDEALLRPGR.[L]	1xTMT6plex [N-Term]		3.83651e-10	0	1	2	2	P46459	P46459 [358-388]	0	3674.03	0.888	1.199	0.693	1.232	1.335	1.194	1.011	1.133	0.987	0.935	0.879	1.133	77.6	104.8	60.5	107.7	87.4	123.6	110.6	93.6	104.9	91.5	86.6	81.5	105	92.6	1	1	1	1	1	1	1	1	1	1	1
High	[K].AALEDTLAETEAR.[F]	1xTMT6plex [N-Term]		1.17367e-08	0	1	2	12	P08727	P08727 [318-330]	0	1618.85	0.553	0.539	2.135	0.564	0.64	0.635	0.588	0.612	0.693	0.539	1.624	0.369	68.5	66.8	264.6	69.9	123.9	85	84.2	78.1	81.2	92	71.6	215.5	49	132.7	6	6	6	6	6	6	6	6	6	6	6
High	[R].TDDYLDQPCYETINR.[I]	1xTMT6plex [N-Term]; 1xCarbamidomethyl [C9]		7.17289e-10	0	1	3	6	P50395	P50395 [194-208]	0	2131.98	1.51	1.221	0.952	0.904	0.814	0.807	0.952	0.796	1.113	0.963	0.898	0.779	123.3	99.6	77.7	73.8	81.6	90.6	89.8	105.9	88.6	123.9	107.2	100	86.8	111.3	3	3	3	3	3	3	3	3	3	3	3
High	[R].INNVPAEGENEVNNELANR.[M]	1xTMT6plex [N-Term]		6.32911e-10	0	1	2	3	Q9NUQ9	Q9NUQ9 [168-186]	0	2325.16	0.388	1.415	0.317	1.413	1.031	1.001	0.742	1.093	1.102	0.946	0.84	0.943	34.4	125.3	28.1	125.1	88.6	110.1	106.9	79.3	116.8	117.7	101.1	89.7	100.8	106.8	2	2	2	2	2	1	1	1	1	1	1
High	[K].DYIPVDQEELR.[D]	1xTMT6plex [N-Term]		4.94372e-07	0	1	1	2	Q14204	Q14204 [2880-2890]	0	1605.83	0.671	0.585	1.289	0.924	1.082	0.925	1.028	0.781	1.201	1.115	1.355	1.061	80.1	69.8	153.9	110.3	119.4	104.5	89.3	99.3	75.4	115.9	107.7	130.9	102.4	96.5	1	1	1	1	1	1	1	1	1	1	1
High	[R].YASNAVSEALIR.[E]	1xTMT6plex [N-Term]		7.05644e-08	0	1	3	2	E7ETB3	E7ETB3 [399-410]	0	1522.84	1.422	0.92	0.732	0.983	0.793	0.797	0.843	0.779	1.119	0.968	1.025	0.882	96.7	62.6	49.8	66.9	68	86.1	86.5	91.5	84.5	121.4	105	111.3	95.7	108.5	1	1	1	1	1	1	1	1	1	1	1
High	[R].LLHGVGDKSPPQCSAEGEFMPVQCK.[F]	3xTMT6plex [N-Term; K8; K25]; 1xOxidation [M20]; 2xCarbamidomethyl [C13; C24]		4.11781e-11	0	1	1	5	P01266	P01266 [171-195]	1	3474.78	0.306	0.55	0.46	2.092	2.112	2.086	1.166	2.192	0.578	0.688	0.909	2.506	18.7	33.7	28.1	128.1	61.2	141.7	140	78.3	147.1	38.8	46.2	61	168.2	67.1	1	1	1	1	1	4	4	4	4	4	4
High	[R].LLHGVGDKSPPQCSAEGEFMPVQCK.[F]	3xTMT6plex [N-Term; K8; K25]; 2xCarbamidomethyl [C13; C24]		2.1056e-14	0	1	1	9	P01266	P01266 [171-195]	1	3458.78	0.56	1.004	0.342	1.485	2.058	1.381	0.884	1.644	0.587	0.701	0.714	1.893	50.1	89.7	30.5	132.7	89.4	177.7	119.2	76.3	141.9	50.7	60.5	61.6	163.4	86.3	4	4	4	4	4	5	5	5	5	5	5
High	[K].TFIIGELHPDDRPK.[L]	2xTMT6plex [N-Term; K14]		1.16554e-08	0	1	2	4	P00167	P00167 [78-91]	0	2096.19	1.042	1.052	0.736	1.145	0.885	0.924	1.153	1.065	0.956	1.109	0.88	0.896	96.7	97.6	68.3	106.3	92.8	85.4	89.1	111.2	102.7	92.2	107	84.9	86.4	96.4	3	3	3	3	3	1	1	1	1	1	1
High	[R].DSYSGGVVNMYHMK.[E]	2xTMT6plex [N-Term; K14]		2.27197e-08	0	1	4	2	P28062	P28062 [239-252]	0	2046.02	1.096	1.409	0.838	0.876	0.862	0.991	0.868	0.77	1.57	1.301	1.45	1.168	121.5	156.2	92.9	97.2	110.9	79.1	90.9	79.7	70.6	144	119.3	133.1	107.2	91.7	1	1	1	1	1	1	1	1	1	1	1
High	[K].QITQSALLAEAR.[S]	1xTMT6plex [N-Term]		2.85438e-07	0	1	1	4	P78527	P78527 [2951-2962]	0	1529.88	1.036	0.596	0.877	0.858	1.31	1.061	0.982	0.946	0.951	0.934	0.949	1.36	122.6	70.4	103.8	101.4	118.3	124.8	101	93.5	90.1	90.6	89	90.3	129.5	95.2	2	2	2	2	2	2	2	2	2	2	2
High	[K].FLGGDMEHTHLVK.[G]	2xTMT6plex [N-Term; K13]		6.00621e-07	0	1	3	3	Q13123	Q13123 [152-164]	0	1942.06	1.397	1.095	0.509	1.045	0.989	1.006	0.924	0.89	0.907	0.946	0.801	1.111	123.4	96.8	45	92.3	88.4	104.9	106.7	97.9	94.3	96.1	100.3	84.9	117.8	106	1	1	1	1	1	2	2	2	2	2	2
High	[K].VLETAEDIQER.[R]	1xTMT6plex [N-Term]		4.54799e-07	0	2	5	4	A0A0D9SF54; Q13813	A0A0D9SF54 [8-18]; Q13813 [8-18]	0	1531.82	1.071	1.018	0.804	1.143	1.052	1.014	1.232	1.214	0.97	0.93	0.817	1.069	112.7	107.1	84.6	120.3	105.2	103.1	99.4	120.6	118.9	95.1	91.1	80	104.7	97.9	2	2	2	2	2	2	2	2	2	2	2
High	[R].GTITVSAQELK.[D]	2xTMT6plex [N-Term; K11]		1.41254e-06	0	1	12	2	B0QZ18	B0QZ18 [130-140]	0	1604.96	0.987	0.738	1.242	0.563	0.672	0.782	0.773	0.79	0.928	0.996	1.218	0.763	101.3	75.8	127.6	57.9	102.7	79	91.9	90.8	92.8	109	117	143.1	89.6	117.5	1	1	1	1	1	1	1	1	1	1	1
High	[R].YEDEECTLPIAGR.[H]	1xTMT6plex [N-Term]; 1xCarbamidomethyl [C6]		2.55387e-07	0	1	1	1	P35555	P35555 [962-974]	0	1781.86	0.61	0.31	5.54	0.53									41.9	21.3	380.1	36.4	68.6										1	1	1	1	1
High	[K].YVGVSSDSVGGFR.[Y]	1xTMT6plex [N-Term]		6.62842e-08	0	1	1	2	Q14677	Q14677 [159-171]	0	1558.81	1.217	1.204	0.363	1.149	2.465	2.434	0.892	0.99	0.684	0.727	0.564	0.792	123.2	121.9	36.7	116.3	101.2	216	213.3	78.2	86.8	60	63.7	49.4	69.4	87.6	1	1	1	1	1	1	1	1	1	1	1
High	[KR].TGGTQTDLFTCGK.[C]	2xTMT6plex [N-Term; K13]; 1xCarbamidomethyl [C11]		1.54114e-09	0	1	7	3	A0A1W2PPZ5	A0A1W2PPZ5 [253-265]	0	1843.96	2.01	1.97	1.567	1.138	1.67	1.339	1.386	1.346	1.496	1.408	1.016	1.468	130	127.4	101.3	73.6	64.7	127.3	102.1	105.7	102.6	114	107.3	77.5	111.9	76.2	2	2	2	2	2	1	1	1	1	1	1
High	[K].GYDVIAQAQSGTGK.[T]	2xTMT6plex [N-Term; K14]		1.95453e-10	0	3	15	9	P60842; J3QS69; Q14240	P60842 [69-82]; J3QS69 [69-82]; Q14240 [70-83]	0	1853.02	1.239	0.891	1.183	0.705	0.879	0.833	0.949	0.951	1.035	1.115	1.056	0.838	141	101.4	134.6	80.3	113.8	91	86.2	98.1	98.4	107.1	115.4	109.3	86.7	103.5	2	2	2	2	2	7	7	7	7	7	7
High	[R].VTWHPLSADEGLHK.[L]	2xTMT6plex [N-Term; K14]		2.99673e-07	0	1	2	2	Q05707	Q05707 [642-655]	0	2048.13	1.103	0.63	0.981	1.029	0.975	0.929	1.473	1.028	1.057	0.917	0.558	0.923	125.4	71.6	111.6	117	113.7	99.3	94.6	150	104.7	107.6	93.3	56.8	94	101.8	1	1	1	1	1	1	1	1	1	1	1
High	[K].DTEEEDFHVDQVTTVK.[V]	2xTMT6plex [N-Term; K16]		1.43119e-11	0	1	1	62	P01009	P01009 [226-241]	0	2350.18	0.723	1.025	0.803	0.864	1.08	0.847	0.994	0.921	0.902	0.898	0.682	0.673	73.9	104.8	82.1	88.3	102.2	122.4	96	112.7	104.5	102.3	101.8	77.3	76.4	113.4	29	29	29	29	29	33	33	33	33	33	33
High	[R].HGNQYIQVNEPWK.[R]	2xTMT6plex [N-Term; K13]		5.801e-07	0	1	1	1	P56192	P56192 [714-726]	0	2071.11	0.585	0.774	0.714	1.147									69.7	92.2	85.1	136.7	119.2										1	1	1	1	1
High	[K].SGSLENVPNVGVNK.[N]	2xTMT6plex [N-Term; K14]		2.08074e-10	0	1	1	3	P53004	P53004 [235-248]	0	1872.06	1.188	1.071	0.983	0.899	0.775	0.713	0.805	0.765	1.067	0.992	1.211	0.838	115.2	103.8	95.3	87.2	97	85.7	78.8	89	84.6	117.9	109.7	133.9	92.7	110.6	1	1	1	1	1	2	2	2	2	2	2
High	[R].TTVGVDGSLYK.[T]	2xTMT6plex [N-Term; K11]		2.30094e-07	0	1	1	5	P19367	P19367 [408-418]	0	1597.92	0.973	0.751	1.074	0.95	0.956	0.909	0.986	0.79	0.99	0.994	0.905	1.002	111.4	86	123	108.8	114.5	102.9	97.8	106	85	106.5	107	97.3	107.8	107.6	2	2	2	2	2	3	3	3	3	3	3
High	[K].AIADTGANVVVTGGK.[V]	2xTMT6plex [N-Term; K15]		1.20284e-11	0	1	2	6	P50990	P50990 [282-296]	0	1831.07	1.127	1.123	0.954	0.989	0.8	0.799	0.801	0.801	0.96	1.072	1.052	0.855	122.9	122.6	104.1	108	109.1	88	87.9	88	88.1	105.6	117.9	115.7	94	110	2	2	2	2	2	4	4	4	4	4	4
High	[R].DSSCGTGYELTEDNSCK.[ED-]	2xTMT6plex [N-Term; K17]; 2xCarbamidomethyl [C4; C16]		1.96574e-09	0	2	4	2	P23142; B1AHL2	P23142 [245-261]; B1AHL2 [283-299]	0	2381.06	0.836	0.574	1.151	0.714	1.495	1.192	1.043	1.028	0.561	0.652	0.608	1.115	83.9	57.6	115.5	71.7	100.4	159	126.8	110.9	109.3	59.7	69.3	64.7	118.6	106.4	1	1	1	1	1	1	1	1	1	1	1
High	[K].KDFESCLGAK.[Q]	3xTMT6plex [N-Term; K1; K10]; 1xCarbamidomethyl [C6]		7.93198e-07	0	1	1	1	P21399	P21399 [387-396]	1	1842.04					0.559	0.491	0.879	0.623	0.895	0.734	1.075	0.856						70.9	62.3	111.4	78.9	113.4	93.1	136.4	108.6	126.8						1	1	1	1	1	1
High	[K].SQETGDLDVGGLQETDK.[I]	2xTMT6plex [N-Term; K17]		1.97301e-12	0	2	5	2	P23142; B1AHL2	P23142 [147-163]; B1AHL2 [185-201]	0	2250.15	0.641	0.705	0.675	1.154	0.633	0.473	1.239	1.175	0.663	0.697	0.732	0.635	69.3	76.3	73	124.8	108.1	78.7	58.8	154	146	82.5	86.6	90.9	78.9	124.3	1	1	1	1	1	1	1	1	1	1	1
High	[K].AYGGAYDVMSSK.[H]	2xTMT6plex [N-Term; K12]		5.08314e-07	0	1	8	2	E7EX59	E7EX59 [465-476]	0	1706.88	0.857	0.687	1.486	0.785	0.906	0.841	0.949	0.868	0.91	1.082	1.17	1.166	78.2	62.7	135.6	71.7	91.3	93.2	86.5	97.6	89.2	93.5	111.3	120.3	119.9	102.8	1	1	1	1	1	1	1	1	1	1	1
High	[R].QLGTVQQVISER.[V]	1xTMT6plex [N-Term]		2.26917e-07	0	1	2	4	P12111	P12111 [1193-1204]	0	1586.91	1.024	0.499	1.943	0.716	0.632	0.52	0.71	0.754	0.52	0.545	0.472	0.471	101.6	49.6	193	71.1	99.3	101.5	83.6	114.2	121.2	83.6	87.6	75.9	75.8	160.8	3	3	3	3	3	1	1	1	1	1	1
High	[K].SLIGVEYKPVSATGAEDKDK.[K]	4xTMT6plex [N-Term; K8; K18; K20]		7.10567e-08	0	1	1	3	P07814	P07814 [944-963]	1	3023.74	1.085	0.846	0.737	1.112	0.92	1.022	1.169	1.005	1.268	1.212	1.255	1.185	107	83.4	72.7	109.6	98.6	82.5	91.6	104.8	90.1	113.7	108.7	112.5	106.2	89.6	2	2	2	2	2	1	1	1	1	1	1
High	[K].DTYMLSSTVSSK.[I]	2xTMT6plex [N-Term; K12]		1.0635e-07	0	1	1	6	Q96G03	Q96G03 [371-382]	0	1776.95	1.272	1.246	0.978	1.049	0.936	0.856	1.041	0.899	0.984	0.89	0.947	0.961	64.5	63.2	49.6	53.2	50.7	97.2	88.9	108	93.3	102.1	92.4	98.3	99.8	103.8	3	3	3	3	3	3	3	3	3	3	3
High	[K].TGAAPIIDVVR.[S]	1xTMT6plex [N-Term]		4.01299e-07	0	1	4	11	P46776	P46776 [95-105]	0	1340.81	1.022	0.879	1.256	0.832	0.779	0.6	0.835	0.536	0.988	0.863	1.026	0.912	117.7	101.3	144.7	95.8	115.2	94.8	73.1	101.6	65.2	120.3	105.1	124.9	110.9	121.7	6	6	6	6	6	5	5	5	5	5	5
High	[R].RGPCIIYNEDNGIIK.[A]	2xTMT6plex [N-Term; K15]; 1xCarbamidomethyl [C4]		1.59174e-07	0	1	2	3	P36578	P36578 [205-219]	1	2220.22	0.784	0.802	0.98	0.876	0.977	1.014	0.793	0.857	0.86	0.944	0.866	0.98	83.9	85.8	104.9	93.8	107	102.8	106.6	83.3	90.1	90.4	99.2	91.1	103.1	105.2	2	2	2	2	2	1	1	1	1	1	1
High	[R].SPSGGAAGPLLTPSQSLDGSR.[R]	1xTMT6plex [N-Term]		2.99066e-11	0	1	1	5	Q96CX2	Q96CX2 [185-205]	0	2184.15	0.834	0.935	0.753	0.993	1.014	1.022	0.835	0.844	0.932	0.812	0.858	0.856	68.8	77.2	62.1	82	82.5	114.2	115.1	94.1	95	105	91.4	96.6	96.4	112.6	3	3	3	3	3	2	2	2	2	2	2
High	[K].VGAEDADGIDMAYR.[V]	1xTMT6plex [N-Term]		5.06038e-09	0	1	1	6	P49588	P49588 [283-296]	0	1711.82	0.927	0.857	1.507	0.882	0.836	0.768	0.912	0.821	1.049	0.914	0.957	0.941	85.2	78.7	138.5	81	91.9	93.8	86.1	102.3	92	117.7	102.5	107.4	105.5	112.1	3	3	3	3	3	3	3	3	3	3	3
High	[K].AAYWEEEPAEVR.[R]	1xTMT6plex [N-Term]		4.70888e-07	0	1	4	2	Q9Y6Y8	Q9Y6Y8 [330-341]	0	1678.83	0.786	0.787	1.152	1.185	1.176	1.159	0.784	0.842	0.963	1.053	1.055	1.097	77.7	77.9	114	117.2	98.9	117.9	116.1	78.6	84.4	96.5	105.5	105.7	109.9	100.2	1	1	1	1	1	1	1	1	1	1	1
High	[R].FDHVITNMNNNYEPR.[S]	1xTMT6plex [N-Term]		1.3285e-07	0	1	3	3	P02746	P02746 [142-156]	0	2093.01	0.746	0.895	0.915	1.075	0.88	1.235	1.158	1.271	0.907	0.945	0.751	1.001	68.1	81.8	83.6	98.2	91.4	88.4	124.1	116.4	127.8	91.2	95	75.5	100.6	100.5	2	2	2	2	2	1	1	1	1	1	1
High	[K].LHTLGDNLLDSR.[M]	1xTMT6plex [N-Term]		6.66643e-07	0	1	3	1	G3XAI2	G3XAI2 [264-275]	0	1582.88	0.642	1.045	0.931	1.176									60	97.7	87	109.9	93.4										1	1	1	1	1
High	[K].SVIPSDGPSVACVK.[K]	2xTMT6plex [N-Term; K14]; 1xCarbamidomethyl [C12]		5.57771e-09	0	1	4	25	P02787	P02787 [47-60]	0	1874.05	0.937	1.813	1.008	1.438	1.607	1.262	1.921	1.639	1.565	1.581	0.987	1.009	75.9	147	81.7	116.5	81	115.5	90.7	138.1	117.8	112.5	113.6	71	72.5	71.9	13	13	13	13	13	12	12	12	12	12	12
High	[R].SEAVVEYVFSGSR.[L]	1xTMT6plex [N-Term]		1.04155e-07	0	1	2	6	Q7KZF4	Q7KZF4 [527-539]	0	1658.86	1.193	0.928	1.153	0.941	0.793	0.782	0.957	0.918	0.983	0.873	1.098	1.075	96	74.7	92.7	75.7	80.4	83.6	82.4	100.8	96.7	103.5	91.9	115.7	113.2	105.3	3	3	3	3	3	3	3	3	3	3	3
High	[R].DTDSLQSQIEDVR.[L]	1xTMT6plex [N-Term]		9.30744e-07	0	1	4	2	H3BQK9	H3BQK9 [5188-5200]	0	1734.87	0.827	0.846	1.066	0.998									67.9	69.5	87.5	82	82.1										2	2	2	2	2
High	[R].SAMPADAPLCLR.[L]	1xTMT6plex [N-Term]; 1xCarbamidomethyl [C10]		1.58071e-07	0	1	1	3	Q06828	Q06828 [358-369]	0	1530.8	1.027	0.704	0.738	0.763									113.7	77.9	81.7	84.4	110.6										3	3	3	3	3
High	[K].LPECEAVCGKPK.[N]	3xTMT6plex [N-Term; K10; K12]; 2xCarbamidomethyl [C4; C8]		5.09568e-09	0	2	6	10	P00739; P00738	P00739 [84-95]; P00738 [142-153]	0	2075.16	0.775	2	0.529	1.981	2.692	1.835	1.347	1.883	0.996	1.588	0.803	0.928	68.5	176.8	46.8	175.1	88.4	185.1	126.2	92.7	129.5	68.5	109.2	55.2	63.8	68.8	5	5	5	5	5	5	5	5	5	5	5
High	[K].APEDAGPQPGSYEIR.[H]	1xTMT6plex [N-Term]		4.59668e-10	0	1	2	7	Q9Y5Z4	Q9Y5Z4 [27-41]	0	1815.91	0.688	0.635	1.533	0.763	0.878	0.966	1.026	1.027	0.866	0.822	0.932	1.003	75.8	70	169.1	84.2	110.3	93.7	103.1	109.5	109.6	92.4	87.7	99.5	107	106.7	3	3	3	3	3	4	4	4	4	4	4
High	[K].EDSSSTEFVEK.[R]	2xTMT6plex [N-Term; K11]		2.30094e-07	0	1	2	2	O60749	O60749 [224-234]	0	1715.87	1.07	0.677	1.077	0.764	0.844	0.74	1.013	0.795	1.004	0.898	1.091	0.849	128.9	81.6	129.8	92.1	120.5	94.6	83	113.6	89.2	112.6	100.6	122.3	95.2	112.1	1	1	1	1	1	1	1	1	1	1	1
High	[K].EELEQASQAHGAR.[L]	1xTMT6plex [N-Term]		3.3031e-07	0	1	4	1	A0A087WY61	A0A087WY61 [483-495]	0	1654.83	0.809	0.756	1.019	0.864									70	65.4	88.2	74.7	86.5										1	1	1	1	1
High	[R].GENVTVENQPR.[L]	1xTMT6plex [N-Term]		6.30576e-07	0	1	1	4	Q96A65	Q96A65 [326-336]	0	1471.77	0.949	0.547	1.345	0.853	0.768	0.724	0.949	0.639	1.007	0.997	1.317	0.875	64.8	37.3	91.9	58.3	68.3	82.4	77.6	101.8	68.5	108	106.9	141.2	93.8	107.2	2	2	2	2	2	2	2	2	2	2	2
High	[R].NNMQSGVNNTK.[K]	2xTMT6plex [N-Term; K11]		3.08124e-07	0	1	2	1	O43181	O43181 [85-95]	0	1664.88	1.286	0.879	0.418	0.894									112.9	77.2	36.7	78.5	87.8										1	1	1	1	1
High	[R].RNPAGSVVMER.[I]	1xTMT6plex [N-Term]		4.45961e-08	0	1	2	1	O00764	O00764 [208-218]	1	1444.79					0.743	0.821	0.796	0.834	0.875	0.791	0.982	0.962						85.1	94	91.2	95.6	100.3	90.7	112.6	110.3	114.6						1	1	1	1	1	1
High	[R].QGSKDPAEGDGAQPEETPR.[D]	2xTMT6plex [N-Term; K4]		1.3868e-08	0	1	2	4	E9PKU7	E9PKU7 [96-114]	1	2427.22	0.957	0.802	1.378	1.167	0.959	1.041	1.243	1.132	1.068	1.115	1.225	1.345	74.2	62.2	106.9	90.5	77.6	87.2	94.7	113.1	103	97.1	101.5	111.4	122.3	91	3	3	3	3	3	1	1	1	1	1	1
High	[R].AAPEASGTPSSDAVSR.[L]	1xTMT6plex [N-Term]		2.03779e-10	0	1	1	15	P31146	P31146 [417-432]	0	1731.87	2.481	1.88	0.544	0.453	0.272	0.229	0.399	0.238	1.765	1.454	0.921	0.693	172.5	130.7	37.8	31.5	69.5	38.2	32.1	56.1	33.4	247.8	204.2	129.3	97.3	140.4	12	12	12	12	12	3	3	3	3	3	3
High	[K].NLDSLEEDLDFLR.[D]	1xTMT6plex [N-Term]		1.10112e-07	0	1	2	1	P61758	P61758 [154-166]	0	1807.93	0.883	1.079	0.705	1.084									94.6	115.6	75.5	116.2	107.1										1	1	1	1	1
High	[K].EAAGTTAAAGTGGATEQPPR.[H]	1xTMT6plex [N-Term]		2.61413e-09	0	1	2	3	O43290	O43290 [12-31]	0	2043.03	1.255	1.046	1.128	0.941	0.887	0.939	0.558	0.632	0.639	0.766	0.669	0.567	61	50.8	54.9	45.8	48.6	122.1	129.3	76.8	87	88	105.5	92.2	78.1	137.8	2	2	2	2	2	1	1	1	1	1	1
High	[R].GAPAAATAPAPTAHK.[A]	2xTMT6plex [N-Term; K15]		1.25408e-11	0	1	1	10	Q92522	Q92522 [129-143]	0	1790.03	1.525	0.996	0.697	0.716	0.731	0.618	0.675	0.783	0.906	1.142	0.931	1.173	139.9	91.4	63.9	65.7	91.7	85.2	72	78.7	91.3	105.6	133.1	108.5	136.7	116.6	5	5	5	5	5	5	5	5	5	5	5
High	[R].TVYHAEEVQCDGR.[S]	1xTMT6plex [N-Term]; 1xCarbamidomethyl [C10]		4.3926e-07	0	1	3	6	F8VW96	F8VW96 [16-28]	0	1792.85	1.662	1.047	0.719	0.744	0.515	0.538	0.713	0.661	1.013	1.067	0.915	1.06	146	92	63.2	65.4	87.9	63.3	66.1	87.6	81.1	124.4	131	112.4	130.1	122.8	3	3	3	3	3	3	3	3	3	3	3
High	[K].ISGGSVVEMQGDEMTR.[I]	1xTMT6plex [N-Term]		1.11565e-12	0	1	4	3	O75874	O75874 [5-20]	0	1924.93	0.848	0.839	1.07	0.915	0.844	1.051	0.9	1.022	0.871	0.849	0.837	0.799	89.6	88.7	113.1	96.7	105.7	93.8	116.7	100	113.6	96.7	94.3	93	88.8	111.1	1	1	1	1	1	2	2	2	2	2	2
High	[R].SGAQASSTPLSPTR.[I]	1xTMT6plex [N-Term]		4.92158e-09	0	1	2	20	P02545	P02545 [12-25]	0	1588.85	1.397	0.43	0.967	0.781	0.95	0.598	1.02	0.853	0.965	1.029	1.494	1.037	90.3	27.8	62.5	50.5	64.6	95.3	60	102.3	85.5	96.8	103.3	149.9	104.1	100.3	8	8	8	8	8	12	12	12	12	12	12
High	[K].ESQTQDNITVR.[W]	1xTMT6plex [N-Term]		7.66097e-07	0	1	1	4	Q92900	Q92900 [322-332]	0	1519.79	0.92	0.922	1.183	0.612	0.663	0.535	0.775	0.698	0.923	0.883	0.883	0.823	70.9	71.1	91.2	47.2	77.1	85.1	68.7	99.6	89.7	118.5	113.4	113.5	105.7	128.4	2	2	2	2	2	2	2	2	2	2	2
High	[R].DSAQCAAIAER.[L]	1xTMT6plex [N-Term]; 1xCarbamidomethyl [C5]		6.13281e-07	0	1	1	3	Q96RS6	Q96RS6 [372-382]	0	1420.71	1.176	1.224	0.621	0.783	0.643	0.566	0.681	0.549	1.016	0.734	0.854	0.865	124.2	129.2	65.6	82.7	105.6	89.1	78.5	94.3	76.1	140.8	101.8	118.4	119.9	138.6	1	1	1	1	1	2	2	2	2	2	2
High	[R].ESGAAEQVDNK.[G]	2xTMT6plex [N-Term; K11]		3.85377e-08	0	1	1	3	Q9P2R3	Q9P2R3 [860-870]	0	1605.85	0.95	0.671	1.371	0.992	0.938	0.847	1.114	0.846	1.184	1.084	1.352	1.076	74.3	52.5	107.1	77.5	78.2	89.2	80.6	106	80.5	112.7	103.2	128.6	102.3	95.1	1	1	1	1	1	2	2	2	2	2	2
High	[R].SDCESQECVTK.[L]	2xTMT6plex [N-Term; K11]; 2xCarbamidomethyl [C3; C8]		9.71592e-08	0	1	1	4	Q9NS86	Q9NS86 [167-177]	0	1800.85	0.995	0.791	1.344	0.779	0.794	0.685	0.838	0.771	0.95	0.972	1.112	0.963	96.4	76.6	130.2	75.5	96.8	89.1	76.8	93.9	86.4	106.4	109	124.7	107.9	112.1	2	2	2	2	2	2	2	2	2	2	2
High	[R].TYAGGTASATK.[V]	2xTMT6plex [N-Term; K11]		6.95899e-08	0	2	8	2	A0A0C4DGB5; D6RBR1	A0A0C4DGB5 [45-55]; D6RBR1 [45-55]	0	1485.83	1.462	2.11	0.596	0.854	1.569	1.451	1.263	1.53	0.748	0.821	0.741	1.748	113.6	163.9	46.3	66.3	77.7	108.2	100	87.1	105.5	51.6	56.6	51.1	120.5	68.9	1	1	1	1	1	1	1	1	1	1	1
High	[K].EGAQEPLEQQRPSGYR.[A]	1xTMT6plex [N-Term]		3.99994e-10	0	1	1	3	Q8N6C5	Q8N6C5 [1101-1116]	0	2074.05	0.271	0.343	1.132	0.507	0.424	0.761	7.783	0.852	1.198	0.551	0.679	0.479	38.8	49.2	162.5	72.7	143.5	29.8	53.5	547.4	59.9	84.3	38.8	47.8	33.7	70.3	1	1	1	1	1	2	2	2	2	2	2
High	[R].KWEAAHAAEQQR.[A]	2xTMT6plex [N-Term; K1]		6.76813e-08	0	1	1	4	P13746	P13746 [170-181]	1	1883.03	0.412	0.558	1.599	1.374	0.52	0.579	1.573	1.331	0.729	0.509	0.582	0.529	36.2	49	140.6	120.8	87.9	62.7	69.9	189.8	160.6	87.9	61.5	70.2	63.8	120.7	3	3	3	3	3	1	1	1	1	1	1
High	[K].VVASGPGLEHGK.[V]	2xTMT6plex [N-Term; K12]		1.41778e-09	0	1	2	2	O75369	O75369 [1136-1147]	0	1608.95	0.959	0.989	1.017	0.798	0.658	1.007	0.828	0.806	0.886	0.855	0.877	0.913	111.8	115.3	118.6	93.1	116.7	76.2	116.6	95.8	93.2	102.5	99	101.5	105.6	115.7	1	1	1	1	1	1	1	1	1	1	1
High	[K].AAATAEEPDPK.[G-]	2xTMT6plex [N-Term; K11]		2.11676e-07	0	1	6	6	Q99733	Q99733 [147-157]	0	1557.85	1.235	1.013	0.938	0.873	0.781	0.803	0.876	0.805	1.081	1.01	1.033	0.868	82.7	67.9	62.9	58.5	67	86.4	88.8	96.9	89.1	119.6	111.8	114.3	96.1	110.6	4	4	4	4	4	2	2	2	2	2	2
High	[K].GHYEVTGSDDETGK.[L]	2xTMT6plex [N-Term; K14]		1.44766e-09	0	1	1	4	Q09666	Q09666 [5834-5847]	0	1952.96	1.178	1.142	0.576	1.043	1.034	1.123	1.13	1.042	1.098	0.979	0.947	1.018	118.6	114.9	58	105	100.6	100.2	108.8	109.5	101	106.4	94.9	91.8	98.6	96.9	2	2	2	2	2	2	2	2	2	2	2
High	[K].TESGYGSESSLR.[R]	1xTMT6plex [N-Term]		1.29207e-07	0	1	1	2	Q9Y5P4	Q9Y5P4 [117-128]	0	1501.73	1.155	0.967	0.823	1.41	1.01	1.11	1.356	1.107	1.151	1.066	1.181	1.512	101.9	85.3	72.5	124.4	88.2	86.4	95	116	94.7	98.5	91.2	101.1	129.4	85.6	1	1	1	1	1	1	1	1	1	1	1
High	[K].QGCDCECLGGGR.[I]	1xTMT6plex [N-Term]; 3xCarbamidomethyl [C3; C5; C7]		3.71752e-07	0	1	1	3	Q9NRX4	Q9NRX4 [67-78]	0	1597.67	0.912	0.788	1.267	1.014	1.232	0.719	1.271	0.965	0.944	0.84	1.297	1.135	88.6	76.5	123.1	98.5	97.1	118.2	69	121.8	92.6	90.5	80.5	124.4	108.9	95.9	2	2	2	2	2	1	1	1	1	1	1
High	[K].HVVQSISTQQEK.[E]	2xTMT6plex [N-Term; K12]		5.68126e-07	0	1	2	5	P24539	P24539 [222-233]	0	1842.05	0.786	0.526	1.517	0.707	0.627	0.75	0.73	0.736	0.837	0.877	1.085	0.787	86.1	57.6	166.2	77.5	109.6	74.5	89.1	86.7	87.5	99.4	104.2	128.9	93.5	118.8	2	2	2	2	2	3	3	3	3	3	3
High	[K].AKDDDDSDIPTAQR.[K]	2xTMT6plex [N-Term; K2]		4.49072e-08	0	1	2	2	O60271	O60271 [487-500]	1	2005.02	1.025	0.947	1.256	0.848	0.999	1.027	1.101	1.011	0.969	0.892	0.994	1.072	110.4	102	135.3	91.3	107.7	98.9	101.7	109	100.2	96	88.4	98.4	106.2	99	1	1	1	1	1	1	1	1	1	1	1
High	[K].AQPAQPADEPAEK.[A]	2xTMT6plex [N-Term; K13]		3.82707e-08	0	1	2	8	P25786	P25786 [244-256]	0	1809.97	1.219	1.086	1.052	0.704	0.83	0.835	0.816	0.812	0.998	0.895	1.107	0.808	125.3	111.6	108.1	72.4	102.8	93.2	93.8	91.6	91.2	112.2	100.6	124.4	90.8	112.4	4	4	4	4	4	4	4	4	4	4	4
High	[R].EAQGEVPASDSK.[T]	2xTMT6plex [N-Term; K12]		9.66049e-09	0	1	1	3	O95436	O95436 [673-684]	0	1675.89	0.38	0.175	2.693	0.114	0.356	0.342	0.378	0.33	0.716	0.385	1.995	0.271	46.8	21.6	331.6	14.1	123.1	54.8	52.7	58.2	50.8	110.1	59.2	307.1	41.7	153.9	2	2	2	2	2	1	1	1	1	1	1
High	[R].QHCCPAGYTCNVK.[A]	2xTMT6plex [N-Term; K13]; 3xCarbamidomethyl [C3; C4; C10]		4.49072e-08	0	1	4	2	P28799	P28799 [479-491]	0	2052.98	1.316	1.124	0.987	1.395	1.712	1.435	1.597	1.127	1.092	1.118	1.263	1.317	97.6	83.4	73.2	103.5	74.2	132.5	111	123.6	87.2	84.5	86.5	97.8	101.9	77.4	1	1	1	1	1	1	1	1	1	1	1
High	[K].SCCSCCPVGCSK.[C]	2xTMT6plex [N-Term; K12]; 5xCarbamidomethyl [C2; C3; C5; C6; C10]		1.50747e-08	0	1	1	5	P04733	P04733 [32-43]	0	1919.83	0.759	1.13	0.412	1.982	2.781	1.882	3.638	2.67	1.114	1.291	1.04	3.211	52.4	77.9	28.4	136.7	69	136.4	92.3	178.5	131	54.6	63.3	51	157.5	49.1	2	2	2	2	2	3	3	3	3	3	3
High	[R].SQGDEAGGHGEDRPEPLSPK.[E]	2xTMT6plex [N-Term; K20]		9.33043e-09	0	1	2	1	Q9NZT2	Q9NZT2 [361-380]	0	2521.27	1.205	0.973	0.956	0.844									82.1	66.4	65.2	57.5	68.2										1	1	1	1	1
High	[K].SCCSCCPVGCAK.[C]	2xTMT6plex [N-Term; K12]; 5xCarbamidomethyl [C2; C3; C5; C6; C10]		8.10917e-08	0	1	5	9	P13640	P13640 [33-44]	0	1903.84	0.962	1.04	0.639	1.904	2.429	1.648	2.934	1.975	1.036	1.012	1.562	2.488	77.8	84.2	51.7	154.1	80.9	135.1	91.6	163.1	109.8	57.6	56.3	86.8	138.3	55.6	4	4	4	4	4	5	5	5	5	5	5
High	[K].LDAENAIVHMGGQWLGGR.[Q]	1xTMT6plex [N-Term]		2.06124e-08	0	1	2	2	Q01085	Q01085 [149-166]	0	2153.11	0.967	1.638	0.586	1.155	1.207	1.06	0.954	1.668	0.948	1.676	0.914	0.944	88.4	149.8	53.5	105.6	91.4	97.7	85.9	77.2	135.1	76.8	135.8	74	76.4	81	1	1	1	1	1	1	1	1	1	1	1
High	[R].KEGTGSTATSSSSTAGAAGK.[G]	3xTMT6plex [N-Term; K1; K20]		7.48168e-16	0	1	8	4	B3KS98	B3KS98 [19-38]	1	2443.32	1.156	0.814	0.246	0.806	0.833	0.983	0.865	0.808	1.166	0.983	0.915	1.016	76.2	53.7	16.2	53.1	65.9	82.4	97.2	85.5	79.9	115.4	97.2	90.5	100.5	98.9	2	2	2	2	2	2	2	2	2	2	2
High	[K].MDATANDVPSDR.[Y]	1xTMT6plex [N-Term]		3.90292e-07	0	1	1	5	P13667	P13667 [583-594]	0	1520.72	1.121	0.952	1.036	1.167	0.91	0.957	1.065	0.983	1.007	1.03	0.98	1.218	117	99.3	108.1	121.8	104.3	91.3	96	106.9	98.6	101	103.3	98.3	122.2	100.3	1	1	1	1	1	4	4	4	4	4	4
High	[K].SDIDEIVLVGGSTR.[I]	1xTMT6plex [N-Term]		3.72669e-09	0	1	1	8	P11021	P11021 [354-367]	0	1689.92	0.868	0.897	0.808	1.112	0.856	0.874	0.968	0.96	0.884	0.963	0.815	1.023	89.3	92.2	83.1	114.3	102.9	93.8	95.7	106	105.1	96.8	105.5	89.2	112	109.5	4	4	4	4	4	4	4	4	4	4	4
High	[K].ELEQNANHPHR.[I]	1xTMT6plex [N-Term]		3.56563e-07	0	1	2	4	Q9UL15	Q9UL15 [81-91]	0	1573.8	1.199	1.03	1.521	0.68	0.597	1.001	0.621	0.613	0.811	0.665	0.906	0.766	53.9	46.3	68.5	30.6	45	81	135.9	84.4	83.2	110.1	90.4	123.1	104.1	135.8	2	2	2	2	2	2	2	2	2	2	2
High	[R].QQELTHQEHR.[V]	1xTMT6plex [N-Term]		2.5393e-08	0	1	1	15	P18206	P18206 [179-188]	0	1534.79	1.122	1.386	1.089	0.779	0.955	0.91	1.203	1.022	1.005	0.82	0.909	0.911	65.1	80.4	63.2	45.2	58	98.9	94.3	124.6	105.9	104.1	84.9	94.1	94.4	103.6	9	9	9	9	9	6	6	6	6	6	6
High	[R].QQEQQQQQVAR.[E]	1xTMT6plex [N-Term]		8.04304e-07	0	1	2	2	O00461	O00461 [446-456]	0	1599.84	1.385	0.915	1.034	0.757	0.962	0.932	1	0.759	1.194	1.084	0.927	0.832	48	31.8	35.9	26.3	34.7	99.4	96.3	103.3	78.4	123.4	112	95.8	86	103.3	1	1	1	1	1	1	1	1	1	1	1
High	[R].YGINTTDIFQTVDLWEGK.[N]	2xTMT6plex [N-Term; K18]		1.33072e-14	0	1	2	13	P37802	P37802 [103-120]	0	2558.35	1.72	1.261	1.219	0.82	0.844	0.833	0.58	0.454	1.227	0.862	1.269	0.697	156.1	114.4	110.6	74.4	90.7	99	97.6	68	53.2	143.8	101.1	148.7	81.7	117.2	7	7	7	7	7	6	6	6	6	6	6
High	[K].LGIYDADGDGDFDVDDAK.[V]	2xTMT6plex [N-Term; K18]		4.47611e-11	0	1	7	7	Q12797	Q12797 [87-104]	0	2359.13	0.584	0.969	0.664	1.869	1.683	1.536	1.306	1.37	0.929	1.044	0.99	1.305	51.8	86	58.9	165.9	88.7	137	125.1	106.3	111.5	75.6	85	80.6	106.3	81.4	3	3	3	3	3	4	4	4	4	4	4
High	[R].TEALYYTDDTAMAR.[A]	1xTMT6plex [N-Term]		1.61601e-08	0	1	1	1	Q9NX46	Q9NX46 [70-83]	0	1849.88					0.733	0.795	0.926	0.844	1.099	0.896	1.204	0.907						77.5	84.1	98	89.2	116.3	94.7	127.3	95.9	105.7						1	1	1	1	1	1
High	[R].SFTLASSETGVGAPISGPGIPGR.[F]	1xTMT6plex [N-Term]		1.1901e-08	0	1	1	1	P36222	P36222 [264-286]	0	2387.28	0.787	1.35	0.822	1.296									55.2	94.7	57.6	90.8	70.1										1	1	1	1	1
High	[R].RQDLEDSLQAQQYFADANEAESWMR.[E]	1xTMT6plex [N-Term]		2.59714e-15	0	2	3	3	A0A0D9SF54; Q13813	A0A0D9SF54 [883-907]; Q13813 [883-907]	1	3230.5	0.872	1.039	0.632	1.27	1.027	1.122	1.218	1.194	1.081	1.026	0.785	1.139	64.6	76.9	46.8	94.1	74.1	97.9	106.9	116.1	113.8	103	97.8	74.8	108.6	95.3	2	2	2	2	2	1	1	1	1	1	1
High	[R].MYPTDDSAPLPAGTLDQPLFEVIQEAMQK.[H]	2xTMT6plex [N-Term; K29]		1.35818e-08	0	1	1	1	P35573	P35573 [1182-1210]	0	3663.87	0.92	0.781	0.829	1.084									69.7	59.1	62.8	82.1	75.7										1	1	1	1	1
High	[R].SNDPQMVAENFVPPLLDAVLIDYQR.[N]	1xTMT6plex [N-Term]		6.80153e-12	0	1	1	4	O14980	O14980 [766-790]	0	3073.59	0.677	0.868	0.45	1.429	1.9	1.547	1.272	1.201	1.011	0.93	0.894	1.729	38	48.8	25.3	80.3	56.2	140.1	114.1	93.8	88.6	74.5	68.6	66	127.5	73.7	2	2	2	2	2	2	2	2	2	2	2
High	[K].LLEIITTTIEETETQNQGIK.[V]	2xTMT6plex [N-Term; K20]		1.58071e-07	0	1	3	2	P58107	P58107 [1827-1846]	0	2732.53	0.474	0.622	2.163	0.726									35.3	46.3	161	54.1	74.4										2	2	2	2	2
High	[R].FGYDDDLDLTPEYLFPLLK.[I]	2xTMT6plex [N-Term; K19]		5.9646e-07	0	1	2	2	Q8IXI2	Q8IXI2 [274-292]	0	2732.45	0.679	0.725	1.159	0.918	1.322	0.992	0.937	0.851	0.944	0.883	1.205	1.122	49.3	52.7	84.3	66.8	72.7	122.7	92	86.9	79	87.6	81.9	111.8	104.1	92.8	1	1	1	1	1	1	1	1	1	1	1
High	[R].HQGVMVGMGQKDSYVGDEAQSKR.[G]	3xTMT6plex [N-Term; K11; K22]		2.27197e-08	0	2	20	2	P60709; P62736	P60709 [40-62]; P62736 [42-64]	2	3194.67	5.097	4.485	0.896	1.306	0.885	0.876	1.808	6.681	1.402	1.298	1.097	1.187	194.9	171.5	34.3	50	38.2	42	41.6	85.9	317.4	66.6	61.7	52.1	56.4	47.5	1	1	1	1	1	1	1	1	1	1	1
High	[K].VPTADLEDVLPLAEDITNILSK.[C]	2xTMT6plex [N-Term; K22]		2.58757e-12	0	1	3	6	D6RF35	D6RF35 [243-264]	0	2824.6	0.758	1.551	0.611	1.248	1.004	0.843	1.007	0.894	1.067	0.955	0.66	0.854	57.8	118.4	46.6	95.2	76.3	108.5	91.1	108.7	96.6	115.2	103.2	71.3	92.2	108	3	3	3	3	3	3	3	3	3	3	3
High	[K].CCESASEDCMAK.[E]	2xTMT6plex [N-Term; K12]; 3xCarbamidomethyl [C1; C2; C9]		1.22367e-08	0	1	3	5	D6RF35	D6RF35 [265-276]	0	1905.82	0.856	1.737	0.847	1.134	1.26	1.001	1.24	1.042	1.305	1.062	0.586	0.668	47.9	97.2	47.4	63.4	56	130	103.2	127.9	107.5	134.6	109.6	60.5	68.9	103.1	4	4	4	4	4	1	1	1	1	1	1
High	[R].FENLGVSSLGER.[K]	1xTMT6plex [N-Term]		5.29967e-07	0	1	1	6	Q9Y3Z3	Q9Y3Z3 [86-97]	0	1536.82	1.776	1.73	0.813	0.876	0.731	0.842	0.772	0.781	1.065	1.038	0.875	0.88	138.2	134.7	63.3	68.2	77.8	87.3	100.6	92.2	93.2	127.1	124	104.5	105	119.4	4	4	4	4	4	2	2	2	2	2	2
High	[K].KAEGTQNQSK.[K]	3xTMT6plex [N-Term; K1; K10]		3.98519e-07	0	1	4	6	Q9P2E9	Q9P2E9 [201-210]	1	1778.04	1.645	1.19	0.655	1.1	0.857	1.162	1.203	1.251	1.115	1.06	1.189	1.255	130.2	94.2	51.8	87.1	79.1	75.6	102.5	106.2	110.4	98.5	93.6	105	110.8	88.3	3	3	3	3	3	3	3	3	3	3	3
High	[K].AGQLSQGAAEEDHGCR.[K]	1xTMT6plex [N-Term]; 1xCarbamidomethyl [C15]		3.07879e-12	0	1	1	2	Q9UBG0	Q9UBG0 [507-522]	0	1914.89	0.739	0.899	1.23	1.989	0.639	0.632	0.878	0.586	0.854	0.753	0.993	0.732	20.5	24.9	34.1	55.1	27.7	83.9	82.9	115.3	76.9	112.1	98.8	130.3	96.1	131.2	1	1	1	1	1	1	1	1	1	1	1
High	[K].SGSDEVQVGQQR.[T]	1xTMT6plex [N-Term]		1.60284e-07	0	1	2	7	P01024	P01024 [1571-1582]	0	1518.77	1.158	1.697	0.89	1.219	1.261	0.991	1.223	1.299	1.017	1.386	0.768	0.715	87.7	128.5	67.4	92.3	75.7	121.6	95.5	117.9	125.2	98.1	133.6	74	69	96.4	4	4	4	4	4	3	3	3	3	3	3
High	[K].NCIHTDDDEK.[I]	2xTMT6plex [N-Term; K10]; 1xCarbamidomethyl [C2]		1.33777e-07	0	1	5	3	Q9Y6N5	Q9Y6N5 [126-135]	0	1704.83	0.844	0.479	1.339	0.38	0.402	0.303	0.388	0.344	0.774	0.61	1.429	0.494	126.2	71.6	200.1	56.7	149.5	60.9	45.9	58.8	52.1	117.1	92.4	216.4	74.8	151.4	2	2	2	2	2	1	1	1	1	1	1
High	[K].SEEEQSSSSVK.[K]	2xTMT6plex [N-Term; K11]		2.55387e-07	0	1	8	4	P07910	P07910 [233-243]	0	1654.85	1.308	0.539	1.798	0.261	0.526	0.485	0.426	0.46	0.576	0.497	0.831	0.371	129.7	53.4	178.2	25.8	99.1	93.3	86	75.5	81.5	102.1	88.2	147.2	65.7	177.3	2	2	2	2	2	2	2	2	2	2	2
High	[R].HSQPATPTPLQSR.[T]	1xTMT6plex [N-Term]		1.14661e-06	0	1	1	4	Q9NR12	Q9NR12 [246-258]	0	1648.9	1.176	0.745	1.075	0.836	0.909	0.875	1.005	1.046	0.987	0.916	1.012	1.013	94.9	60.2	86.8	67.5	80.7	92	88.5	101.7	105.8	99.9	92.6	102.3	102.5	101.2	2	2	2	2	2	2	2	2	2	2	2
High	[R].GECQCGHCVCYGEGR.[Y]	1xTMT6plex [N-Term]; 4xCarbamidomethyl [C3; C5; C8; C10]		7.87702e-07	0	1	1	2	P16144	P16144 [516-530]	0	2057.82	0.986	0.86	1.171	1.21	1.034	0.807	0.685	0.779	0.89	0.896	1.248	0.765	72.2	63	85.7	88.6	73.2	115.8	90.3	76.7	87.2	99.6	100.3	139.7	85.6	111.9	1	1	1	1	1	1	1	1	1	1	1
High	[R].QKQESTVGGGTTR.[H]	2xTMT6plex [N-Term; K2]		5.84147e-07	0	1	2	6	Q05707	Q05707 [959-971]	1	1807.01	2.124	0.998	0.893	1.476	0.778	0.963	1.908	1.423	1.708	1.635	0.685	0.909	155.9	73.2	65.6	108.4	73.4	64.1	79.4	157.2	117.2	140.8	134.7	56.5	74.9	82.4	3	3	3	3	3	3	3	3	3	3	3
High	[R].QNYHQDSEAAINR.[Q]	1xTMT6plex [N-Term]		1.81653e-07	0	1	6	2	P02794	P02794 [11-23]	0	1774.87	1.165	0.753	1.237	0.614	0.466	0.73	1.358	0.622	0.606	0.448	0.806	0.689	89.9	58.1	95.4	47.4	77.1	62.7	98.2	182.9	83.8	81.6	60.4	108.6	92.8	134.7	1	1	1	1	1	1	1	1	1	1	1
High	[K].VDCTAHSDVCSAQGVR.[G]	1xTMT6plex [N-Term]; 2xCarbamidomethyl [C3; C10]		6.37326e-10	0	1	1	5	Q8NBS9	Q8NBS9 [119-134]	0	1990.93	1.366	1.138	0.671	0.612	0.448	0.397	0.481	0.395	1.413	1.059	1.345	1.134	126.2	105.1	62	56.5	92.4	53.8	47.6	57.7	47.4	169.5	127	161.3	136	119.9	3	3	3	3	3	2	2	2	2	2	2
High	[RK].KAEGTPNQGK.[K]	3xTMT6plex [N-Term; K1; K10]		8.26987e-07	0	1	4	17	Q9P2E9	Q9P2E9 [221-230]; [241-250]; [251-260]	1	1717.02	1.827	1.352	0.731	1.063	0.961	1.122	1.058	1.125	1.201	1.213	1.185	1.263	158.8	117.5	63.5	92.4	86.9	86.1	100.6	94.9	100.9	107.7	108.8	106.3	113.2	89.7	10	10	10	10	10	7	7	7	7	7	7
High	[R].GGNIGDGGGAADR.[V]	1xTMT6plex [N-Term]		4.99664e-10	0	1	1	11	P55072	P55072 [587-599]	0	1345.67	1.317	1.222	1.127	0.8	0.864	0.805	0.998	0.909	1.069	1.058	0.799	0.98	110.5	102.5	94.5	67.1	83.9	92.8	86.4	107.2	97.7	114.8	113.6	85.8	105.3	107.4	7	7	7	7	7	4	4	4	4	4	4
High	[R].KAEGAQNQAK.[K-]	3xTMT6plex [N-Term; K1; K10]		6.95041e-07	0	1	3	10	Q9P2E9	Q9P2E9 [291-300]	1	1732.03	1.764	1.305	0.49	1.06	0.899	1.134	1.032	1.226	1.146	1.084	1.138	1.358	133.6	98.9	37.1	80.3	75.8	79.7	100.6	91.5	108.7	101.7	96.2	100.9	120.5	88.7	6	6	6	6	6	4	4	4	4	4	4
High	[K].AVQAQGGESQQEAQR.[L]	1xTMT6plex [N-Term]		8.0629e-09	0	2	4	10	A0A087WY61; H0YFY6	A0A087WY61 [1558-1572]; H0YFY6 [405-419]	0	1815.91	0.913	0.515	1.584	0.635	0.875	0.823	1.03	0.769	0.792	0.792	1.124	1.193	44.9	25.4	77.9	31.2	49.2	95.3	89.7	112.2	83.7	86.3	86.2	122.4	129.9	108.9	7	7	7	7	7	3	3	3	3	3	3
High	[K].QGDSADETTAHK.[T]	2xTMT6plex [N-Term; K12]		5.37388e-07	0	1	4	2	Q96MX0	Q96MX0 [160-171]	0	1717.88	0.946	0.737	1.213	0.759	0.776	0.668	0.781	0.736	0.884	0.75	0.896	0.767	75.9	59.1	97.3	60.8	80.2	96.4	83	97	91.4	109.8	93.1	111.3	95.3	124.2	1	1	1	1	1	1	1	1	1	1	1
High	[R].SQKPEAGGCGAPAAR.[E]	2xTMT6plex [N-Term; K3]; 1xCarbamidomethyl [C9]		3.31532e-10	0	1	1	2	O60343	O60343 [66-80]	0	1915.02	0.765	0.703	0.552	1.159	1.242	1.076	1.65	1.497	1.196	1.24	0.943	1.816	63.9	58.7	46.1	96.7	83.5	95.5	82.7	126.8	115.1	91.9	95.3	72.5	139.6	76.9	1	1	1	1	1	1	1	1	1	1	1
High	[K].DGTMNKPTVGSFGFEINLQENQNALK.[F]	3xTMT6plex [N-Term; K6; K26]; 1xOxidation [M4]		4.18061e-12	0	1	1	151	P01266	P01266 [541-566]	0	3555.87	0.45	1.034	0.267	2.497	2.598	2.357	1.382	1.572	0.72	0.887	0.665	1.756	35.1	80.8	20.9	195.1	78.1	183.6	166.6	97.6	111.1	50.9	62.7	47	124.1	70.7	68	68	68	68	68	83	83	83	83	83	83
High	[K].SDQQGEALDSSQK.[K]	2xTMT6plex [N-Term; K13]		4.94372e-07	0	1	1	2	Q32MZ4	Q32MZ4 [555-567]	0	1850.95	0.886	0.997	0.75	0.624	0.682	0.686	0.743	0.616	0.911	0.75	0.887	0.815	105	118.2	88.9	74	118.6	87.8	88.3	95.7	79.3	117.3	96.5	114.2	104.9	128.7	1	1	1	1	1	1	1	1	1	1	1
High	[K].NAPNDASYDAVR.[Q]	1xTMT6plex [N-Term]		3.49633e-08	0	1	1	2	Q92616	Q92616 [1305-1316]	0	1521.75	0.913	0.401	1.618	0.655	0.686	0.704	0.975	0.685	1.283	0.959	1.173	0.993	89.9	39.4	159.3	64.5	98.5	73.6	75.5	104.6	73.5	137.6	102.8	125.8	106.5	107.2	1	1	1	1	1	1	1	1	1	1	1
High	[R].KAEMLQNEAK.[T]	3xTMT6plex [N-Term; K1; K10]		4.80813e-07	0	1	2	1	G3XAI2	G3XAI2 [1742-1751]	1	1849.08	0.716	0.698	1.289	1.157									82.7	80.5	148.9	133.5	115.4										1	1	1	1	1
High	[K].AEAGPEGVAPAPEGEK.[K]	2xTMT6plex [N-Term; K16]		2.3418e-10	0	1	2	4	Q9Y4L1	Q9Y4L1 [670-685]	0	1967.05	0.907	0.94	0.762	1.119	0.885	0.894	0.99	0.986	1.015	0.946	0.906	1.131	92.3	95.6	77.5	113.8	101.8	94.6	95.5	105.7	105.3	108.4	101.1	96.8	120.8	106.8	2	2	2	2	2	2	2	2	2	2	2
High	[K].AEPLAFTFSHDYK.[G]	2xTMT6plex [N-Term; K13]		2.42165e-09	0	1	1	2	P04114	P04114 [1935-1947]	0	1984.06	1.415	1.668	0.661	0.862	2.171	0.921	1.853	1.901	1.324	1.863	1.074	1.09	125.5	147.9	58.6	76.4	88.7	146.3	62.1	124.9	128.1	89.3	125.5	72.4	73.5	67.4	1	1	1	1	1	1	1	1	1	1	1
High	[K].THEAEIVEGENHTYCIR.[F]	1xTMT6plex [N-Term]; 1xCarbamidomethyl [C15]		2.13508e-14	0	1	4	3	P21333	P21333 [2185-2201]	0	2287.1	0.865	0.77	0.996	0.856	0.485	0.404	0.755	0.465	0.858	0.676	0.76	0.623	62.3	55.4	71.8	61.7	72	72.8	60.5	113.2	69.7	128.6	101.4	113.9	93.4	150	2	2	2	2	2	1	1	1	1	1	1
High	[K].TGQAPGYSYTAANK.[N]	2xTMT6plex [N-Term; K14]		7.13196e-11	0	1	2	6	P99999	P99999 [41-54]	0	1887	0.926	1.011	1.717	0.463	0.547	0.714	0.603	0.652	0.959	0.762	0.816	0.457	105.5	115.2	195.5	52.8	113.9	77.1	100.6	85	91.9	135.2	107.5	115.1	64.4	141	4	4	4	4	4	2	2	2	2	2	2
High	[R].TYAEPLTAAMVEFYTMSQER.[F]	1xTMT6plex [N-Term]		5.82965e-11	0	1	1	2	Q14204	Q14204 [2764-2783]	0	2567.24	0.473	0.808	0.476	1.88	1.569	1.185	1.245	1.241	1.034	1.031	1.045	1.379	40.1	68.5	40.4	159.5	84.8	129.3	97.7	102.6	102.3	85.2	84.9	86.1	113.7	82.4	1	1	1	1	1	1	1	1	1	1	1
High	[R].GGGGPGGGGPGGGSAGGPSQPPGGGGPGIR.[K]	1xTMT6plex [N-Term]		1.46379e-18	0	1	2	1	A0A087WTP3	A0A087WTP3 [41-70]	0	2499.23					0.905	0.92	0.941	0.864	1.057	1.06	1.277	1.023						95	96.6	98.9	90.8	111	111.4	134.1	107.4	105						1	1	1	1	1	1
High	[K].CIGKPGGSLDNSEQK.[C]	3xTMT6plex [N-Term; K4; K15]; 1xCarbamidomethyl [C1]		1.63864e-08	0	1	2	2	Q9Y5L4	Q9Y5L4 [50-64]	0	2277.25	1.134	0.904	1.741	0.557	0.593	0.664	0.711	0.652	0.916	0.843	1.367	0.714	127.6	101.7	195.8	62.6	112.5	71.6	80.1	85.7	78.7	110.6	101.7	165	86.2	120.7	1	1	1	1	1	1	1	1	1	1	1
High	[R].QLAEEDLAQQR.[A]	1xTMT6plex [N-Term]		9.63669e-07	0	1	1	4	Q15149	Q15149 [2432-2442]	0	1529.81	1.038	0.508	1.426	0.622	0.567	0.68	0.734	0.622	1.067	1.028	1.019	0.652	125	61.1	171.6	74.8	120.4	71	85.1	91.8	77.8	133.5	128.6	127.4	81.6	125.1	1	1	1	1	1	3	3	3	3	3	3
High	[K].IIHEDGYSEDECK.[Q]	2xTMT6plex [N-Term; K13]; 1xCarbamidomethyl [C12]		1.99327e-09	0	1	1	4	P08754	P08754 [55-67]	0	2052.99	1.18	0.974	0.708	0.919	0.682	0.688	0.92	0.74	0.959	0.958	0.775	0.899	121.2	100	72.7	94.4	102.7	81.2	81.9	109.5	88.1	114.1	114	92.2	107.1	119.1	1	1	1	1	1	3	3	3	3	3	3
High	[K].GDCVECMACSDNTVR.[A]	1xTMT6plex [N-Term]; 3xCarbamidomethyl [C3; C6; C9]		4.7807e-08	0	1	4	2	P34949	P34949 [281-295]	0	2002.83	0.674	0.669	1.009	0.786	1.263	0.731	1.377	0.976	1.323	1.034	1.177	1.049	78	77.4	116.7	90.9	115.6	116.2	67.2	126.7	89.8	121.7	95.1	108.3	96.5	92	1	1	1	1	1	1	1	1	1	1	1
High	[R].AGDREDITEPAICALR.[H]	1xTMT6plex [N-Term]; 1xCarbamidomethyl [C13]		5.00896e-12	0	1	2	3	P35222	P35222 [454-469]	1	2016.04	0.855	0.757	1.143	1.216	1.237	1.125	1.341	1.191	1.07	1.024	1.107	1.213	79.6	70.5	106.5	113.4	93.2	111.5	101.4	121	107.4	96.5	92.4	99.8	109.4	90.2	2	2	2	2	2	1	1	1	1	1	1
High	[R].VQDLGHGCIFLVQK.[A]	2xTMT6plex [N-Term; K14]; 1xCarbamidomethyl [C8]		1.11516e-06	0	1	3	1	Q9Y4G6	Q9Y4G6 [1921-1934]	0	2072.17					0.839	0.84	1.007	0.911	0.895	0.902	1.037	1.091						90.9	91.1	109.1	98.8	97	97.8	112.4	118.3	108.4						1	1	1	1	1	1
High	[K].EHPYLFSQCQAIHCR.[A]	1xTMT6plex [N-Term]; 2xCarbamidomethyl [C9; C14]		8.46502e-09	0	1	1	1	P09960	P09960 [128-142]	0	2175.04	0.862	0.898	0.834	1.094									69.3	72.2	67.1	88	80.4										1	1	1	1	1
High	[R].QCQCTSVGAQNTVICSK.[L]	2xTMT6plex [N-Term; K17]; 3xCarbamidomethyl [C2; C4; C15]		6.89677e-12	0	1	3	5	B5MCA4	B5MCA4 [73-89]	0	2399.19	0.786	0.737	1.311	1.098	1.544	1.368	1.342	1.148	0.921	0.911	0.925	1.355	56.5	52.9	94.1	78.8	71.8	134	118.7	116.5	99.6	80	79.1	80.3	117.6	86.8	2	2	2	2	2	3	3	3	3	3	3
High	[K].KEPMEALNTAQGAR.[D]	2xTMT6plex [N-Term; K1]		4.37832e-10	0	1	1	2	Q6PI78	Q6PI78 [60-73]	1	1974.08	0.8	0.777	1.133	0.94	1.165	1.004	0.781	0.762	0.802	0.815	1.117	0.927	88.3	85.8	125	103.7	110.3	127.3	109.7	85.3	83.3	87.6	89	122	101.3	109.2	1	1	1	1	1	1	1	1	1	1	1
High	[K].DSIVQLCTARPER.[-]	1xTMT6plex [N-Term]; 1xCarbamidomethyl [C7]		2.01621e-07	0	1	1	2	K7EPR5	K7EPR5 [33-45]	0	1773.95	1.353	1.149	0.866	0.88	0.896	0.957	1.093	0.965	1.149	1.078	0.967	0.931	139.7	118.7	89.5	90.9	103.3	90.2	96.3	110	97.1	115.6	108.5	97.4	93.7	100.7	1	1	1	1	1	1	1	1	1	1	1
High	[R].AQEPESGLSEETQVK.[C]	2xTMT6plex [N-Term; K15]		1.71825e-07	0	1	1	4	P78527	P78527 [4091-4105]	0	2090.1	1.224	1.048	0.931	0.784	0.898	0.902	0.998	0.818	1.124	1.221	1.032	0.998	123.4	105.7	93.8	79	100.8	88.6	88.9	98.4	80.6	110.8	120.4	101.7	98.4	98.6	2	2	2	2	2	2	2	2	2	2	2
High	[K].ETSYEEALANQR.[K]	1xTMT6plex [N-Term]		2.33316e-07	0	1	3	4	Q9P2E9	Q9P2E9 [35-46]	0	1639.81	0.976	0.849	0.815	0.99	1.023	1.148	1.146	1.035	0.979	0.994	0.976	0.981	115.1	100.2	96.2	116.8	118	100	112.3	112	101.2	95.7	97.2	95.4	95.9	97.8	2	2	2	2	2	2	2	2	2	2	2
High	[K].IKGDVDVSAPK.[L]	3xTMT6plex [N-Term; K2; K11]		3.74807e-08	0	1	1	9	Q09666	Q09666 [2326-2336]	1	1816.11	1.453	1.382	0.788	1.236	1.006	1.068	1.238	1.277	1.088	1.056	0.918	0.961	130.6	124.2	70.8	111.1	89.9	93.8	99.5	115.4	119	101.4	98.4	85.6	89.5	93.2	3	3	3	3	3	4	4	4	4	4	4
High	[R].MVRPNQDGTLIASCSNDQTVR.[V]	1xTMT6plex [N-Term]; 1xCarbamidomethyl [C14]		6.3369e-11	0	1	2	4	P43034	P43034 [239-259]	0	2591.29	1.257	1.197	1.127	1.095	1.189	1.061	1.174	1.165	1.045	0.993	0.973	1.234	89.5	85.2	80.2	77.9	71.2	105	93.7	103.7	102.9	92.3	87.7	86	109	88.3	2	2	2	2	2	2	2	2	2	2	2
High	[K].KQLGAGSIEECAAK.[C]	3xTMT6plex [N-Term; K1; K14]; 1xCarbamidomethyl [C11]		6.94489e-12	0	1	3	2	P00747	P00747 [39-52]	1	2149.23	1.092	1.635	0.534	1.404	1.493	1.382	1.45	1.822	1.364	2.152	0.888	1.107	93.4	139.8	45.7	120.1	85.5	106.5	98.6	103.5	130	97.3	153.6	63.4	79	71.4	1	1	1	1	1	1	1	1	1	1	1
High	[R].VVVVGDQSAGK.[T]	2xTMT6plex [N-Term; K11]		5.04792e-07	0	1	5	3	E5KLJ5	E5KLJ5 [346-356]	0	1516.91	0.837	0.321	1.647	0.577	0.566	0.576	0.675	0.511	0.765	0.792	1.07	0.595	114.4	43.8	225.2	78.9	136.7	78.5	79.9	93.6	70.8	106	109.9	148.4	82.5	138.7	1	1	1	1	1	2	2	2	2	2	2
High	[R].VIACDGGGGALGHPK.[V]	2xTMT6plex [N-Term; K15]; 1xCarbamidomethyl [C4]		9.41117e-16	0	1	2	5	O75380	O75380 [84-98]	0	1867.03	1.296	1.306	0.558	1.275	0.904	1.576	0.907	1.159	0.861	0.807	0.688	1.01	115.5	116.3	49.7	113.6	89.1	92.6	161.4	92.9	118.7	88.1	82.6	70.4	103.4	102.4	2	2	2	2	2	3	3	3	3	3	3
High	[R].GLLQTEPQNNQAK.[E]	2xTMT6plex [N-Term; K13]		1.93383e-07	0	1	1	5	Q9Y3D6	Q9Y3D6 [96-108]	0	1899.07	0.87	0.83	1.396	0.758	0.749	0.985	0.871	0.881	0.874	0.847	1.167	0.859	99.5	95	159.7	86.7	114.4	80.3	105.7	93.4	94.5	93.7	90.8	125.1	92.2	107.3	2	2	2	2	2	3	3	3	3	3	3
High	[R].IAEQEHTQEDLQQLR.[S]	1xTMT6plex [N-Term]		2.68454e-08	0	1	6	2	H3BQK9	H3BQK9 [1123-1137]	0	2067.07	0.863	0.646	1.306	0.658	1.027	0.885	1.068	0.924	1.01	1.047	1.168	0.892	92.4	69.1	139.7	70.4	107	100.4	86.6	104.5	90.4	98.8	102.5	114.2	87.2	97.8	1	1	1	1	1	1	1	1	1	1	1
High	[K].VAEVEGEQVDNK.[A]	2xTMT6plex [N-Term; K12]		5.38714e-09	0	1	1	2	O95202	O95202 [452-463]	0	1774.96	0.83	0.566	1.557	0.706	0.697	0.772	0.746	0.746	0.858	0.85	1.319	0.731	94.6	64.5	177.4	80.4	113.9	80.7	89.5	86.5	86.4	99.4	98.5	152.8	84.7	115.9	1	1	1	1	1	1	1	1	1	1	1
High	[K].VAVNDAHLLQYNHR.[V]	1xTMT6plex [N-Term]		1.92516e-09	0	1	1	13	P17931	P17931 [211-224]	0	1879.01	0.905	0.792	1.185	0.715	0.713	0.701	0.799	0.678	0.966	0.904	1.317	0.65	91.5	80.2	119.9	72.4	101.2	83.3	81.9	93.3	79.2	112.8	105.6	153.8	76	116.8	5	5	5	5	5	8	8	8	8	8	8
High	[R].LEPKPQPPVAEATPR.[S]	2xTMT6plex [N-Term; K4]		6.71294e-07	0	1	4	3	Q9UHD8	Q9UHD8 [223-237]	0	2088.22	1.073	0.862	0.877	0.958	0.893	1.059	0.986	1.067	0.973	1.007	1.012	0.992	124.1	99.7	101.5	110.8	115.7	90.4	107.1	99.8	108	98.5	101.9	102.4	100.4	101.2	1	1	1	1	1	2	2	2	2	2	2
High	[R].FNAHGDANTIVCNSK.[D]	2xTMT6plex [N-Term; K15]; 1xCarbamidomethyl [C12]		3.47639e-09	0	1	1	10	P09382	P09382 [50-64]	0	2106.08	1.07	0.82	1.16	0.823	0.837	0.714	1.177	0.853	1.149	0.818	1.24	0.859	115.4	88.5	125.2	88.8	107.9	86.1	73.5	121.1	87.8	118.3	84.2	127.7	88.5	103	4	4	4	4	4	6	6	6	6	6	6
High	[R].EVFGSGTACQVCPVHR.[I]	1xTMT6plex [N-Term]; 2xCarbamidomethyl [C9; C12]		2.15169e-09	0	1	5	3	O15382	O15382 [334-349]	0	2032.99	0.998	1.023	1.036	1.093	0.807	0.77	0.895	0.896	0.969	0.841	1.081	0.825	92.1	94.4	95.6	100.9	92.3	90.1	86	100	100.1	108.2	94	120.8	92.1	111.7	1	1	1	1	1	2	2	2	2	2	2
High	[K].TIIQNPTDQQK.[K]	2xTMT6plex [N-Term; K11]		1.93383e-07	0	1	2	4	Q9UQ80	Q9UQ80 [200-210]	0	1744	1.345	1.06	1.196	0.764	0.756	0.811	0.825	0.761	0.971	0.977	0.961	0.938	135.8	107	120.8	77.1	101	87	93.3	94.9	87.5	111.7	112.4	110.6	108	115	1	1	1	1	1	3	3	3	3	3	3
High	[R].DKPHVNVGTIGHVDHGK.[T]	3xTMT6plex [N-Term; K2; K17]		4.12288e-12	0	1	2	5	P49411	P49411 [54-70]	0	2497.42	0.979	0.651	1.009	0.693	0.846	0.792	0.857	0.763	0.929	0.931	1.261	0.883	98.6	65.5	101.7	69.8	100.7	93.2	87.3	94.5	84.1	102.4	102.6	139	97.3	110.2	4	4	4	4	4	1	1	1	1	1	1
High	[R].LLQAETASNSAR.[A]	1xTMT6plex [N-Term]		1.60284e-07	0	1	2	4	H0YFY6	H0YFY6 [116-127]	0	1489.82	0.864	0.666	1.057	0.743	0.686	0.619	0.788	0.471	0.962	0.882	1.198	0.992	91	70.2	111.4	78.3	105.4	82	74	94.2	56.3	115	105.4	143.2	118.6	119.5	2	2	2	2	2	2	2	2	2	2	2
High	[R].EVAEAATGEDASSPPPK.[T]	2xTMT6plex [N-Term; K17]		7.47844e-10	0	1	2	4	Q99536	Q99536 [6-22]	0	2114.1	0.702	0.778	1.166	0.998	1.311	1.861	0.972	1.496	0.786	0.619	0.934	0.914	65.7	72.8	109.1	93.5	93.6	119.3	169.3	88.4	136.1	71.6	56.4	85	83.2	91	2	2	2	2	2	2	2	2	2	2	2
High	[R].QKEEESQQQAVLEQER.[R]	2xTMT6plex [N-Term; K2]		5.93789e-09	0	2	5	2	A0A0A0MRM8; A0A0D9SGC1	A0A0A0MRM8 [992-1007]; A0A0D9SGC1 [992-1007]	1	2417.27	0.759	0.45	1.855	0.513	0.563	0.629	0.829	0.576	0.812	0.642	1.682	0.645	93.4	55.3	228.3	63.1	123	66.7	74.5	98.2	68.3	96.2	76	199.3	76.4	118.5	1	1	1	1	1	1	1	1	1	1	1
High	[R].SSQSSSQQFSGIGR.[S]	1xTMT6plex [N-Term]		4.34798e-10	0	1	3	4	A0A1W2PQ51	A0A1W2PQ51 [673-686]	0	1684.85	2.225	1.263	0.438	0.917	0.701	0.801	0.753	0.732	0.882	0.968	0.782	1.046	155.2	88.1	30.5	64	69.7	87.2	99.6	93.6	91	109.6	120.3	97.2	130.1	124.3	1	1	1	1	1	3	3	3	3	3	3
High	[K].ATEDEGSEQKIPEATNR.[R]	2xTMT6plex [N-Term; K10]		1.83371e-09	0	1	2	3	P01008	P01008 [62-78]	1	2333.2	1.807	2.676	0.666	1.979	1.462	1.398	2.176	2.563	1.726	2.202	1.124	1.359	109.8	162.6	40.5	120.3	60.8	86.5	82.8	128.8	151.7	102.2	130.3	66.5	80.4	59.2	1	1	1	1	1	2	2	2	2	2	2
High	[R].NAEALAELSESLR.[N]	1xTMT6plex [N-Term]		1.10743e-06	0	1	1	2	Q9H1B7	Q9H1B7 [350-362]	0	1631.88					0.668	0.679	0.791	0.775	0.707	0.769	0.676	0.664						88.6	90	104.9	102.8	93.7	102	89.7	88.1	132.6						2	2	2	2	2	2
High	[K].EADKLEQANDDAR.[T]	2xTMT6plex [N-Term; K4]		6.13281e-07	0	1	2	2	Q8IUR0	Q8IUR0 [101-113]	1	1933	1.192	0.791	1.25	0.891	0.716	0.802	0.909	0.804	0.981	0.918	1.233	0.952	129.3	85.8	135.6	96.7	108.5	79.1	88.6	100.4	88.8	108.3	101.4	136.1	105.1	110.4	1	1	1	1	1	1	1	1	1	1	1
High	[K].EINSDQATQGNISSDR.[G]	1xTMT6plex [N-Term]		3.01764e-07	0	1	1	2	Q29RF7	Q29RF7 [1220-1235]	0	1963.95	0.955	0.916	0.828	1.303	0.98	1.023	1.035	0.865	0.886	0.875	0.819	1.124	80.2	76.9	69.5	109.4	83.9	103.9	108.5	109.7	91.7	94	92.8	86.9	119.2	106	1	1	1	1	1	1	1	1	1	1	1
High	[R].AASAGQEPLHNEELAGAGR.[V]	1xTMT6plex [N-Term]		1.62399e-12	0	1	2	3	Q96HY6	Q96HY6 [28-46]	0	2107.07	0.86	1.15	0.962	0.777	0.526	0.692	0.716	0.622	0.918	0.695	0.794	0.743	104.3	139.5	116.7	94.2	121.3	72.3	95.1	98.4	85.6	126.2	95.6	109.2	102.2	137.5	2	2	2	2	2	1	1	1	1	1	1
High	[R].NPQNSSQSADGLR.[C]	1xTMT6plex [N-Term]		1.30429e-09	0	1	1	3	Q01081	Q01081 [54-66]	0	1602.8	0.454	0.575	1.615	0.58	0.858	0.779	0.789	0.549	1.11	1.156	1.109	0.938	35.7	45.2	127	45.6	78.7	93.2	84.7	85.7	59.6	120.7	125.6	120.5	101.9	108.7	2	2	2	2	2	1	1	1	1	1	1
High	[K].YQASTSNTVSK.[L]	2xTMT6plex [N-Term; K11]		6.91078e-08	0	1	1	9	O95810	O95810 [103-113]	0	1643.9	0.881	0.872	0.877	1.433	1.689	1.595	1.466	1.415	0.863	0.999	0.589	1.043	68.3	67.6	68	111.1	77.5	144	136	124.9	120.6	73.5	85.2	50.2	88.9	85.2	5	5	5	5	5	4	4	4	4	4	4
High	[K].ASVSVTAEDEGTQR.[L]	1xTMT6plex [N-Term]		1.00146e-09	0	1	2	7	P05362	P05362 [274-287]	0	1678.84	0.937	1.041	0.863	0.637	0.626	0.655	0.662	0.636	0.957	0.915	1.11	0.542	89.9	99.9	82.8	61.2	95.9	80.2	83.9	84.8	81.5	122.6	117.2	142.2	69.4	128.1	4	4	4	4	4	3	3	3	3	3	3
High	[K].KEDESQMEDPSTSPSPGTR.[A]	2xTMT6plex [N-Term; K1]		6.2648e-13	0	1	3	5	Q9UI08	Q9UI08 [292-310]	1	2536.22	2.766	2.13	0.53	0.617	0.371	0.343	0.498	0.365	1.692	1.373	1.033	0.891	179.3	138.1	34.4	40	64.8	45.9	42.4	61.4	45.1	209	169.5	127.6	110	123.5	2	2	2	2	2	3	3	3	3	3	3
High	[K].AEDGATPSPSNETPK.[K]	2xTMT6plex [N-Term; K15]		1.42591e-08	0	1	1	6	P29966	P29966 [138-152]	0	1959.01	1.223	1.078	1.025	0.734	0.676	0.666	1.059	0.877	1.259	1.03	1.019	0.904	117.5	103.5	98.5	70.5	96	72.6	71.6	113.8	94.2	135.2	110.7	109.5	97.1	107.4	4	4	4	4	4	2	2	2	2	2	2
High	[K].SLSDSESDDSK.[S]	2xTMT6plex [N-Term; K11]		1.88079e-07	0	1	2	5	Q13185	Q13185 [93-103]	0	1627.81	1.687	1.267	0.629	0.759	0.723	0.861	0.821	0.682	1.103	1.058	0.889	0.746	159.6	119.9	59.5	71.8	94.6	83.7	99.8	95.1	79.1	127.8	122.5	103	86.4	115.9	2	2	2	2	2	3	3	3	3	3	3
High	[K].AETPTAAEDDNEGDKK.[K]	3xTMT6plex [N-Term; K15; K16]		1.12294e-06	0	1	2	1	A0A087WUT6	A0A087WUT6 [299-314]	1	2378.23	1.131	0.883	1.282	0.54									114.2	89.2	129.5	54.5	101										1	1	1	1	1
High	[R].EGGAAMAAGESMAQR.[M]	1xTMT6plex [N-Term]		7.34796e-07	0	1	8	2	Q9Y3B8	Q9Y3B8 [28-42]	0	1665.79	1.047	1.159	0.737	0.774	0.838	0.841	0.821	0.975	0.925	0.936	0.862	0.913	79.5	87.9	55.9	58.7	75.9	91.3	91.6	89.5	106.2	100.7	102	93.9	99.5	108.9	1	1	1	1	1	1	1	1	1	1	1
High	[K].TLTDEVNSPDSDRR.[D]	1xTMT6plex [N-Term]		7.20517e-08	0	1	2	2	F8VXC8	F8VXC8 [276-289]	1	1833.91	0.841	1.257	0.698	1.236	0.963	1.021	0.904	0.726	0.845	0.751	0.915	0.775	85.5	127.8	70.9	125.6	101.6	112.5	119.3	105.7	84.9	98.8	87.8	106.9	90.5	116.9	1	1	1	1	1	1	1	1	1	1	1
High	[R].LVVVDENDVVK.[G]	2xTMT6plex [N-Term; K11]		6.67466e-08	0	1	4	3	P54619	P54619 [300-310]	0	1687					0.945	0.82	0.943	0.778	0.873	0.845	0.927	1.092						103.2	89.6	103	85	95.3	92.3	101.3	119.3	109.2						3	3	3	3	3	3
High	[K].EAAYHPEVAPDVR.[L]	1xTMT6plex [N-Term]		1.03305e-06	0	1	1	4	Q9Y490	Q9Y490 [2221-2233]	0	1682.87	1.432	0.912	1.036	0.815	0.747	0.644	0.967	0.908	1.099	1.08	0.999	0.874	126.7	80.8	91.7	72.1	88.5	82.4	71	106.6	100.1	121.2	119.1	110.1	96.4	110.3	1	1	1	1	1	3	3	3	3	3	3
High	[K].TGTITTFEHAHNMR.[V]	1xTMT6plex [N-Term]		2.85438e-07	0	1	1	3	P13639	P13639 [482-495]	0	1844.93	1.288	1.161	1.092	1.169	0.977	1.806	0.942	1.572	1.063	1.05	1.011	0.966	95	85.6	80.5	86.2	73.8	83	153.5	80	133.6	90.3	89.2	85.9	82.1	85	1	1	1	1	1	2	2	2	2	2	2
High	[R].GDSGGPLIVHK.[R]	2xTMT6plex [N-Term; K11]		1.04752e-06	0	1	5	2	B4E1Z4	B4E1Z4 [1199-1209]	0	1537.91	0.756	1.171	0.969	0.931									78.2	121.1	100.2	96.3	103.4										2	2	2	2	2
High	[K].SPSEESAPTTSPESVSGSVPSSGSSGR.[E]	1xTMT6plex [N-Term]		6.71587e-13	0	1	1	1	P54725	P54725 [123-149]	0	2779.31	0.444	0.703	0.684	0.853									19.6	31	30.1	37.6	44.1										1	1	1	1	1
High	[R].TECAEPPRDEPPADGALK.[R]	2xTMT6plex [N-Term; K18]; 1xCarbamidomethyl [C3]		1.39476e-07	0	1	2	3	P53041	P53041 [9-26]	1	2411.23	0.713	0.729	0.856	0.907	0.845	0.727	1.006	0.841	0.967	0.798	1.021	0.763	78.1	79.9	93.8	99.3	109.5	95.1	81.8	113.3	94.7	108.9	89.8	114.9	85.9	112.5	2	2	2	2	2	1	1	1	1	1	1
High	[R].AEEDSGGNLGALR.[V]	1xTMT6plex [N-Term]		1.25663e-07	0	1	1	1	O95294	O95294 [239-251]	0	1517.78	0.64	0.408	1.423	0.896									68.1	43.5	151.4	95.4	106.5										1	1	1	1	1
High	[K].TPSPKEEDEEPESPPEK.[K]	3xTMT6plex [N-Term; K5; K17]		3.57003e-08	0	1	1	2	Q9H1E3	Q9H1E3 [202-218]	1	2612.35	1.171	1.389	1.126	0.869	0.833	1.002	1.146	0.75	1.119	0.962	1.025	0.825	66.1	78.4	63.6	49	56.4	91.6	110.2	126	82.4	123.1	105.7	112.7	90.7	110	1	1	1	1	1	1	1	1	1	1	1
High	[K].KWQDEDGKK.[Q]	4xTMT6plex [N-Term; K1; K8; K9]		1.31767e-06	0	1	5	3	P39023	P39023 [136-144]	2	2050.21	1.302	0.941	1.419	0.792	0.764	0.773	1.001	0.747	1.133	1.095	1.333	1.063	141.1	102	153.7	85.8	108.4	76.8	77.7	100.7	75.1	113.9	110.1	134	106.9	100.5	2	2	2	2	2	1	1	1	1	1	1
High	[R].AEAERPEEQAEASGLK.[K]	2xTMT6plex [N-Term; K16]		2.56332e-10	0	1	1	4	Q02952	Q02952 [1072-1087]	0	2173.15	0.851	1.041	0.442	1.214	0.946	0.889	1.581	1.44	1.235	0.916	0.652	1.251	82.9	101.4	43.1	118.3	97.5	85.1	80	142.3	129.6	111.2	82.5	58.7	112.6	90	2	2	2	2	2	2	2	2	2	2	2
High	[K].RVEVVEEDGPSEK.[S]	2xTMT6plex [N-Term; K13]		4.71469e-08	0	1	4	2	O15231	O15231 [218-230]	1	1931.05	0.796	1.403	0.483	0.608	0.917	1.075	1.328	1.669	1.05	0.914	0.878	0.947	104.9	185.1	63.7	80.1	131.9	82.7	97	119.8	150.6	94.7	82.5	79.2	85.5	90.2	1	1	1	1	1	1	1	1	1	1	1
High	[K].QEYDEAGPSIVHR.[K]	1xTMT6plex [N-Term]		1.38851e-09	0	1	4	4	P62736	P62736 [362-374]	0	1729.87	0.92	0.852	1.022	1.586	1.004	0.875	1.113	1.026	0.93	0.741	0.704	0.709	96.2	89.1	106.8	165.9	104.6	111.5	97.3	123.7	114	103.4	82.3	78.3	78.7	111.1	2	2	2	2	2	2	2	2	2	2	2
High	[K].KHQALQAEIAGHEPR.[I]	2xTMT6plex [N-Term; K1]		1.03688e-09	0	2	3	3	A0A0D9SF54; Q13813	A0A0D9SF54 [825-839]; Q13813 [825-839]	1	2143.21	0.768	0.689	0.835	0.924	1.171	1.246	1.076	1.169	0.878	0.949	0.8	0.98	79.6	71.5	86.6	95.7	103.6	114.5	121.8	105.2	114.3	85.9	92.8	78.2	95.8	97.8	1	1	1	1	1	2	2	2	2	2	2
High	[K].HLIPAANTGESK.[V]	2xTMT6plex [N-Term; K12]		3.61556e-07	0	1	1	14	P62258	P62258 [107-118]	0	1695.98	0.906	0.999	0.939	1.023	0.914	0.922	1.117	0.978	0.914	0.882	0.943	1.039	88.4	97.4	91.6	99.8	97.5	94.7	95.5	115.7	101.4	94.7	91.5	97.8	107.7	103.6	8	8	8	8	8	6	6	6	6	6	6
High	[K].IITGGAAAQDGR.[L-]	1xTMT6plex [N-Term]		2.68454e-08	0	1	6	1	Q12959	Q12959 [258-269]	0	1358.76	0.77	0.807	1.112	1.103									84.7	88.8	122.4	121.4	110										1	1	1	1	1
High	[R].DGQVINETSQHHDDLE.[-]	1xTMT6plex [N-Term]		6.00621e-07	0	1	1	2	P08670	P08670 [451-466]	0	2065.96	0.891	1.009	0.746	0.762	0.823	1.099	0.794	0.957	0.889	0.693	0.817	0.886	76.2	86.4	63.9	65.2	85.6	97.4	130	93.9	113.2	105.2	82	96.6	104.8	118.3	1	1	1	1	1	1	1	1	1	1	1
High	[K].AQAAAPASVPAQAPK.[R]	2xTMT6plex [N-Term; K15]		4.99664e-10	0	1	1	9	P47914	P47914 [135-149]	0	1836.07	1.6	1.12	0.771	0.783	0.812	0.771	0.931	0.78	1.054	1.034	1.139	1.053	152.3	106.6	73.3	74.5	95.2	86	81.7	98.6	82.7	111.8	109.6	120.7	111.6	106	4	4	4	4	4	5	5	5	5	5	5
High	[K].DGTMNKPTVGSFGFEINLQENQNALK.[F]	3xTMT6plex [N-Term; K6; K26]		8.09624e-18	0	1	1	228	P01266	P01266 [541-566]	0	3539.88	0.566	0.978	0.475	1.882	2.132	1.969	1.648	1.918	0.912	0.908	0.79	1.941	46	79.5	38.6	153	81.3	144.7	133.6	111.8	130.1	61.9	61.6	53.6	131.7	67.9	100	100	100	100	100	128	128	128	128	128	128
High	[R].NNEDISIIPPLFTVSVDHR.[G]	1xTMT6plex [N-Term]		1.14944e-08	0	1	2	4	P51571	P51571 [121-139]	0	2395.28	0.84	0.933	0.654	1.207	1.053	1.241	0.834	1.611	0.897	1.425	0.814	1.034	60.6	67.3	47.2	87.2	72.2	91.4	107.6	72.4	139.8	77.9	123.6	70.6	89.7	86.8	2	2	2	2	2	2	2	2	2	2	2
High	[K].YNPVVIDFEMQPIHEVLR.[H]	1xTMT6plex [N-Term]		4.22873e-10	0	1	1	1	P07357	P07357 [452-469]	0	2428.29	0.739	0.837	0.778	0.875									56.5	64	59.5	66.9	76.5										1	1	1	1	1
High	[R].IPSAVGYQPTLATDMGTMQER.[I]	1xTMT6plex [N-Term]		8.62592e-13	0	2	5	13	P06576; H0YI37	P06576 [325-345]; H0YI37 [69-89]	0	2495.25	0.753	0.802	0.985	0.941	1.556	1.144	1.035	1.126	0.904	0.983	1.088	1.012	59.8	63.6	78.2	74.7	79.4	141.5	104	94.1	102.4	82.2	89.4	98.9	92	90.9	7	7	7	7	7	6	6	6	6	6	6
High	[R].IPSAVGYQPTLATDMGTMQER.[I]	1xTMT6plex [N-Term]; 1xOxidation [M]		4.42871e-08	0	2	5	14	P06576; H0YI37	P06576 [325-345]; H0YI37 [69-89]	0	2511.24	0.852	0.978	0.72	0.944	0.819	0.886	0.704	0.922	0.877	1.012	0.916	0.818	61.9	71.1	52.3	68.6	72.7	95.4	103.3	82	107.5	102.2	117.9	106.8	95.3	116.5	3	3	3	3	3	5	5	5	5	5	5
High	[R].ILVAGDSMDSVK.[Q]	2xTMT6plex [N-Term; K12]		2.08753e-07	0	1	1	5	O95782	O95782 [154-165]	0	1692.96	0.888	0.698	1.154	0.753	0.776	0.7	0.901	0.884	0.941	0.989	1.156	0.878	89.3	70.2	116.1	75.7	100.6	84.1	75.9	97.7	95.8	102	107.2	125.4	95.2	108.4	3	3	3	3	3	2	2	2	2	2	2
High	[K].TELEDTLDSTATQQELR.[A]	1xTMT6plex [N-Term]		7.04774e-07	0	1	1	1	P35749	P35749 [1153-1169]	0	2179.09	0.918	1.13	0.728	1.132									83	102.1	65.7	102.2	90.3										1	1	1	1	1
High	[K].EDSAPSKPVVGIIYPPPEVR.[N]	2xTMT6plex [N-Term; K7]		2.84159e-09	0	1	2	2	Q15459	Q15459 [31-50]	0	2608.48	0.986	0.88	0.816	0.667	0.808	1.115	0.728	0.92	0.869	0.976	0.842	0.823	84.7	75.6	70.1	57.3	85.9	89.7	123.9	80.9	102.1	96.6	108.4	93.5	91.4	111.1	1	1	1	1	1	1	1	1	1	1	1
High	[K].LESDVSAQMEYCR.[T]	1xTMT6plex [N-Term]; 1xCarbamidomethyl [C12]		7.67988e-09	0	1	1	5	P02675	P02675 [212-224]	0	1816.84	0.705	1.152	0.676	1.513	1.886	1.245	1.299	2.293	0.845	1.327	0.861	0.898	76.7	125.4	73.6	164.7	108.9	144	95.1	99.2	175.1	64.5	101.3	65.8	68.6	76.4	3	3	3	3	3	2	2	2	2	2	2
High	[R].ELISWGAPGSADSTR.[L]	1xTMT6plex [N-Term]		2.285e-07	0	1	2	3	A0A140T9T7	A0A140T9T7 [175-189]	0	1775.91	0.97	0.796	0.802	0.828	1.189	1.009	0.566	0.525	1.479	1.475	1.472	0.908	92.8	76.2	76.8	79.2	95.7	114.2	96.9	54.4	50.4	142.1	141.7	141.4	87.2	96	2	2	2	2	2	1	1	1	1	1	1
High	[R].VAVIQFSDDPK.[V]	2xTMT6plex [N-Term; K11]		8.80388e-07	0	1	2	8	P12111	P12111 [1271-1281]	0	1676.96	0.951	0.762	1.576	0.861	0.706	0.587	0.797	0.867	0.722	0.783	0.741	0.545	88	70.6	145.9	79.7	92.6	93.2	77.6	105.3	114.5	95.4	103.5	97.9	72.1	132.1	6	6	6	6	6	2	2	2	2	2	2
High	[K].GPAAIEECCNWFHK.[R]	2xTMT6plex [N-Term; K14]; 2xCarbamidomethyl [C8; C9]		1.23774e-06	0	1	1	1	P35573	P35573 [363-376]	0	2177.07	1.433	1.458	1.039	1.412									105.9	107.7	76.8	104.4	73.9										1	1	1	1	1
High	[K].APDMSSSEEFPSFGAQVAPK.[T]	2xTMT6plex [N-Term; K20]		2.48382e-07	0	1	3	1	A0A024R4E5	A0A024R4E5 [1241-1260]	0	2540.27					1.182	1.237	1.155	1.728	0.971	1.242	1.053	1.274						95.9	100.4	93.8	140.3	78.8	100.8	85.5	103.4	81.2						1	1	1	1	1	1
High	[K].VASLEESEGNK.[Q]	2xTMT6plex [N-Term; K11]		3.61556e-07	0	1	1	4	Q07065	Q07065 [273-283]	0	1620.88	0.706	0.786	0.902	1.067	0.859	0.733	0.817	0.773	0.75	0.751	0.852	0.721	79.9	88.9	102	120.7	113.1	107.8	92	102.5	97	94.1	94.2	106.9	90.4	125.5	2	2	2	2	2	2	2	2	2	2	2
High	[R].KVDVDEYDENKFVDEEDGGDGQAGPDEGEVDSCLR.[Q]	3xTMT6plex [N-Term; K1; K11]; 1xCarbamidomethyl [C33]		6.05337e-19	0	1	2	4	O15511	O15511 [13-47]	2	4575.12	2.639	1.915	0.689	0.889	0.574	0.45	1.116	0.641	1.739	1.391	1.341	0.824	117	84.9	30.5	39.4	44.3	59.9	47	116.4	66.9	181.5	145.2	140	86	104.3	3	3	3	3	3	1	1	1	1	1	1
High	[K].ATSETLAADPTPAATIVHFK.[V]	2xTMT6plex [N-Term; K20]		1.76312e-11	0	1	5	5	Q9HBL0	Q9HBL0 [1621-1640]	0	2499.39	0.941	0.956	0.812	1.035	0.916	0.764	1.014	0.922	0.862	0.975	0.906	1.187	79.4	80.7	68.5	87.3	84.3	98.9	82.5	109.5	99.5	93	105.2	97.7	128.1	107.9	2	2	2	2	2	3	3	3	3	3	3
High	[R].FGLSAAEDITPR.[F]	1xTMT6plex [N-Term]		2.17645e-07	0	1	1	6	Q9BUH6	Q9BUH6 [64-75]	0	1505.82	1.072	1.299	0.858	1	1.083	1.107	1.091	1.052	1.097	1.039	0.927	1.129	99.7	120.7	79.7	93	93	101.8	104.1	102.6	98.9	103.1	97.7	87.1	106.2	94	2	2	2	2	2	4	4	4	4	4	4
High	[K].NVLLLGEDGAGK.[T]	2xTMT6plex [N-Term; K12]		9.63669e-07	0	1	1	3	Q9Y6G9	Q9Y6G9 [69-80]	0	1643.97	1.223	0.851	1.23	0.71	0.861	0.823	0.833	0.842	0.977	1.06	0.894	0.751	123	85.6	123.7	71.4	100.6	97.1	92.9	94	95	110.2	119.6	100.8	84.7	112.8	1	1	1	1	1	2	2	2	2	2	2
High	[K].LGNNCVFAPADVTSEK.[D]	2xTMT6plex [N-Term; K16]; 1xCarbamidomethyl [C5]		8.24299e-10	0	1	2	5	Q99714	Q99714 [54-69]	0	2180.14	0.682	0.584	1.691	0.526	0.607	0.558	0.614	0.575	0.673	0.543	0.883	0.703	83	71	205.6	63.9	121.6	86.1	79.2	87.1	81.6	95.5	77.1	125.3	99.7	141.9	3	3	3	3	3	2	2	2	2	2	2
High	[K].ETTYYDVLGVKPNATQEELKK.[A]	4xTMT6plex [N-Term; K11; K20; K21]		9.38397e-08	0	1	1	1	P31689	P31689 [4-24]	1	3342.9	1.335	1.313	1.076	0.699									126.7	124.6	102.1	66.3	94.9										1	1	1	1	1
High	[K].NLTDFAEQYSIQDWAK.[R]	2xTMT6plex [N-Term; K16]		8.10917e-08	0	1	1	3	P04114	P04114 [2560-2575]	0	2387.23	0.543	1.254	0.429	1.064	1.428	1.015	1.221	1.572	0.975	1.405	0.565	0.837	46.6	107.5	36.8	91.2	85.8	131.1	93.1	112.1	144.3	89.4	129	51.9	76.9	91.8	2	2	2	2	2	1	1	1	1	1	1
High	[R].AEASQELLAQLNR.[A]	1xTMT6plex [N-Term]		1.76888e-08	0	1	1	1	P41226	P41226 [88-100]	0	1671.92	1.042	0.806	0.877	0.731									111.1	85.9	93.5	77.9	106.6										1	1	1	1	1
High	[K].ASAFNSWFENAEEDLTDPVR.[C]	1xTMT6plex [N-Term]		3.97222e-10	0	2	3	2	A0A0D9SF54; Q13813	A0A0D9SF54 [2085-2104]; Q13813 [2100-2119]	0	2527.19	0.728	0.829	0.75	1.416	1.104	1.037	1.037	1.133	0.922	0.949	0.679	0.926	50.8	57.8	52.3	98.8	69.7	116	109	108.9	119.1	96.9	99.7	71.4	97.3	105.1	1	1	1	1	1	1	1	1	1	1	1
High	[R].QLLLESQSQLDAAK.[S]	2xTMT6plex [N-Term; K14]		3.20599e-11	0	1	5	7	Q9P2E9	Q9P2E9 [1228-1241]	0	2002.16	0.944	0.798	0.905	0.998	0.684	0.719	0.818	0.84	0.831	0.911	1.218	0.736	96	81.1	92	101.5	101.7	77.4	81.4	92.7	95.1	94.1	103.2	137.9	83.4	113.3	5	5	5	5	5	2	2	2	2	2	2
High	[R].FNAVLTNPQGDYDTSTGK.[F]	2xTMT6plex [N-Term; K18]		8.51359e-08	0	1	1	5	P02747	P02747 [140-157]	0	2386.23	0.765	0.902	0.923	0.77	1.028	0.885	0.638	0.749	0.771	0.893	0.919	0.944	81.5	96.2	98.4	82.1	106.6	118.6	102.1	73.6	86.4	89	103.1	106	108.9	115.4	3	3	3	3	3	2	2	2	2	2	2
High	[K].LCYVGYNIEQEQK.[L]	2xTMT6plex [N-Term; K13]; 1xCarbamidomethyl [C2]		3.33435e-09	0	1	2	7	P61160	P61160 [220-232]	0	2102.1	1.448	1.345	0.812	0.79	0.66	0.607	0.858	0.586	1.294	1.117	1.109	0.842	131.7	122.3	73.8	71.9	90.9	74.1	68.2	96.4	65.8	145.3	125.4	124.5	94.5	112.3	5	5	5	5	5	2	2	2	2	2	2
High	[K].DTIQHQQGEAVWVSEGK.[M]	2xTMT6plex [N-Term; K17]		2.83809e-08	0	1	2	1	A0A1B0GTW1	A0A1B0GTW1 [932-948]	0	2370.25					0.87	1.062	0.794	0.965	0.772	0.649	0.896	0.829						98.8	120.7	90.3	109.6	87.8	73.7	101.8	94.3	113.6						1	1	1	1	1	1
High	[R].HQYYNQEWTLWDR.[F]	1xTMT6plex [N-Term]		4.28266e-09	0	1	2	5	P22314	P22314 [945-957]	0	2067.99	1.011	0.755	0.965	0.919	1.373	1.358	1.159	1.273	0.998	0.96	0.959	1.28	76.7	57.2	73.2	69.7	75.8	121.2	119.9	102.3	112.4	88.1	84.8	84.6	113	88.3	3	3	3	3	3	2	2	2	2	2	2
High	[K].KQSEPLEITLLAPER.[T]	2xTMT6plex [N-Term; K1]		1.57362e-09	0	1	4	1	J3QSU6	J3QSU6 [1477-1491]	1	2182.28	0.54	0.458	2.223	0.398									68.2	57.8	280.6	50.3	126.3										1	1	1	1	1
High	[K].TELEDTLDSTAAQQELR.[S]	1xTMT6plex [N-Term]		4.27398e-13	0	1	1	6	P35579	P35579 [1146-1162]	0	2149.08	0.728	0.701	1.389	0.796	0.753	0.828	0.618	0.673	0.624	0.664	0.447	0.573	64.1	61.7	122.3	70.1	88.1	103.9	114.2	85.3	92.9	86.1	91.6	61.6	79	137.9	4	4	4	4	4	2	2	2	2	2	2
High	[R].YLDKTEQWSTLPPETK.[D]	3xTMT6plex [N-Term; K4; K16]		5.05415e-08	0	4	9	2	A0A0G2JPR0; P0C0L4; A0A140TA29; P0C0L5	A0A0G2JPR0 [1027-1042]; P0C0L4 [1027-1042]; A0A140TA29 [1027-1042]; P0C0L5 [1027-1042]	1	2623.46	1.844	1.677	1.203	1.375	1.333	1.736	1.237	1.135	2.348	2.128	1.676	1.202	114.4	104	74.6	85.3	62	88.3	115	81.9	75.1	155.5	140.9	111	79.6	66.2	1	1	1	1	1	1	1	1	1	1	1
High	[R].VFEVNASNLEK.[Q]	2xTMT6plex [N-Term; K11]		2.08753e-07	0	1	2	3	Q9P2J5	Q9P2J5 [29-39]	0	1707.97	0.863	0.698	1.388	0.99	0.883	0.902	1.082	0.999	1.043	1.045	1.085	1.016	89.2	72.2	143.6	102.4	103.5	91.8	93.8	112.5	103.9	108.5	108.6	112.8	105.6	104	1	1	1	1	1	2	2	2	2	2	2
High	[R].VDQSILTGESVSVTK.[H]	2xTMT6plex [N-Term; K15]		2.34944e-07	0	1	1	1	Q93084	Q93084 [175-189]	0	2021.15	1.546	1.056	0.848	0.742									143	97.7	78.5	68.7	92.5										1	1	1	1	1
High	[K].IKPHLMSQELPEDWDK.[Q]	3xTMT6plex [N-Term; K2; K16]		1.43763e-09	0	1	3	4	P07237	P07237 [351-366]	0	2653.46	1.015	0.912	1.225	0.768	1.472	1.277	1.245	1.22	1.002	0.899	0.939	0.961	109.8	98.7	132.6	83.1	108.2	131.2	113.8	110.9	108.7	89.3	80.1	83.7	85.6	89.1	2	2	2	2	2	2	2	2	2	2	2
High	[R].TAVFGFETSEAK.[G]	2xTMT6plex [N-Term; K12]		1.48666e-08	0	1	1	7	Q14764	Q14764 [601-612]	0	1744.95	1.066	0.878	1.189	0.648	0.703	0.739	0.752	0.88	1.108	1.124	1.341	0.701	113.4	93.4	126.5	69	106.4	76.1	80	81.4	95.2	119.9	121.6	145.2	75.9	108.3	5	5	5	5	5	2	2	2	2	2	2
High	[R].LQPTWNDLGDK.[Y]	2xTMT6plex [N-Term; K11]		9.63669e-07	0	1	1	8	Q8NBS9	Q8NBS9 [95-105]	0	1744.96	1.322	1.157	0.66	0.619	0.528	0.455	0.503	0.486	1.294	1.013	1.221	1.089	151.2	132.3	75.4	70.8	114.4	63	54.3	60	58	154.4	120.9	145.6	129.9	119.3	5	5	5	5	5	3	3	3	3	3	3
High	[K].LGEMWSEQSAK.[D]	2xTMT6plex [N-Term; K11]		1.43409e-07	0	1	1	6	P26583	P26583 [129-139]	0	1723.91	1.695	1.946	0.956	0.637	0.778	0.798	0.764	0.733	1.138	1.454	0.803	0.973	157.6	180.9	88.9	59.2	93	85.3	87.4	83.7	80.3	124.7	159.3	88	106.5	109.5	4	4	4	4	4	2	2	2	2	2	2
High	[R].FLIHEQQEHWAQDLNK.[V]	2xTMT6plex [N-Term; K16]		6.62842e-08	0	1	3	2	P16885	P16885 [249-264]	0	2494.32	1.488	1.063	0.693	0.804	0.758	0.735	0.691	0.728	1.213	1.082	0.966	0.852	111.1	79.4	51.7	60	74.6	87.8	85.1	79.9	84.3	140.4	125.3	111.8	98.6	115.7	1	1	1	1	1	1	1	1	1	1	1
High	[K].EVVSLTEACCAEGADPDCYDTR.[T]	1xTMT6plex [N-Term]; 3xCarbamidomethyl [C9; C10; C18]		2.10042e-12	0	1	4	9	D6RF35	D6RF35 [66-87]	0	2747.18	0.822	1.225	0.659	1.127	1.135	1.01	0.945	1.103	0.998	0.949	0.702	1.021	44.8	66.8	35.9	61.4	54.5	112.3	100	93.6	109.1	98.7	94	69.4	101	99	5	5	5	5	5	4	4	4	4	4	4
High	[R].VKDTDDVPMILVGNK.[C]	3xTMT6plex [N-Term; K2; K15]		1.52361e-11	0	2	11	13	F5GZG1; P61224	F5GZG1 [52-66]; P61224 [103-117]	1	2331.36	1.377	1.254	0.784	1.005	0.911	0.825	1.186	1.133	1.132	1.15	0.92	1.1	127	115.7	72.3	92.8	92.3	87.3	79.1	113.7	108.7	108.5	110.2	88.3	105.5	95.9	7	7	7	7	7	6	6	6	6	6	6
High	[R].KLVSQEEMEFIQR.[G]	2xTMT6plex [N-Term; K1]		1.35043e-09	0	1	2	3	P82909	P82909 [87-99]	1	2095.16	1.487	1.227	0.908	1.045	1.134	1.357	1.183	1.321	1.223	1.522	1.213	1.476	135.2	111.6	82.6	95	90.9	90.3	108.2	94.3	105.3	97.5	121.3	96.6	117.6	79.7	1	1	1	1	1	2	2	2	2	2	2
High	[K].SIDDIGGALSK.[L]	2xTMT6plex [N-Term; K11]		8.26987e-07	0	1	1	2	P02008	P02008 [73-83]	0	1533.89	0.653	1.935	0.43	1.943	2.974	2.467	0.72	1.111	0.703	0.866	0.615	0.735	62.7	185.7	41.3	186.6	96	245.2	203.3	59.3	91.6	58	71.4	50.7	60.6	82.4	1	1	1	1	1	1	1	1	1	1	1
High	[R].VKDTEDVPMILVGNK.[C]	3xTMT6plex [N-Term; K2; K15]		1.6773e-10	0	1	2	10	P62834	P62834 [103-117]	1	2345.37	1.331	1.343	0.777	1.099	0.989	0.897	1.193	1.075	1.173	1.228	0.943	1.072	118.7	119.8	69.3	98	89.2	92.9	84.2	112.1	100.9	110.2	115.4	88.6	100.7	93.9	3	3	3	3	3	7	7	7	7	7	7
High	[R].SPWSNKYDPPLEDGAMPSAR.[L]	2xTMT6plex [N-Term; K6]		3.64078e-07	0	1	4	4	B1AK88	B1AK88 [102-121]	1	2676.35	2.451	1.757	0.825	1.359	1.196	1.587	1.527	1.587	2.294	2.435	2.013	1.763	149.3	107	50.3	82.8	60.9	69.3	91.9	88.5	91.9	132.9	141.1	116.6	102.2	57.9	2	2	2	2	2	2	2	2	2	2	2
High	[K].VALVYGQMNEPPGAR.[A]	1xTMT6plex [N-Term]		2.03528e-09	0	1	3	21	P06576	P06576 [265-279]	0	1830.97	0.842	0.856	1.053	0.867	0.837	0.821	0.862	0.866	0.917	0.93	1.109	0.881	93.9	95.4	117.4	96.7	111.5	91.4	89.7	94.2	94.6	100.2	101.6	121.2	96.3	109.2	11	11	11	11	11	10	10	10	10	10	10
High	[K].SNIVLLSAEEK.[K]	2xTMT6plex [N-Term; K11]		3.51639e-07	0	1	2	5	P11836	P11836 [225-235]	0	1660.99	2.478	1.513	0.421	0.48	0.366	0.342	0.388	0.321	1.374	1.634	0.787	0.674	217.7	133	36.9	42.1	87.9	52.7	49.2	55.9	46.2	197.6	235	113.1	96.9	143.8	2	2	2	2	2	3	3	3	3	3	3
High	[K].VSGHVITDIVEGK.[K]	2xTMT6plex [N-Term; K13]		1.34544e-06	0	1	1	2	P54886	P54886 [335-347]	0	1812.06	0.733	0.526	1.222	0.679	0.486	0.479	0.654	0.545	0.967	0.888	1.216	0.724	95.4	68.5	159	88.3	130.1	62.7	61.7	84.3	70.2	124.7	114.5	156.7	93.3	128.9	1	1	1	1	1	1	1	1	1	1	1
High	[K].SPQAVLQLGVNNEDSK.[S]	2xTMT6plex [N-Term; K16]		2.5186e-07	0	1	2	2	Q9Y6G5	Q9Y6G5 [155-170]	0	2157.19	0.944	1.163	0.873	1.067	0.921	1.059	0.943	0.972	0.984	0.955	0.888	0.889	86.6	106.7	80	97.9	91.7	97.8	112.5	100.1	103.3	104.5	101.5	94.4	94.4	106.2	1	1	1	1	1	1	1	1	1	1	1
High	[R].KPIDYTVLDDVGHGVK.[WH]	3xTMT6plex [N-Term; K1; K16]		2.8219e-09	0	1	3	4	Q8IZP0	Q8IZP0 [139-154]	0	2443.42	1.338	1.102	1.035	0.875	0.997	0.916	0.985	0.926	1.154	1.126	1.177	1.023	124.7	102.7	96.4	81.5	93.2	97.3	89.4	96.1	90.3	112.6	109.8	114.8	99.8	97.5	3	3	3	3	3	1	1	1	1	1	1
High	[K].NGIHDLDNISFPK.[Q]	2xTMT6plex [N-Term; K13]		3.76958e-07	0	1	2	2	P49721	P49721 [186-198]	0	1928.06	1.04	0.836	0.717	0.734	0.727	0.659	0.706	0.702	0.841	0.683	0.711	0.605	127.6	102.6	88	90.1	122.7	98.9	89.8	96.2	95.6	114.5	92.9	96.8	82.4	136.2	1	1	1	1	1	1	1	1	1	1	1
High	[K].KEDIYAVEIVGGATR.[I]	2xTMT6plex [N-Term; K1]		2.04948e-09	0	1	3	2	P34932	P34932 [332-346]	1	2079.19	0.917	0.983	0.742	0.985	0.79	0.767	0.943	0.845	1.006	0.929	1.104	0.866	96.9	103.9	78.4	104	105.6	85.2	82.8	101.8	91.1	108.5	100.2	119.1	93.5	107.9	1	1	1	1	1	1	1	1	1	1	1
High	[R].AQQEDALAQQAFEEAR.[R]	1xTMT6plex [N-Term]		2.8058e-10	0	1	3	2	Q13951	Q13951 [132-147]	0	2034.01	1.23	0.896	1.006	0.81									120.8	88	98.7	79.5	98.2										2	2	2	2	2
High	[K].SIEIPRPVDGVEVPGCGK.[I]	2xTMT6plex [N-Term; K18]; 1xCarbamidomethyl [C16]		9.94517e-10	0	1	2	6	P26368	P26368 [414-431]	0	2367.31	0.763	0.741	1.311	0.785	0.818	0.702	0.737	0.699	0.929	1.071	1.054	0.894	89	86.4	152.8	91.5	116.6	91.8	78.8	82.7	78.5	104.3	120.3	118.4	100.4	112.3	3	3	3	3	3	3	3	3	3	3	3
High	[R].GADDAMESSKPGPVQVVLVQK.[D]	3xTMT6plex [N-Term; K10; K21]		6.22139e-13	0	1	2	6	Q6DD88	Q6DD88 [14-34]	0	2842.6	1.289	0.595	1.011	1.071	1.033	1.096	1.29	1.125	1.152	1.236	1.194	1.036	124.6	57.5	97.8	103.5	96.7	92.7	98.3	115.7	100.9	103.3	110.8	107	92.9	89.7	2	2	2	2	2	4	4	4	4	4	4
High	[K].LAQQQAALLMQQEER.[A]	1xTMT6plex [N-Term]		3.12824e-08	0	2	5	3	E9PJ04; Q13435	E9PJ04 [149-163]; Q13435 [149-163]	0	1986.06	0.923	0.873	0.723	1.019	1.064	0.866	0.9	0.925	0.941	1.051	0.807	1.025	76.9	72.7	60.2	84.9	83.3	111.3	90.6	94.1	96.8	98.4	109.9	84.4	107.2	104.6	2	2	2	2	2	1	1	1	1	1	1
High	[R].AVFGELPSGGGTVEK.[F]	2xTMT6plex [N-Term; K15]		3.25748e-07	0	1	2	5	Q96C23	Q96C23 [7-21]	0	1906.07	0.847	0.871	1.047	0.866	0.729	0.651	1.141	1.1	0.839	0.83	1.015	1.125	84	86.3	103.8	85.9	99.1	76.1	68	119.2	114.9	87.7	86.7	106	117.5	104.4	3	3	3	3	3	2	2	2	2	2	2
High	[R].VEELEMTEDIR.[L]	1xTMT6plex [N-Term]		9.90846e-07	0	1	1	3	Q92896	Q92896 [807-817]	0	1592.8	0.901	0.928	0.908	0.892	0.962	1.064	1.001	1.109	0.935	1.057	0.898	0.913	92.7	95.5	93.5	91.8	102.9	97.9	108.3	101.9	112.9	95.2	107.5	91.4	92.9	101.8	2	2	2	2	2	1	1	1	1	1	1
High	[R].ITDNMFCAGYKPDEGK.[R]	3xTMT6plex [N-Term; K11; K16]; 1xCarbamidomethyl [C7]		1.76096e-10	0	1	2	5	P00734	P00734 [544-559]	0	2533.3	0.915	1.247	0.936	0.902	1.269	0.794	0.993	1.124	0.842	1.485	0.598	0.698	90.8	123.7	92.9	89.4	99.2	131.6	82.3	103	116.5	87.3	154	62.1	72.4	103.7	2	2	2	2	2	3	3	3	3	3	3
High	[R].ALLGYADNQCK.[L]	2xTMT6plex [N-Term; K11]; 1xCarbamidomethyl [C10]		2.13153e-07	0	1	3	3	F6TLX2	F6TLX2 [377-387]	0	1710.92	1.067	0.986	1.163	0.938	1.215	1.094	1.145	1.087	0.997	0.918	1.041	1.108	119.1	110	129.7	104.7	111.6	115.8	104.3	109.1	103.7	95.1	87.6	99.2	105.6	95.3	1	1	1	1	1	2	2	2	2	2	2
High	[R].YLYHGNTNPELAFESAK.[I]	2xTMT6plex [N-Term; K17]		2.01621e-07	0	1	1	2	Q92621	Q92621 [902-918]	0	2412.26	0.988	0.66	0.908	0.867	0.996	0.951	0.709	0.718	0.857	0.914	1.146	0.804	88.9	59.4	81.7	78	90	110	105.1	78.3	79.3	94.6	101	126.5	88.8	110.4	1	1	1	1	1	1	1	1	1	1	1
High	[K].AHTMTDDVTFWK.[W]	2xTMT6plex [N-Term; K12]		1.35651e-07	0	1	3	4	A0A087WVQ6	A0A087WVQ6 [105-116]	0	1909.99	0.744	0.752	0.96	0.893	1.055	0.842	1.159	0.817	1.389	1.17	1.31	0.99	79.5	80.2	102.5	95.3	106.7	97.6	77.9	107.3	75.6	128.5	108.3	121.2	91.6	92.5	3	3	3	3	3	1	1	1	1	1	1
High	[K].QHIPLEEYAANLK.[S]	2xTMT6plex [N-Term; K13]		5.88949e-08	0	1	3	3	Q2TAA2	Q2TAA2 [100-112]	0	1984.13	0.939	1.336	0.874	1.43	1.017	1.037	0.931	1.079	1.026	0.929	0.933	1.036	74	105.2	68.9	112.7	78.8	100.5	102.5	92	106.6	101.4	91.8	92.1	102.3	98.8	2	2	2	2	2	1	1	1	1	1	1
High	[K].GDPIGGHINNYLLEK.[S]	2xTMT6plex [N-Term; K15]		1.50562e-07	0	1	4	5	O94832	O94832 [174-188]	0	2098.17	0.717	0.598	1.252	0.676	0.808	0.901	0.856	0.816	0.834	0.84	0.768	0.75	78.9	65.8	137.8	74.4	110	98.3	109.6	104.1	99.4	101.5	102.3	93.4	91.3	121.7	3	3	3	3	3	2	2	2	2	2	2
High	[K].LIRDEGLAVMDK.[A]	2xTMT6plex [N-Term; K12]		3.15007e-08	0	1	1	4	Q12797	Q12797 [596-607]	1	1818.06	1.248	1.066	0.889	1.438	1.178	1.447	1.255	1.363	1.09	1.224	1.033	1.224	111.5	95.2	79.4	128.4	89.3	97.6	120	104	113	90.3	101.4	85.6	101.5	82.9	2	2	2	2	2	2	2	2	2	2	2
High	[K].AMGAAQVVVTDLSATR.[L]	1xTMT6plex [N-Term]; 1xOxidation [M2]		1.51986e-09	0	1	2	10	Q00796	Q00796 [194-209]	0	1834.99	0.667	1.01	0.68	1.272	1.063	1.029	0.852	1.3	0.887	1.289	0.877	1.018	58.6	88.7	59.7	111.8	87.9	102.5	99.2	82.2	125.3	85.6	124.3	84.6	98.1	96.4	5	5	5	5	5	5	5	5	5	5	5
High	[K].AMGAAQVVVTDLSATR.[L]	1xTMT6plex [N-Term]		1.00392e-11	0	1	2	14	Q00796	Q00796 [194-209]	0	1818.99	0.632	0.898	0.902	1.176	1.276	1.228	1.164	1.296	0.938	1.062	0.9	1.421	56.2	79.9	80.3	104.6	89	111.9	107.8	102.1	113.7	82.3	93.2	79	124.7	87.7	7	7	7	7	7	7	7	7	7	7	7
High	[R].QEPSQGTTTYAVTSILR.[V]	1xTMT6plex [N-Term]		1.84196e-07	0	1	1	4	P01877	P01877 [270-286]	0	2081.11	0.574	0.742	0.634	0.925	0.962	0.975	0.727	0.814	1.5	1.229	0.662	0.807	69.2	89.4	76.4	111.5	120.6	102.2	103.6	77.2	86.4	159.4	130.6	70.3	85.7	106.2	1	1	1	1	1	3	3	3	3	3	3
High	[K].LKETEPVEAYVIQK.[E]	3xTMT6plex [N-Term; K2; K14]		3.49633e-08	0	1	1	1	P46821	P46821 [867-880]	1	2334.39	1.012	0.883	0.828	1.13									90.6	79	74.1	101.2	89.6										1	1	1	1	1
High	[K].MSSVFEDQNAATHLIR.[H]	1xTMT6plex [N-Term]		4.80813e-07	0	1	1	1	Q9P0J1	Q9P0J1 [469-484]	0	2048.04	0.785	0.798	0.846	1.014									89	90.4	95.8	114.8	113.3										1	1	1	1	1
High	[K].IEGTPLETIQK.[K]	2xTMT6plex [N-Term; K11]		5.48715e-07	0	1	2	7	O43676	O43676 [24-34]	0	1687	1.344	1.02	0.564	1.018	0.891	0.934	0.922	1.001	0.835	0.949	0.763	0.86	130.9	99.3	54.9	99.1	97.4	98.8	103.5	102.1	110.9	92.5	105.1	84.6	95.3	110.8	3	3	3	3	3	4	4	4	4	4	4
High	[K].EPTQAVVEEQVLDKEEPLPEEQR.[Q]	2xTMT6plex [N-Term; K14]		6.19846e-10	0	1	8	2	O43491	O43491 [101-123]	1	3150.66	0.951	0.877	0.668	0.985									85.7	79.1	60.2	88.8	90.1										2	2	2	2	2
High	[K].SPFEVQVGPEAGMQK.[V]	2xTMT6plex [N-Term; K15]		1.88542e-09	0	1	2	6	O75369	O75369 [537-551]	0	2062.1	0.943	0.824	1.051	0.879	0.999	0.963	1.09	1.051	1.137	1.195	1.269	1.161	97.2	85	108.3	90.6	103.1	92.8	89.5	101.2	97.6	105.6	111	117.8	107.8	92.9	3	3	3	3	3	3	3	3	3	3	3
High	[R].VALVNDSLSDVTSTTSSR.[V]	1xTMT6plex [N-Term]		1.10248e-08	0	1	1	2	Q7Z2W4	Q7Z2W4 [486-503]	0	2081.09	1.026	0.981	1.294	0.874	1.451	1.383	1.026	1.077	0.913	1.029	0.991	1.03	90	86	113.5	76.7	87.7	132.5	126.3	93.7	98.3	83.4	94	90.5	94.1	91.3	1	1	1	1	1	1	1	1	1	1	1
High	[K].SSNLIILEEHLK.[N]	2xTMT6plex [N-Term; K12]		5.93789e-09	0	1	1	5	P08603	P08603 [755-766]	0	1854.11	0.833	1.271	0.76	0.935	0.753	0.599	0.715	0.842	0.693	0.895	0.78	0.616	83.4	127.2	76.1	93.6	100.1	98.4	78.2	93.4	110	90.6	117	101.9	80.5	130.7	2	2	2	2	2	3	3	3	3	3	3
High	[R].GLGHQVATDALVAMEK.[A]	2xTMT6plex [N-Term; K16]		2.06887e-11	0	1	1	6	Q9Y3I0	Q9Y3I0 [264-279]	0	2098.17	1.101	0.772	1.009	0.748	0.78	0.825	0.855	0.786	0.988	0.906	1.009	0.942	118.4	83	108.6	80.5	107.6	87.4	92.3	95.7	88	110.6	101.5	113	105.4	111.9	3	3	3	3	3	3	3	3	3	3	3
High	[R].GSTGFGQDSILSLPGNVGHQDVK.[D]	2xTMT6plex [N-Term; K23]		3.82873e-14	0	1	2	5	C9JIF9	C9JIF9 [539-561]	0	2771.47	0.773	0.924	0.759	0.962	0.976	1.102	0.932	1.153	0.725	0.793	0.749	1.066	67.8	81	66.5	84.3	87.7	105.4	119	100.6	124.5	78.4	85.7	80.9	115.2	108	3	3	3	3	3	2	2	2	2	2	2
High	[K].EAPCVLIYIPDGHTK.[E]	2xTMT6plex [N-Term; K15]; 1xCarbamidomethyl [C4]		1.31339e-09	0	1	2	5	P07814	P07814 [694-708]	0	2171.19	0.927	0.834	1.052	1.063	0.88	0.917	1.043	0.949	1.076	1.201	1.279	1.005	91.4	82.2	103.7	104.8	98.6	83.6	87.1	99.1	90.2	102.3	114.2	121.6	95.5	95	2	2	2	2	2	3	3	3	3	3	3
High	[K].GNKEPNPMVQLSIQDVTQESK.[A]	3xTMT6plex [N-Term; K3; K21]		1.42767e-09	0	1	1	1	Q9BSJ8	Q9BSJ8 [495-515]	1	3029.65	1.023	0.73	0.784	0.87									80	57.1	61.4	68.1	78.2										1	1	1	1	1
High	[K].KAESFAQEMFIEQNK.[L]	3xTMT6plex [N-Term; K1; K15]		8.96023e-10	0	1	1	2	A0MZ66	A0MZ66 [230-244]	1	2487.35	1.044	0.8	1.035	0.961	0.849	0.766	0.954	0.806	0.932	0.844	0.95	0.926	106.1	81.3	105.2	97.7	101.6	95.9	86.4	107.7	91	105.2	95.3	107.3	104.5	112.9	1	1	1	1	1	1	1	1	1	1	1
High	[R].APMVNPTLGVHEADLLK.[T]	2xTMT6plex [N-Term; K17]		2.01212e-11	0	1	3	6	Q13423	Q13423 [130-146]	0	2263.29	0.644	0.578	1.372	0.902	0.699	0.651	0.895	0.749	0.878	0.88	0.991	0.816	70.5	63.3	150.3	98.8	109.5	82.7	76.9	105.8	88.6	103.8	104	117.1	96.4	118.2	3	3	3	3	3	3	3	3	3	3	3
High	[R].LCYYIGATDDAATK.[I]	2xTMT6plex [N-Term; K14]; 1xCarbamidomethyl [C2]		2.47879e-11	0	1	2	8	A8K878	A8K878 [77-90]	0	2020.05	1.203	1.163	0.843	0.894	0.85	0.949	0.881	0.765	1.073	0.989	0.941	1.008	123.2	119.2	86.3	91.5	102.4	91.8	102.5	95.1	82.6	115.9	106.9	101.7	108.9	108	4	4	4	4	4	4	4	4	4	4	4
High	[R].GIVGVENVAELK.[K]	2xTMT6plex [N-Term; K12]		1.90947e-08	0	1	2	4	P06737	P06737 [18-29]	0	1686.02	0.942	0.917	0.837	0.973	0.876	0.848	1.055	1.018	0.909	0.853	1.052	0.844	99.7	97	88.6	102.9	105.8	92.4	89.5	111.3	107.4	95.9	90	111	89	105.5	2	2	2	2	2	2	2	2	2	2	2
High	[K].ADPQEAINCLMR.[A]	1xTMT6plex [N-Term]; 1xCarbamidomethyl [C9]		5.01295e-07	0	1	4	1	P54920	P54920 [95-106]	0	1646.82	1.039	0.703	0.866	0.874									116.8	78.9	97.3	98.2	112.4										1	1	1	1	1
High	[R].VLVEPDAGAGVAVMK.[F]	2xTMT6plex [N-Term; K15]		3.05746e-12	0	1	1	10	P42126	P42126 [47-61]	0	1914.11	0.632	0.689	1.837	0.679	0.707	0.739	0.816	0.829	0.858	0.93	1.293	0.742	74.2	80.9	215.8	79.8	117.5	80.2	83.8	92.6	94.1	97.3	105.5	146.7	84.2	113.5	4	4	4	4	4	6	6	6	6	6	6
High	[R].AFYVNVLNEEQR.[K]	1xTMT6plex [N-Term]		1.24792e-07	0	1	1	10	P04040	P04040 [445-456]	0	1710.9	0.694	1.195	0.781	1.126	1.098	0.924	1.019	1.6	1.094	1.37	0.776	0.755	70.2	121	79	114	101.2	101.5	85.4	94.1	147.8	101.1	126.6	71.7	69.7	92.4	5	5	5	5	5	5	5	5	5	5	5
High	[K].IILWDHDLNPER.[E]	1xTMT6plex [N-Term]		5.19668e-08	0	1	2	5	Q9HC35	Q9HC35 [533-544]	0	1749.95	0.98	1.018	1.057	0.784	0.718	0.69	0.861	0.877	0.979	0.903	0.956	0.779	97.9	101.7	105.6	78.4	99.9	84.6	81.2	101.4	103.3	115.3	106.3	112.6	91.7	117.8	2	2	2	2	2	3	3	3	3	3	3
High	[R].DDMIFEDCGDVPSEPK.[E]	2xTMT6plex [N-Term; K16]; 1xCarbamidomethyl [C8]		2.20246e-11	0	1	2	8	P05026	P05026 [119-134]	0	2312.08	0.792	0.87	1.052	0.936	1.187	1.215	1.26	1.241	0.979	1.147	0.858	1.163	85.7	94.2	114	101.3	108.3	106.7	109.2	113.2	111.5	88	103.1	77.1	104.5	89.9	4	4	4	4	4	4	4	4	4	4	4
High	[K].KVPDPVLEESFQQLQR.[T]	2xTMT6plex [N-Term; K1]		1.06004e-10	0	1	3	4	O60437	O60437 [940-955]	1	2371.34	0.769	0.683	1.583	0.709	0.869	0.979	0.767	0.905	0.92	0.842	1.221	0.797	82.1	72.9	168.9	75.6	106.7	91.6	103.2	80.9	95.4	97	88.8	128.7	84	105.4	2	2	2	2	2	2	2	2	2	2	2
High	[R].VNAGDQPGADLGPLITPQAK.[E]	2xTMT6plex [N-Term; K20]		4.8935e-10	0	1	2	3	Q02252	Q02252 [345-364]	0	2420.35	0.87	0.797	1.003	0.993	0.925	0.969	0.916	0.957	1.04	0.978	0.735	1.028	80.5	73.7	92.8	91.9	92.5	99.1	103.7	98.1	102.4	111.3	104.7	78.6	110	107.1	2	2	2	2	2	1	1	1	1	1	1
High	[K].IFVGGIKEDTEEYNLR.[D]	2xTMT6plex [N-Term; K7]		1.07092e-07	0	1	1	3	P51991	P51991 [128-143]	1	2341.28	3.396	1.523	1.399	1.086	0.923	1.163	1.245	1.168	1.511	1.852	1.8	1.378	212.8	95.5	87.6	68	62.7	68.4	86.2	92.3	86.6	112	137.3	133.4	102.2	74.1	2	2	2	2	2	1	1	1	1	1	1
High	[K].NLLTVTSSDEMMK.[S]	2xTMT6plex [N-Term; K13]		7.55518e-07	0	1	1	1	P78527	P78527 [869-881]	0	1927.03	1.038	0.614	1.158	0.765									110.8	65.6	123.6	81.7	106.7										1	1	1	1	1
High	[R].WDETPASQMGGSTPVLTPGK.[T]	2xTMT6plex [N-Term; K20]		1.29047e-06	0	1	1	3	O75533	O75533 [338-357]	0	2517.31	1.219	1.031	0.866	1.035	2.018	1.718	0.83	0.819	1.077	1.105	1.015	1.42	98.9	83.6	70.2	83.9	81.1	169.6	144.3	69.8	68.8	90.5	92.9	85.3	119.3	84	1	1	1	1	1	2	2	2	2	2	2
High	[R].LIEMTAEYACTR.[K]	1xTMT6plex [N-Term]; 1xCarbamidomethyl [C10]		1.29947e-06	0	1	2	1	Q9H845	Q9H845 [318-329]	0	1686.84	0.793	0.821	1.248	1.025									82.7	85.6	130.1	106.9	104.3										1	1	1	1	1
High	[K].IGGDAATTVNNSTPDFGFGGQK.[R]	2xTMT6plex [N-Term; K22]		2.62589e-07	0	1	3	2	A0A087WTP3	A0A087WTP3 [88-109]	0	2612.34	0.861	0.967	0.368	1.465	0.805	0.76	0.945	0.826	0.996	0.91	1.086	0.985	86.3	97	37	146.9	100.3	87.5	82.5	102.7	89.8	108.2	98.8	118	107	108.6	1	1	1	1	1	1	1	1	1	1	1
High	[K].VEDIIEAINTFPYR.[G]	1xTMT6plex [N-Term]		1.08458e-06	0	1	2	3	Q99715	Q99715 [500-513]	0	1909.03	0.651	0.715	1.467	0.9	0.749	0.796	0.656	0.788	0.647	0.539	1.169	0.819	67.2	73.8	151.3	92.9	103.1	89.3	94.9	78.2	93.9	77.1	64.3	139.3	97.6	119.2	2	2	2	2	2	1	1	1	1	1	1
High	[K].DKDFAIDIIK.[S]	3xTMT6plex [N-Term; K2; K10]		5.33665e-07	0	1	1	13	Q15181	Q15181 [212-221]	1	1865.14	1.387	1.146	1.032	0.942	0.808	0.79	0.93	0.756	1.158	0.888	1.274	0.93	138.9	114.7	103.3	94.3	100.1	85.4	83.5	98.3	79.9	122.4	93.9	134.6	98.3	105.7	6	6	6	6	6	7	7	7	7	7	7
High	[R].NSDSILEAIQK.[K]	2xTMT6plex [N-Term; K11]		1.17223e-07	0	1	2	6	E7EPT4	E7EPT4 [147-157]	0	1675.96	1.533	1.141	0.636	1.173	0.996	1.015	1.105	1.083	0.921	1.012	0.754	1.011	137.7	102.4	57.1	105.4	89.8	101	103	112.1	109.8	93.4	102.6	76.4	102.5	101.4	1	1	1	1	1	5	5	5	5	5	5
High	[K].GEDFYCVTCHETK.[F]	2xTMT6plex [N-Term; K13]; 2xCarbamidomethyl [C6; C9]		1.56272e-09	0	2	7	2	Q5JXI8; Q5JXI2	Q5JXI8 [145-157]; Q5JXI2 [161-173]	0	2103.99	0.604	0.868	0.381	1.348	0.82	0.644	0.835	0.695	0.63	0.559	0.444	1.136	79.3	113.9	50	177	131.3	109.8	86.2	111.8	93.1	84.3	74.8	59.4	152.1	133.9	1	1	1	1	1	1	1	1	1	1	1
High	[R].LAGGYENVPTVDIHMK.[Q]	2xTMT6plex [N-Term; K16]		9.25438e-08	0	1	1	1	O60568	O60568 [600-615]	0	2202.2	0.93	0.959	0.738	1.844									81.9	84.5	64.9	162.3	88										1	1	1	1	1
High	[K].LQLDNQYAVLENQK.[S]	2xTMT6plex [N-Term; K14]		8.44417e-07	0	1	2	1	Q9UKY7	Q9UKY7 [238-251]	0	2134.19	1.098	1.4	0.744	0.965									105	133.8	71.1	92.2	95.6										1	1	1	1	1
High	[R].KPLVLCGDLNVAHEEIDLR.[N]	2xTMT6plex [N-Term; K1]; 1xCarbamidomethyl [C6]		2.61204e-14	0	1	4	9	P27695	P27695 [203-221]	0	2649.48	1.258	0.944	0.967	0.852	0.751	0.824	0.829	0.758	1.021	1.01	1.005	0.868	111.7	83.8	85.9	75.7	88.8	83.6	91.8	92.3	84.5	113.8	112.5	112	96.7	111.4	4	4	4	4	4	5	5	5	5	5	5
High	[R].QLLDQVEQIQK.[E]	2xTMT6plex [N-Term; K11]		3.03869e-07	0	1	1	5	Q7Z7H5	Q7Z7H5 [162-172]	0	1800.06	1.054	0.766	1.367	0.795	1.169	1.091	0.982	1.001	0.856	0.943	1.033	1.17	109.2	79.4	141.7	82.4	103.7	115.8	108.1	97.3	99.2	84.8	93.4	102.3	115.9	99	3	3	3	3	3	2	2	2	2	2	2
High	[R].LIASYCNVGDIEGASK.[I]	2xTMT6plex [N-Term; K16]; 1xCarbamidomethyl [C6]		3.49203e-07	0	1	4	2	P42704	P42704 [203-218]	0	2155.15	0.814	0.496	1.399	0.735	0.748	0.729	0.911	0.685	0.909	0.964	1.647	0.908	98.4	60	169.2	89	121	80.3	78.3	97.8	73.5	97.6	103.5	176.8	97.5	107.4	1	1	1	1	1	1	1	1	1	1	1
High	[R].ALDFAVGEYNK.[A]	2xTMT6plex [N-Term; K11]		7.66097e-07	0	1	1	8	P01034	P01034 [52-62]	0	1684.93	0.952	1.283	1.014	1.414	2.047	2.534	0.864	0.929	1.126	0.785	1.022	0.615	97.1	131	103.5	144.3	102.1	173.5	214.8	73.2	78.7	95.4	66.5	86.6	52.1	84.8	4	4	4	4	4	4	4	4	4	4	4
High	[K].KISEIEDAAFLAR.[E]	2xTMT6plex [N-Term; K1]		1.14007e-07	0	1	2	1	O94905	O94905 [241-253]	1	1921.12	0.911	0.805	1.046	1.432									85.1	75.2	97.7	133.8	93.4										1	1	1	1	1
High	[R].KVETDHIVAAVGLEPNVELAK.[T]	3xTMT6plex [N-Term; K1; K21]		2.0901e-08	0	1	2	2	O95831	O95831 [388-408]	1	2919.71	0.823	0.719	1.424	0.724	0.751	0.851	0.803	0.792	1.043	1.03	1.296	0.841	95.6	83.5	165.3	84.1	116.1	78.4	88.7	83.8	82.6	108.8	107.5	135.2	87.8	104.3	1	1	1	1	1	1	1	1	1	1	1
High	[R].DQASQLLAGTEATLGHAK.[T]	2xTMT6plex [N-Term; K18]		1.04457e-15	0	1	1	3	O15230	O15230 [2259-2276]	0	2269.26	0.74	0.679	1.343	0.863	0.67	0.974	0.761	0.783	0.739	0.751	0.837	0.767	73.9	67.8	134.1	86.2	99.9	83.5	121.3	94.8	97.6	92.1	93.5	104.3	95.5	124.6	1	1	1	1	1	2	2	2	2	2	2
High	[R].EMEENFAVEAANYQDTIGR.[L]	1xTMT6plex [N-Term]; 1xOxidation [M2]		5.9452e-10	0	1	3	7	P08670	P08670 [346-364]	0	2432.12	0.915	0.888	0.721	0.952	0.921	0.892	0.944	1.057	0.918	1.019	0.875	0.859	68.8	66.7	54.2	71.6	75.1	97.9	94.8	100.4	112.4	97.6	108.4	93	91.3	106.3	4	4	4	4	4	3	3	3	3	3	3
High	[R].MADGVANVEHILK.[I]	2xTMT6plex [N-Term; K13]		3.87588e-07	0	1	2	1	Q9H0P0	Q9H0P0 [284-296]	0	1855.05	1.106	0.925	0.99	0.985									113.1	94.6	101.2	100.7	102.3										1	1	1	1	1
High	[K].LSLPQNETVADTTLTK.[A]	2xTMT6plex [N-Term; K16]		8.34813e-09	0	1	2	2	Q9HC35	Q9HC35 [868-883]	0	2189.24	0.953	0.834	1.126	0.813									98.8	86.4	116.7	84.3	103.7										2	2	2	2	2
High	[K].IADDKYNDTFWK.[E]	3xTMT6plex [N-Term; K5; K12]		1.5267e-07	0	1	1	10	P14625	P14625 [475-486]	1	2203.2	1.201	1.082	1.056	1.494	1.494	1.527	1.58	1.335	1.261	1.324	1.3	1.831	111.6	100.4	98.1	138.7	92.9	106.8	109.2	112.9	95.5	90.2	94.7	92.9	130.9	71.5	7	7	7	7	7	3	3	3	3	3	3
High	[K].VLQDMGLPTGAEGR.[D]	1xTMT6plex [N-Term]		3.56563e-07	0	1	1	5	Q12906	Q12906 [461-474]	0	1672.89	1.041	0.896	1.137	0.767	0.57	0.713	0.74	0.879	0.848	0.946	0.924	0.742	106.8	92	116.7	78.7	102.6	73.7	92.2	95.8	113.8	109.8	122.4	119.6	96	129.4	4	4	4	4	4	1	1	1	1	1	1
High	[K].ICGDIHGQYYDLLR.[L]	1xTMT6plex [N-Term]; 1xCarbamidomethyl [C2]		9.00055e-08	0	2	9	3	P62136; F8W0W8	P62136 [61-74]; F8W0W8 [70-83]	0	1951.99	1.039	0.911	0.862	0.86	0.765	0.782	0.842	0.821	0.995	1.049	1.022	0.872	102.8	90.2	85.3	85.1	99	85.7	87.6	94.4	92	111.6	117.6	114.6	97.8	112.1	2	2	2	2	2	1	1	1	1	1	1
High	[K].DIELVMSQANVSR.[A]	1xTMT6plex [N-Term]		8.52408e-09	0	1	5	7	E9PAV3	E9PAV3 [2043-2055]	0	1690.9	1.478	1.493	0.894	0.742	0.83	0.884	0.837	0.885	1.026	1.008	0.912	0.835	127	128.3	76.8	63.8	85.9	92.1	98	92.8	98.1	113.9	111.9	101.2	92.6	110.9	3	3	3	3	3	4	4	4	4	4	4
High	[K].CSTSSLLEACTFR.[R]	1xTMT6plex [N-Term]; 2xCarbamidomethyl [C1; C10]		1.73237e-08	0	1	1	10	P02787	P02787 [684-696]	0	1760.85	0.739	1.659	0.874	1.266	1.237	0.934	1.31	1.275	1.147	1.114	0.697	0.788	63.8	143.2	75.4	109.3	86.3	117.9	89	124.9	121.5	109.3	106.2	66.5	75.1	95.3	4	4	4	4	4	6	6	6	6	6	6
High	[K].VGSGDTNNFPYLEK.[T]	2xTMT6plex [N-Term; K14]		4.8935e-10	0	1	1	7	Q9NR45	Q9NR45 [132-145]	0	1999.05	1.137	0.987	1.062	0.872	0.848	0.78	1.057	0.913	1.087	0.899	1.102	1.042	109.1	94.7	101.9	83.7	95.9	87.7	80.7	109.4	94.4	112.4	93	113.9	107.8	103.4	3	3	3	3	3	4	4	4	4	4	4
High	[R].VSGGLEVLAEK.[C]	2xTMT6plex [N-Term; K11]		4.67625e-07	0	1	3	11	P39687	P39687 [76-86]	0	1559.94	1.68	1.463	0.911	0.818	0.784	0.771	0.94	0.791	1.124	0.934	0.933	0.905	160.7	139.9	87.1	78.3	95.7	88.3	86.8	105.9	89.1	126.5	105.2	105	101.9	112.6	6	6	6	6	6	5	5	5	5	5	5
High	[R].ISTLTIEEGNLDIQRPK.[R]	2xTMT6plex [N-Term; K17]		9.14908e-10	0	1	2	1	Q12972	Q12972 [177-193]	0	2385.38	1.12	0.944	0.835	0.901									107.7	90.8	80.3	86.7	96.1										1	1	1	1	1
High	[R].FVCNDDVYSGPLK.[F]	2xTMT6plex [N-Term; K13]; 1xCarbamidomethyl [C3]		9.51537e-08	0	1	1	3	P11717	P11717 [1040-1052]	0	1972.03	0.774	0.844	1.475	0.703	0.88	0.83	0.88	0.713	0.929	0.807	1.143	0.676	76	82.8	144.8	69	98.2	99.7	94	99.6	80.7	105.1	91.4	129.4	76.6	113.2	2	2	2	2	2	1	1	1	1	1	1
High	[K].EKENLSYDLVPLK.[N]	3xTMT6plex [N-Term; K2; K13]		3.19418e-08	0	1	3	1	Q92598	Q92598 [83-95]	1	2235.32	1.016	0.834	1.363	0.81									106.3	87.3	142.7	84.7	104.6										1	1	1	1	1
High	[R].GVIDMGNSLIER.[G]	1xTMT6plex [N-Term]		5.38051e-08	0	2	3	5	A0A0D9SF54; Q13813	A0A0D9SF54 [1593-1604]; Q13813 [1608-1619]	0	1532.83	0.925	0.725	0.829	0.908	0.893	0.933	1.23	1.136	1.076	1.057	0.955	1.018	108.4	85	97.2	106.4	117.2	86.7	90.6	119.4	110.2	104.4	102.6	92.7	98.8	97.1	2	2	2	2	2	3	3	3	3	3	3
High	[R].HQVEYLGLLENVR.[V]	1xTMT6plex [N-Term]		8.92716e-07	0	1	3	3	O94832	O94832 [608-620]	0	1799	0.802	1.016	0.803	0.874	0.792	0.865	0.875	1.048	0.863	1.073	0.784	0.843	73.1	92.7	73.2	79.7	91.2	86.5	94.4	95.5	114.5	94.2	117.2	85.7	92	109.2	2	2	2	2	2	1	1	1	1	1	1
High	[K].TKEVYELLDSPGK.[V]	3xTMT6plex [N-Term; K2; K13]		3.7221e-08	0	1	2	2	P22234	P22234 [18-30]	1	2166.26	1.626	1.562	0.868	1.275									123	118.2	65.7	96.5	75.7										2	2	2	2	2
High	[RK].KFDQLLAEEK.[ASNT]	3xTMT6plex [N-Term; K1; K10]		7.46005e-08	0	4	6	16	P35580; P35749; P35579; Q7Z406	P35580 [1452-1461]; P35749 [1452-1461]; P35579 [1445-1454]; Q7Z406 [1469-1478]	1	1908.14	1.014	0.618	2.307	0.592	0.575	0.71	0.809	0.676	0.621	0.647	0.485	0.555	96.4	58.7	219.4	56.3	95.1	85.7	105.8	120.5	100.8	92.5	96.5	72.2	82.7	149	10	10	10	10	10	6	6	6	6	6	6
High	[K].NAVHVNLFETPVEAQYVR.[L]	1xTMT6plex [N-Term]		1.67318e-08	0	1	5	4	Q08431	Q08431 [189-206]	0	2315.23	1.187	0.921	0.901	0.795	0.866	0.862	0.833	0.899	0.937	0.788	0.852	0.91	120.1	93.2	91.1	80.4	101.2	95.8	95.3	92.1	99.4	103.6	87.1	94.3	100.7	110.6	1	1	1	1	1	3	3	3	3	3	3
High	[R].SLGYAYVNFQQPADAER.[A]	1xTMT6plex [N-Term]		5.74915e-11	0	2	12	3	Q13310; P11940	Q13310 [51-67]; P11940 [51-67]	0	2158.08	0.881	0.982	0.8	1.19	1.052	1.076	0.864	0.879	1.011	0.994	1.008	1.021	79.4	88.5	72.1	107.3	90.1	107.4	109.9	88.3	89.8	103.2	101.5	103	104.3	102.1	1	1	1	1	1	2	2	2	2	2	2
High	[R].EMEENFAVEAANYQDTIGR.[L]	1xTMT6plex [N-Term]		4.02463e-15	0	1	3	69	P08670	P08670 [346-364]	0	2416.13	1.055	0.827	0.906	0.941	0.96	0.876	1.082	0.911	1.134	0.992	1.028	0.842	85.6	67.2	73.6	76.4	81.2	99	90.3	111.5	93.9	116.9	102.2	105.9	86.8	103.1	34	34	34	34	34	35	35	35	35	35	35
High	[K].GTFATLSELHCDKLHVDPENFR.[L]	2xTMT6plex [N-Term; K13]; 1xCarbamidomethyl [C11]		2.37751e-11	0	1	1	11	P68871	P68871 [84-105]	1	3044.57	1.175	1.617	0.643	1.627	1.926	1.229	1.049	2.161	1.313	2.121	0.891	1.024	80.9	111.3	44.3	112	68.9	131.2	83.7	71.5	147.2	89.4	144.5	60.7	69.7	68.1	3	3	3	3	3	8	8	8	8	8	8
High	[K].ILQDGGLQVVEK.[Q]	2xTMT6plex [N-Term; K12]		9.07452e-09	0	1	1	10	O43175	O43175 [22-33]	0	1757.06	0.835	0.802	1.266	1.08	0.869	0.781	0.913	0.803	0.95	0.883	0.715	1.06	83.4	80.2	126.6	108	100	97.9	88	102.9	90.5	107	99.5	80.6	119.5	112.7	4	4	4	4	4	6	6	6	6	6	6
High	[K].EVLEDFAEDGEK.[K]	2xTMT6plex [N-Term; K12]		9.25438e-08	0	1	7	4	E5KLJ5	E5KLJ5 [967-978]	0	1838.94	0.898	0.553	1.263	0.846	0.681	0.658	0.815	0.633	0.865	0.889	1.278	0.708	91.4	56.2	128.5	86.1	101.7	82.1	79.3	98.3	76.3	104.3	107.2	154.1	85.3	120.6	1	1	1	1	1	3	3	3	3	3	3
High	[K].TKENILEEFSK.[V]	3xTMT6plex [N-Term; K2; K11]		8.51359e-08	0	1	2	5	O43390	O43390 [258-268]	1	2025.18	1.872	0.767	1.455	0.647	0.845	0.875	0.842	0.964	0.924	1.097	1.07	0.904	168.2	69	130.8	58.2	89.9	89.7	92.9	89.4	102.3	98	116.4	113.6	96	106.1	3	3	3	3	3	2	2	2	2	2	2
High	[R].GLPWSCSADEVMR.[F]	1xTMT6plex [N-Term]; 1xCarbamidomethyl [C6]		4.28266e-09	0	1	1	4	P55795	P55795 [17-29]	0	1736.83	0.405	0.362	0.522	0.954	0.93	0.901	0.944	0.663	0.931	0.95	1.183	1.246	62.9	56.3	81.1	148.2	155.3	98.9	95.8	100.4	70.5	99	101.1	125.8	132.5	106.4	2	2	2	2	2	2	2	2	2	2	2
High	[K].AGQVFLEELGNHK.[A]	2xTMT6plex [N-Term; K13]		4.25823e-10	0	1	1	3	P09543	P09543 [205-217]	0	1900.07	0.761	0.892	0.775	1.259	1.384	1.173	1.001	1.041	0.978	1.121	1.027	1.209	78.4	91.8	79.8	129.6	102.9	126.7	107.4	91.6	95.3	89.5	102.6	94	110.6	91.5	2	2	2	2	2	1	1	1	1	1	1
High	[R].LVPGGGATEIELAK.[Q]	2xTMT6plex [N-Term; K14]		8.53458e-10	0	1	1	8	P50990	P50990 [408-421]	0	1813.08	1.178	0.903	1.099	0.85	0.79	0.721	0.828	0.713	1.016	1.031	1.074	0.827	122.9	94.3	114.7	88.7	104.4	89	81.1	93.2	80.3	114.4	116	120.9	93.1	112.6	4	4	4	4	4	4	4	4	4	4	4
High	[R].GLETSLAECTFTK.[R]	2xTMT6plex [N-Term; K13]; 1xCarbamidomethyl [C9]		2.28782e-08	0	1	4	3	E7ETH0	E7ETH0 [188-200]	0	1915.02	0.967	1.547	0.672	1.473	1.234	1.015	0.93	0.99	1.096	1.054	0.927	0.825	93.5	149.5	65	142.3	96.7	122.2	100.5	92.1	98	108.5	104.4	91.8	81.7	99	2	2	2	2	2	1	1	1	1	1	1
High	[R].VKPAPDETSFSEALLK.[R]	3xTMT6plex [N-Term; K2; K16]		3.69792e-14	0	1	4	12	Q12905	Q12905 [44-59]	0	2419.41	1.331	0.874	1.29	0.71	0.833	0.869	0.819	0.865	0.812	0.979	0.927	0.786	119.3	78.3	115.6	63.6	89.6	95.2	99.3	93.6	98.8	92.8	111.9	105.9	89.9	114.3	7	7	7	7	7	5	5	5	5	5	5
High	[R].TMAVLQIEAEK.[A]	2xTMT6plex [N-Term; K11]		2.89435e-07	0	1	3	4	H0Y886	H0Y886 [153-163]	0	1690.98	0.919	1.097	0.637	1.014	1.035	1.048	1.135	1.067	0.922	1.129	0.789	0.926	85.7	102.3	59.4	94.5	93.2	103.5	104.7	113.5	106.7	92.2	112.9	78.9	92.5	100	2	2	2	2	2	2	2	2	2	2	2
High	[K].ESLSSYWESAK.[T]	2xTMT6plex [N-Term; K11]		1.16267e-06	0	1	4	7	K7ER74	K7ER74 [119-129]	0	1744.92	1.287	2.753	0.279	1.019	1.236	1.148	1.375	2.398	0.645	1.063	0.522	0.632	109.5	234.1	23.7	86.7	85	104.6	97.1	116.3	202.9	54.6	90	44.2	53.5	84.6	4	4	4	4	4	3	3	3	3	3	3
High	[K].DVVTAAGDMLK.[D]	2xTMT6plex [N-Term; K11]		3.54092e-07	0	1	3	6	C9JIZ6	C9JIZ6 [68-78]	0	1577.9	1.465	1.283	0.706	0.805	0.562	0.858	0.988	0.796	1.151	0.912	0.901	0.735	140.1	122.7	67.4	77	95.6	63.6	97	111.7	90	130.1	103.1	101.8	83.1	113.1	4	4	4	4	4	2	2	2	2	2	2
High	[K].VTVTPIYTDGEGVSVSAPGK.[T]	2xTMT6plex [N-Term; K20]		5.29546e-12	0	1	2	6	Q05707	Q05707 [806-825]	0	2435.34	1.217	0.795	1.004	0.824	0.83	0.711	1.274	0.961	1.021	0.978	0.597	0.683	122	79.7	100.6	82.6	100.2	94.4	80.9	144.9	109.3	116.1	111.2	67.9	77.7	113.7	3	3	3	3	3	3	3	3	3	3	3
High	[R].FTDEEVDELYR.[E]	1xTMT6plex [N-Term]		2.10209e-07	0	1	3	9	J3QRS3	J3QRS3 [139-149]	0	1644.8	1.449	1.256	1.54	0.623	0.643	1.045	0.719	0.74	0.666	0.666	0.478	0.516	132.3	114.7	140.6	56.9	91.3	90.8	147.6	101.5	104.5	94.1	94.1	67.6	72.8	141.2	5	5	5	5	5	4	4	4	4	4	4
High	[R].LHLQGQTMQDPFGEK.[R]	2xTMT6plex [N-Term; K15]		6.71294e-07	0	1	1	1	Q9H832	Q9H832 [290-304]	0	2187.16	0.863	0.623	1.422	0.78									56	40.4	92.3	50.6	64.9										1	1	1	1	1
High	[K].HNELTGDNVGPLILK.[K]	2xTMT6plex [N-Term; K15]		1.8571e-08	0	1	2	2	Q8N5K1	Q8N5K1 [117-131]	0	2078.2	1.432	1.206	1.243	1.065									124.5	104.9	108.1	92.7	87										2	2	2	2	2
High	[K].VDAFCGGSIVNEK.[W]	2xTMT6plex [N-Term; K13]; 1xCarbamidomethyl [C5]		5.74208e-10	0	1	1	8	P00740	P00740 [248-260]	0	1853.98	0.714	0.693	0.901	1.355	1.436	1.734	1.729	2.263	0.687	0.875	0.638	1.276	52.2	50.7	65.9	99.1	73.1	109.4	132.2	131.8	172.5	52.4	66.7	48.6	97.3	76.2	4	4	4	4	4	4	4	4	4	4	4
High	[R].MLAIYDGFDGFAK.[G]	2xTMT6plex [N-Term; K13]		1.18331e-09	0	1	3	4	Q01813	Q01813 [443-455]	0	1906.02	0.847	0.89	1.554	0.942	1.075	1.089	1.054	1.066	0.995	0.973	1.144	0.906	100.6	105.8	184.7	112	118.8	103	104.4	101	102.2	95.4	93.3	109.6	86.9	95.8	2	2	2	2	2	2	2	2	2	2	2
High	[R].GACYGADHDLGR.[L]	1xTMT6plex [N-Term]; 1xCarbamidomethyl [C3]		7.84176e-09	0	1	2	5	Q6NUM9	Q6NUM9 [532-543]	0	1520.71	0.93	0.707	0.988	0.805	0.966	1.041	1.003	0.96	0.931	0.943	1.148	1.056	98.1	74.5	104.2	84.9	105.5	95.4	102.9	99.1	94.9	92	93.2	113.4	104.3	98.8	1	1	1	1	1	4	4	4	4	4	4
High	[K].EQQALQTVCLK.[G]	2xTMT6plex [N-Term; K11]; 1xCarbamidomethyl [C9]		2.48382e-07	0	1	2	7	P05452	P05452 [63-73]	0	1776.01	1.037	0.889	1.025	0.985	1.103	1.282	1.292	1.113	0.746	0.636	0.676	0.732	69.6	59.7	68.8	66.1	67.1	116.5	135.3	136.5	117.5	78.7	67.1	71.3	77.3	105.6	4	4	4	4	4	3	3	3	3	3	3
High	[K].DIVHSGLAYTMER.[S]	1xTMT6plex [N-Term]		3.40463e-09	0	1	1	6	P00367	P00367 [504-516]	0	1720.89	0.955	0.838	1.253	0.861	0.812	0.883	0.731	0.943	0.978	1.083	1.31	0.768	98.5	86.5	129.4	88.8	103.2	84.7	92.1	76.3	98.4	102	113	136.7	80.2	104.3	3	3	3	3	3	3	3	3	3	3	3
High	[R].LYKEELEQTYHAK.[L]	3xTMT6plex [N-Term; K3; K13]		1.9189e-12	0	1	3	9	P20700	P20700 [259-271]	1	2339.32	2.078	0.576	1.279	0.416	0.446	0.457	0.513	0.39	1.077	1.27	1.372	0.763	208.9	57.9	128.6	41.8	100.5	55.6	57	64	48.6	134.2	158.2	170.9	95.1	124.6	5	5	5	5	5	4	4	4	4	4	4
High	[K].SQGQDVTSSVYFMK.[Q]	2xTMT6plex [N-Term; K14]		5.31929e-10	0	1	3	5	P15374	P15374 [75-88]	0	2035.06	0.954	1.059	0.866	1.144	1.274	1.029	1.25	1.391	1.037	1.175	1.021	1.294	93.7	103.9	85	112.3	98.1	109.1	88.1	107	119.1	88.8	100.6	87.4	110.9	85.6	2	2	2	2	2	3	3	3	3	3	3
High	[K].STNPGISIGDVAK.[K]	2xTMT6plex [N-Term; K13]		2.47574e-10	0	1	4	7	O15347	O15347 [113-125]	0	1716.99	1.179	1.065	1.046	1.015	0.893	0.999	0.832	0.826	0.897	1.002	0.864	0.909	105.3	95.1	93.4	90.6	89.3	99.4	111.1	92.6	91.9	99.8	111.5	96.1	101.1	111.2	4	4	4	4	4	3	3	3	3	3	3
High	[K].WYVDGVEVHNAK.[T]	2xTMT6plex [N-Term; K12]		6.72951e-09	0	1	1	9	P01860	P01860 [207-218]	0	1875.02	1.055	1.792	0.671	1.041	0.591	0.533	0.791	0.856	1.195	1.155	1.241	0.773	107.7	182.9	68.5	106.3	102.1	64.8	58.5	86.8	93.9	131.1	126.7	136.1	84.8	109.7	5	5	5	5	5	4	4	4	4	4	4
High	[R].AFVDNCLQLHEAK.[R]	2xTMT6plex [N-Term; K13]; 1xCarbamidomethyl [C6]		9.08569e-10	0	1	1	3	P28330	P28330 [346-358]	0	2003.08	0.699	0.764	2.055	0.712	1.092	0.958	0.967	0.989	1.055	1.05	0.38	0.415	64	69.9	188.1	65.2	91.5	125.1	109.8	110.8	113.3	120.9	120.3	43.5	47.6	114.6	2	2	2	2	2	1	1	1	1	1	1
High	[R].SGEWTEDEVLR.[R]	1xTMT6plex [N-Term]		9.11532e-07	0	1	2	4	K7EL21	K7EL21 [218-228]	0	1549.77	0.59	0.864	0.736	1.319	1.286	1.374	1.349	1.371	0.814	0.675	1.065	1.068	68.1	99.6	84.9	152.1	115.3	114.3	122.1	119.8	121.8	72.3	60	94.6	94.9	88.9	2	2	2	2	2	2	2	2	2	2	2
High	[K].SGPGAYESGIMVSK.[A]	2xTMT6plex [N-Term; K14]		4.37293e-09	0	1	1	3	P54289	P54289 [783-796]	0	1840.99	0.725	0.977	0.529	0.964	1.788	1.859	1.115	0.97	1.013	0.812	0.74	1.383	87.8	118.4	64.1	116.8	121.2	157.5	163.7	98.1	85.4	89.2	71.5	65.2	121.8	88.1	2	2	2	2	2	1	1	1	1	1	1
High	[K].LKGEATVSFDDPPSAK.[A]	3xTMT6plex [N-Term; K2; K16]		3.58323e-11	0	1	2	10	H3BPE7	H3BPE7 [334-349]	1	2349.33	1.321	1.085	1.247	0.566	0.626	0.705	0.772	0.851	1.031	1.079	0.987	1.003	126.4	103.8	119.3	54.2	95.7	69	77.7	85.1	93.7	113.6	118.8	108.7	110.5	110.2	5	5	5	5	5	5	5	5	5	5	5
High	[K].NEFIPTNFEILPLEK.[E]	2xTMT6plex [N-Term; K15]		1.8292e-07	0	1	1	2	P14735	P14735 [528-542]	0	2262.28	0.828	0.979	1.152	0.992	0.723	0.754	0.917	0.876	1.061	0.875	1.049	0.91	77.2	91.2	107.3	92.4	93.1	79.4	82.8	100.7	96.2	116.5	96.1	115.1	99.9	109.8	1	1	1	1	1	1	1	1	1	1	1
High	[R].NIVSDCSAFVK.[A]	2xTMT6plex [N-Term; K11]; 1xCarbamidomethyl [C6]		3.23491e-07	0	1	5	1	P33121	P33121 [292-302]	0	1697.93	0.753	0.576	1.555	1.067									87.1	66.7	180	123.4	115.7										1	1	1	1	1
High	[K].TAPYVVTGSVDQTVK.[V]	2xTMT6plex [N-Term; K15]		1.07972e-08	0	1	2	5	P43034	P43034 [391-405]	0	2023.15	0.852	0.93	0.955	1.034	0.972	0.909	0.909	0.979	0.871	0.905	0.841	0.838	86.2	94.1	96.6	104.6	101.2	105.4	98.5	98.5	106.1	94.4	98.1	91.1	90.9	108.4	4	4	4	4	4	1	1	1	1	1	1
High	[R].TGQQLTSDQLPIK.[E]	2xTMT6plex [N-Term; K13]		2.34944e-07	0	1	3	1	D3YTG3	D3YTG3 [1726-1738]	0	1887.1	0.91	0.915	0.599	1.068									89	89.5	58.6	104.4	97.8										1	1	1	1	1
High	[K].VDINTEDLEDGTCR.[V]	1xTMT6plex [N-Term]; 1xCarbamidomethyl [C13]		1.00596e-07	0	1	4	1	P21333	P21333 [2090-2103]	0	1865.87	0.834	0.85	1.094	1.201									53.5	54.5	70.2	77	64.2										1	1	1	1	1
High	[K].IMGNLGAADIDHK.[L]	2xTMT6plex [N-Term; K13]		1.37102e-10	0	1	1	5	O75533	O75533 [875-887]	0	1813	1.094	0.705	1.222	0.738	0.643	0.671	0.704	0.571	0.923	0.873	0.89	0.66	101.4	65.3	113.2	68.3	92.7	82.3	85.8	89.9	73	118	111.6	113.8	84.4	127.8	2	2	2	2	2	3	3	3	3	3	3
High	[K].LQVWDTAGQER.[F]	1xTMT6plex [N-Term]		5.84147e-07	0	1	1	5	P51153	P51153 [59-69]	0	1531.81	0.996	0.934	0.864	1.046	0.94	0.9	1.105	0.993	1.14	1.134	1.113	1.125	92.4	86.7	80.2	97.1	92.8	89.9	86.1	105.7	95	109	108.5	106.5	107.6	95.6	3	3	3	3	3	2	2	2	2	2	2
High	[R].DADDAVYELDGK.[E]	2xTMT6plex [N-Term; K12]		2.76025e-08	0	1	4	4	Q13243	Q13243 [49-60]	0	1768.9	0.787	0.726	1.263	0.574									72.9	67.3	117.1	53.2	92.7										4	4	4	4	4
High	[K].GVNTGAVGSYIYDR.[D]	1xTMT6plex [N-Term]		7.20517e-08	0	1	3	2	P52943	P52943 [187-200]	0	1700.88	0.799	0.978	0.341	0.836									82.2	100.7	35.1	86	102.9										2	2	2	2	2
High	[R].QNQFYDTQVIK.[Q]	2xTMT6plex [N-Term; K11]		3.95757e-07	0	1	7	2	Q9BUJ2	Q9BUJ2 [107-117]	0	1842.02	1.458	1.05	0.888	0.83									121.3	87.4	73.9	69.1	83.2										2	2	2	2	2
High	[R].KVVLEAPDETTLK.[E]	3xTMT6plex [N-Term; K1; K13]		4.58537e-08	0	1	1	3	Q6GMV3	Q6GMV3 [80-92]	1	2130.3	0.942	1.08	0.723	1.23	1.081	1.142	1.363	1.414	1.052	0.977	0.9	1.323	88	100.9	67.6	114.9	93.4	95.9	101.3	120.9	125.5	93.3	86.6	79.8	117.3	88.7	2	2	2	2	2	1	1	1	1	1	1
High	[R].IETMLGDVAVAVHPK.[D]	2xTMT6plex [N-Term; K15]		8.7969e-12	0	1	2	6	P26640	P26640 [538-552]	0	2038.18	0.917	0.853	1.07	0.835	0.797	0.772	0.886	0.91	0.944	0.938	1.089	0.792	69.7	64.8	81.3	63.4	76	87.6	84.9	97.5	100.1	103.9	103.2	119.8	87.1	110	3	3	3	3	3	3	3	3	3	3	3
High	[R].DQCQVDSQCPGQMK.[C]	2xTMT6plex [N-Term; K14]; 1xOxidation [M13]; 2xCarbamidomethyl [C3; C9]		4.33729e-08	0	1	1	11	Q14508	Q14508 [95-108]	0	2155	0.821	1.012	0.625	1.404	1.42	1.503	1.098	1.217	0.853	0.891	0.877	1.341	58.3	72	44.4	99.8	71.1	127.4	134.8	98.5	109.2	76.5	79.9	78.7	120.3	89.7	5	5	5	5	5	6	6	6	6	6	6
High	[R].EHGLIFMETSAK.[T]	2xTMT6plex [N-Term; K12]		5.64189e-07	0	2	3	8	Q8WUD1; P61019	Q8WUD1 [140-151]; P61019 [140-151]	0	1821	1.022	0.936	1.091	0.952	1.003	0.9	1.064	1.065	1.003	1.044	0.973	0.902	103.8	95.1	110.8	96.7	101.5	100.5	90.2	106.6	106.7	100.5	104.6	97.5	90.4	100.2	4	4	4	4	4	4	4	4	4	4	4
High	[R].AYGPGIEPTGNMVK.[K]	2xTMT6plex [N-Term; K14]		1.77106e-09	0	1	5	7	P21333	P21333 [286-299]	0	1892.04	1.207	1	1.196	1.258	0.795	0.607	1.181	0.787	1.281	1.02	1.511	0.868	94.8	78.6	93.9	98.8	78.5	79.6	60.7	118.3	78.9	128.2	102.1	151.3	87	100.1	4	4	4	4	4	3	3	3	3	3	3
High	[K].MNLASEPQEVLHIGSAHNR.[S]	1xTMT6plex [N-Term]		4.85362e-09	0	1	1	2	O00151	O00151 [104-122]	0	2332.2	0.791	0.924	0.633	1.348	1.109	1.191	0.842	0.906	0.789	0.762	0.772	1.099	58.1	67.9	46.5	99	73.5	119.9	128.7	91	97.9	85.4	82.4	83.5	118.8	108.1	1	1	1	1	1	1	1	1	1	1	1
High	[K].GTFAQLSELHCDK.[L]	2xTMT6plex [N-Term; K13]; 1xCarbamidomethyl [C11]		3.52506e-09	0	1	3	6	P69892	P69892 [84-96]	0	1964.03	0.231	0.82	0.136	0.512	0.311	0.282	0.341	0.623	1.884	3.971	0.313	0.418	37.1	132.1	21.8	82.6	161.1	33.9	30.7	37.1	67.8	205.2	432.4	34.1	45.5	108.9	3	3	3	3	3	3	3	3	3	3	3
High	[K].THMVVANTMEDFQK.[I]	2xTMT6plex [N-Term; K14]		7.61729e-08	0	1	1	5	P07814	P07814 [1422-1435]	0	2109.09	0.97	0.77	1.167	0.922	0.923	0.918	1.027	0.99	1.172	1.135	1.23	0.989	86.8	68.9	104.5	82.6	89.6	88.5	88	98.5	94.9	112.3	108.8	117.9	94.8	95.9	3	3	3	3	3	2	2	2	2	2	2
High	[R].TSMCSIQSAPPEPATLK.[G]	2xTMT6plex [N-Term; K17]; 1xCarbamidomethyl [C4]		3.61556e-07	0	2	13	2	A0A0C4DGB5; E7EVY3	A0A0C4DGB5 [456-472]; E7EVY3 [396-412]	0	2276.2	1.032	1.417	0.683	1.221									67.7	93	44.8	80.1	65.6										2	2	2	2	2
High	[R].DQCQVDSQCPGQMK.[C]	2xTMT6plex [N-Term; K14]; 2xCarbamidomethyl [C3; C9]		3.74807e-08	0	1	1	11	Q14508	Q14508 [95-108]	0	2139	0.785	1.203	0.635	1.626	1.891	1.86	1.337	1.524	0.917	0.857	0.87	1.996	68.6	105	55.4	142	87.3	140.1	137.9	99.1	113	68	63.5	64.5	147.9	74.1	5	5	5	5	5	6	6	6	6	6	6
High	[K].CLDVDECETEVCPGENK.[Q]	2xTMT6plex [N-Term; K17]; 3xCarbamidomethyl [C1; C7; C12]		2.90148e-09	0	1	1	2	Q96HD1	Q96HD1 [303-319]	0	2512.14	0.766	0.949	0.852	0.987	1.227	1.138	0.976	0.892	0.916	0.964	0.801	0.979	55	68.1	61.1	70.8	71.7	125.6	116.5	99.9	91.3	93.7	98.7	81.9	100.2	102.4	1	1	1	1	1	1	1	1	1	1	1
High	[R].YDYEEVEAEGANK.[M]	2xTMT6plex [N-Term; K13]		9.21292e-10	0	1	1	5	P36871	P36871 [428-440]	0	1974.97	0.889	0.89	0.968	1.216	0.976	0.857	1.064	0.957	0.906	0.782	0.911	0.888	84.3	84.4	91.8	115.4	94.9	106.9	93.8	116.5	104.8	99.2	85.6	99.8	97.3	109.5	3	3	3	3	3	2	2	2	2	2	2
High	[R].VQNMALYADVGGK.[Q]	2xTMT6plex [N-Term; K13]		2.10728e-09	0	1	1	6	P51571	P51571 [61-73]	0	1824.01	1.181	1.075	0.863	0.806	0.734	0.859	0.928	0.853	1.175	1.151	1.13	1.043	130.2	118.5	95.1	88.9	110.2	75.3	88.1	95.2	87.5	120.5	118	115.9	107	102.6	3	3	3	3	3	3	3	3	3	3	3
High	[R].DPEEIEKEEQAAAEK.[A]	3xTMT6plex [N-Term; K7; K15]		2.0901e-08	0	1	3	8	A0A0C4DG17	A0A0C4DG17 [211-225]	1	2403.29	1.003	0.846	1.134	0.503	0.59	0.549	0.622	0.574	0.738	0.749	0.857	0.647	135.7	114.4	153.4	68	135.3	85.1	79.3	89.9	82.9	106.5	108.1	123.8	93.4	144.4	4	4	4	4	4	4	4	4	4	4	4
High	[R].LSTANDEIVEVLLSK.[H]	2xTMT6plex [N-Term; K15]		3.3031e-07	0	1	2	1	Q96DM3	Q96DM3 [558-572]	0	2089.22	0.888	0.747	0.869	0.821									75.8	63.7	74.1	70	85.3										1	1	1	1	1
High	[R].MVQVHELSCEGISK.[S]	2xTMT6plex [N-Term; K14]; 1xCarbamidomethyl [C9]		3.40044e-08	0	1	2	2	Q15437	Q15437 [172-185]	0	2075.1	0.845	0.646	0.762	0.871	0.874	0.892	0.888	0.773	0.916	0.897	0.881	1.142	111.3	85.1	100.4	114.7	131.7	90.7	92.5	92.1	80.2	95	93.1	91.5	118.5	103.8	1	1	1	1	1	1	1	1	1	1	1
High	[K].KETESEAEDNLDDLEK.[H]	3xTMT6plex [N-Term; K1; K16]		1.92991e-11	0	1	2	1	A9Z1X7	A9Z1X7 [879-894]	1	2552.32	0.952	0.622	1.721	0.492									116.8	76.4	211.2	60.4	122.7										1	1	1	1	1
High	[R].ALQPLEEGEDEEK.[V]	2xTMT6plex [N-Term; K13]		4.31254e-09	0	1	1	5	Q14764	Q14764 [336-348]	0	1945.02	1.127	0.809	1.396	0.569	0.891	0.839	0.691	0.588	1.083	0.874	1.594	0.686	135.2	97	167.4	68.3	119.9	95.6	89.9	74.1	63	116.1	93.8	170.9	73.6	107.2	2	2	2	2	2	3	3	3	3	3	3
High	[R].SVIDPVPAPVGDSHVDGAAK.[S]	2xTMT6plex [N-Term; K20]		3.92703e-12	0	1	1	2	Q13177	Q13177 [197-216]	0	2389.31	1.341	1.305	0.77	1.088	0.871	1.122	0.976	0.991	1.281	1.222	1.284	1.025	126.7	123.3	72.8	102.8	94.5	79	101.8	88.6	89.9	116.2	110.9	116.5	93	90.7	1	1	1	1	1	1	1	1	1	1	1
High	[K].AQQEFATGVMSNK.[T]	2xTMT6plex [N-Term; K13]		5.93058e-08	0	1	3	3	O15126	O15126 [299-311]	0	1868.99	1.112	0.779	1.022	0.927	1.071	1.193	0.971	1.023	0.869	0.887	0.917	0.912	117.2	82.2	107.8	97.7	105.4	107.4	119.7	97.3	102.6	87.1	88.9	92	91.4	100.3	1	1	1	1	1	2	2	2	2	2	2
High	[K].ILNNSGLPITSAIDLEDAAK.[K]	2xTMT6plex [N-Term; K20]		4.0098e-12	0	1	2	8	Q96I99	Q96I99 [404-423]	0	2513.42	0.787	0.608	1.596	0.751	0.723	0.733	0.733	0.72	0.817	0.815	1.037	0.834	69.7	53.9	141.5	66.6	88.6	87.5	88.7	88.7	87.1	98.9	98.6	125.6	100.9	121	4	4	4	4	4	4	4	4	4	4	4
High	[K].LGETYKDHENIVIAK.[M]	3xTMT6plex [N-Term; K6; K15]		6.36542e-09	0	1	3	10	P07237	P07237 [410-424]	1	2417.4	1.331	1.21	1.234	1.113	0.934	0.994	1.19	1.055	1.243	1.147	1.309	1.26	130.7	118.8	121.2	109.3	98.2	83	88.3	105.7	93.8	110.5	101.9	116.3	111.9	88.9	3	3	3	3	3	7	7	7	7	7	7
High	[K].GTINFLHADCDK.[F]	2xTMT6plex [N-Term; K12]; 1xCarbamidomethyl [C10]		3.39625e-07	0	1	1	5	Q9BS26	Q9BS26 [292-303]	0	1848.97	0.963	1.036	1.07	0.853	0.792	0.802	0.851	0.722	0.949	0.898	1.019	0.842	105.8	113.9	117.6	93.7	109.9	92.4	93.6	99.3	84.3	110.8	104.8	118.9	98.3	116.7	2	2	2	2	2	3	3	3	3	3	3
High	[R].LHLVSPADSGEYVCR.[A]	1xTMT6plex [N-Term]; 1xCarbamidomethyl [C14]		8.44417e-07	0	1	1	1	P98160	P98160 [2978-2992]	0	1931.98	0.783	0.843	1.427	0.785									90	96.9	163.9	90.2	114.9										1	1	1	1	1
High	[K].FSIQTMCPIEGEGNIAR.[F]	1xTMT6plex [N-Term]; 1xCarbamidomethyl [C7]		6.09783e-08	0	1	3	5	Q13155	Q13155 [199-215]	0	2152.07	0.821	0.845	0.987	1.044	0.895	1.245	0.922	0.809	0.902	0.96	0.837	0.942	67	69	80.6	85.3	81.7	94.1	130.8	96.9	85	94.8	100.9	88	99	105.1	3	3	3	3	3	2	2	2	2	2	2
High	[K].DQYANYVVQK.[M]	2xTMT6plex [N-Term; K10]		7.09691e-07	0	1	9	2	Q5T1Z8	Q5T1Z8 [1156-1165]	0	1685.93	0.968	0.543	1.227	0.825	0.818	0.829	1.085	1.064	1.104	1.153	0.925	1.282	86.2	48.4	109.3	73.5	89.1	80.6	81.7	107	104.9	108.8	113.7	91.1	126.4	98.6	1	1	1	1	1	1	1	1	1	1	1
High	[K].EEEGTGVVHQAPYFGAEDYR.[V]	1xTMT6plex [N-Term]		4.30724e-08	0	1	3	1	P41252	P41252 [315-334]	0	2483.17	0.866	0.862	1.091	0.61									59.3	59	74.7	41.8	68.5										1	1	1	1	1
High	[R].EQQIVIQSSGGLSK.[D]	2xTMT6plex [N-Term; K14]		1.78342e-09	0	1	2	8	P38646	P38646 [542-555]	0	1932.12	0.879	0.873	1.37	0.763	0.849	0.854	0.719	0.684	0.797	0.81	0.952	0.732	92.2	91.5	143.6	80	104.8	103	103.6	87.3	83	96.6	98.3	115.5	88.9	121.3	2	2	2	2	2	6	6	6	6	6	6
High	[R].NDTPCGTTIGPILASR.[L]	1xTMT6plex [N-Term]; 1xCarbamidomethyl [C5]		6.95041e-07	0	1	3	4	E7ETB3	E7ETB3 [427-442]	0	1902	0.869	0.99	0.683	1.087	0.916	0.775	0.79	0.871	0.882	0.892	0.8	0.812	79.4	90.4	62.4	99.3	91.3	107.1	90.7	92.4	101.8	103.1	104.3	93.6	94.9	116.9	2	2	2	2	2	2	2	2	2	2	2
High	[K].ASYFICHDQETIK.[K]	2xTMT6plex [N-Term; K13]; 1xCarbamidomethyl [C6]		5.34324e-08	0	1	1	3	Q96G03	Q96G03 [479-491]	0	2070.07	0.98	1.014	0.844	0.966	0.962	0.908	0.753	0.729	0.657	0.68	0.956	0.987	105.4	109	90.8	103.8	107.6	114.6	108.1	89.6	86.8	78.3	81	113.8	117.5	119.1	2	2	2	2	2	1	1	1	1	1	1
High	[K].GVCTEAGMYALR.[E]	1xTMT6plex [N-Term]; 1xCarbamidomethyl [C3]		1.43409e-07	0	1	1	3	P62195	P62195 [361-372]	0	1556.78	0.836	0.801	0.815	0.927	0.981	0.987	0.973	0.833	1.328	1.087	1.246	1.111	48.6	46.6	47.4	53.9	58.2	92.4	92.9	91.6	78.5	125.1	102.4	117.4	104.7	94.2	1	1	1	1	1	2	2	2	2	2	2
High	[K].LFDSTTLEHQK.[T]	2xTMT6plex [N-Term; K11]		2.26917e-07	0	1	1	3	Q13347	Q13347 [214-224]	0	1776.99	1.123	0.792	1.138	0.836	0.68	0.728	0.792	0.649	0.994	0.885	1.028	0.856	120.8	85.1	122.3	89.8	107.5	80.4	86	93.6	76.8	117.5	104.7	121.6	101.2	118.2	1	1	1	1	1	2	2	2	2	2	2
High	[R].GQAAVQQLQAEGLSPR.[F]	1xTMT6plex [N-Term]		1.20432e-12	0	2	4	5	O75828; P16152	O75828 [43-58]; P16152 [43-58]	0	1882.03	0.725	0.966	0.775	1.308	1.517	1.558	0.938	0.87	0.877	0.859	0.775	1.059	49	65.3	52.4	88.5	67.6	149.1	153.2	92.2	85.5	86.2	84.5	76.2	104.1	98.3	1	1	1	1	1	4	4	4	4	4	4
High	[R].MGGGGAMNMGDPYGSGGQK.[F]	2xTMT6plex [N-Term; K19]		9.46108e-09	0	1	3	3	P23246	P23246 [612-630]	0	2230.05	1.394	0.822	0.493	0.759	0.816	0.889	0.922	1.056	0.996	1.115	0.826	1.09	136	80.1	48.1	74.1	97.5	83	90.5	93.8	107.4	101.3	113.4	84	110.9	101.7	1	1	1	1	1	2	2	2	2	2	2
High	[R].DCEQAENWMAAR.[E]	1xTMT6plex [N-Term]; 1xCarbamidomethyl [C2]		1.15461e-06	0	2	3	2	A0A0D9SF54; Q13813	A0A0D9SF54 [1433-1444]; Q13813 [1453-1464]	0	1709.76	1.093	0.717	0.863	1.029	1.021	0.876	1.572	1.113	1.194	1.111	0.976	1.131	123.8	81.2	97.7	116.5	113.2	93	79.8	143.2	101.4	108.8	101.2	88.9	103	91.1	1	1	1	1	1	1	1	1	1	1	1
High	[K].AAGASDVVLYK.[I]	2xTMT6plex [N-Term; K11]		4.30193e-07	0	1	1	6	Q9NSD9	Q9NSD9 [54-64]	0	1551.91	1.061	0.795	1.209	0.85	0.731	0.78	0.927	0.835	0.892	0.938	1.059	1.022	110.4	82.7	125.7	88.4	104	80.5	85.9	102.1	92	98.2	103.3	116.6	112.6	110.1	3	3	3	3	3	3	3	3	3	3	3
High	[R].GFKDQIYDIFQK.[L]	3xTMT6plex [N-Term; K3; K12]		6.09783e-08	0	2	8	1	P60842; J3QS69	P60842 [191-202]; J3QS69 [189-200]	1	2189.26					1.139	1.285	1.663	1.404	2.299	2.114	2.235	1.478						69.1	78	101	85.2	139.5	128.4	135.7	89.7	60.7						1	1	1	1	1	1
High	[R].MGSGIQYGDAALR.[Q]	1xTMT6plex [N-Term]		3.67071e-08	0	1	2	2	P20338	P20338 [188-200]	0	1567.81	0.886	0.839	0.945	0.812	0.687	0.777	0.888	0.806	0.831	0.779	0.773	0.863	94.1	89.1	100.3	86.2	106.2	80.5	91.2	104.1	94.6	97.4	91.4	90.7	101.2	117.3	1	1	1	1	1	1	1	1	1	1	1
High	[R].GANDFMCDEMER.[S]	1xTMT6plex [N-Term]; 1xCarbamidomethyl [C7]		7.15525e-08	0	1	5	5	P17987	P17987 [379-390]	0	1703.7	1.141	0.836	1.179	0.835	0.761	0.755	0.83	0.748	1.035	1.196	1.175	0.945	113.3	83	117	82.9	99.3	82	81.4	89.4	80.6	111.6	128.9	126.7	101.9	107.7	2	2	2	2	2	3	3	3	3	3	3
High	[R].STQAATQVVLNVPETR.[V]	1xTMT6plex [N-Term]		4.94982e-08	0	1	5	2	O75439	O75439 [44-59]	0	1943.08	0.682	0.909	0.82	1.045	0.88	0.905	0.738	0.986	0.87	0.957	0.823	0.693	53.4	71.2	64.3	81.9	78.4	98.3	101.2	82.5	110.1	97.2	106.9	91.9	77.4	111.7	1	1	1	1	1	1	1	1	1	1	1
High	[R].NTGESASQLLDAETAER.[L]	1xTMT6plex [N-Term]		8.74288e-07	0	1	2	1	Q92614	Q92614 [1303-1319]	0	2021	0.819	0.961	1.06	0.884									54.3	63.7	70.3	58.6	66.3										1	1	1	1	1
High	[R].GLTEPQIQVVCR.[Q]	1xTMT6plex [N-Term]; 1xCarbamidomethyl [C11]		1.14661e-06	0	1	1	2	O94804	O94804 [128-139]	0	1628.9	1.843	1.319	0.571	0.778	0.629	0.666	0.751	0.845	1.309	1.266	1.094	0.867	126.3	90.4	39.1	53.3	68.5	67.1	71	80.1	90.2	139.7	135.1	116.7	92.5	106.7	1	1	1	1	1	1	1	1	1	1	1
High	[R].CHPGFEGSACQCER.[T]	1xTMT6plex [N-Term]; 3xCarbamidomethyl [C1; C10; C12]		1.07706e-06	0	1	2	1	D3DSM0	D3DSM0 [507-520]	0	1923.81	1.353	0.83	0.842	0.688									123.9	76	77	63	91.5										1	1	1	1	1
High	[R].EAAAALVEEETR.[R]	1xTMT6plex [N-Term]		1.02131e-08	0	1	1	4	O75934	O75934 [30-41]	0	1517.8	1.087	1.141	0.963	0.941	0.793	1.056	0.857	0.905	0.861	0.886	0.86	0.804	77.4	81.3	68.6	67	71.2	90.1	120	97.4	102.9	97.9	100.7	97.8	91.4	113.7	2	2	2	2	2	2	2	2	2	2	2
High	[R].ASVTVGGEQISAIGR.[G]	1xTMT6plex [N-Term]		2.72549e-09	0	1	1	6	Q8TEA8	Q8TEA8 [11-25]	0	1673.94	0.785	0.966	1.013	0.9	0.844	0.908	0.742	0.837	0.809	0.798	0.923	1.035	66.8	82.2	86.2	76.5	85.1	95.9	103.1	84.2	95	91.9	90.6	104.8	117.6	113.6	3	3	3	3	3	3	3	3	3	3	3
High	[K].FICEQDHQNFLR.[L]	1xTMT6plex [N-Term]; 1xCarbamidomethyl [C3]		2.0587e-07	0	1	2	3	Q92598	Q92598 [656-667]	0	1835.91	1.009	0.884	1.07	0.856	0.78	0.825	0.99	0.832	1.177	1.089	1.354	1.095	97.9	85.7	103.8	83	97	76.4	80.8	97.1	81.5	115.4	106.7	132.7	107.3	98	2	2	2	2	2	1	1	1	1	1	1
High	[K].QLGGSVELVDIGK.[Q]	2xTMT6plex [N-Term; K13]		7.16406e-09	0	1	13	4	Q96KP4	Q96KP4 [54-66]	0	1773.05	1.109	1.251	1.184	1.148	0.925	0.921	1.574	1.275	1.282	1.134	0.981	1.373	97.2	109.7	103.8	100.7	87.7	80.9	80.6	137.7	111.5	112.1	99.2	85.8	120.1	87.5	2	2	2	2	2	2	2	2	2	2	2
High	[K].DPLSANHSLKPLPSVPEEK.[K]	3xTMT6plex [N-Term; K10; K19]		3.59936e-09	0	1	1	1	Q13177	Q13177 [29-47]	0	2745.58	1.235	1.117	0.643	0.679									124.8	112.9	64.9	68.6	101										1	1	1	1	1
High	[K].WKPDYDSAASEYGK.[A]	3xTMT6plex [N-Term; K2; K14]		2.61413e-09	0	1	2	3	Q99747	Q99747 [27-40]	0	2304.21	1.143	0.771	1.211	0.958	1.106	1.073	1.293	1.04	1.137	1.012	1.158	1.006	114.5	77.2	121.3	96	100.2	98.2	95.2	114.8	92.3	100.9	89.8	102.7	89.3	88.7	2	2	2	2	2	1	1	1	1	1	1
High	[R].VDGVAAALDSFQAR.[R]	1xTMT6plex [N-Term]		4.61167e-07	0	1	1	3	P41226	P41226 [532-545]	0	1648.89	0.847	0.716	0.466	0.87	0.852	1.166	0.85	0.962	0.713	0.838	0.692	0.569	96.5	81.6	53.1	99.1	113.9	101.9	139.5	101.7	115.1	85.3	100.2	82.8	68	119.6	2	2	2	2	2	1	1	1	1	1	1
High	[R].EIEVPDQYGTIR.[A]	1xTMT6plex [N-Term]		1.5267e-07	0	1	2	5	Q9HC35	Q9HC35 [545-556]	0	1648.87	1.023	0.938	1.072	0.897	1.007	1.122	1.024	0.872	1.104	1.019	1.289	0.927	93.2	85.4	97.6	81.7	91.1	97.8	109	99.5	84.7	107.2	99	125.2	90.1	97.1	4	4	4	4	4	1	1	1	1	1	1
High	[R].RAEDGSVIDYELIDQDAR.[D-]	1xTMT6plex [N-Term]		1.55066e-14	0	1	9	8	P07355	P07355 [179-196]	1	2294.15	0.568	0.787	1.133	2.113	0.814	1.084	0.884	0.729	0.613	0.585	1.039	0.797	44.2	61.3	88.3	164.5	77.9	95.3	127	103.6	85.5	71.9	68.6	121.8	93.4	117.2	5	5	5	5	5	3	3	3	3	3	3
High	[K].LQSQYASSEATISQLR.[S]	1xTMT6plex [N-Term]		5.37388e-07	0	1	1	2	Q15075	Q15075 [258-273]	0	2011.07	1.316	1.558	0.77	1.102	0.864	0.944	0.805	0.88	0.95	0.919	0.855	0.882	115.8	137	67.8	97	88	93.7	102.4	87.2	95.4	103	99.6	92.7	95.6	108.4	1	1	1	1	1	1	1	1	1	1	1
High	[K].GVLETFSGTETNK.[I]	2xTMT6plex [N-Term; K13]		2.98331e-09	0	1	1	5	Q9UIJ7	Q9UIJ7 [191-203]	0	1841.01	0.793	0.594	1.537	0.622	0.605	0.592	0.673	0.64	0.825	0.875	1.539	0.709	86.5	64.8	167.7	67.9	109.1	72.4	70.8	80.5	76.6	98.7	104.7	184.1	84.8	119.7	3	3	3	3	3	2	2	2	2	2	2
High	[K].IGVVGGSDFEK.[V]	2xTMT6plex [N-Term; K11]		1.22065e-06	0	1	9	3	O15305	O15305 [41-51]	0	1565.89	1.191	1.201	1.042	0.776	0.737	0.735	0.908	0.77	1.138	0.873	1.451	1.015	111.8	112.7	97.8	72.8	93.9	76.1	75.9	93.8	79.6	117.6	90.2	150	104.9	103.4	2	2	2	2	2	1	1	1	1	1	1
High	[K].LIAINANDPEASK.[F]	2xTMT6plex [N-Term; K13]		5.45586e-08	0	1	3	7	Q9H2U2	Q9H2U2 [204-216]	0	1814.04	0.933	0.736	1.356	0.651	0.602	0.61	0.628	0.556	0.842	0.768	1.529	0.71	100	78.8	145.3	69.7	107.2	73.6	74.5	76.8	67.9	102.9	93.8	187	86.7	122.2	4	4	4	4	4	3	3	3	3	3	3
High	[R].KGVEGLIDIENPNR.[V]	2xTMT6plex [N-Term; K1]		3.54966e-09	0	1	1	2	Q13442	Q13442 [75-88]	1	2012.15	1.084	1.069	0.884	0.796	0.956	1.07	1.096	1.099	1.135	1.142	0.939	1.262	114.7	113.1	93.5	84.2	105.8	89.2	99.8	102.3	102.6	106	106.6	87.7	117.8	93.3	1	1	1	1	1	1	1	1	1	1	1
High	[R].ASLLQNESTNEQLQIHYK.[V]	2xTMT6plex [N-Term; K18]		6.13548e-13	0	1	4	1	Q9BT78	Q9BT78 [171-188]	0	2574.39	1.085	0.73	0.884	0.953									104	70	84.8	91.3	95.9										1	1	1	1	1
High	[K].HGEVCPAGWKPGSETIIPDPAGK.[L]	3xTMT6plex [N-Term; K10; K23]; 1xCarbamidomethyl [C5]		1.45597e-08	0	1	1	2	Q13162	Q13162 [241-263]	0	3090.66	1.502	1.645	0.598	0.823	0.719	0.633	0.739	0.682	1.404	0.951	1.105	0.965	150.5	164.9	60	82.5	100.2	78.7	69.2	80.9	74.7	153.7	104.1	120.9	105.6	109.5	1	1	1	1	1	1	1	1	1	1	1
High	[R].KFDFDACNEVPPAPK.[E]	3xTMT6plex [N-Term; K1; K15]; 1xCarbamidomethyl [C7]		4.28266e-09	0	2	2	2	Q15424; Q14151	Q15424 [356-370]; Q14151 [355-369]	1	2422.3	1.262	0.85	0.97	0.634									126.1	84.9	96.9	63.4	99.9										2	2	2	2	2
High	[R].ESQSYLVEDLER.[S]	1xTMT6plex [N-Term]		3.54092e-07	0	1	1	4	Q9ULZ3	Q9ULZ3 [183-194]	0	1696.86	1.397	1.375	0.669	0.777	0.548	0.59	0.804	0.557	1.252	1.051	0.982	0.736	129.6	127.6	62.1	72.1	92.8	66.7	71.7	97.9	67.8	152.4	127.9	119.4	89.6	121.7	2	2	2	2	2	2	2	2	2	2	2
High	[R].TLESTWEKPQELK.[E]	3xTMT6plex [N-Term; K8; K13]		1.27422e-07	0	1	2	3	O14776	O14776 [452-464]	0	2276.31	1.587	0.732	1.047	0.742	0.769	0.846	0.83	0.67	1.06	1.088	1.01	0.92	161.1	74.3	106.3	75.4	101.5	85.9	94.5	92.7	74.9	118.4	121.6	112.8	102.7	111.7	2	2	2	2	2	1	1	1	1	1	1
High	[R].NPEISHMLNNPDIMR.[Q]	1xTMT6plex [N-Term]		6.35759e-08	0	1	1	2	Q9UMX0	Q9UMX0 [222-236]	0	2010.01	0.704	0.98	0.632	1.206	0.867	0.778	0.841	0.733	1.031	0.999	0.918	0.956	79.9	111.2	71.6	136.9	113.4	96	86.1	93.1	81.2	114.2	110.6	101.7	105.9	110.7	1	1	1	1	1	1	1	1	1	1	1
High	[K].IATGHNIIDELPPCK.[K]	2xTMT6plex [N-Term; K15]; 1xCarbamidomethyl [C14]		6.32132e-09	0	1	3	15	Q16563	Q16563 [180-194]	0	2136.19	0.894	0.87	0.843	1.068	0.899	0.868	0.882	0.868	0.938	0.925	0.843	0.888	89.2	86.7	84.1	106.5	99.7	99.9	96.6	98.1	96.5	104.2	102.9	93.7	98.8	111.2	8	8	8	8	8	7	7	7	7	7	7
High	[R].GAVASVTFDDFHK.[N]	2xTMT6plex [N-Term; K13]		1.17512e-09	0	1	1	2	Q14764	Q14764 [581-593]	0	1852	1.085	0.725	1.307	0.427	0.634	0.503	0.584	0.579	1.012	0.833	1.263	1.033	127.9	85.5	154.1	50.3	117.9	80.9	64.2	74.5	73.9	129.1	106.2	161.1	131.8	127.6	1	1	1	1	1	1	1	1	1	1	1
High	[R].GLMAIDCPHTGIVDYR.[Q]	1xTMT6plex [N-Term]; 1xCarbamidomethyl [C7]		5.76792e-08	0	1	3	2	Q9H9P8	Q9H9P8 [181-196]	0	2047.03	0.885	0.828	1.057	0.878	0.782	0.711	0.827	0.734	0.933	0.965	1.102	0.8	94	87.8	112.2	93.2	106.2	92	83.7	97.3	86.3	109.8	113.6	129.6	94.2	117.7	1	1	1	1	1	1	1	1	1	1	1
High	[R].DLKPENVLLDAHMNAK.[I]	3xTMT6plex [N-Term; K3; K16]		4.36755e-08	0	1	4	1	Q13131	Q13131 [150-165]	0	2495.43	1.056	0.735	1.262	0.849									106.6	74.1	127.4	85.7	100.9										1	1	1	1	1
High	[K].VLSLAQEQVGGSPEK.[L]	2xTMT6plex [N-Term; K15]		1.65414e-10	0	4	9	17	A0A0G2JPR0; P0C0L4; A0A140TA29; P0C0L5	A0A0G2JPR0 [1085-1099]; P0C0L4 [1085-1099]; A0A140TA29 [1085-1099]; P0C0L5 [1085-1099]	0	2000.14	0.937	0.908	1.287	0.829	0.996	1.045	0.704	0.68	1.391	1.085	0.771	0.605	99.3	96.2	136.3	87.8	106	111	116.5	78.5	75.9	155.1	121	85.9	67.5	111.5	6	6	6	6	6	11	11	11	11	11	11
High	[R].DYIHVVDLAK.[G]	2xTMT6plex [N-Term; K10]		1.20379e-06	0	1	4	5	Q14376	Q14376 [240-249]	0	1630.96	0.707	0.459	2.08	0.514	0.417	0.431	0.728	0.398	0.738	0.412	1.592	0.408	83.7	54.3	246	60.8	118.3	61	63	106.6	58.3	108	60.3	233.1	59.8	146.4	3	3	3	3	3	2	2	2	2	2	2
High	[K].HALIIYDDLSK.[Q]	2xTMT6plex [N-Term; K11]		1.54808e-07	0	1	1	21	P25705	P25705 [306-316]	0	1746.02	0.805	0.66	1.398	0.695	0.713	0.654	0.814	0.632	1.004	0.997	1.375	0.877	97.5	79.9	169.4	84.2	121.1	80.2	73.5	91.5	71	112.9	112.1	154.6	98.6	112.4	9	9	9	9	9	12	12	12	12	12	12
High	[R].LLSTQAEESQGPVLK.[M]	2xTMT6plex [N-Term; K15]		1.35651e-07	0	1	2	2	Q14005	Q14005 [944-958]	0	2058.18	2.73	1.968	0.414	0.492	0.403	0.336	0.765	0.496	1.202	1.21	0.893	0.912	198.2	142.9	30.1	35.7	72.6	51.5	42.9	97.7	63.3	153.4	154.5	113.9	116.4	127.7	1	1	1	1	1	1	1	1	1	1	1
High	[K].ICGDIHGQYTDLLR.[L]	1xTMT6plex [N-Term]; 1xCarbamidomethyl [C2]		1.81653e-07	0	1	4	6	P62140	P62140 [60-73]	0	1889.97	0.877	0.974	1.019	0.937	0.873	0.776	0.878	0.837	0.859	0.871	0.954	0.886	86.6	96.2	100.6	92.6	98.8	97	86.3	97.5	93	95.5	96.8	106	98.4	111.1	4	4	4	4	4	2	2	2	2	2	2
High	[R].KDAEAWFNEK.[S]	3xTMT6plex [N-Term; K1; K10]		4.18394e-07	0	1	2	2	P13645	P13645 [334-343]	1	1925.07	0.787	2.257	0.808	3.08	1.741	1.948	1.073	3.164	1.397	2.77	0.887	1.531	48.7	139.7	50	190.7	61.9	97.1	108.6	59.9	176.4	77.9	154.4	49.5	85.4	55.8	1	1	1	1	1	1	1	1	1	1	1
High	[K].TSEVQELQNDLDR.[E]	1xTMT6plex [N-Term]		4.49072e-08	0	1	3	2	Q9UBC2	Q9UBC2 [418-430]	0	1775.9	0.782	0.836	0.785	0.839	0.897	1.197	0.835	0.942	1.046	0.866	0.882	0.949	72.5	77.4	72.7	77.7	92.6	92.8	123.9	86.4	97.5	108.3	89.6	91.3	98.2	103.5	1	1	1	1	1	1	1	1	1	1	1
High	[R].LALGDDSPALK.[E]	2xTMT6plex [N-Term; K11]		8.45461e-08	0	1	1	6	P17174	P17174 [87-97]	0	1557.93	0.886	1.092	1.195	1.09	1.047	0.93	1.14	1.185	1.034	1.025	0.916	1.053	89.8	110.7	121.2	110.5	101.4	101.1	89.8	110.2	114.5	99.9	99	88.5	101.7	96.6	3	3	3	3	3	3	3	3	3	3	3
High	[R].KTQTVCNFTDGALVQHQEWDGK.[E]	3xTMT6plex [N-Term; K1; K22]; 1xCarbamidomethyl [C6]		4.97425e-12	0	1	2	1	Q01469	Q01469 [82-103]	1	3249.69	1.619	1.332	0.609	0.802									139.1	114.5	52.4	68.9	85.9										1	1	1	1	1
High	[K].GPVEGYEENEEFLR.[T]	1xTMT6plex [N-Term]		5.24584e-10	0	1	3	5	Q9UI30	Q9UI30 [69-82]	0	1896.92	0.98	0.881	0.81	0.854	0.802	0.808	0.854	0.774	1.03	0.931	1.027	0.874	92.4	83	76.4	80.5	94.3	89.8	90.5	95.6	86.7	115.3	104.3	115.1	97.9	112	3	3	3	3	3	2	2	2	2	2	2
High	[K].KILDDWGETCK.[G]	3xTMT6plex [N-Term; K1; K11]; 1xCarbamidomethyl [C10]		6.92782e-10	0	1	2	2	A8K878	A8K878 [145-155]	1	2052.14	2.35	2.119	0.763	1.44	1.097	1.351	1.231	1.309	1.628	1.633	1.415	1.69	150.4	135.7	48.9	92.2	64	81.2	100	91.1	96.9	120.5	120.9	104.8	125.1	74	1	1	1	1	1	1	1	1	1	1	1
High	[K].SLAMLGSSEDNTALSR.[A]	1xTMT6plex [N-Term]		5.52104e-12	0	1	2	4	Q13596	Q13596 [350-365]	0	1880.96	0.927	0.535	1.465	0.775	0.769	0.771	0.866	0.716	0.943	0.806	0.939	0.714	19.5	11.3	30.8	16.3	21.1	94.8	95.1	106.7	88.2	116.3	99.4	115.8	88	123.3	2	2	2	2	2	2	2	2	2	2	2
High	[K].LGDVYVNDAFGTAHR.[A]	1xTMT6plex [N-Term]		3.97222e-10	0	2	2	10	P07205; P00558	P07205 [157-171]; P00558 [157-171]	0	1863.96	0.833	0.887	1.183	1.038	1.029	0.979	1.003	1.006	0.96	0.93	0.948	1.012	73	77.7	103.6	90.9	87.6	105	99.9	102.4	102.6	98	94.9	96.8	103.3	102.1	6	6	6	6	6	4	4	4	4	4	4
High	[K].KSEEVFQLQEQINK.[Q]	3xTMT6plex [N-Term; K1; K14]		6.90226e-07	0	1	2	2	Q14789	Q14789 [1335-1348]	1	2407.38	0.63	0.597	0.748	0.777	0.899	0.94	0.848	0.917	0.812	0.809	1.042	0.949	63.8	60.5	75.8	78.8	101.3	96.3	100.8	90.9	98.3	87	86.7	111.7	101.7	107.2	1	1	1	1	1	1	1	1	1	1	1
High	[R].FKDLGEENFK.[A]	3xTMT6plex [N-Term; K2; K10]		5.56398e-07	0	1	6	47	P02768	P02768 [35-44]	1	1914.09	1.019	2.434	0.593	1.484	1.283	1.892	1.409	1.673	1.479	1.733	0.826	1.007	81.9	195.8	47.7	119.3	80.4	94.2	138.9	103.4	122.8	108.6	127.3	60.6	73.9	73.4	24	24	24	24	24	23	23	23	23	23	23
High	[R].TFLRPSPEDEAIYGPNTK.[M]	2xTMT6plex [N-Term; K18]		3.00782e-10	0	1	2	2	A0A1B0GTW1	A0A1B0GTW1 [553-570]	0	2493.34	0.664	0.679	1.145	0.85	0.792	0.979	0.92	0.845	0.814	0.75	0.893	0.774	77.2	78.9	133.1	98.8	116.2	91.8	113.4	106.7	98	94.4	87	103.5	89.7	115.9	1	1	1	1	1	1	1	1	1	1	1
High	[R].VSVPTHPEAVGDASLTVVK.[L]	2xTMT6plex [N-Term; K19]		1.89624e-08	0	2	4	1	P13611; D6RGZ6	P13611 [101-119]; D6RGZ6 [101-119]	0	2364.35	1.074	0.597	1.355	0.672									113.6	63.2	143.4	71.1	105.8										1	1	1	1	1
High	[R].QLTCTEEMAQR.[G]	1xTMT6plex [N-Term]; 1xCarbamidomethyl [C4]		1.36428e-06	0	1	2	1	Q15599	Q15599 [100-110]	0	1595.77					0.905	1.048	0.948	1.07	1.131	1.155	0.94	1.204						87.6	101.4	91.7	103.5	109.5	111.8	90.9	116.5	96.7						1	1	1	1	1	1
High	[K].EFTPPVQAAYQK.[V]	2xTMT6plex [N-Term; K12]		1.87006e-08	0	1	1	130	P68871	P68871 [122-133]	0	1837.03	0.526	1.754	0.241	1.307	1.428	1.431	0.868	2.355	0.905	1.859	0.602	0.545	56.2	187.6	25.8	139.8	107	111.6	111.8	67.9	184	70.7	145.3	47.1	42.6	78.2	62	62	62	62	62	67	67	67	67	67	67
High	[K].VAVDGQHLFEYYHR.[L]	1xTMT6plex [N-Term]		5.08314e-07	0	1	1	3	O00182	O00182 [319-332]	0	1963	1.414	1.307	0.609	0.806	0.943	0.842	0.765	0.95	1.008	1.244	0.752	0.788	102.2	94.4	44	58.2	72.3	103.6	92.5	83.9	104.3	110.7	136.5	82.6	86.5	109.8	1	1	1	1	1	2	2	2	2	2	2
High	[K].AVTEGAQAVEEPSIC.[-]	1xTMT6plex [N-Term]; 1xCarbamidomethyl [C15]		1.16267e-06	0	1	2	3	P28331	P28331 [713-727]	0	1789.88	0.506	0.759	0.433	0.857	1.172	1.147	1.022	1.089	0.905	0.797	0.62	1.157	63.4	95	54.2	107.2	125.2	121.6	119.1	106.1	113.1	93.9	82.7	64.4	120.1	103.8	2	2	2	2	2	1	1	1	1	1	1
High	[K].DKFNECGHVLYADIK.[M]	3xTMT6plex [N-Term; K2; K15]; 1xCarbamidomethyl [C6]		1.42127e-11	0	1	2	4	A0A087X0X3	A0A087X0X3 [671-685]	1	2496.35	1.764	0.468	1.234	0.574	0.796	0.699	1.002	0.775	1.311	1.258	1.378	1.092	181.2	48.1	126.7	59	102.7	78.6	69	99	76.5	129.5	124.3	136.1	107.9	98.8	2	2	2	2	2	2	2	2	2	2	2
High	[R].VVIFQQEQENK.[I]	2xTMT6plex [N-Term; K11]		2.48382e-07	0	1	3	2	P63151	P63151 [52-62]	0	1820.03	0.804	0.83	0.997	0.897									88.6	91.6	109.9	98.9	110.2										2	2	2	2	2
High	[K].HTGCCGDNDPIDVCEIGSK.[V]	2xTMT6plex [N-Term; K19]; 3xCarbamidomethyl [C4; C5; C14]		5.55956e-12	0	1	2	8	Q15181	Q15181 [110-128]	0	2592.19	1.242	0.934	1.102	0.882	0.823	0.662	0.931	0.67	1.143	0.91	1.203	0.946	121.3	91.3	107.6	86.1	97.7	89.4	71.9	101.2	72.8	124.2	98.9	130.7	102.8	108.7	6	6	6	6	6	2	2	2	2	2	2
High	[RK].KLQIQCVVEDDK.[V]	3xTMT6plex [N-Term; K1; K12]; 1xCarbamidomethyl [C6]		1.96574e-09	0	2	7	2	E9PRY8; P24534	E9PRY8 [658-669]; P24534 [186-197]	1	2162.25	1.11	1.091	1.158	0.66	0.788	0.734	0.905	0.729	0.974	0.787	0.937	0.867	129.9	127.7	135.4	77.2	117	91.2	85	104.8	84.4	112.8	91.1	108.4	100.3	115.7	1	1	1	1	1	1	1	1	1	1	1
High	[K].HYLFYDGESVSGK.[NV]	2xTMT6plex [N-Term; K13]		1.48483e-07	0	1	3	2	O75436	O75436 [39-51]	0	1960.02	0.802	0.88	0.889	0.905	0.895	0.715	0.947	1.069	0.855	1.011	0.784	0.836	93.7	102.8	103.8	105.7	116.8	100.1	79.9	105.9	119.5	95.6	113	87.6	93.5	111.8	1	1	1	1	1	1	1	1	1	1	1
High	[R].CPPGYIGLSCQDCAPGYTR.[T]	1xTMT6plex [N-Term]; 3xCarbamidomethyl [C1; C10; C13]		4.64385e-07	0	1	1	1	P98160	P98160 [1532-1550]	0	2401.09	0.715	0.819	0.817	1.037									44.4	50.9	50.8	64.4	62.2										1	1	1	1	1
High	[K].ILDHQQQMTVLDQTK.[T]	2xTMT6plex [N-Term; K15]		8.26987e-07	0	1	4	2	Q9Y4G6	Q9Y4G6 [1754-1768]	0	2256.24	0.737	0.589	0.692	1.164	1.439	1.242	1.037	0.981	0.819	0.884	0.816	1.139	71.7	57.3	67.3	113.2	97.3	141.6	122.1	102	96.5	80.6	86.9	80.2	112	98.4	1	1	1	1	1	1	1	1	1	1	1
High	[R].DDTIYEDEDVKEAIR.[R]	2xTMT6plex [N-Term; K11]		8.66475e-11	0	1	3	2	P14927	P14927 [35-49]	1	2269.16	2.112	1.564	1.941	1.214	1.448	1.909	1.62	1.76	1.872	2.357	1.626	1.815	143.7	106.4	132.1	82.6	68	85.6	112.8	95.7	104	110.6	139.2	96	107.2	59.1	1	1	1	1	1	1	1	1	1	1	1
High	[K].YEATIADMEDR.[L]	1xTMT6plex [N-Term]		1.85481e-07	0	1	2	2	Q7Z406	Q7Z406 [1049-1059]	0	1542.73	0.387	0.445	2.293	0.669	0.693	0.791	0.596	0.624	0.581	0.616	0.598	0.604	44.9	51.6	265.9	77.6	115.9	103.4	118.2	89	93.3	86.7	92.1	89.4	90.2	149.4	1	1	1	1	1	1	1	1	1	1	1
High	[R].GSCYPATGDLLVGR.[A]	1xTMT6plex [N-Term]; 1xCarbamidomethyl [C3]		1.4441e-07	0	1	1	2	P55268	P55268 [45-58]	0	1694.87	0.642	0.581	2.025	0.696									69.1	62.4	217.8	74.9	107.6										2	2	2	2	2
High	[K].KEELTLEGIK.[Q]	3xTMT6plex [N-Term; K1; K10]		8.63281e-08	0	1	2	6	Q14240	Q14240 [239-248]	1	1847.15	1.097	0.948	0.977	0.913	0.939	0.886	1.074	0.968	1.036	1.057	1.184	1.054	118.3	102.3	105.4	98.5	107.9	90.8	85.7	103.8	93.7	100.2	102.3	114.5	102	96.7	4	4	4	4	4	2	2	2	2	2	2
High	[K].YTIGHAWTTDYGCSDSK.[Q]	2xTMT6plex [N-Term; K17]; 1xCarbamidomethyl [C13]		5.68126e-07	0	1	1	2	P48147	P48147 [589-605]	0	2420.16	0.919	0.985	0.757	1.27	0.725	0.809	0.817	0.789	0.834	0.706	0.887	0.878	77.3	82.8	63.6	106.8	84.1	88.5	98.7	99.7	96.2	101.8	86.1	108.3	107.2	122	1	1	1	1	1	1	1	1	1	1	1
High	[K].QAQLAQTLQQQEQASQGLR.[H]	1xTMT6plex [N-Term]		2.63237e-09	0	1	4	1	A0A087WY61	A0A087WY61 [532-550]	0	2355.26	0.706	0.692	0.669	2.368									62	60.8	58.8	208.1	87.9										1	1	1	1	1
High	[R].QAHLCVLASNCDEPMYVK.[L]	2xTMT6plex [N-Term; K18]; 2xCarbamidomethyl [C5; C11]		1.65618e-11	0	1	1	3	P25398	P25398 [46-63]	0	2593.3	1.417	1.129	1.272	0.974	0.856	0.832	0.832	0.814	0.943	0.941	0.936	1.339	114.7	91.4	102.9	78.8	81	91	88.5	88.5	86.6	100.3	100.1	99.5	142.4	106.4	2	2	2	2	2	1	1	1	1	1	1
High	[K].NLAQVEPLHAEILR.[L]	1xTMT6plex [N-Term]		7.62667e-09	0	1	2	2	A0A0A0MSU4	A0A0A0MSU4 [1516-1529]	0	1832.06	0.861	0.873	0.612	1.065	0.809	0.623	0.964	0.928	1.181	0.951	0.649	1.318	92.3	93.6	65.7	114.2	107.2	89.8	69.2	107.1	103.1	131.1	105.6	72	146.4	111.1	1	1	1	1	1	1	1	1	1	1	1
High	[R].KAADDTWEPFASGK.[T]	3xTMT6plex [N-Term; K1; K14]		4.40344e-09	0	1	3	3	A0A087WT59	A0A087WT59 [55-68]	1	2210.21	1.598	1.837	0.743	1.7	1.597	1.653	1.378	1.533	1.144	1.497	0.879	1.728	110.3	126.8	51.3	117.4	69.1	116.8	120.8	100.7	112.1	83.7	109.5	64.3	126.3	73.1	2	2	2	2	2	1	1	1	1	1	1
High	[K].VGPYHNPQETYHYYQLPVCCPEK.[I]	2xTMT6plex [N-Term; K23]; 2xCarbamidomethyl [C19; C20]		1.21123e-11	0	1	8	2	E9PSI1	E9PSI1 [258-280]	0	3337.62	0.722	0.659	1.039	1.232	0.913	1.052	0.986	0.89	0.86	0.911	0.781	1.019	68.3	62.4	98.4	116.6	94.6	97.2	112	105	94.8	91.5	96.9	83.2	108.5	106.5	1	1	1	1	1	1	1	1	1	1	1
High	[K].SKPELPPGLSPEATAPVTPSRPEGGEPGLSK.[T]	3xTMT6plex [N-Term; K2; K31]		8.99338e-13	0	1	1	2	Q9BRP8	Q9BRP8 [55-85]	0	3770.09	1.232	1.325	1.018	0.828	0.955	1.106	0.985	0.951	0.953	0.993	0.958	1.099	104.1	111.9	86	69.9	84.5	96.4	111.7	99.4	96	96.2	100.2	96.6	110.9	100.9	1	1	1	1	1	1	1	1	1	1	1
High	[K].LQTASDESYKDPTNIQLSK.[L]	3xTMT6plex [N-Term; K10; K19]		8.28009e-08	0	1	2	2	A0A0D9SF54	A0A0D9SF54 [1551-1569]	1	2825.55	0.958	1.032	0.755	1.373									92.5	99.6	72.8	132.5	96.5										2	2	2	2	2
High	[K].TPVKEPNSENVDISSGGGVTGWK.[S]	3xTMT6plex [N-Term; K4; K23]		5.61663e-09	0	1	1	3	P61026	P61026 [174-196]	1	3045.65	0.979	1.053	0.848	0.829	0.939	0.937	0.915	0.881	0.931	0.933	0.876	0.84	94.3	101.3	81.6	79.8	96.3	100.7	100.5	98.1	94.4	99.8	100	93.9	90	107.2	1	1	1	1	1	2	2	2	2	2	2
High	[R].VDVIPVNLPGEHGQR.[L]	1xTMT6plex [N-Term]		2.10468e-08	0	1	1	9	P02751	P02751 [939-953]	0	1859.03	0.387	0.646	1.994	0.572	0.483	0.593	0.452	0.538	0.677	0.434	1.317	0.368	34.1	56.8	175.2	50.3	87.9	72.6	89.2	68	81	101.9	65.3	198.2	55.3	150.5	7	7	7	7	7	2	2	2	2	2	2
High	[R].EFHGLGDCIIK.[I]	2xTMT6plex [N-Term; K11]; 1xCarbamidomethyl [C8]		5.1186e-07	0	1	2	5	P12235	P12235 [153-163]	0	1746.96	0.548	0.464	1.905	0.842	0.832	0.728	0.932	0.679	0.912	0.919	1.827	0.856	56.5	47.9	196.5	86.8	103.1	85.7	75	96.1	70	94.1	94.7	188.4	88.3	103.1	3	3	3	3	3	2	2	2	2	2	2
High	[R].KFSEPNTYIDGLPSQDR.[Q]	2xTMT6plex [N-Term; K1]		1.72461e-10	0	1	1	2	Q8N4X5	Q8N4X5 [482-498]	1	2425.28	0.835	1.02	0.599	0.89	0.942	0.915	0.782	0.951	0.714	0.693	0.615	0.86	87.7	107.2	63	93.6	105.1	111.3	108.1	92.3	112.4	84.4	81.9	72.7	101.6	118.1	1	1	1	1	1	1	1	1	1	1	1
High	[K].HDAATCFVDAGNAFK.[K]	2xTMT6plex [N-Term; K15]; 1xCarbamidomethyl [C6]		2.03528e-09	0	1	4	5	P54920	P54920 [79-93]	0	2082.05	1.187	1.04	1.019	1.244	1.101	1.014	1.029	0.965	1.024	1.089	0.959	0.945	111.9	98	96.1	117.4	94.3	110.5	101.8	103.2	96.8	102.8	109.3	96.2	94.8	100.4	2	2	2	2	2	3	3	3	3	3	3
High	[R].LCENIAGHLK.[D]	2xTMT6plex [N-Term; K10]; 1xCarbamidomethyl [C2]		3.80524e-09	0	1	1	4	P04040	P04040 [459-468]	0	1612.92	0.727	1.522	0.873	1.376	1.325	1.027	1.178	1.952	1.174	1.791	0.875	0.867	71.2	149.2	85.5	134.9	98	105.7	81.9	94	155.8	93.7	142.9	69.8	69.2	79.8	2	2	2	2	2	2	2	2	2	2	2
High	[R].MVVTGDNVGNVILLNMDGK.[E]	2xTMT6plex [N-Term; K19]		7.24649e-07	0	1	1	1	Q92466	Q92466 [215-233]	0	2447.34	0.861	1.089	0.828	0.958									65.2	82.5	62.7	72.6	75.8										1	1	1	1	1
High	[K].QADYVPQCAEDGSFQTVQCQNDGR.[S]	1xTMT6plex [N-Term]; 2xCarbamidomethyl [C8; C19]		3.87757e-13	0	1	1	71	P01266	P01266 [45-68]	0	3002.32	0.408	0.826	0.332	1.488	1.989	1.916	1.1	1.358	0.784	0.818	0.764	1.73	31.1	63.1	25.3	113.5	76.3	159.3	153.4	88.1	108.7	62.8	65.5	61.1	138.5	80.1	29	29	29	29	29	42	42	42	42	42	42
High	[K].IIDELNVKPEGTR.[I]	2xTMT6plex [N-Term; K8]		3.16814e-07	0	2	3	3	P12111; C9JNG9	P12111 [862-874]; C9JNG9 [662-674]	0	1942.14	1.028	0.54	2.012	0.673	0.554	0.49	0.737	0.805	0.531	0.65	0.486	0.406	118.7	62.4	232.5	77.7	115.5	85.9	76	114.3	125	82.3	100.8	75.4	62.9	155.1	2	2	2	2	2	1	1	1	1	1	1
High	[K].LQIASDENYKDPTNLQGK.[L]	3xTMT6plex [N-Term; K10; K18]		4.36755e-08	0	2	4	4	A0A0D9SF54; Q13813	A0A0D9SF54 [64-81]; Q13813 [64-81]	1	2721.5	1.087	1.011	0.781	1.069	0.933	0.941	1.318	1.075	1.171	1.091	0.925	1.02	108.6	101	78.1	106.8	99.9	87.8	88.6	124	101.2	110.2	102.7	87	96	94.1	2	2	2	2	2	2	2	2	2	2	2
High	[K].TAGPQSQVLCGVVMDR.[S]	1xTMT6plex [N-Term]; 1xCarbamidomethyl [C10]		3.70999e-11	0	1	5	6	P35611	P35611 [516-531]	0	1947	0.911	0.989	0.655	1.03	1.235	1.148	1.114	1.172	1.015	1.129	0.764	1.356	79.1	85.9	56.9	89.4	86.9	113.7	105.7	102.6	107.9	93.4	103.9	70.3	124.9	92.1	3	3	3	3	3	3	3	3	3	3	3
High	[K].SSMNVDEAFSSLAR.[D]	1xTMT6plex [N-Term]		1.13497e-09	0	1	2	4	P51153	P51153 [154-167]	0	1742.86	0.737	0.584	1.032	0.872	1.022	1.078	1.236	0.97	0.997	0.91	1.12	0.933	90.1	71.5	126.2	106.6	122.3	99.9	105.4	120.9	94.8	97.5	89	109.5	91.2	97.8	2	2	2	2	2	2	2	2	2	2	2
High	[R].NCWCVDEAGQELEGMR.[S]	1xTMT6plex [N-Term]; 1xOxidation [M15]; 2xCarbamidomethyl [C2; C4]		6.63658e-09	0	1	1	93	P01266	P01266 [897-912]	0	2198.95	0.542	0.911	0.391	1.704	1.907	1.819	1.042	1.226	0.785	0.786	0.766	1.562	48.5	81.5	35	152.4	89.5	160.4	153	87.7	103.2	66	66.1	64.4	131.3	84.1	36	36	36	36	36	57	57	57	57	57	57
High	[R].TIRPMDMETIEASVMK.[T]	2xTMT6plex [N-Term; K16]		7.58316e-10	0	1	2	7	P11177	P11177 [270-285]	0	2310.23	1.032	0.741	1.477	0.799	0.713	0.753	0.79	0.718	1.025	1.008	1.106	0.801	110.5	79.4	158.2	85.6	107.1	81.3	85.8	90	81.8	116.9	114.9	126.1	91.3	114	3	3	3	3	3	4	4	4	4	4	4
High	[R].FGAVWTGDNTAEWDHLK.[I]	2xTMT6plex [N-Term; K17]		2.47377e-15	0	2	3	10	E9PKU7; Q14697	E9PKU7 [519-535]; Q14697 [611-627]	0	2405.23	0.917	0.897	1.054	1.003	0.958	0.938	1.18	1.204	1.111	1.127	0.958	1.013	91.5	89.5	105.2	100.2	99.8	88.4	86.5	108.8	111	102.5	103.9	88.4	93.4	92.2	6	6	6	6	6	4	4	4	4	4	4
High	[K].GLDVDSLVIEHIQVNK.[A]	2xTMT6plex [N-Term; K16]		4.53878e-11	0	1	10	12	A0A0A6YYL6	A0A0A6YYL6 [106-121]	0	2237.29	1.005	1.026	0.927	1.089	0.971	0.872	0.903	0.808	0.964	1.012	1.047	0.973	101.1	103.1	93.2	109.5	100.5	103.3	92.7	96	85.9	102.6	107.7	111.3	103.5	106.4	6	6	6	6	6	6	6	6	6	6	6
High	[R].GNSIIMLEALER.[V]	1xTMT6plex [N-Term]		1.86776e-07	0	1	4	6	A8MWD9	A8MWD9 [64-75]	0	1574.88	1.151	1.184	1.014	0.831	0.845	0.945	0.787	0.728	0.942	0.994	0.963	0.865	113.8	117	100.3	82.1	98.8	96	107.3	89.5	82.7	107.1	113	109.4	98.3	113.6	3	3	3	3	3	3	3	3	3	3	3
High	[R].AEAGVPAEFSIWTR.[E]	1xTMT6plex [N-Term]		5.81532e-09	0	1	4	10	P21333	P21333 [2251-2264]	0	1762.93	1.068	0.999	0.97	1.187	1.048	0.9	1.034	0.973	1.094	0.961	1.108	0.952	99.1	92.8	90.1	110.2	92.9	104.1	89.4	102.6	96.6	108.7	95.4	110	94.6	99.3	5	5	5	5	5	5	5	5	5	5	5
High	[K].SNLISGSVMYIEEK.[T]	2xTMT6plex [N-Term; K14]		6.47047e-11	0	1	3	6	Q9UHG3	Q9UHG3 [267-280]	0	2028.11	0.872	0.917	0.967	1.127	1.118	1.143	1.176	1.233	0.954	1.126	0.947	1.148	87.4	91.9	97	112.9	100.2	102.9	105.2	108.2	113.5	87.8	103.7	87.1	105.6	92	3	3	3	3	3	3	3	3	3	3	3
High	[K].NMDPLNDNIATLLHQSSDK.[F]	2xTMT6plex [N-Term; K19]		2.8956e-13	0	1	1	3	P35579	P35579 [588-606]	0	2584.34	0.635	0.785	1.387	0.842	0.658	0.739	0.694	0.578	0.612	0.61	0.383	0.431	57.3	70.7	125	75.9	90.1	109.3	122.7	115.3	96	101.6	101.3	63.6	71.5	166	2	2	2	2	2	1	1	1	1	1	1
High	[K].ENQLQLSCFINQEVK.[Y]	2xTMT6plex [N-Term; K15]; 1xCarbamidomethyl [C8]		2.28782e-08	0	1	2	2	P54578	P54578 [270-284]	0	2308.24	1.167	1.06	1.087	1.07	1.011	0.981	0.981	0.969	1.032	1.09	1.044	0.991	108.8	98.8	101.3	99.7	93.2	101	98	98	96.7	103.1	108.9	104.2	98.9	99.9	1	1	1	1	1	1	1	1	1	1	1
High	[K].ETHEVLDMLFPK.[F]	2xTMT6plex [N-Term; K12]		6.2698e-08	0	1	3	2	Q96GQ5	Q96GQ5 [422-433]	0	1917.06	0.735	0.711	0.812	1.21	1.033	1.138	0.983	1.098	0.822	0.946	0.821	1.049	75.3	72.9	83.2	124.1	102.5	105.2	115.9	100.1	111.8	83.7	96.3	83.6	106.8	101.8	1	1	1	1	1	1	1	1	1	1	1
High	[R].KFDEVLVNHFCEEFGK.[K]	3xTMT6plex [N-Term; K1; K16]; 1xCarbamidomethyl [C11]		2.25622e-08	0	1	3	6	P34932	P34932 [235-250]	1	2685.43	0.994	1.124	0.969	1.005	0.811	0.803	1.123	0.834	1.065	1.03	1.103	0.949	98.5	111.3	96	99.5	99	82.7	81.9	114.5	85.1	108.6	105	112.5	96.8	102	4	4	4	4	4	2	2	2	2	2	2
High	[K].TLEEDEEELFK.[M]	2xTMT6plex [N-Term; K11]		6.13281e-07	0	1	4	5	F6WQW2	F6WQW2 [117-127]	0	1839.96	1.492	1.255	1.113	0.824	0.871	0.824	0.847	0.934	1.105	1.064	0.977	0.883	152.6	128.4	113.9	84.3	102.3	92.3	87.3	89.8	99	117.1	112.7	103.6	93.6	106	2	2	2	2	2	3	3	3	3	3	3
High	[R].ATQQQHDFTLTQTADGR.[S]	1xTMT6plex [N-Term]		2.38821e-09	0	1	1	2	P78527	P78527 [2637-2653]	0	2147.07	0.991	0.609	1.066	0.768	0.723	0.726	0.867	0.673	0.846	0.722	1.108	0.693	104.3	64.1	112.1	80.7	105.1	90.6	91	108.7	84.4	106.1	90.6	138.9	86.9	125.4	1	1	1	1	1	1	1	1	1	1	1
High	[R].EACGVIVELIK.[S]	2xTMT6plex [N-Term; K11]; 1xCarbamidomethyl [C3]		5.41138e-07	0	1	1	5	Q9Y265	Q9Y265 [47-57]	0	1689	1.293	0.907	1.059	0.82	0.96	0.862	0.963	0.815	1.086	1.072	1.009	1.03	107.5	75.3	88	68.2	83.1	97.1	87.2	97.4	82.5	109.9	108.5	102.1	104.2	101.2	2	2	2	2	2	3	3	3	3	3	3
High	[R].DIEQASLAAVSQSLATR.[D]	1xTMT6plex [N-Term]		5.1734e-10	0	1	4	2	Q9Y4G6	Q9Y4G6 [1676-1692]	0	1989.08	0.996	0.956	0.644	1.097	1.309	1.317	0.978	1.174	1.08	1.167	1.298	0.997	76.6	73.5	49.5	84.4	76.9	117.4	118.2	87.7	105.3	96.9	104.7	116.4	89.5	89.7	1	1	1	1	1	1	1	1	1	1	1
High	[R].DVTVTAIGIGDMFHEK.[H]	2xTMT6plex [N-Term; K16]		6.22139e-13	0	1	1	5	P12110	P12110 [751-766]	0	2191.18	0.823	0.695	1.393	1.39	0.928	0.821	0.94	1.01	0.534	0.669	0.503	0.647	81.1	68.5	137.2	136.9	98.5	116.8	103.4	118.3	127.1	67.2	84.2	63.4	81.5	125.9	3	3	3	3	3	2	2	2	2	2	2
High	[K].QLAQIDGTLSTIEFQR.[E]	1xTMT6plex [N-Term]		3.49203e-07	0	1	1	2	Q9H444	Q9H444 [78-93]	0	2049.12	1.123	1.227	1.182	0.78	0.876	0.879	0.836	0.912	1.104	1.042	1.202	1.051	89	97.3	93.6	61.8	79.3	87.8	88.1	83.7	91.3	110.6	104.4	120.4	105.3	100.2	1	1	1	1	1	1	1	1	1	1	1
High	[R].VVNAPIFHVNSDDPEAVMYVCK.[V]	2xTMT6plex [N-Term; K22]; 1xCarbamidomethyl [C21]		4.81614e-14	0	1	5	2	Q02218	Q02218 [467-488]	0	2962.52	0.791	1.138	1.274	1.228	0.812	0.947	0.976	0.868	0.948	0.948	1.178	0.983	65	93.5	104.7	100.9	82.2	82.4	96.2	99.1	88.1	96.3	96.2	119.7	99.8	101.6	1	1	1	1	1	1	1	1	1	1	1
High	[R].EAVELPLTHFELYK.[Q]	2xTMT6plex [N-Term; K14]		4.31254e-09	0	1	1	4	P43686	P43686 [179-192]	0	2147.22	0.902	0.927	0.87	1.279	1.315	1.112	1.06	1	1.01	1.035	1.107	1.082	94.3	97	91	133.8	104.6	121	102.3	97.5	92	93	95.2	101.9	99.6	92	2	2	2	2	2	2	2	2	2	2	2
High	[K].IDQLQEELLHTQLK.[Y]	2xTMT6plex [N-Term; K14]		4.4706e-10	0	1	6	3	E5KLJ5	E5KLJ5 [270-283]	0	2166.25	0.866	0.471	1.293	0.82	0.896	0.895	0.826	0.767	0.986	0.964	1.261	0.903	91.6	49.8	136.8	86.8	105.8	94	93.9	86.6	80.4	103.4	101.1	132.3	94.7	104.9	1	1	1	1	1	2	2	2	2	2	2
High	[R].SQYNFIADVVEK.[T]	2xTMT6plex [N-Term; K12]		4.57972e-07	0	1	2	2	O43464	O43464 [145-156]	0	1871.03	0.783	0.786	1.564	0.872	0.703	0.612	0.741	0.723	0.904	0.873	1.565	0.704	80.6	80.9	161	89.7	103	77.4	67.4	81.5	79.6	99.5	96.1	172.1	77.5	110	1	1	1	1	1	1	1	1	1	1	1
High	[K].GYIWNYGAIPQTWEDPGHNDK.[H]	2xTMT6plex [N-Term; K21]		4.2046e-11	0	1	2	3	Q15181	Q15181 [89-109]	0	2919.45	1.431	1.287	0.923	1.38	1.008	0.946	0.847	0.772	1.149	0.89	1.034	0.948	102.2	91.9	65.9	98.6	71.4	107.6	100.9	90.4	82.4	122.6	94.9	110.3	101.1	106.7	1	1	1	1	1	2	2	2	2	2	2
High	[K].APGQLECETAIAALNSCLR.[D]	1xTMT6plex [N-Term]; 2xCarbamidomethyl [C7; C17]		6.21868e-07	0	1	1	1	Q9Y490	Q9Y490 [1655-1673]	0	2303.17	0.974	1.128	0.898	1.455									77.1	89.3	71.1	115.2	79.2										1	1	1	1	1
High	[K].AAVAWEAGKPLSIEEIEVAPPK.[A]	3xTMT6plex [N-Term; K9; K22]		2.99803e-13	0	1	5	4	P11766	P11766 [10-31]	0	2992.73	0.966	1.298	0.809	1.395	1.391	1.266	1.485	1.353	1.153	1.084	0.99	1.411	74.2	99.7	62.2	107.2	76.8	113.1	102.9	120.7	110	93.8	88.1	80.5	114.7	81.3	2	2	2	2	2	2	2	2	2	2	2
High	[K].MHDYDGNNLLDGLELSTAITHVHK.[E]	2xTMT6plex [N-Term; K24]		7.87077e-12	0	1	2	1	Q8NI22	Q8NI22 [79-102]	0	3151.62	0.528	0.943	0.792	1.609									46.2	82.5	69.3	140.7	87.5										1	1	1	1	1
High	[K].GLHVVEVTYDDVPIPNSPFK.[V]	2xTMT6plex [N-Term; K20]		3.18378e-11	0	1	2	6	O75369	O75369 [1300-1319]	0	2684.47	0.659	0.879	0.636	1.594	1.634	1.42	1.117	1.103	0.777	0.916	0.873	1.307	64.4	86	62.2	155.9	97.8	146.7	127.5	100.4	99.1	69.8	82.3	78.4	117.4	89.8	3	3	3	3	3	3	3	3	3	3	3
High	[K].CLELFSELAEDKENYKK.[F]	4xTMT6plex [N-Term; K12; K16; K17]; 1xCarbamidomethyl [C1]		1.00146e-09	0	1	1	5	P08238	P08238 [412-428]	2	3032.68	2.062	1.442	1.417	1.832	1.468	1.109	1.556	1.08	1.694	1.535	1.712	1.68	123.6	86.4	84.9	109.8	59.9	102.4	77.4	108.6	75.3	118.2	107.1	119.4	117.2	69.8	2	2	2	2	2	3	3	3	3	3	3
High	[K].SGCIVNNLAEFTVDPK.[D]	2xTMT6plex [N-Term; K16]; 1xCarbamidomethyl [C3]		9.6486e-08	0	1	2	4	O75369	O75369 [658-673]	0	2222.19	0.871	1.012	0.907	1.106	0.99	1.062	1.021	1.186	1.037	1.07	0.926	0.812	79.2	92	82.5	100.5	90.9	95.5	102.5	98.5	114.4	100.1	103.3	89.4	78.4	96.5	2	2	2	2	2	2	2	2	2	2	2
High	[K].TTGFGMIYDSLDYAK.[K]	2xTMT6plex [N-Term; K15]		2.77046e-11	0	1	3	5	P62847	P62847 [69-83]	0	2140.1	0.992	0.958	1.192	0.754	0.729	0.552	0.847	0.532	1.13	0.989	1.163	0.918	117.9	113.9	141.8	89.7	118.9	83.3	63.1	96.8	60.8	129.1	113	132.9	104.9	114.3	3	3	3	3	3	2	2	2	2	2	2
High	[R].GLDKLEENLPILQQPTEK.[V]	3xTMT6plex [N-Term; K4; K18]		3.22439e-10	0	1	3	6	O60664	O60664 [99-116]	1	2752.61	1.347	1.461	0.865	1.263	1.152	1.138	1.135	1.137	1.106	1.072	1.226	1.331	97.6	105.9	62.7	91.5	72.5	100.1	98.9	98.6	98.8	96.1	93.2	106.5	115.6	86.9	3	3	3	3	3	3	3	3	3	3	3
High	[R].TVYQYQYTNWSVEQLPAEPK.[E]	2xTMT6plex [N-Term; K20]		1.54999e-08	0	1	3	3	A0A0A0MT22	A0A0A0MT22 [1116-1135]	0	2902.5	1.472	1.542	0.613	0.963	1.064	0.831	0.821	0.626	1.42	1.443	1.122	1.151	102.5	107.4	42.7	67.1	69.6	104.2	81.4	80.4	61.3	139.1	141.3	109.9	112.8	98	2	2	2	2	2	1	1	1	1	1	1
High	[K].SVILEAFSSPSEEVK.[S]	2xTMT6plex [N-Term; K15]		2.08753e-07	0	1	2	2	Q86VP6	Q86VP6 [859-873]	0	2080.16	0.813	0.721	1.132	1.293	1.118	1.104	1.283	1.238	1.664	1.502	1.368	1.22	71.4	63.3	99.4	113.6	87.8	86	85	98.7	95.2	128	115.6	105.2	93.8	76.9	1	1	1	1	1	1	1	1	1	1	1
High	[K].GYIWNYGTLPQTWEDPHEK.[D]	2xTMT6plex [N-Term; K19]		3.50495e-10	0	1	4	3	Q9H2U2	Q9H2U2 [137-155]	0	2792.41	0.716	0.694	1.117	0.859	0.834	0.802	0.716	0.666	0.774	0.693	1.192	0.726	70.2	68.1	109.6	84.3	98.1	98	94.3	84.1	78.2	90.9	81.4	140	85.3	117.5	1	1	1	1	1	2	2	2	2	2	2
High	[K].VTDFGDKVEDPTFLNQLQSGVNR.[W]	2xTMT6plex [N-Term; K7]		3.57883e-10	0	1	1	2	Q14204	Q14204 [229-251]	1	3037.6	0.715	0.529	1.309	1.225									77.8	57.5	142.4	133.3	108.8										2	2	2	2	2
High	[R].QIQNQLEEMLK.[S]	2xTMT6plex [N-Term; K11]		7.50283e-07	0	1	11	1	I3L4C2	I3L4C2 [118-128]	0	1832.04	0.711	0.76	1.486	0.98									68.9	73.7	144	95	96.9										1	1	1	1	1
High	[R].LQVNQVVIHEDFIQSCFDR.[L]	1xTMT6plex [N-Term]; 1xCarbamidomethyl [C16]		1.34711e-07	0	1	1	1	Q93008	Q93008 [804-822]	0	2576.31	0.838	0.93	0.656	1.08									62.8	69.7	49.1	81	74.9										1	1	1	1	1
High	[K].VSAFENPYVDAIK.[S]	2xTMT6plex [N-Term; K13]		1.02256e-09	0	1	2	4	P50148	P50148 [121-133]	0	1911.06	0.937	0.863	0.753	1.298	1.125	1.08	1.184	1.232	0.896	0.887	0.719	1.02	87	80.2	70	120.6	92.9	112.7	108.2	118.7	123.5	89.8	88.9	72.1	102.2	100.2	2	2	2	2	2	2	2	2	2	2	2
High	[R].LEQPDPGAVAAAAILR.[A]	1xTMT6plex [N-Term]		3.59051e-07	0	1	1	7	Q3LXA3	Q3LXA3 [552-567]	0	1821.04	0.728	0.772	0.654	1.163	0.994	1.016	1.119	1.077	1.024	1.01	0.978	1.104	76.4	81.1	68.7	122.1	105	95.3	97.4	107.3	103.3	98.3	96.8	93.8	105.9	95.9	3	3	3	3	3	4	4	4	4	4	4
High	[K].VVQDAQTFAEWK.[V]	2xTMT6plex [N-Term; K12]		2.31985e-08	0	1	1	3	P17050	P17050 [138-149]	0	1880.03	0.991	0.992	0.769	1.262	1.341	1.367	0.903	0.9	1.022	1.018	0.99	0.94	101.9	102	79.1	129.7	102.8	130.2	132.8	87.7	87.4	99.3	98.9	96.1	91.3	97.1	1	1	1	1	1	2	2	2	2	2	2
High	[K].QGYQLIEGNQVLHSFTAVCQDDGTWHR.[A]	1xTMT6plex [N-Term]; 1xCarbamidomethyl [C19]		3.24031e-14	0	1	3	2	B4DPQ0	B4DPQ0 [354-380]	0	3388.63	0.956	1.035	0.535	1.188	1.359	1.011	0.71	0.964	0.723	0.731	0.526	0.929	58.8	63.6	32.9	73.1	61.5	154.5	114.9	80.7	109.6	82.2	83.1	59.8	105.6	113.7	1	1	1	1	1	1	1	1	1	1	1
High	[K].YGGPPPDSVYSGQQPSVGTEIFVGK.[I]	2xTMT6plex [N-Term; K25]		1.89624e-08	0	2	3	4	O60506; B7Z645	O60506 [144-168]; B7Z645 [46-70]	0	3024.57	0.826	0.789	0.954	1.017	1.075	1.022	0.864	0.998	0.757	0.884	0.825	1.106	77.6	74.1	89.6	95.6	93.9	114.6	108.9	92.1	106.4	80.6	94.2	87.9	117.9	106.6	2	2	2	2	2	2	2	2	2	2	2
High	[K].KPGMFFNPEESELDLTYGNR.[Y]	2xTMT6plex [N-Term; K1]		5.11453e-12	0	1	1	6	P11413	P11413 [408-427]	0	2802.42	0.814	0.768	1.212	1.098	0.957	1.009	1.047	1.369	0.87	0.995	0.806	0.809	73.1	68.9	108.8	98.6	89.8	88.7	93.5	97	126.9	80.6	92.2	74.7	75	92.7	3	3	3	3	3	3	3	3	3	3	3
High	[K].DNHLLGTFDLTGIPPAPR.[G]	1xTMT6plex [N-Term]		1.38399e-12	0	1	1	39	P11021	P11021 [475-492]	0	2163.18	0.793	0.897	0.745	1.117	0.961	0.934	0.919	1.038	0.937	0.983	1.127	1.27	70.2	79.4	65.9	98.8	88.5	93.9	91.3	89.9	101.5	91.6	96.1	110.2	124.2	97.8	24	24	24	24	24	15	15	15	15	15	15
High	[K].IFQVAQELSGEDMHQFHR.[A]	1xTMT6plex [N-Term]		7.46924e-09	0	1	5	2	Q99598	Q99598 [101-118]	0	2401.19	1.087	0.834	1.012	1.021	1.079	1.192	0.863	1.063	1.027	1.068	0.875	0.994	84.5	64.9	78.8	79.5	77.8	100.4	110.9	80.3	98.9	95.6	99.3	81.4	92.5	93.1	1	1	1	1	1	1	1	1	1	1	1
High	[K].TALGVAELTVTDLFR.[A]	1xTMT6plex [N-Term]		6.71294e-07	0	1	3	1	Q8NF37	Q8NF37 [447-461]	0	1835.05					0.873	0.815	0.804	0.836	0.962	1.121	1.017	0.884						101	94.3	93	96.8	111.3	129.7	117.7	102.3	115.7						1	1	1	1	1	1
High	[K].SSIDSEPALVLGPLK.[S]	2xTMT6plex [N-Term; K15]		1.48483e-07	0	1	8	3	A0A087X117	A0A087X117 [686-700]	0	1984.17	1.101	1.596	1.502	1.274	1.299	1.136	1.233	1.045	1.101	1.216	1.146	1.088	73.6	106.7	100.5	85.2	66.9	114.2	99.9	108.4	91.9	96.8	106.9	100.7	95.6	87.9	1	1	1	1	1	2	2	2	2	2	2
High	[R].DNLTLWTSDTQGDEAEAGEGGEN.[-]	1xTMT6plex [N-Term]		1.81877e-08	0	1	4	8	P63104	P63104 [223-245]	0	2638.16	1.152	1.199	0.938	1.138	1.133	1.471	1.352	1.277	0.834	0.804	1.06	0.93	88.5	92.2	72.1	87.5	76.9	100.6	130.6	120	113.3	74	71.3	94.1	82.5	88.8	4	4	4	4	4	4	4	4	4	4	4
High	[R].ADMGGAATICSAIVSAAK.[L]	2xTMT6plex [N-Term; K18]; 1xCarbamidomethyl [C10]		9.59356e-09	0	1	2	2	P28838	P28838 [304-321]	0	2152.15	1.754	1.101	1.259	0.739	0.811	0.715	0.736	0.787	1.336	1.164	1.299	1.035	167.5	105.1	120.2	70.6	95.5	81	71.3	73.4	78.6	133.3	116.2	129.7	103.3	99.8	1	1	1	1	1	1	1	1	1	1	1
High	[R].GPITSAAELNDPQSILLR.[L]	1xTMT6plex [N-Term]		2.11676e-07	0	1	1	4	P17813	P17813 [154-171]	0	2124.19	0.86	0.921	0.787	1.061	0.924	0.914	0.99	1.119	0.963	0.984	0.844	0.891	63.3	67.9	58	78.2	73.7	93.4	92.5	100.1	113.2	97.4	99.5	85.4	90.1	101.2	2	2	2	2	2	2	2	2	2	2	2
High	[K].DLYANNVLSGGTTMYPGIADR.[M]	1xTMT6plex [N-Term]		2.40888e-16	0	1	3	7	P62736	P62736 [294-314]	0	2457.23	0.882	0.878	0.657	1.644	0.995	0.922	1.32	1.255	0.957	0.71	0.585	0.653	69.8	69.6	52.1	130.2	79.2	105.6	97.8	140.1	133.2	101.5	75.4	62.1	69.3	106.1	4	4	4	4	4	3	3	3	3	3	3
High	[K].DLYANNVLSGGTTMYPGIADR.[M]	1xTMT6plex [N-Term]; 1xOxidation [M14]		8.23285e-09	0	1	3	1	P62736	P62736 [294-314]	0	2473.22	0.91	0.918	0.787	0.946									58.8	59.3	50.8	61.1	64.6										1	1	1	1	1
High	[K].LGVEFDETTADDR.[K]	1xTMT6plex [N-Term]		1.66159e-08	0	1	3	1	P05413	P05413 [67-79]	0	1696.82	0.874	0.89	1.584	1.2									68.5	69.8	124.2	94	78.4										1	1	1	1	1
High	[R].LTVMTDLEDKNEWK.[N]	3xTMT6plex [N-Term; K10; K14]		1.90947e-08	0	1	4	6	Q12907	Q12907 [224-237]	1	2409.33	1.535	1.233	0.982	0.906	0.953	0.953	1.092	0.896	1.3	1.271	1.257	1.026	148.4	119.2	94.9	87.6	96.6	87.9	87.9	100.7	82.6	119.9	117.2	115.9	94.6	92.2	4	4	4	4	4	2	2	2	2	2	2
High	[R].EQWANLEQLSAIR.[K]	1xTMT6plex [N-Term]		1.04882e-07	0	1	2	7	Q01082	Q01082 [724-736]	0	1786.96	0.702	0.837	0.702	1.112	1.002	0.876	1.151	1.048	1.054	1.019	0.901	1.06	77.6	92.6	77.6	123	110.6	99.7	87.2	114.5	104.3	104.9	101.4	89.7	105.5	99.5	3	3	3	3	3	4	4	4	4	4	4
High	[R].NREEEWDPEYTPK.[S]	2xTMT6plex [N-Term; K13]		2.17645e-07	0	1	1	3	Q9Y2W1	Q9Y2W1 [864-876]	1	2151.08	1.316	0.801	1.175	0.666	0.727	0.594	0.7	0.618	1.105	1.009	0.993	0.99	151.4	92.2	135.2	76.6	115.1	85.9	70.1	82.7	73	130.5	119.2	117.3	117	118.1	1	1	1	1	1	2	2	2	2	2	2
High	[R].LLTTILHSDGDLTEQGK.[I]	2xTMT6plex [N-Term; K17]		2.259e-09	0	1	1	3	Q9NTI5	Q9NTI5 [853-869]	0	2299.29	1.019	0.67	0.879	1.051	0.919	0.827	0.98	0.734	0.947	1.077	0.88	0.967	99	65.1	85.3	102.1	97.1	99	89.1	105.5	79	102	116	94.8	104.2	107.7	2	2	2	2	2	1	1	1	1	1	1
High	[R].KDGLSYQIFPDPSDFDR.[C]	2xTMT6plex [N-Term; K1]		1.251e-09	0	1	3	4	B5MCP4	B5MCP4 [43-59]	1	2458.27	1.205	1.435	0.518	1.053	1.052	1.019	0.755	0.88	0.923	0.795	0.786	1.118	100	119.1	43	87.4	83	117.4	113.7	84.2	98.1	103	88.6	87.7	124.7	111.5	2	2	2	2	2	2	2	2	2	2	2
High	[K].NYCGLPGEYWLGNDK.[I]	2xTMT6plex [N-Term; K15]; 1xCarbamidomethyl [C3]		5.63741e-12	0	1	2	7	P02675	P02675 [314-328]	0	2244.12	0.515	1.091	0.527	1.668	1.846	1.21	1.156	2.099	0.74	1.088	0.705	0.73	55.2	117	56.6	178.9	107.3	151.4	99.2	94.8	172.1	60.7	89.2	57.8	59.9	82	4	4	4	4	4	3	3	3	3	3	3
High	[K].EYTACELMNIYK.[T]	2xTMT6plex [N-Term; K12]; 1xCarbamidomethyl [C5]		6.57437e-07	0	1	1	2	Q9NSD9	Q9NSD9 [191-202]	0	1993.02	1.098	0.884	1.197	1.082	0.755	0.926	1.111	0.975	1.025	0.96	1.172	0.916	111.8	90	121.8	110.2	101.8	75.1	92.1	110.5	97	102	95.5	116.6	91.1	99.5	1	1	1	1	1	1	1	1	1	1	1
High	[K].DTLQSELVGQLYK.[S]	2xTMT6plex [N-Term; K13]		4.49625e-09	0	1	2	4	O00429	O00429 [680-692]	0	1952.11	1.048	0.868	0.883	0.966	0.955	1.052	0.977	1.031	0.931	0.998	1.068	1.048	98.8	81.8	83.3	91.1	94.3	94.9	104.5	97.1	102.4	92.5	99.2	106.1	104.1	99.3	2	2	2	2	2	2	2	2	2	2	2
High	[K].AVYSTNCPVWEEAFR.[F]	1xTMT6plex [N-Term]; 1xCarbamidomethyl [C7]		2.68454e-08	0	1	1	4	Q9BSJ8	Q9BSJ8 [516-530]	0	2058	0.878	0.939	1.099	1.009	0.876	0.901	0.97	0.832	1.059	0.924	1.093	0.89	69.5	74.3	86.9	79.9	79.1	91.8	94.4	101.6	87.2	111	96.8	114.6	93.3	104.8	1	1	1	1	1	3	3	3	3	3	3
High	[K].NDLNPMFLDQVAK.[F]	2xTMT6plex [N-Term; K13]		6.34975e-07	0	1	3	2	Q9Y263	Q9Y263 [437-449]	0	1963.07	1.057	0.957	1.03	1.039	0.997	0.886	1.011	1.049	1.146	0.999	1.015	0.846	91.4	82.7	89	89.9	86.5	100.8	89.5	102.1	106	115.8	100.9	102.6	85.5	101	1	1	1	1	1	1	1	1	1	1	1
High	[K].FQDGDLTLYQSNTILR.[H]	1xTMT6plex [N-Term]		7.49688e-12	0	1	3	21	P09211	P09211 [56-71]	0	2113.11	1.087	1.379	0.856	1.819	1.461	1.523	1.536	1.537	1.278	1.271	1.352	1.67	77.1	97.9	60.7	129.1	70.9	103.1	107.5	108.4	108.5	90.2	89.7	95.4	117.8	70.6	10	10	10	10	10	11	11	11	11	11	11
High	[K].EGMNIVEAMER.[F]	1xTMT6plex [N-Term]		1.0259e-06	0	1	1	12	P62937	P62937 [134-144]	0	1507.74	0.728	0.677	1.373	0.705	0.896	0.938	1.006	0.968	1.017	0.975	1.036	0.964	94.2	87.6	177.6	91.2	129.3	91.3	95.6	102.5	98.6	103.6	99.3	105.5	98.2	101.9	5	5	5	5	5	7	7	7	7	7	7
High	[R].AAVEEGIVLGGGCALLR.[C]	1xTMT6plex [N-Term]; 1xCarbamidomethyl [C13]		6.86587e-14	0	1	1	12	P10809	P10809 [430-446]	0	1914.07	0.869	0.946	0.947	1.189	1.089	1.298	0.851	1.018	0.974	1.024	1.096	1.082	70.6	76.9	76.9	96.6	81.2	105.5	125.7	82.4	98.5	94.3	99.1	106.1	104.8	96.8	6	6	6	6	6	6	6	6	6	6	6
High	[K].IEDVGSDEEDDSGKDK.[K]	3xTMT6plex [N-Term; K14; K16]		3.66618e-07	0	1	2	1	P08238	P08238 [250-265]	1	2425.22	0.693	0.49	1.603	0.722									73.9	52.3	171	77	106.7										1	1	1	1	1
High	[R].CVQQTIETIEENIGWMDK.[N]	2xTMT6plex [N-Term; K18]; 1xCarbamidomethyl [C1]		7.63607e-10	0	1	2	1	Q9NZ08	Q9NZ08 [907-924]	0	2652.34					0.917	0.767	0.871	0.656	1.681	1.378	1.604	1.134						79.4	66.4	75.4	56.8	145.6	119.3	138.9	98.2	86.6						1	1	1	1	1	1
High	[R].FLTAVNLEHPEMLEK.[A]	2xTMT6plex [N-Term; K15]		4.55921e-09	0	1	3	8	Q9Y2Q3	Q9Y2Q3 [102-116]	0	2229.24	1.104	0.769	0.986	0.906	0.87	0.86	0.848	0.794	1.087	1.102	1.245	0.9	116.7	81.3	104.3	95.8	105.7	90	89	87.7	82.2	112.4	113.9	128.8	93	103.4	4	4	4	4	4	4	4	4	4	4	4
High	[R].SVIEQGGIQTVDQLIK.[E]	2xTMT6plex [N-Term; K16]		1.19451e-11	0	1	1	7	Q8WUM4	Q8WUM4 [423-438]	0	2186.28	0.931	0.653	1.11	0.976	1.363	1.258	0.977	0.917	0.95	0.836	0.986	0.964	94.2	66.1	112.3	98.7	101.1	133.1	122.8	95.4	89.6	92.8	81.7	96.3	94.1	97.7	4	4	4	4	4	3	3	3	3	3	3
High	[R].IINEPTAAAIAYGLDR.[TR]	1xTMT6plex [N-Term]		1.41143e-11	0	2	3	9	A0A0G2JIW1; P17066	A0A0G2JIW1 [173-188]; P17066 [174-189]	0	1917.06	0.838	0.865	0.72	1.375	1.149	1.215	1.216	1.215	1.006	1.027	0.996	1.339	79.6	82.1	68.3	130.5	94.9	103.9	109.8	109.9	109.8	91	92.9	90.1	121.1	90.4	4	4	4	4	4	5	5	5	5	5	5
High	[K].WLLLNDPEDTSSGSK.[G]	2xTMT6plex [N-Term; K15]		7.56451e-08	0	1	1	4	Q9NZM1	Q9NZM1 [299-313]	0	2120.13	0.617	0.643	1.214	0.913	0.906	1.156	0.983	0.847	0.684	0.58	0.822	0.754	57.4	59.8	112.9	84.9	93	106.6	136.1	115.8	99.6	80.5	68.3	96.7	88.8	117.7	3	3	3	3	3	1	1	1	1	1	1
High	[K].AAGAEPDSILKPELLSAIEK.[L]	3xTMT6plex [N-Term; K11; K20]		1.73024e-07	0	1	2	4	Q9BZV1	Q9BZV1 [420-439]	0	2739.61	0.944	0.644	1.02	1.039	1.034	0.983	1.034	1.048	0.947	0.921	0.982	1.076	86.4	58.9	93.4	95.1	91.5	107.9	102.6	107.9	109.4	98.8	96.1	102.5	112.3	104.4	2	2	2	2	2	2	2	2	2	2	2
High	[R].GAQAAIVVYDITNQETFAR.[A]	1xTMT6plex [N-Term]		4.96202e-10	0	1	2	4	P61020	P61020 [92-110]	0	2296.21	0.729	1.297	0.587	1.495	1.373	1.304	0.933	1.152	0.86	0.897	0.741	1.106	41.2	73.2	33.2	84.4	56.5	136.2	129.4	92.6	114.3	85.3	89	73.5	109.7	99.2	2	2	2	2	2	2	2	2	2	2	2
High	[R].GDFIHVMDNSDPNWWK.[G]	2xTMT6plex [N-Term; K16]		9.52709e-09	0	1	1	3	P62993	P62993 [180-195]	0	2419.19	1.171	0.982	0.835	0.797	0.645	0.643	0.69	0.694	0.931	0.918	0.875	0.783	116.2	97.5	82.9	79.2	99.3	84.2	84	90.1	90.6	121.5	119.8	114.3	102.2	130.5	2	2	2	2	2	1	1	1	1	1	1
High	[K].VWDAVSGDELMTLAHK.[H]	2xTMT6plex [N-Term; K16]		5.59835e-12	0	1	1	4	Q9Y3F4	Q9Y3F4 [85-100]	0	2230.19	1.096	1.119	0.964	0.908	0.873	0.843	0.937	0.796	1.051	0.887	0.961	0.928	89.3	91.2	78.5	74	81.4	92.8	89.6	99.6	84.7	111.8	94.3	102.2	98.7	106.4	3	3	3	3	3	1	1	1	1	1	1
High	[R].LEQELFSGGNTGINFEK.[Y]	2xTMT6plex [N-Term; K17]		4.91553e-08	0	1	8	2	A0A0D9SF53	A0A0D9SF53 [146-162]	0	2341.24	1.192	0.551	1.252	0.719	0.937	1.14	1.178	0.967	1.204	1.134	1.235	1.168	68.5	31.6	71.9	41.3	57.4	86.4	105.1	108.6	89.1	111	104.5	113.8	107.6	92.2	1	1	1	1	1	1	1	1	1	1	1
High	[K].SSANVEEAFFTLAR.[D]	1xTMT6plex [N-Term]		7.25544e-08	0	1	2	5	Q92930	Q92930 [154-167]	0	1770.92	0.896	1.192	0.712	1.217	0.866	0.746	0.89	1.022	1.055	1.104	0.746	1.16	63.9	85	50.8	86.8	71.3	90.7	78.1	93.2	107	110.4	115.5	78.1	121.4	104.7	3	3	3	3	3	2	2	2	2	2	2
High	[R].TMLITHMQDLQEVTQDLHYENFR.[S]	1xTMT6plex [N-Term]		9.92501e-14	0	1	2	5	Q15019	Q15019 [278-300]	0	3091.52	0.908	1.029	0.747	1.159	1.257	1.204	1.085	1.168	1.007	1.102	0.935	1.089	57.8	65.5	47.5	73.8	63.6	113.6	108.8	98.1	105.6	91.1	99.6	84.5	98.4	90.4	3	3	3	3	3	2	2	2	2	2	2
High	[R].HSFGPLDYESLQQELALK.[E]	2xTMT6plex [N-Term; K18]		2.12459e-10	0	1	2	2	B8ZZA8	B8ZZA8 [122-139]	0	2533.37	1.034	0.757	0.966	0.939	0.705	0.673	0.743	0.63	0.933	0.859	1.421	0.703	104.6	76.5	97.8	95	101.2	83.4	79.6	87.9	74.5	110.4	101.6	168.2	83.2	118.3	1	1	1	1	1	1	1	1	1	1	1
High	[K].FVDGLMIHSGDPVNYYVDTAVR.[H]	1xTMT6plex [N-Term]		4.61368e-13	0	1	4	4	P23396	P23396 [152-173]	0	2697.35	0.96	1.019	0.776	1.019	0.846	0.843	0.841	0.857	1.049	1.083	0.97	0.888	79.2	84.1	64	84.1	82.5	92.1	91.8	91.7	93.3	114.3	117.9	105.7	96.8	108.9	2	2	2	2	2	2	2	2	2	2	2
High	[K].KLGGTIDDCELVEGLVLTQK.[V]	3xTMT6plex [N-Term; K1; K20]; 1xCarbamidomethyl [C9]		1.15086e-09	0	1	1	1	P50991	P50991 [213-232]	1	2875.64	1.183	1.047	0.801	1.423									90	79.6	60.9	108.2	76										1	1	1	1	1
High	[R].GILDGESAPTFPESFGVK.[E]	2xTMT6plex [N-Term; K18]		7.56451e-08	0	1	1	2	P54922	P54922 [235-252]	0	2309.24	1.253	1.132	0.576	1.127	1.117	1.12	0.976	1.178	1.041	1.043	0.894	0.995	103.7	93.7	47.7	93.3	82.8	104.8	105.2	91.7	110.6	97.7	97.9	83.9	93.5	93.9	1	1	1	1	1	1	1	1	1	1	1
High	[K].SGDAAIVDMVPGKPMCVESFSDYPPLGR.[F]	2xTMT6plex [N-Term; K13]; 1xCarbamidomethyl [C16]		4.48714e-13	0	1	3	13	P68104	P68104 [396-423]	0	3453.73	2.155	1.534	1.062	1.153	1.022	0.905	1.322	0.948	1.847	1.522	1.927	1.596	127.3	90.7	62.7	68.2	59.1	76.5	67.8	99	71	138.3	113.9	144.3	119.5	74.9	7	7	7	7	7	6	6	6	6	6	6
High	[K].SGDAAIVDMVPGKPMCVESFSDYPPLGR.[F]	2xTMT6plex [N-Term; K13]; 1xOxidation [M15]; 1xCarbamidomethyl [C16]		6.71294e-07	0	1	3	2	P68104	P68104 [396-423]	0	3469.72					1.234	1.293	0.944	1.779	0.982	0.929	0.961	1.222						105	110	80.3	151.3	83.5	79	81.7	103.9	85						2	2	2	2	2	2
High	[K].TYNTDVPLVLMNSFNTDEDTKK.[I]	3xTMT6plex [N-Term; K21; K22]		5.4448e-12	0	1	6	4	E7EUC7	E7EUC7 [161-182]	1	3232.7	1.313	1.225	1.103	1.281	1.132	1.01	1.491	1.074	1.384	1.229	1.25	1.113	97.7	91.1	82	95.3	74.4	95.9	85.6	126.4	91.1	117.3	104.2	106	94.4	84.8	2	2	2	2	2	2	2	2	2	2	2
High	[K].MYGISLCQAILDETK.[G]	2xTMT6plex [N-Term; K15]; 1xCarbamidomethyl [C7]		3.20994e-12	0	1	1	11	P04083	P04083 [318-332]	0	2200.18	0.477	0.47	3.783	0.18	0.372	0.759	0.378	0.48	0.665	0.343	1.029	0.295	49.3	48.5	390.8	18.6	103.3	63	128.7	64.1	81.4	112.8	58.2	174.6	50	169.6	8	8	8	8	8	3	3	3	3	3	3
High	[K].MYGISLCQAILDETK.[G]	2xTMT6plex [N-Term; K15]; 1xOxidation [M1]; 1xCarbamidomethyl [C7]		1.20528e-07	0	1	1	4	P04083	P04083 [318-332]	0	2216.17	0.582	0.76	1.475	0.611	1.29	1.506	0.642	0.73	1.015	1.225	0.891	0.793	63.4	82.9	160.8	66.6	109	128.6	150.2	64	72.8	101.2	122.1	88.9	79.1	99.7	3	3	3	3	3	1	1	1	1	1	1
High	[K].GPSFDVQVGLHELLGHGSGK.[L]	2xTMT6plex [N-Term; K20]		6.31354e-08	0	1	3	1	G3V180	G3V180 [460-479]	0	2492.37					1.031	1.102	0.886	1.431	1.143	1.086	1.159	1.143						88.2	94.3	75.8	122.5	97.8	93	99.2	97.9	85.6						1	1	1	1	1	1
High	[K].LLEGIGLENLDSPAATK.[A]	2xTMT6plex [N-Term; K17]		1.50933e-09	0	1	2	2	O75165	O75165 [2140-2156]	0	2199.26	0.8	0.857	0.753	1.27	1.001	0.958	0.928	0.975	0.97	0.991	1.041	0.981	69.7	74.7	65.6	110.7	87.2	99.9	95.6	92.6	97.4	96.8	98.9	103.9	97.9	99.8	1	1	1	1	1	1	1	1	1	1	1
High	[K].EYLNLLICEESHLK.[Y]	2xTMT6plex [N-Term; K14]; 1xCarbamidomethyl [C8]		2.7066e-09	0	1	2	3	O60437	O60437 [304-317]	0	2219.21	0.598	0.775	1.453	0.989	0.908	0.808	0.777	0.647	0.959	0.815	1.6	1.009	49.5	64.2	120.3	81.9	82.8	94	83.6	80.4	67	99.2	84.3	165.6	104.4	103.5	2	2	2	2	2	1	1	1	1	1	1
High	[R].QGAPGQGGGGGLSHEDTLALLEGLVSR.[R]	1xTMT6plex [N-Term]		2.45663e-15	0	1	1	2	Q9UH99	Q9UH99 [312-338]	0	2805.47	0.843	0.905	0.65	0.737	1.051	0.665	0.659	0.635	0.926	0.874	0.885	0.985	58.5	62.8	45.2	51.1	69.4	121.7	77	76.3	73.5	107.3	101.2	102.5	114.1	115.8	1	1	1	1	1	1	1	1	1	1	1
High	[R].LGFDISEQEVTAPAPAACQILK.[E]	2xTMT6plex [N-Term; K22]; 1xCarbamidomethyl [C18]		9.88842e-11	0	1	2	3	Q9H008	Q9H008 [71-92]	0	2816.53	0.64	1.033	0.941	1.662	1.274	1.016	1.313	1.322	1.205	0.98	0.93	1.971	41.2	66.5	60.6	107	64.4	102.8	82	105.9	106.6	97.2	79	75	159	80.7	1	1	1	1	1	2	2	2	2	2	2
High	[R].FFESFGDLSSPDAVMGNPK.[V]	2xTMT6plex [N-Term; K19]; 1xOxidation [M15]		5.85589e-09	0	2	3	21	P02042; E9PEW8	P02042 [42-60]; E9PEW8 [42-60]	0	2519.25	0.568	1.737	0.29	1.469	1.174	0.991	0.859	1.815	0.905	1.592	0.611	0.658	54.6	166.8	27.8	141.1	96	106.6	89.9	78	164.7	82.2	144.5	55.5	59.7	90.8	10	10	10	10	10	11	11	11	11	11	11
High	[R].FFESFGDLSSPDAVMGNPK.[V]	2xTMT6plex [N-Term; K19]		6.84899e-12	0	2	3	23	P02042; E9PEW8	P02042 [42-60]; E9PEW8 [42-60]	0	2503.26	0.601	1.912	0.327	1.496	1.562	1.06	1.062	2.509	0.965	1.991	0.608	0.576	55.8	177.5	30.3	138.9	92.8	119.8	81.3	81.4	192.3	73.9	152.6	46.6	44.2	76.7	12	12	12	12	12	11	11	11	11	11	11
High	[K].INPVCPADLVIDHSIQVDFNR.[R]	1xTMT6plex [N-Term]; 1xCarbamidomethyl [C5]		9.30006e-12	0	1	1	3	P21399	P21399 [114-134]	0	2651.38	0.863	0.831	1.232	1.269	1.202	0.972	0.942	1.032	0.895	0.806	0.866	1.073	71.6	68.9	102.2	105.3	82.9	125.8	101.7	98.6	108	93.7	84.3	90.6	112.3	104.6	2	2	2	2	2	1	1	1	1	1	1
High	[R].IFDSEEILAGYK.[R]	2xTMT6plex [N-Term; K12]		4.81406e-08	0	1	1	4	O43776	O43776 [479-490]	0	1843.03	0.876	0.996	1.354	1.035	1.109	0.981	1.087	0.986	0.968	0.901	1.157	1.042	94.4	107.4	146	111.6	107.9	108.7	96.2	106.5	96.7	94.9	88.3	113.4	102.1	98	2	2	2	2	2	2	2	2	2	2	2
High	[R].LEGTDLDCQVGGLICK.[S]	2xTMT6plex [N-Term; K16]; 2xCarbamidomethyl [C8; C15]		1.66159e-08	0	1	4	1	Q92620	Q92620 [13-28]	0	2236.17					1.199	1.174	1.005	0.841	1.12	1.028	1.021	0.972						110.1	107.7	92.2	77.2	102.9	94.3	93.7	89.2	91.8						1	1	1	1	1	1
High	[R].TGPLPPGPPPEIVIYQELR.[M]	1xTMT6plex [N-Term]		9.93293e-09	0	1	2	7	Q14914	Q14914 [248-266]	0	2302.3	0.723	0.859	0.784	1.141	0.988	0.916	0.824	0.834	0.808	0.793	0.847	1.094	66.2	78.6	71.8	104.5	91.5	109	101.1	90.9	92.1	89.2	87.5	93.5	120.7	110.3	4	4	4	4	4	3	3	3	3	3	3
High	[R].AHPVFYQGTYSQALNDAK.[R]	2xTMT6plex [N-Term; K18]		2.44155e-10	0	1	1	2	Q96CS3	Q96CS3 [150-167]	0	2468.3	0.821	0.753	1.055	1.016	0.906	1.118	0.916	0.827	0.974	0.965	0.946	1.038	78.5	72	100.9	97.2	95.7	94.7	116.9	95.7	86.5	101.8	100.8	98.9	108.5	104.5	1	1	1	1	1	1	1	1	1	1	1
High	[K].LTEAMGGGWQQEQFEHYK.[I]	2xTMT6plex [N-Term; K18]		4.54437e-12	0	1	2	2	Q9UH65	Q9UH65 [146-163]	0	2597.29					0.802	0.736	0.725	0.635	0.94	0.922	0.765	0.837						98.7	90.6	89.2	78.1	115.6	113.4	94.2	103	123.1						2	2	2	2	2	2
High	[R].GAQAAIVVYDITNTDTFAR.[A]	1xTMT6plex [N-Term]		1.54304e-10	0	1	5	5	P51148	P51148 [93-111]	0	2255.19	0.651	0.841	0.633	1.249	1.167	1.189	0.963	1.051	0.822	0.833	0.768	1.143	46.2	59.7	44.9	88.7	71	118.1	120.4	97.6	106.4	83.3	84.4	77.8	115.7	101.3	3	3	3	3	3	2	2	2	2	2	2
High	[K].EEELKDIQNMNFLLK.[A]	3xTMT6plex [N-Term; K5; K15]		3.96246e-08	0	1	1	2	Q86UP2	Q86UP2 [634-648]	1	2551.44	1.367	1.211	1.028	1.491	0.98	1.383	1.268	1.206	1.191	1.159	1.36	1.241	107.1	94.8	80.5	116.8	78.3	79.2	111.8	102.5	97.5	96.3	93.7	109.9	100.3	80.9	1	1	1	1	1	1	1	1	1	1	1
High	[K].YEQAIQCYTEAISLCPTEK.[N]	2xTMT6plex [N-Term; K19]; 2xCarbamidomethyl [C7; C15]		8.24299e-10	0	1	1	2	O94826	O94826 [130-148]	0	2762.38	0.944	1.032	1.029	1.427	1.422	1.583	1.272	1.298	1.424	1.148	1.401	1.818	89.2	97.5	97.3	134.9	94.5	103.4	115.1	92.5	94.4	103.6	83.5	101.8	132.2	72.7	1	1	1	1	1	1	1	1	1	1	1
High	[K].YISLIYTNYEAGKDDYVK.[A]	3xTMT6plex [N-Term; K13; K18]		1.06265e-12	0	1	1	11	P09211	P09211 [104-121]	1	2842.55	0.71	0.846	0.981	2.068	1.593	1.771	1.146	1.066	0.842	0.782	1.785	2.123	74.9	89.3	103.6	218.3	105.6	118.9	132.2	85.6	79.6	62.9	58.4	133.2	158.5	74.7	4	4	4	4	4	7	7	7	7	7	7
High	[R].HVFFVDDFDAFK.[K]	2xTMT6plex [N-Term; K12]		1.66159e-08	0	1	2	18	Q05707	Q05707 [1188-1199]	0	1945.03	1.162	0.658	0.916	1.066	0.867	0.722	1.56	1.125	1.255	1.147	0.591	0.716	111.2	63	87.7	102	95.7	86.4	71.9	155.4	112.1	125	114.2	58.9	71.3	99.6	11	11	11	11	11	7	7	7	7	7	7
High	[K].KEAGIPEFYDYDVALIK.[L]	3xTMT6plex [N-Term; K1; K17]		6.66114e-12	0	1	5	4	B4E1Z4	B4E1Z4 [1067-1083]	1	2658.5	0.766	1.128	0.793	1.215	1.487	1.229	1.048	1.11	0.871	0.986	0.81	1.116	71.2	104.9	73.8	112.9	92.9	137	113.2	96.5	102.3	80.3	90.8	74.7	102.8	92.1	2	2	2	2	2	2	2	2	2	2	2
High	[R].STNLLAAETASLEEQLQGWGEVMLMADK.[V]	2xTMT6plex [N-Term; K28]		1.62199e-11	0	1	5	1	H3BN98	H3BN98 [8-35]	0	3493.8					0.879	1.017	1.113	0.938	0.993	1.01	0.854	1.034						89.8	103.8	113.6	95.7	101.3	103.1	87.2	105.5	102.1						1	1	1	1	1	1
High	[R].TLGSVGEPINCEAWEWLHR.[V]	1xTMT6plex [N-Term]; 1xCarbamidomethyl [C11]		3.72669e-09	0	1	1	1	Q9NUB1	Q9NUB1 [412-430]	0	2483.23	0.783	0.959	0.881	1.492									59.8	73.2	67.3	113.9	76.4										1	1	1	1	1
High	[K].TLISGMIDEPHAIVVDPLR.[G]	1xTMT6plex [N-Term]		1.87467e-10	0	1	1	3	Q07954	Q07954 [3994-4012]	0	2305.28	0.62	0.832	0.481	1.049	1.284	1.092	0.965	1.204	0.866	1.043	0.763	0.929	64.2	86.2	49.9	108.7	103.6	125.1	106.4	94	117.2	84.4	101.6	74.3	90.5	97.4	1	1	1	1	1	2	2	2	2	2	2
High	[R].DNYPPGFSYADFGPQFTAR.[F]	1xTMT6plex [N-Term]		5.64886e-08	0	1	1	8	P04066	P04066 [95-113]	0	2379.12	0.695	1.055	0.593	1.236	1.319	1.339	0.94	0.993	0.85	0.913	0.717	1.036	50.6	76.9	43.2	90.1	72.9	133.7	135.8	95.3	100.6	86.2	92.5	72.7	105	101.4	4	4	4	4	4	4	4	4	4	4	4
High	[R].YIANLGHGLYPDMDPEHVGAFVDAVHK.[H]	2xTMT6plex [N-Term; K27]		9.04498e-12	0	1	2	1	P06132	P06132 [333-359]	0	3423.76	1.081	1.453	0.971	1.115									93.2	125.3	83.7	96.2	86.2										1	1	1	1	1
High	[K].IMYSHLVDYFPEYDGPQR.[D]	1xTMT6plex [N-Term]		1.51612e-07	0	1	1	2	P50148	P50148 [283-300]	0	2459.19	0.701	0.893	0.51	1.007	1.127	1.193	1.197	1.136	0.88	1.053	0.947	1.058	58.4	74.5	42.6	84	83.4	111.9	118.5	118.8	112.8	87.4	104.5	94	105	99.3	1	1	1	1	1	1	1	1	1	1	1
High	[R].SPQENLVPCDVLLLR.[G]	1xTMT6plex [N-Term]; 1xCarbamidomethyl [C9]		4.90947e-07	0	1	1	4	Q9HD20	Q9HD20 [328-342]	0	1982.09	0.801	0.765	0.901	1.244	1.175	1.338	0.916	1.072	0.904	0.888	0.929	1.064	60.5	57.7	68.1	93.9	75.5	111.8	127.3	87.2	102	86	84.5	88.4	101.2	95.2	2	2	2	2	2	2	2	2	2	2	2
High	[R].CKDDEFTHLYTLIVRPDNTYEVK.[I]	3xTMT6plex [N-Term; K2; K23]; 1xCarbamidomethyl [C1]		3.33845e-10	0	1	2	16	P27797	P27797 [163-185]	1	3543.88	1.073	1.05	0.829	1.341	1.171	1.15	1.225	1.149	1.074	1.11	0.892	1.274	102.2	100	78.9	127.7	95.2	105.6	103.7	110.5	103.6	96.8	100.1	80.5	114.9	90.2	7	7	7	7	7	9	9	9	9	9	9
High	[K].AVYTCNEGYQLLGEINYR.[E]	1xTMT6plex [N-Term]; 1xCarbamidomethyl [C5]		4.10263e-08	0	1	3	4	P08603	P08603 [110-127]	0	2392.18	0.728	0.953	0.88	0.912	1.33	1.218	0.898	0.952	0.918	0.894	0.814	0.941	70.6	92.5	85.3	88.5	97	133.9	122.7	90.4	95.9	92.5	90.1	82	94.8	100.7	1	1	1	1	1	3	3	3	3	3	3
High	[K].EYDLIVHQLATYPDVNNSIK.[M]	2xTMT6plex [N-Term; K20]		1.24792e-07	0	1	2	3	O75436	O75436 [146-165]	0	2790.51	0.775	0.742	0.735	1.147	0.922	0.925	0.924	0.981	0.795	0.874	0.868	0.743	79.4	76	75.3	117.5	102.4	100.7	101	100.9	107.1	86.8	95.4	94.8	81.2	109.2	1	1	1	1	1	2	2	2	2	2	2
High	[R].FATASADGQIYIYDGK.[T]	2xTMT6plex [N-Term; K16]		2.07307e-07	0	1	2	6	O75083	O75083 [204-219]	0	2178.15	0.895	1.023	0.791	1.419	1.105	0.975	0.852	0.824	0.939	0.938	0.879	0.997	66.7	76.2	58.9	105.7	74.5	114.2	100.9	88.1	85.2	97.1	97	90.9	103.1	103.4	1	1	1	1	1	5	5	5	5	5	5
High	[K].GSLVQASEANLQAAQDFVR.[G]	1xTMT6plex [N-Term]		5.23521e-14	0	1	1	5	P19827	P19827 [342-360]	0	2233.18	0.786	1.02	0.734	1.107	1.369	1.049	0.962	1.135	0.802	0.972	0.874	0.893	68.5	88.9	64	96.5	87.1	133.9	102.6	94.1	111.1	78.5	95.1	85.5	87.3	97.8	2	2	2	2	2	3	3	3	3	3	3
High	[K].EAINVEQAFQTIAR.[N]	1xTMT6plex [N-Term]		1.20677e-08	0	1	4	11	P51149	P51149 [158-171]	0	1818.99	1.07	1.084	1.06	0.842	0.94	1.038	1.022	0.991	1.002	0.959	0.982	0.927	101.9	103.2	101	80.2	95.2	95.2	105.1	103.5	100.4	101.5	97.1	99.4	93.9	101.3	6	6	6	6	6	5	5	5	5	5	5
High	[K].YGGPPPDSVYSGVQPGIGTEVFVGK.[I]	2xTMT6plex [N-Term; K25]		4.34263e-09	0	1	1	2	O43390	O43390 [147-171]	0	2965.57	0.798	0.585	0.873	1.34	0.931	0.822	0.73	0.834	0.863	0.754	0.878	0.781	55.8	40.9	61.1	93.7	70	109.7	96.9	86.1	98.3	101.7	88.8	103.5	92	117.8	1	1	1	1	1	1	1	1	1	1	1
High	[K].QFDHLNHLNPDKFESTDLDMLIK.[A]	3xTMT6plex [N-Term; K12; K23]		7.87702e-07	0	1	7	2	A0A087WSV8	A0A087WSV8 [138-160]	1	3457.84	1.271	1.289	0.686	0.956	1.048	1.23	1.032	1.176	0.922	0.876	0.891	1.047	102.1	103.5	55.1	76.8	80.3	104.9	123.2	103.3	117.8	92.3	87.7	89.2	104.8	100.1	1	1	1	1	1	1	1	1	1	1	1
High	[R].TSIFWNDVKDPVSIEER.[A]	2xTMT6plex [N-Term; K9]		7.88675e-08	0	1	3	2	P55884	P55884 [316-332]	1	2493.34	1.101	0.987	0.972	1.263	0.867	0.819	1.04	0.829	1.225	0.961	0.95	1.043	122.1	109.5	107.8	140.1	110.9	90.4	85.4	108.5	86.4	127.8	100.2	99	108.8	104.3	1	1	1	1	1	1	1	1	1	1	1
High	[K].NVSSILGFDSNQLPANAPIEDR.[R]	1xTMT6plex [N-Term]		2.09268e-09	0	1	4	1	Q9P0J1	Q9P0J1 [105-126]	0	2586.34	0.649	0.79	0.533	1.271									47.3	57.6	38.9	92.7	72.9										1	1	1	1	1
High	[K].EGPAVVGQFIQDVK.[N]	2xTMT6plex [N-Term; K14]		1.57556e-10	0	1	2	12	Q86VP6	Q86VP6 [813-826]	0	1945.12	0.838	0.661	1.192	0.936	0.972	0.806	1.005	0.873	1.041	0.948	1.219	0.909	83.4	65.8	118.7	93.1	99.5	97.8	81.1	101	87.8	104.7	95.4	122.6	91.4	100.5	5	5	5	5	5	7	7	7	7	7	7
High	[K].GHVDILAPTVQELAALEK.[E]	2xTMT6plex [N-Term; K18]		2.66923e-09	0	1	3	5	Q92499	Q92499 [703-720]	0	2362.37	1.224	0.826	0.717	0.993	1.07	1.092	1.081	0.977	1.109	1.104	1.178	1.306	122.9	82.9	72	99.7	100.4	96.6	98.6	97.6	88.2	100.1	99.8	106.4	117.9	90.3	2	2	2	2	2	3	3	3	3	3	3
High	[K].QLNIIQNAEAVHFFCNYEESR.[G]	1xTMT6plex [N-Term]; 1xCarbamidomethyl [C15]		2.84282e-15	0	1	5	4	H3BRN4	H3BRN4 [76-96]	0	2811.37	0.727	0.846	1.287	1.07	0.977	1.049	0.94	1.006	0.717	0.74	0.916	1.088	63.4	73.8	112.2	93.3	87.2	101.3	108.8	97.5	104.4	74.4	76.7	95.1	112.9	103.7	2	2	2	2	2	2	2	2	2	2	2
High	[R].FFLQDPQSQELDVQVK.[D]	2xTMT6plex [N-Term; K16]		5.88223e-07	0	1	1	4	Q9BSJ8	Q9BSJ8 [531-546]	0	2379.3	1.073	0.762	0.792	1.079	0.806	0.803	0.882	0.809	1.047	0.962	0.977	0.924	96.7	68.7	71.3	97.2	90.1	89.5	89.2	97.8	89.8	116.2	106.7	108.4	102.5	111	1	1	1	1	1	3	3	3	3	3	3
High	[K].TDELPQLVTLPHPNLHGPEILDVPSTVQK.[T]	2xTMT6plex [N-Term; K29]		2.8058e-10	0	1	2	1	P02751	P02751 [1991-2019]	0	3646.03	0.356	0.615	1.473	0.715									30.5	52.7	126.2	61.2	85.7										1	1	1	1	1
High	[K].AETLMTVTDPVHDIAFAPNLGR.[S]	1xTMT6plex [N-Term]		3.69792e-14	0	1	2	2	Q96EE3	Q96EE3 [212-233]	0	2597.36	0.716	1.207	0.556	1.463	1.33	1.586	0.955	1.224	0.935	1.066	0.902	1.044	50.2	84.7	39	102.6	70.2	117.6	140.2	84.4	108.2	82.7	94.2	79.7	92.3	88.4	1	1	1	1	1	1	1	1	1	1	1
High	[R].HAAGVLAQEDLVGLLEPINTR.[I]	1xTMT6plex [N-Term]		4.38911e-12	0	1	8	4	F6UJY1	F6UJY1 [160-180]	0	2445.37	1.075	1.024	0.631	1.127	1.136	0.957	0.8	0.855	0.879	0.803	0.768	0.847	67.9	64.7	39.9	71.2	63.2	130.7	110.2	92.1	98.5	101.2	92.4	88.5	97.5	115.1	1	1	1	1	1	3	3	3	3	3	3
High	[R].VTMPGEPVDVACGVDHMVTLAK.[S]	2xTMT6plex [N-Term; K22]; 1xCarbamidomethyl [C12]		9.87626e-10	0	1	1	1	Q96I51	Q96I51 [440-461]	0	2784.45	0.742	0.804	1.201	1.054									62.1	67.3	100.6	88.3	83.8										1	1	1	1	1
High	[R].LFVGNLPADITEDEFKR.[L]	2xTMT6plex [N-Term; K16]		2.47574e-10	0	1	1	4	P23246	P23246 [299-315]	1	2422.34	2.081	0.877	0.948	0.711	0.645	0.852	1.016	0.994	1.229	1.591	1.5	1.432	184.9	78	84.2	63.1	88.9	55.9	73.9	88.1	86.1	106.5	137.9	130	124.1	86.7	3	3	3	3	3	1	1	1	1	1	1
High	[K].FIIHAPPGEFNEVFNDVR.[L]	1xTMT6plex [N-Term]		5.23939e-09	0	1	4	6	P47755	P47755 [20-37]	0	2330.21	0.867	0.885	0.953	0.903	0.715	0.666	0.876	0.801	0.922	0.963	0.886	0.876	67.6	69.1	74.4	70.5	78	82.1	76.4	100.6	91.9	105.9	110.6	101.8	100.5	114.8	5	5	5	5	5	1	1	1	1	1	1
High	[K].CLELFTELAEDKENYKK.[F]	4xTMT6plex [N-Term; K12; K16; K17]; 1xCarbamidomethyl [C1]		1.33342e-10	0	1	1	4	P07900	P07900 [420-436]	2	3046.69	1.988	1.386	1.276	1.236	1.705	1.347	1.833	1.24	2.136	1.933	1.93	1.594	145.1	101.1	93.1	90.2	72.9	105.7	83.5	113.7	76.9	132.5	119.9	119.7	98.9	62	2	2	2	2	2	2	2	2	2	2	2
High	[-].MMGDEGSAYWIAHQAVK.[I]	2xTMT6plex [N-Term; K17]		4.92764e-10	0	1	2	1	H7C286	H7C286 [1-17]	0	2352.19					0.812	0.751	0.761	0.594	1.003	0.817	0.942	0.749						99.6	92.2	93.3	72.9	123.1	100.2	115.5	91.9	122.7						1	1	1	1	1	1
High	[R].FLQMSNDDSDAYPAFTK.[D]	2xTMT6plex [N-Term; K17]		2.285e-07	0	1	1	2	Q9ULD0	Q9ULD0 [785-801]	0	2408.18	0.731	1.035	0.642	0.822	0.933	1.028	0.852	1.017	1.068	1.284	0.636	1.203	73.8	104.6	64.9	83	101.1	93.2	102.7	85.1	101.6	106.7	128.3	63.6	120.2	99.9	1	1	1	1	1	1	1	1	1	1	1
High	[K].EDPQTFYYAVAVVK.[K]	2xTMT6plex [N-Term; K14]		3.97222e-10	0	1	1	28	P02787	P02787 [108-121]	0	2088.14	0.764	1.588	0.747	1.211	1.128	0.909	1.492	1.376	1.219	1.292	0.746	0.774	69.5	144.6	68	110.3	91	101.5	81.8	134.3	123.9	109.8	116.3	67.1	69.6	90	16	16	16	16	16	12	12	12	12	12	12
High	[R].EMMDQAAAQLAQDNCELACCFIQK.[T]	2xTMT6plex [N-Term; K24]; 3xCarbamidomethyl [C15; C19; C20]		2.99673e-07	0	1	1	1	A5YKK6	A5YKK6 [1486-1509]	0	3303.53					1.293	0.94	1.119	0.913	1.317	1.007	1.485	1.437						116.9	85	101.2	82.5	119.1	91	134.3	130	90.4						1	1	1	1	1	1
High	[K].QDLLTAAPASEIAEGLNLHTIR.[D]	1xTMT6plex [N-Term]		4.37293e-09	0	1	1	2	P36405	P36405 [128-149]	0	2562.41	0.676	0.932	0.569	1.238	1.261	1.235	0.662	0.972	0.725	0.813	0.773	1.136	38.4	52.9	32.3	70.3	56.8	128.5	125.8	67.5	99	73.9	82.9	78.8	115.8	101.9	1	1	1	1	1	1	1	1	1	1	1
High	[K].TPALIVYGDQDPMGQTSFEHLK.[Q]	2xTMT6plex [N-Term; K22]		8.50681e-13	0	1	2	6	Q96IU4	Q96IU4 [152-173]	0	2905.52	0.734	0.793	0.848	0.952	0.798	0.812	0.875	0.925	0.802	0.781	0.802	1.137	79.2	85.7	91.6	102.8	108	90	91.6	98.7	104.4	90.5	88.2	90.5	128.2	112.8	3	3	3	3	3	3	3	3	3	3	3
High	[R].GDNVYVVTEVLQTQK.[E]	2xTMT6plex [N-Term; K15]		1.3755e-07	0	1	3	2	G3V1A6	G3V1A6 [202-216]	0	2151.21	1.069	0.732	0.759	0.863	1.32	1.083	0.987	1.033	0.877	0.879	0.904	0.782	113.4	77.7	80.5	91.5	106.1	137.2	112.6	102.6	107.4	91.2	91.4	93.9	81.3	104	1	1	1	1	1	1	1	1	1	1	1
High	[K].EGFGHLSPTGTTEFWLGNEK.[I]	2xTMT6plex [N-Term; K20]		1.27008e-10	0	1	3	3	P02679	P02679 [239-258]	0	2665.37	0.584	1.215	0.698	1.962	1.057	0.824	0.834	1.034	0.718	0.702	0.582	0.898	54.6	113.6	65.3	183.6	93.6	125	97.3	98.6	122.2	84.9	82.9	68.8	106.2	118.2	2	2	2	2	2	1	1	1	1	1	1
High	[R].TTGIVMDSGDGVTHTVPIYEGYALPHAILR.[L]	1xTMT6plex [N-Term]; 1xOxidation [M6]		6.89677e-12	0	1	4	3	P60709	P60709 [148-177]	0	3428.77	1.227	1.074	0.632	1.195	1.054	2.325	0.89	1.048	1.04	1.097	1.082	1.186	94.8	83	48.8	92.4	77.3	92	203.1	77.7	91.6	90.8	95.8	94.5	103.6	87.3	2	2	2	2	2	1	1	1	1	1	1
High	[R].IATSLDGFDVASVQQQR.[Q]	1xTMT6plex [N-Term]		1.70498e-12	0	1	2	11	O60664	O60664 [214-230]	0	2064.09	0.788	0.944	0.822	0.951	0.836	0.873	0.857	0.948	0.873	0.822	0.822	0.805	73.2	87.6	76.3	88.2	92.8	94.8	99	97.2	107.5	99	93.2	93.2	91.3	113.4	5	5	5	5	5	6	6	6	6	6	6
High	[R].CELLYEGPPDDEAAMGIK.[S]	2xTMT6plex [N-Term; K18]; 1xCarbamidomethyl [C1]		8.46502e-09	0	1	1	6	P13639	P13639 [369-386]	0	2466.23	1.138	1.129	1.131	0.894	0.914	0.83	0.872	0.898	0.988	0.961	0.995	0.807	107.6	106.8	107	84.6	94.6	101.6	92.3	97	99.9	109.9	106.9	110.6	89.7	111.2	4	4	4	4	4	2	2	2	2	2	2
High	[K].SFYPEEVSSMVLTK.[M]	2xTMT6plex [N-Term; K14]		1.15604e-07	0	2	10	4	P11142; E9PK54	P11142 [113-126]; E9PK54 [113-126]	0	2075.11	1.298	1.076	1.179	0.799									126.4	104.8	114.8	77.8	97.4										4	4	4	4	4
High	[R].YIAPTVLTDVDPK.[T]	2xTMT6plex [N-Term; K13]		7.01618e-09	0	1	2	8	P51648	P51648 [312-324]	0	1890.1	0.914	0.875	1.38	0.862	0.799	0.904	0.871	0.776	0.92	0.865	0.975	0.913	92.1	88.2	139.2	86.9	100.8	90.3	102.3	98.5	87.8	104	97.8	110.3	103.2	113.1	4	4	4	4	4	4	4	4	4	4	4
High	[K].GVNLPGAAVDLPAVSEK.[D]	2xTMT6plex [N-Term; K17]		2.68571e-14	0	2	5	18	H3BR70; P14618	H3BR70 [43-59]; P14618 [208-224]	0	2095.22	1.029	0.895	1.109	0.688	0.675	0.629	0.894	0.747	0.913	0.755	1.138	0.767	108.4	94.3	116.8	72.5	105.3	80.8	75.3	107	89.4	109.3	90.3	136.2	91.8	119.7	9	9	9	9	9	9	9	9	9	9	9
High	[K].EFGPVVIDYGK.[V]	2xTMT6plex [N-Term; K11]		5.22649e-07	0	1	1	6	Q14204	Q14204 [1101-1111]	0	1681.96	0.867	0.787	1.231	0.884	0.829	0.854	0.972	0.744	1.014	0.941	1.169	0.871	92.3	83.8	131	94.1	106.5	89.2	91.9	104.7	80	109.1	101.3	125.9	93.7	107.6	2	2	2	2	2	4	4	4	4	4	4
High	[R].ITSGPFEPDLYK.[S]	2xTMT6plex [N-Term; K12]		2.95899e-08	0	1	1	14	Q9UQ80	Q9UQ80 [333-344]	0	1825.01	1.175	1.154	1.091	0.989	0.792	0.798	0.829	0.809	0.94	1.004	0.976	0.859	114.9	112.9	106.6	96.7	97.8	90	90.7	94.3	92	106.9	114.1	111	97.6	113.7	7	7	7	7	7	7	7	7	7	7	7
High	[R].IIEVAPQVATQNVNPTPGATS.[-]	1xTMT6plex [N-Term]		7.46005e-08	0	1	1	2	P49903	P49903 [372-392]	0	2336.27	1.864	1.652	0.832	0.834	1.043	1.483	1.079	1.092	1.167	1.017	1.11	1.044	136.6	121	60.9	61.1	73.3	92.7	131.9	95.9	97.1	103.8	90.4	98.7	92.9	88.9	1	1	1	1	1	1	1	1	1	1	1
High	[R].YFAHSILTVSEEEWNTGETYTCVVAHEALPNR.[V]	1xTMT6plex [N-Term]; 1xCarbamidomethyl [C22]		9.14179e-15	0	2	3	3	P04220; A0A1B0GUU9	P04220 [330-361]; A0A1B0GUU9 [392-423]	0	3952.9					1.803	1.574	0.782	0.97	0.982	1.174	0.81	0.988						166.4	145.3	72.2	89.6	90.7	108.4	74.8	91.2	92.3						3	3	3	3	3	3
High	[R].SQSSDTEQQSPTSGGGK.[V]	2xTMT6plex [N-Term; K17]		6.06304e-09	0	1	2	3	E7EX17	E7EX17 [500-516]	0	2139.06	2.025	1.943	0.961	0.774	0.744	0.923	0.97	0.766	1.204	0.997	1.057	1.157	89.3	85.7	42.4	34.1	44.1	79.3	98.3	103.4	81.6	128.3	106.2	112.6	123.3	106.5	1	1	1	1	1	2	2	2	2	2	2
High	[R-].GFVLQDTVEQLR.[C]	1xTMT6plex [N-Term]		1.46432e-07	0	1	3	7	P56192	P56192 [377-388]	0	1633.91	0.984	0.884	1.026	0.854	0.777	0.759	0.87	0.824	0.998	1	1.251	0.833	94.9	85.2	98.9	82.3	96.4	83.6	81.6	93.6	88.6	107.3	107.6	134.5	89.6	107.5	4	4	4	4	4	3	3	3	3	3	3
High	[R].FTCEQALQHPWIAGDTALDK.[N]	2xTMT6plex [N-Term; K20]; 1xCarbamidomethyl [C3]		3.12824e-08	0	1	2	2	Q14012	Q14012 [265-284]	0	2759.42	0.927	0.831	0.93	1.339	1.256	1.485	1.06	1.2	1.11	0.958	0.934	1.384	58.6	52.5	58.8	84.6	63.2	112.7	133.2	95.1	107.7	99.6	85.9	83.8	124.2	89.7	1	1	1	1	1	1	1	1	1	1	1
High	[K].VQYTLPDGSTLDVGPAR.[F]	1xTMT6plex [N-Term]		1.40275e-06	0	1	1	6	P42025	P42025 [239-255]	0	2018.08	0.858	0.902	0.765	1.03	0.949	1.066	0.806	0.877	0.86	0.781	0.902	0.988	68.3	71.7	60.9	82	79.6	104.4	117.2	88.7	96.5	94.6	85.9	99.2	108.6	110	3	3	3	3	3	3	3	3	3	3	3
High	[K].AELVQLEDEITTLR.[Q]	1xTMT6plex [N-Term]		1.34544e-06	0	1	5	3	J3KNE7	J3KNE7 [41-54]	0	1859.03	0.768	0.943	1.19	0.833	0.825	1.065	0.687	0.962	0.716	0.787	0.687	0.961	64.3	79	99.7	69.8	83.8	100.4	129.6	83.6	117.1	87.1	95.8	83.6	116.9	121.7	2	2	2	2	2	1	1	1	1	1	1
High	[R].SLVPAAELLESR.[V]	1xTMT6plex [N-Term]		9.38397e-08	0	1	1	7	Q15149	Q15149 [3116-3127]	0	1513.88	0.935	0.626	1.193	0.814	0.813	0.811	0.944	0.82	1.07	1.06	1.246	0.732	79.2	53	101.1	68.9	84.7	85.6	85.3	99.4	86.3	112.6	111.6	131.2	77.1	105.3	3	3	3	3	3	4	4	4	4	4	4
High	[K].GGEVTCLTLNSLGIQMCSEENGGAWR.[I]	1xTMT6plex [N-Term]; 2xCarbamidomethyl [C6; C17]		1.06875e-11	0	1	3	5	P01266	P01266 [2019-2044]	0	3068.44	0.699	0.973	0.485	1.505	1.558	1.428	0.906	1.105	0.681	0.738	0.575	1.251	41.9	58.4	29.1	90.3	60	156.7	143.6	91.1	111.2	68.5	74.2	57.8	125.8	100.6	3	3	3	3	3	2	2	2	2	2	2
High	[K].DNMAQEGVILDDVDSSVCR.[D]	1xTMT6plex [N-Term]; 1xCarbamidomethyl [C18]		7.57383e-09	0	1	2	1	Q9BV86	Q9BV86 [167-185]	0	2352.1	1.103	1.302	0.542	1.098									82.9	97.8	40.7	82.5	75.1										1	1	1	1	1
High	[R].IDQVNQLLELDHQK.[R]	2xTMT6plex [N-Term; K14]		2.56648e-11	0	1	2	4	P61201	P61201 [402-415]	0	2151.22	1.016	0.835	1.039	1.012	0.991	0.927	1.041	0.834	1.149	1.089	1.008	1.062	87.3	71.8	89.4	87	86	96.6	90.3	101.5	81.3	112	106.2	98.3	103.6	97.5	2	2	2	2	2	2	2	2	2	2	2
High	[R].SDPTSYAGYIEDLKK.[F]	3xTMT6plex [N-Term; K14; K15]		4.15676e-13	0	1	3	8	P54709	P54709 [98-112]	1	2374.31	1.564	1.122	0.99	0.913	0.814	0.84	1.105	0.904	1.179	1.104	1.165	0.762	139.5	100	88.3	81.4	89.2	83.2	85.9	112.9	92.4	120.5	112.9	119.2	78	102.3	4	4	4	4	4	4	4	4	4	4	4
High	[K].KVEEVVYDLSIR.[G]	2xTMT6plex [N-Term; K1]		2.03277e-08	0	1	2	9	Q15631	Q15631 [204-215]	1	1908.12	0.973	1.002	0.842	0.881	0.79	0.77	0.865	0.851	0.911	0.836	0.991	0.925	106.6	109.8	92.3	96.6	109.6	89.9	87.5	98.4	96.7	103.7	95.1	112.7	105.2	113.7	5	5	5	5	5	4	4	4	4	4	4
High	[K].SDDSVIQLLNPNR.[Q]	1xTMT6plex [N-Term]		1.00596e-07	0	1	7	6	X5DQS5	X5DQS5 [69-81]	0	1699.92	0.808	0.815	0.669	1.089	1.104	1.082	0.766	0.928	0.74	0.756	0.753	1.204	76.2	76.9	63.1	102.8	94.4	120.3	117.9	83.5	101.1	80.6	82.3	82	131.1	108.9	3	3	3	3	3	3	3	3	3	3	3
High	[K].SINPDEAVAYGAAVQAAILMGDK.[S]	2xTMT6plex [N-Term; K23]; 1xOxidation [M20]		2.50224e-13	0	1	5	7	A0A0G2JIW1	A0A0G2JIW1 [363-385]	0	2778.47	0.722	0.858	0.734	1.19	1.029	1.056	1.078	1.036	0.958	0.933	0.876	1.209	69	82	70.1	113.8	95.6	102	104.6	106.8	102.7	95	92.4	86.8	119.8	99.1	3	3	3	3	3	4	4	4	4	4	4
High	[R].TTGIVMDSGDGVTHTVPIYEGYALPHAILR.[L]	1xTMT6plex [N-Term]		4.39101e-18	0	1	4	24	P60709	P60709 [148-177]	0	3412.78	1.838	1.72	0.926	1.229	0.929	1.022	1.035	1.002	1.34	1.215	1.252	1.15	95.5	89.3	48.1	63.8	51.9	83.9	92.3	93.5	90.5	121	109.8	113.1	103.9	90.3	13	13	13	13	13	11	11	11	11	11	11
High	[K].SINPDEAVAYGAAVQAAILMGDK.[S]	2xTMT6plex [N-Term; K23]		1.98678e-12	0	1	5	14	A0A0G2JIW1	A0A0G2JIW1 [363-385]	0	2762.48	1.061	1.046	0.982	1.283	1.215	1.202	1.306	1.247	1.093	1.043	1.038	1.369	96.5	95.1	89.3	116.7	90.9	104.3	103.2	112.2	107.1	93.9	89.6	89.1	117.6	85.9	5	5	5	5	5	9	9	9	9	9	9
High	[R].YAFGQETNVPLNNFSADQVTR.[A]	1xTMT6plex [N-Term]		6.23403e-09	0	1	1	4	O43678	O43678 [69-89]	0	2600.29	1.023	1.017	0.782	1.152	0.837	0.968	0.889	1.021	0.874	0.886	0.786	0.929	70.1	69.6	53.5	78.9	68.5	89.3	103.4	94.9	109	93.3	94.6	83.9	99.2	106.7	1	1	1	1	1	3	3	3	3	3	3
High	[K].VIPAADLSEQISTAGTEASGTGNMK.[F]	2xTMT6plex [N-Term; K25]		2.54243e-09	0	1	1	1	P11217	P11217 [657-681]	0	2906.52	0.828	0.803	1.092	1.014									53.3	51.7	70.3	65.3	64.4										1	1	1	1	1
High	[K].VIPAADLSQQISTAGTEASGTGNMK.[F]	2xTMT6plex [N-Term; K25]		1.91654e-11	0	1	2	6	P11216	P11216 [657-681]	0	2905.53	0.802	0.853	1.033	1.211	1.163	1.22	1.04	1.024	1.078	0.884	0.896	0.939	54.6	58.1	70.4	82.5	68.1	115.7	121.4	103.5	101.9	107.2	88	89.1	93.4	99.5	3	3	3	3	3	3	3	3	3	3	3
High	[R].VDQSILTGESVSVIK.[H]	2xTMT6plex [N-Term; K15]		2.9736e-12	0	1	2	9	P16615	P16615 [175-189]	0	2033.19	0.879	0.676	1.282	1.046	0.91	0.941	1.035	0.943	0.95	1.054	1.024	0.994	87.7	67.5	127.8	104.3	99.7	93.7	96.8	106.5	97	97.7	108.4	105.3	102.3	102.9	4	4	4	4	4	5	5	5	5	5	5
High	[K].ALYLQYTDETFR.[T]	1xTMT6plex [N-Term]		1.89391e-07	0	1	3	13	P00450	P00450 [70-81]	0	1748.91	0.851	1.547	0.613	1.14	1.097	0.914	1.05	1.113	0.992	1.07	0.827	0.79	76.9	139.9	55.4	103	90.4	111.3	92.8	106.6	113	100.7	108.6	83.9	80.2	101.5	6	6	6	6	6	7	7	7	7	7	7
High	[K].GGEVTCLTLNSLGIQMCSEENGGAWR.[I]	1xTMT6plex [N-Term]; 1xOxidation [M16]; 2xCarbamidomethyl [C6; C17]		2.92533e-10	0	1	3	19	P01266	P01266 [2019-2044]	0	3084.44	0.746	0.91	0.628	1.589	1.646	1.796	1.207	1.642	0.985	0.965	0.922	1.737	42.7	52.1	35.9	90.9	57.2	125.2	136.6	91.8	124.9	74.9	73.4	70.1	132.1	76.1	9	9	9	9	9	10	10	10	10	10	10
High	[R].ELAQQVQQVAAEYCR.[A]	1xTMT6plex [N-Term]; 1xCarbamidomethyl [C14]		1.03688e-09	0	1	4	4	J3KTA4	J3KTA4 [178-192]	0	2022.03	1.162	0.756	1.043	0.832	0.89	0.869	0.802	0.946	0.908	1.011	0.928	0.978	96.7	62.9	86.9	69.3	83.3	95.5	93.2	86.1	101.6	97.5	108.5	99.6	105	107.3	1	1	1	1	1	3	3	3	3	3	3
High	[K].DGDSVMVLPTIPEEEAK.[K]	2xTMT6plex [N-Term; K17]		4.72049e-09	0	1	1	14	P30041	P30041 [183-199]	0	2288.21	0.858	1.099	1.045	1.185	1.172	1.046	1.128	1.24	1.014	0.984	1.129	1.289	78.1	100	95.1	107.8	91	104.3	93.1	100.3	110.3	90.2	87.6	100.5	114.7	89	8	8	8	8	8	6	6	6	6	6	6
High	[K].VGGTKPAGGDFGEVLNSAANASATTTEPLPEK.[T]	3xTMT6plex [N-Term; K5; K32]		9.88842e-11	0	1	2	2	P55327	P55327 [188-219]	0	3774.02	1.062	1.467	0.424	0.784	0.888	1.232	0.897	1.149	1.007	1.288	1.052	1.574	56.6	78.2	22.6	41.8	53.3	83	115.1	83.8	107.4	94.1	120.3	98.3	147.1	93.4	1	1	1	1	1	1	1	1	1	1	1
High	[K].SVTGTDVDIVFSK.[V]	2xTMT6plex [N-Term; K13]		1.0514e-09	0	1	1	4	Q9BW30	Q9BW30 [49-61]	0	1826.03	1.161	2.131	1.33	1.314	1.423	1.313	1.294	0.957	1.145	0.807	0.871	0.798	92.1	169	105.5	104.2	79.3	137.4	126.8	125	92.4	110.6	78	84.2	77	96.6	2	2	2	2	2	2	2	2	2	2	2
High	[R].ITYGETGGNSPVQEFTVPGSK.[S]	2xTMT6plex [N-Term; K21]		2.06632e-10	0	1	2	5	P02751	P02751 [1480-1500]	0	2626.38	0.339	0.297	3.074	0.308	0.206	0.194	0.218	0.19	0.839	0.259	1.938	0.157	41	36	372.6	37.4	121.2	34.9	32.9	36.9	32.1	142.1	43.8	328	26.6	169.3	3	3	3	3	3	2	2	2	2	2	2
High	[R].HEIAVMLLEGGANPDAK.[D]	2xTMT6plex [N-Term; K17]		3.41302e-11	0	1	4	3	O75832	O75832 [119-135]	0	2223.22	0.952	1.055	1.027	0.911	0.911	0.814	0.939	1.045	0.941	0.943	0.9	0.729	97.8	108.3	105.6	93.6	102.7	98.3	87.9	101.4	112.9	101.6	101.9	97.2	78.7	108	1	1	1	1	1	2	2	2	2	2	2
High	[R].TDDEVVQREEEAIQLDGLNASQIR.[E]	1xTMT6plex [N-Term]		8.12267e-15	0	1	3	15	P14625	P14625 [44-67]	1	2957.5	1.177	1.157	0.958	1.479	1.038	1.192	1.255	1.163	1.201	1.255	1.078	1.522	82.5	81	67.1	103.6	70	87.8	100.8	106.1	98.4	101.6	106.1	91.2	128.7	84.6	7	7	7	7	7	8	8	8	8	8	8
High	[R].GSFEFPVGDAVSK.[V]	2xTMT6plex [N-Term; K13]		1.15086e-09	0	4	9	9	A0A0G2JPR0; P0C0L4; A0A140TA29; P0C0L5	A0A0G2JPR0 [917-929]; P0C0L4 [917-929]; A0A140TA29 [917-929]; P0C0L5 [917-929]	0	1797.98	0.784	0.89	1.706	0.982	0.908	0.898	0.686	0.646	1.125	0.873	0.68	0.358	91.5	103.9	199.2	114.7	116.8	115.9	114.6	87.6	82.4	143.5	111.4	86.8	45.7	127.6	5	5	5	5	5	4	4	4	4	4	4
High	[K].AEQINQAAGEASAVLAK.[A]	2xTMT6plex [N-Term; K17]		1.53235e-10	0	1	3	4	Q9UJZ1	Q9UJZ1 [234-250]	0	2129.2	0.795	0.735	1.48	0.669	0.604	0.627	0.697	0.699	0.81	0.857	1.194	0.642	93	86.1	173.1	78.2	117	75.2	78	86.7	87	100.8	106.7	148.6	79.9	124.5	2	2	2	2	2	2	2	2	2	2	2
High	[R].LVQAFQYTDEHGEVCPAGWKPGSDTIKPNVDDSK.[E]	4xTMT6plex [N-Term; K20; K27; K34]; 1xCarbamidomethyl [C15]		8.36871e-11	0	1	1	4	P32119	P32119 [158-191]	0	4705.44	1.231	2.698	0.242	1.913	2.238	1.378	1.476	2.771	1.364	2.342	1.005	1.14	85.8	188.1	16.9	133.3	69.7	130.7	80.5	86.2	161.9	79.7	136.8	58.7	66.6	58.4	2	2	2	2	2	2	2	2	2	2	2
High	[K].IPGGIIEDSCVLR.[G]	1xTMT6plex [N-Term]; 1xCarbamidomethyl [C10]		2.37167e-09	0	1	5	8	P49368	P49368 [204-216]	0	1657.91	1.349	1.013	1.144	0.761	0.825	0.917	0.944	0.853	0.994	1.094	1.034	0.821	128.7	96.7	109.2	72.7	95.4	87.4	97.2	100	90.4	105.3	115.9	109.5	86.9	105.9	4	4	4	4	4	4	4	4	4	4	4
High	[K].AAPSVTLFPPSSEELQANK.[A]	2xTMT6plex [N-Term; K19]		1.95693e-11	0	2	4	127	A0M8Q6; P0DOY2	A0M8Q6 [5-23]; P0DOY2 [5-23]	0	2444.34	1.372	1.571	0.661	0.859	0.8	0.643	0.75	0.74	1.432	1.43	1.236	0.699	120.5	137.9	58	75.5	87.8	83.3	66.9	78	77	149	148.8	128.6	72.8	104	61	61	61	61	61	66	66	66	66	66	66
High	[K].EQLTPSQIMSLEK.[E]	2xTMT6plex [N-Term; K13]		5.64189e-07	0	1	2	4	Q00059	Q00059 [119-131]	0	1962.1	0.81	0.726	1.586	0.619	0.566	0.53	0.633	0.534	0.726	0.672	0.963	0.807	102.7	92	201	78.5	126.7	80.3	75.1	89.7	75.8	102.9	95.2	136.4	114.4	141.7	2	2	2	2	2	2	2	2	2	2	2
High	[K].ANPTVTLFPPSSEELQANK.[A]	2xTMT6plex [N-Term; K19]		3.9901e-08	0	1	3	44	A0A0B4J231	A0A0B4J231 [114-132]	0	2501.37	1.591	1.87	0.709	1.058	0.82	0.687	0.811	0.84	1.045	1.039	0.908	0.689	125.9	148	56.1	83.7	79.1	94.2	78.9	93.2	96.6	120	119.4	104.4	79.2	114.9	23	23	23	23	23	21	21	21	21	21	21
High	[R].EVFEFRPELVNDDDEEADDTR.[Y]	1xTMT6plex [N-Term]		3.84596e-12	0	1	1	2	Q8WU90	Q8WU90 [293-313]	0	2769.27	1.533	1.306	1.008	0.86	0.968	1.015	0.977	0.988	0.922	0.911	0.928	1.232	125.2	106.6	82.3	70.2	81.6	98.7	103.5	99.6	100.7	94.1	92.9	94.7	125.6	102	1	1	1	1	1	1	1	1	1	1	1
High	[R].MQEVYNFNAINNSEIR.[F]	1xTMT6plex [N-Term]		3.04244e-08	0	1	1	2	P09960	P09960 [521-536]	0	2171.08	0.961	0.902	0.962	0.968	0.834	0.769	0.806	0.752	0.83	0.7	0.948	0.772	92.2	86.5	92.2	92.9	95.9	97	89.5	93.8	87.4	96.5	81.4	110.2	89.8	116.3	1	1	1	1	1	1	1	1	1	1	1
High	[R].FSCEPAGGLTSLTEPPK.[G]	2xTMT6plex [N-Term; K17]; 1xCarbamidomethyl [C3]		1.64066e-09	0	1	2	3	E7EPT4	E7EPT4 [226-242]	0	2249.19	0.962	0.886	0.611	1.047	0.963	0.936	0.84	1.042	0.866	1.046	0.722	0.871	94.1	86.6	59.7	102.4	97.8	102.8	99.9	89.6	111.2	92.5	111.6	77	92.9	106.7	1	1	1	1	1	2	2	2	2	2	2
High	[K].LTSDLTFAYER.[L]	1xTMT6plex [N-Term]		6.62024e-07	0	1	4	2	H3BP20	H3BP20 [500-510]	0	1544.82	1.092	0.98	0.997	0.879	1.302	1.318	1.241	1.089	0.965	0.928	0.909	0.972	115.7	103.9	105.6	93.1	106	121.1	122.6	115.5	101.3	89.7	86.3	84.5	90.4	93	1	1	1	1	1	1	1	1	1	1	1
High	[R].DMSGTMGFNEFK.[E]	2xTMT6plex [N-Term; K12]		4.01794e-08	0	1	3	2	P30626	P30626 [85-96]	0	1821.89	1.06	1.26	0.972	1.09	1.023	1.234	1.115	1.282	0.911	1.296	0.992	1.128	112.1	133.2	102.7	115.2	105.7	92.8	111.9	101.1	116.2	82.6	117.5	89.9	102.2	90.7	1	1	1	1	1	1	1	1	1	1	1
High	[R].VADGGGAGGTFQPYLDTLR.[Q]	1xTMT6plex [N-Term]		8.54509e-11	0	1	2	4	Q9Y5M8	Q9Y5M8 [9-27]	0	2124.09	1.023	0.692	0.881	0.896	0.929	0.994	1.023	1.038	0.49	0.574	1.056	1.035	87.9	59.4	75.7	77	86	100.3	107.3	110.5	112.2	52.9	62	114	111.8	108	2	2	2	2	2	2	2	2	2	2	2
High	[K].GELVGGLDIVK.[E]	2xTMT6plex [N-Term; K11]		5.04792e-07	0	1	1	3	O76003	O76003 [309-319]	0	1557.96	1.428	1.153	1.171	0.765	0.71	0.691	0.809	0.725	1.111	0.992	1.314	0.773	128.2	103.5	105.1	68.7	89.8	78.3	76.3	89.2	80	122.5	109.4	144.9	85.3	110.3	1	1	1	1	1	2	2	2	2	2	2
High	[R].AIVAIENPADVSVISSR.[N]	1xTMT6plex [N-Term]		1.20432e-12	0	1	4	6	A0A0C4DG17	A0A0C4DG17 [64-80]	0	1970.11	0.908	0.883	1.558	0.639	0.592	0.663	0.686	0.62	0.826	0.698	1.21	0.727	84.5	82.1	144.9	59.5	93	76.6	85.8	88.7	80.2	106.8	90.3	156.5	94.1	129.4	3	3	3	3	3	3	3	3	3	3	3
High	[K].GSLLIDSSTIDPAVSK.[E]	2xTMT6plex [N-Term; K16]		3.00782e-10	0	1	2	8	P31937	P31937 [126-141]	0	2061.18	0.687	0.682	1.389	0.656	0.599	0.599	0.827	0.693	0.873	0.881	1.149	0.775	75.3	74.7	152.3	71.9	109.6	73.5	73.5	101.5	85.1	107.2	108.1	141	95.1	122.8	4	4	4	4	4	4	4	4	4	4	4
High	[K].AMGNLQIDFADPSR.[A]	1xTMT6plex [N-Term]		3.22042e-09	0	1	1	6	P04899	P04899 [87-100]	0	1763.89	1.397	1.001	0.644	0.931	0.9	0.858	0.95	0.801	1.118	1.106	0.921	0.904	145	103.9	66.9	96.6	103.7	96.8	92.3	102.2	86.2	120.2	118.9	99	97.2	107.6	2	2	2	2	2	4	4	4	4	4	4
High	[R].IGIIDGEYVVNPTR.[K]	1xTMT6plex [N-Term]		2.50115e-07	0	1	1	2	Q8TCS8	Q8TCS8 [193-206]	0	1774.99	0.874	1.002	1.063	1.016									85.1	97.6	103.6	99	97.4										2	2	2	2	2
High	[R].DLISNNEQLPMLGR.[R]	1xTMT6plex [N-Term]		4.3926e-07	0	1	6	4	H0YBZ2	H0YBZ2 [17-30]	0	1828.98	1.783	1.929	0.898	0.846	0.719	0.889	0.933	0.977	1.179	1.296	0.828	0.931	140.2	151.6	70.6	66.5	78.6	74.4	92	96.5	101.1	121.9	134.1	85.7	96.4	103.5	3	3	3	3	3	1	1	1	1	1	1
High	[K].DSILGEPGMGFK.[I]	2xTMT6plex [N-Term; K12]		7.00755e-08	0	1	2	3	P16219	P16219 [251-262]	0	1708.93	0.791	0.745	1.478	0.909	0.763	0.735	0.949	0.858	0.873	0.929	0.986	0.9	89.2	84	166.7	102.5	112.8	83	80	103.2	93.4	95	101.1	107.3	98	108.8	2	2	2	2	2	1	1	1	1	1	1
High	[K].SEALGVGEVALPGQGGLPK.[E]	2xTMT6plex [N-Term; K19]		6.37326e-10	0	1	4	2	Q9NZU5	Q9NZU5 [191-209]	0	2237.29	1.101	0.912	0.923	0.967	0.8	0.741	0.995	0.849	1.067	0.866	0.975	0.973	100.1	82.9	83.9	87.9	91	90.5	83.8	112.6	96.1	120.7	98	110.3	110.1	113.1	1	1	1	1	1	1	1	1	1	1	1
High	[K].VFANPEDCVAFGK.[G]	2xTMT6plex [N-Term; K13]; 1xCarbamidomethyl [C8]		8.0169e-10	0	1	3	10	P10620	P10620 [43-55]	0	1912	0.496	0.366	1.868	0.695	0.801	0.572	0.673	0.521	0.604	0.525	1.238	0.539	60.7	44.8	228.7	85.1	122.4	111.5	79.5	93.6	72.4	84	72.9	172.2	74.9	139.1	6	6	6	6	6	4	4	4	4	4	4
High	[R].DGMEYPFIGEGEPHVDGEPGDLR.[F]	1xTMT6plex [N-Term]		1.07007e-12	0	1	2	3	Q9UBS4	Q9UBS4 [218-240]	0	2745.27	1.373	1.276	0.871	0.97	1.196	1.147	1.086	1.114	1.012	1.073	1.157	1.534	118.4	110	75.1	83.6	86.2	106.8	102.3	96.9	99.5	90.4	95.8	103.2	136.9	89.3	1	1	1	1	1	2	2	2	2	2	2
High	[K].ADIGVAMGIAGSDVSK.[Q]	2xTMT6plex [N-Term; K16]		3.37688e-08	0	1	4	6	P05023	P05023 [728-743]	0	1949.08	0.817	0.814	0.773	1.042	1.082	1.039	1.047	1.054	0.864	1.055	0.93	1.005	87.9	87.6	83.2	112.1	107.6	108.2	104	104.7	105.5	86.4	105.6	93	100.5	100.1	3	3	3	3	3	3	3	3	3	3	3
High	[R].DPIYFTGLASEPGAR.[S]	1xTMT6plex [N-Term]		1.09349e-07	0	1	1	3	Q99523	Q99523 [565-579]	0	1822.95	0.95	0.925	0.851	0.77	1.106	1.092	0.907	0.931	1.026	1.057	1.007	1.172	94.2	91.7	84.3	76.3	99.1	111.3	109.9	91.2	93.7	103.2	106.4	101.3	117.9	100.6	1	1	1	1	1	2	2	2	2	2	2
High	[R].VGEGPGVCWLAPEQTAGK.[K]	2xTMT6plex [N-Term; K18]; 1xCarbamidomethyl [C8]		2.10728e-09	0	1	4	3	Q9H4A4	Q9H4A4 [144-161]	0	2314.23	0.882	0.886	1.192	1.163	1.007	0.883	1.216	1.003	1.152	0.994	1.112	1.227	85.6	86.1	115.7	112.9	97.1	94.8	83.1	114.4	94.4	108.4	93.6	104.6	115.4	94.1	1	1	1	1	1	2	2	2	2	2	2
High	[K].TLAPTWEELSK.[K]	2xTMT6plex [N-Term; K11]		4.01299e-07	0	1	1	8	Q8NBS9	Q8NBS9 [355-365]	0	1732.99	1.717	1.369	0.543	0.569	0.44	0.442	0.553	0.502	1.645	1.301	1.458	1.132	190.7	152.1	60.3	63.2	111.1	47.7	47.9	59.9	54.4	178.2	140.9	158	122.7	108.3	4	4	4	4	4	4	4	4	4	4	4
High	[R].VIEGDVVSALNK.[A]	2xTMT6plex [N-Term; K12]		7.00755e-08	0	1	3	4	P48059	P48059 [258-269]	0	1702.02	0.998	0.857	1.113	0.957	0.778	0.887	1.07	0.919	0.776	0.814	0.796	0.75	91.2	78.3	101.7	87.4	91.4	90.4	103	124.4	106.8	90.2	94.6	92.5	87.1	116.2	2	2	2	2	2	2	2	2	2	2	2
High	[R].ANTVQEATFQMELPK.[K]	2xTMT6plex [N-Term; K15]		6.95899e-08	0	1	2	4	B7ZKJ8	B7ZKJ8 [61-75]	0	2165.17	0.791	1.168	0.876	1.012	1.092	0.834	1.044	1.079	0.968	1.307	0.767	0.763	73.5	108.5	81.3	94	92.9	110.1	84	105.3	108.8	97.6	131.7	77.3	77	100.8	2	2	2	2	2	2	2	2	2	2	2
High	[R].GDSIDQCALIQSIK.[D]	2xTMT6plex [N-Term; K14]; 1xCarbamidomethyl [C7]		1.80839e-09	0	1	2	4	P12111	P12111 [2371-2384]	0	2006.1	0.639	0.539	1.729	1.121	0.71	0.689	0.703	0.888	0.522	0.634	0.594	0.573	52.6	44.4	142.5	92.4	82.4	102.9	99.9	101.8	128.6	75.7	91.9	86.1	83	144.9	3	3	3	3	3	1	1	1	1	1	1
High	[R].NCWCVDEAGQELEGMR.[S]	1xTMT6plex [N-Term]; 2xCarbamidomethyl [C2; C4]		1.30004e-12	0	1	1	82	P01266	P01266 [897-912]	0	2182.95	0.555	0.806	0.466	1.485	1.555	1.532	1.301	1.655	0.848	0.79	0.797	1.715	56.6	82.3	47.5	151.5	102	124.6	122.8	104.3	132.6	68	63.3	63.8	137.5	80.1	29	29	29	29	29	53	53	53	53	53	53
High	[R].DKAPGQLECETAIAALNSCLR.[D]	2xTMT6plex [N-Term; K2]; 2xCarbamidomethyl [C9; C19]		2.69233e-16	0	1	1	4	Q9Y490	Q9Y490 [1653-1673]	1	2775.45	1.38	0.905	0.976	0.944	0.82	0.637	1.085	0.744	1.301	1.142	1.167	0.957	110.2	72.3	78	75.4	79.9	83.8	65.1	110.9	76	133	116.7	119.2	97.8	102.2	2	2	2	2	2	2	2	2	2	2	2
High	[R].QTESLESLLSK.[S]	2xTMT6plex [N-Term; K11]		3.61556e-07	0	1	1	7	Q07065	Q07065 [430-440]	0	1692.98	0.947	0.889	0.943	0.842	0.751	0.849	1.028	1.017	1.005	0.976	1.112	0.858	99.7	93.5	99.2	88.6	105.2	76.4	86.5	104.7	103.6	102.4	99.4	113.2	87.4	101.8	4	4	4	4	4	3	3	3	3	3	3
High	[R].VISFEEQVASIR.[Q]	1xTMT6plex [N-Term]		1.36597e-07	0	1	3	4	Q9BT78	Q9BT78 [96-107]	0	1606.9	0.875	0.966	0.76	1.039	1.042	0.918	0.862	0.92	0.827	0.891	0.671	0.728	95.3	105.1	82.7	113.1	108.8	121.7	107.3	100.6	107.4	96.5	104.1	78.3	85	116.8	2	2	2	2	2	2	2	2	2	2	2
High	[K].LDSLQDIGMDHQALLK.[Q]	2xTMT6plex [N-Term; K16]		4.53878e-11	0	1	7	6	A0A087WSV8	A0A087WSV8 [122-137]	0	2255.25	1.066	1.186	0.76	1.105	0.865	0.959	1.005	1.036	0.989	0.915	0.911	1.267	98.9	110	70.6	102.6	92.8	86.4	95.8	100.4	103.5	98.8	91.4	91	126.6	99.9	4	4	4	4	4	2	2	2	2	2	2
High	[K].AGDTVIPLYIPQCGECK.[F]	2xTMT6plex [N-Term; K17]; 2xCarbamidomethyl [C13; C16]		1.68485e-08	0	1	2	9	P11766	P11766 [85-101]	0	2379.25	0.862	1.201	0.923	1.921	1.769	1.243	1.554	1.32	1.113	1.038	1.093	1.538	59.9	83.4	64.1	133.4	69.5	137.5	96.7	120.9	102.6	86.6	80.7	85	119.6	77.8	5	5	5	5	5	4	4	4	4	4	4
High	[R].QAQEYEALLNIK.[V]	2xTMT6plex [N-Term; K12]		5.61663e-09	0	1	2	12	P05783	P05783 [359-370]	0	1878.07	0.479	0.39	2.029	0.736	0.988	1.057	1.088	0.99	0.789	0.747	1.095	0.81	61.4	49.9	260	94.3	128.1	102.9	109.9	113.2	103	82.1	77.7	113.9	84.2	104.1	7	7	7	7	7	5	5	5	5	5	5
High	[R].LVSPGSANETSSILVESVTR.[S]	1xTMT6plex [N-Term]		2.50732e-09	0	1	3	5	O75369	O75369 [2476-2495]	0	2275.23	0.831	1.03	0.824	1.185	1.131	1.129	0.952	0.989	0.911	0.921	0.891	1.117	59.1	73.2	58.6	84.3	71.1	111.8	111.6	94.1	97.8	90.1	91.1	88	110.4	98.8	2	2	2	2	2	3	3	3	3	3	3
High	[R].LQFHDVAGDIFHQQCK.[R]	2xTMT6plex [N-Term; K16]; 1xCarbamidomethyl [C15]		8.94207e-14	0	1	1	7	P11413	P11413 [371-386]	0	2401.25	0.8	0.78	1.146	1.085	1.098	0.962	1.354	1.24	0.97	0.936	0.933	1.031	86.7	84.6	124.3	117.6	108.4	103	90.2	127	116.3	91	87.8	87.5	96.7	93.8	3	3	3	3	3	4	4	4	4	4	4
High	[R].SNLDEDIIAEENIVSR.[S]	1xTMT6plex [N-Term]		1.24693e-12	0	1	1	8	P01024	P01024 [749-764]	0	2046.06	0.712	1.409	0.747	1.185	1.189	0.92	1.096	1.23	0.921	1.216	0.719	0.705	62.7	124	65.7	104.3	88	121.8	94.3	112.4	126.1	94.4	124.6	73.7	72.3	102.5	4	4	4	4	4	4	4	4	4	4	4
High	[R].FHDLLSQLDDQYSR.[F]	1xTMT6plex [N-Term]		7.24649e-07	0	1	5	3	P42224	P42224 [57-70]	0	1965.99	0.83	0.862	0.724	0.996	1.299	1.255	0.95	1.017	0.947	0.943	1.084	1.038	82.5	85.7	72	99.1	99.4	121.4	117.3	88.7	95	88.5	88.2	101.2	97	93.4	2	2	2	2	2	1	1	1	1	1	1
High	[K].NFQMASITSPSLVVECGGER.[V]	1xTMT6plex [N-Term]; 1xCarbamidomethyl [C16]		3.85377e-08	0	1	2	2	Q9NZM1	Q9NZM1 [1318-1337]	0	2411.19	1.015	0.908	0.812	1.25	1.278	1.077	1.207	1.085	1.34	1.282	1.578	1.18	80.1	71.6	64	98.6	78.9	104.3	87.9	98.5	88.6	109.4	104.6	128.8	96.3	81.6	1	1	1	1	1	1	1	1	1	1	1
High	[K].DGVYVLDLAAK.[V]	2xTMT6plex [N-Term; K11]		1.79144e-07	0	1	1	5	P53396	P53396 [210-220]	0	1621.96	1.134	1.23	0.955	1.169	1.135	0.899	1.069	0.985	1.25	1.275	1.239	1.155	94.4	102.3	79.5	97.3	83.2	103.8	82.2	97.7	90.1	114.2	116.6	113.3	105.6	91.4	3	3	3	3	3	2	2	2	2	2	2
High	[K].TCFVDCLIEQTHPEIR.[K]	1xTMT6plex [N-Term]; 2xCarbamidomethyl [C2; C6]		1.45597e-08	0	1	1	2	Q15029	Q15029 [143-158]	0	2247.11	0.758	1.033	0.675	1.416	1.163	1.062	0.997	0.939	0.951	0.85	0.818	1.1	66.9	91.3	59.6	125.1	88.3	111.9	102.2	96	90.3	91.5	81.8	78.7	105.9	96.2	1	1	1	1	1	1	1	1	1	1	1
High	[K].DAYQVILDGVK.[G]	2xTMT6plex [N-Term; K11]		2.1464e-07	0	1	3	5	Q9BZZ5	Q9BZZ5 [26-36]	0	1678.98	1.304	0.739	1.035	0.861	0.78	0.795	0.814	0.766	1.131	0.904	0.85	0.943	126.4	71.6	100.3	83.4	96.9	88.6	90.3	92.5	87.1	128.6	102.8	96.6	107.2	113.7	2	2	2	2	2	3	3	3	3	3	3
High	[K].LASAFTEEQAVLYNQR.[V]	1xTMT6plex [N-Term]		8.40637e-09	0	1	1	2	Q9UHB9	Q9UHB9 [221-236]	0	2069.09	1.071	1.033	0.757	1.19	1.016	1.06	1.104	1.071	1.151	1.115	0.884	1.069	90.6	87.4	64	100.7	84.6	95.7	99.8	103.9	100.8	108.4	105	83.2	100.6	94.2	1	1	1	1	1	1	1	1	1	1	1
High	[R].VLSTDVDVILR.[K]	1xTMT6plex [N-Term]		1.04752e-06	0	1	1	4	Q9NUJ1	Q9NUJ1 [264-274]	0	1458.87	0.777	0.913	0.998	1.022	0.979	1.054	0.964	1.072	0.974	1.011	0.941	0.929	73.5	86.3	94.4	96.6	94.5	97.3	104.8	95.8	106.6	96.8	100.5	93.6	92.3	99.4	2	2	2	2	2	2	2	2	2	2	2
High	[R].TNHIGWVQEFLNEENR.[G]	1xTMT6plex [N-Term]		1.58071e-07	0	1	1	1	O95466	O95466 [130-145]	0	2215.11	0.765	1.073	0.712	1.092									43.7	61.2	40.6	62.3	57										1	1	1	1	1
High	[K].VNQELAGYTGGDVSFIK.[E]	2xTMT6plex [N-Term; K17]		7.53062e-10	0	1	1	2	Q9Y512	Q9Y512 [281-297]	0	2256.23	0.799	0.56	1.311	0.799	1.046	0.841	0.841	0.781	0.815	0.871	0.994	0.829	78.5	55	128.9	78.5	98.3	118	94.9	94.9	88.1	92	98.2	112.1	93.5	112.8	1	1	1	1	1	1	1	1	1	1	1
High	[R].VWAEPCLIDAAK.[E]	2xTMT6plex [N-Term; K12]; 1xCarbamidomethyl [C6]		2.30378e-08	0	1	2	10	Q9H4A4	Q9H4A4 [249-260]	0	1831.02	0.804	0.772	1.103	1.094	0.963	0.866	1.087	0.949	1.039	0.922	0.954	1.148	80.8	77.6	110.8	109.9	100.5	97.9	88.1	110.5	96.5	105.7	93.7	97	116.8	101.7	5	5	5	5	5	5	5	5	5	5	5
High	[K].VSAQYLSEIEMAK.[A]	2xTMT6plex [N-Term; K13]		9.59356e-09	0	1	10	4	O75955	O75955 [199-211]	0	1927.06	1.092	0.986	1.217	0.869	0.93	1.013	1.017	1.085	0.945	0.994	0.985	0.879	106.3	96	118.5	84.6	97.4	93.5	101.9	102.3	109.1	95	99.9	99	88.4	100.5	2	2	2	2	2	2	2	2	2	2	2
High	[R].GQLGDVGALDTVWR.[E]	1xTMT6plex [N-Term]		2.0587e-07	0	1	1	3	Q9H3S7	Q9H3S7 [1183-1196]	0	1715.93	0.656	0.608	0.82	0.91	1.033	1.056	1.146	1.256	1.038	1.378	1.118	1.115	63.8	59	79.6	88.4	97.2	96.4	98.5	106.9	117.2	96.9	128.6	104.3	104.1	93.3	2	2	2	2	2	1	1	1	1	1	1
High	[K].MYEVVYQIGTETR.[S]	1xTMT6plex [N-Term]		1.04283e-08	0	1	1	9	Q9UHG3	Q9UHG3 [292-304]	0	1817.93	0.858	0.965	0.849	1.288	1.202	1.272	1.162	1.142	0.919	1.014	0.929	1.157	82	92.1	81.1	123	95.5	113.6	120.2	109.8	107.9	86.9	95.8	87.8	109.4	94.5	5	5	5	5	5	4	4	4	4	4	4
High	[K].KGFIGPGIDVPAPDMSTGER.[E]	2xTMT6plex [N-Term; K1]		9.88054e-16	0	1	1	5	P00367	P00367 [212-231]	1	2502.34	1.001	0.974	1.551	1.004	1.088	1.184	0.943	1.155	1.199	1.071	1.665	1.099	90.3	87.9	139.9	90.6	90.3	93.1	101.3	80.6	98.8	102.6	91.7	142.4	94.1	85.6	2	2	2	2	2	3	3	3	3	3	3
High	[R].LVNACLAEELPHIHAFEQK.[T]	2xTMT6plex [N-Term; K19]; 1xCarbamidomethyl [C5]		5.02531e-09	0	1	2	3	A0A087WZT3	A0A087WZT3 [121-139]	0	2677.45	1.287	1.198	0.901	1.097	1.091	0.933	0.943	0.982	1.187	1.041	1.102	1.173	108.1	100.6	75.7	92.2	84	103.7	88.7	89.6	93.3	112.8	98.9	104.8	111.5	95.1	1	1	1	1	1	2	2	2	2	2	2
High	[K].VIQGQTDPEYLLLGQR.[L]	1xTMT6plex [N-Term]		7.04774e-07	0	1	1	2	P11277	P11277 [1127-1142]	0	2059.14	0.894	0.973	0.717	1.085	0.954	0.815	0.778	1.099	0.956	1.096	0.753	0.659	78.3	85.2	62.8	95.1	87.6	107.6	91.9	87.7	123.9	107.7	123.5	84.9	74.3	112.7	1	1	1	1	1	1	1	1	1	1	1
High	[R].EPFLSCCQFAESLR.[K]	1xTMT6plex [N-Term]; 2xCarbamidomethyl [C6; C7]		4.82593e-10	0	4	9	18	A0A0G2JPR0; P0C0L4; A0A140TA29; P0C0L5	A0A0G2JPR0 [730-743]; P0C0L4 [730-743]; A0A140TA29 [730-743]; P0C0L5 [730-743]	0	1972.95	0.995	1.173	1.791	1.033	1.125	1.119	0.939	0.875	1.46	1.222	1.015	0.657	81.1	95.7	146.1	84.2	81.6	111	110.5	92.7	86.3	144	120.5	100.2	64.8	98.7	10	10	10	10	10	8	8	8	8	8	8
High	[K].NIYVLQELDNPGAK.[R]	2xTMT6plex [N-Term; K14]		1.79365e-08	0	1	2	8	P12956	P12956 [101-114]	0	2032.15	1.245	0.842	1.101	0.812	0.773	0.861	0.871	0.83	1.047	0.987	0.896	0.884	110.6	74.8	97.8	72.1	88.9	86.6	96.5	97.6	93	117.3	110.6	100.4	99	112	5	5	5	5	5	3	3	3	3	3	3
High	[R].VLLEAGEGLVTITPTTGSDGRPDAR.[V]	1xTMT6plex [N-Term]		2.71996e-13	0	1	3	3	G3V180	G3V180 [598-622]	0	2754.48	0.972	0.901	0.746	1.126	1.003	1.136	0.942	1.075	0.916	0.749	0.862	1.103	75.2	69.7	57.7	87.1	77.3	101.7	115.2	95.5	109	92.8	75.9	87.3	111.8	101.4	2	2	2	2	2	1	1	1	1	1	1
High	[R].TTGIVLDSGDGVTHNVPIYEGYALPHAIMR.[L]	1xTMT6plex [N-Term]		4.09105e-17	0	1	4	1	P62736	P62736 [150-179]	0	3425.77	1.173	0.949	0.69	2.255									61.3	49.6	36.1	117.8	52.2										1	1	1	1	1
High	[R].IGASTLLSDIER.[Q]	1xTMT6plex [N-Term]		3.74346e-07	0	1	3	3	Q9Y315	Q9Y315 [288-299]	0	1503.86	1.643	1.457	1.281	1.234	1.123	1.011	0.993	0.988	0.974	0.952	0.952	1.058	64	56.8	49.9	48.1	39	113.1	101.9	100	99.6	98.1	96	96	106.6	100.8	1	1	1	1	1	2	2	2	2	2	2
High	[R].DLALSEGDIHTLGCGVAQCLK.[I]	2xTMT6plex [N-Term; K21]; 2xCarbamidomethyl [C14; C19]		2.86494e-10	0	1	2	3	P06756	P06756 [891-911]	0	2715.42	0.718	0.901	1.135	0.868	0.89	0.852	1.076	1.039	0.854	0.807	0.977	0.893	68.5	85.9	108.2	82.8	95.4	94	90	113.7	109.7	90.3	85.3	103.3	94.4	105.7	1	1	1	1	1	2	2	2	2	2	2
High	[K].LGILDFTEQDVASHQSYSQK.[T]	2xTMT6plex [N-Term; K20]		3.55403e-10	0	1	2	2	P28906	P28906 [270-289]	0	2724.42	0.732	0.993	0.642	1.298	1.525	1.473	1.547	1.319	1.002	1.099	0.597	1.23	58.3	79.1	51.1	103.4	79.6	127.5	123.1	129.3	110.2	83.7	91.8	49.9	102.8	83.6	1	1	1	1	1	1	1	1	1	1	1
High	[R].KAPDAGGCLHADPDLGVLCPTGCQLQEALLQQERPIR.[N]	2xTMT6plex [N-Term; K1]; 3xCarbamidomethyl [C8; C19; C23]		4.15164e-12	0	1	1	2	P02675	P02675 [88-124]	1	4542.34	0.723	1.435	0.532	2.736	3.07	1.598	2.312	3.298	1.742	2.131	2.042	1.986	40.1	79.6	29.5	151.9	55.5	134.4	69.9	101.2	144.3	76.2	93.3	89.4	86.9	43.8	1	1	1	1	1	1	1	1	1	1	1
High	[R].AVGDGILCNTYIDSYK.[G]	2xTMT6plex [N-Term; K16]; 1xCarbamidomethyl [C8]		2.11507e-12	0	1	1	5	Q53EL6	Q53EL6 [268-283]	0	2247.17	0.884	0.668	0.973	1.199	1.26	1.152	1.214	0.96	1.091	0.992	0.993	1.221	90.1	68	99.1	122.1	101.8	116.8	106.8	112.5	89	101.1	92	92.1	113.2	92.7	2	2	2	2	2	3	3	3	3	3	3
High	[K].NWRDPDQTDGLGLSYLSSHIANVER.[V]	1xTMT6plex [N-Term]		4.10263e-08	0	1	3	1	P06396	P06396 [395-419]	1	3072.53	1.06	0.897	0.813	0.927									83.7	70.9	64.2	73.2	79										1	1	1	1	1
High	[R].DFEPSLGPVCPFR.[C]	1xTMT6plex [N-Term]; 1xCarbamidomethyl [C10]		9.12658e-08	0	1	9	5	P07585	P07585 [45-57]	0	1749.88	0.56	0.565	1.234	0.581	0.963	1.073	0.932	0.787	0.479	0.405	0.439	0.527	55.6	56	122.5	57.7	99.2	131.5	146.5	127.3	107.5	65.4	55.4	60	72	136.6	3	3	3	3	3	2	2	2	2	2	2
High	[R].YEGGYPALTEVMNK.[L]	2xTMT6plex [N-Term; K14]		2.64421e-07	0	1	2	11	O75323	O75323 [130-143]	0	2030.07	0.756	0.781	1.247	0.926	0.71	0.786	0.783	0.814	0.895	0.969	1.004	0.774	79.2	81.8	130.6	96.9	104.7	83.6	92.5	92.1	95.8	105.3	114	118.1	91.1	117.7	8	8	8	8	8	3	3	3	3	3	3
High	[R].VLMAQHFDEVWNSEACNK.[M]	2xTMT6plex [N-Term; K18]; 1xCarbamidomethyl [C16]		4.52205e-08	0	1	1	4	P46063	P46063 [456-473]	0	2636.3	1.039	0.961	0.823	0.811	1.175	0.949	1.048	1.108	0.953	1.001	0.882	1.105	98.3	90.9	77.9	76.8	94.6	113.7	91.9	101.4	107.2	92.2	96.9	85.4	107	96.8	2	2	2	2	2	2	2	2	2	2	2
High	[K].AQYYLPDGSTIEIGPSR.[F]	1xTMT6plex [N-Term]		9.97759e-07	0	1	2	3	P61163	P61163 [239-255]	0	2096.09	0.877	1.002	0.893	1.205	0.945	0.889	0.852	0.971	0.803	0.88	0.854	0.772	73	83.4	74.4	100.3	83.2	108.4	102	97.8	111.4	92.1	100.9	97.9	88.5	114.7	1	1	1	1	1	2	2	2	2	2	2
High	[K].LYTEGYQVPPGATYTAIEAPK.[G]	2xTMT6plex [N-Term; K21]		1.26383e-06	0	1	1	3	O75306	O75306 [384-404]	0	2727.46	0.846	1.036	0.641	1.662	1.18	1.183	1.008	1.08	0.818	0.927	0.955	1.012	56.1	68.7	42.5	110.3	66.3	113.4	113.7	96.9	103.8	78.6	89.1	91.7	97.2	96.1	1	1	1	1	1	2	2	2	2	2	2
High	[K].YQDVYVELSHIK.[T]	2xTMT6plex [N-Term; K12]		4.74758e-08	0	1	1	1	Q9H2D6	Q9H2D6 [2321-2332]	0	1952.09	0.98	0.78	0.887	0.988									94.3	75	85.3	95	96.2										1	1	1	1	1
High	[K].VPEANSSWMDTVIR.[Q]	1xTMT6plex [N-Term]		6.553e-10	0	1	3	6	P10515	P10515 [491-504]	0	1833.94	0.91	0.963	1.374	1.058	1.027	1.033	0.84	0.992	0.976	1.023	1.262	0.956	80.7	85.5	122	93.9	88.8	99.3	99.8	81.1	95.9	94.3	98.9	122	92.4	96.6	2	2	2	2	2	4	4	4	4	4	4
High	[K].GTDIMYTGTLDCWR.[K]	1xTMT6plex [N-Term]; 1xCarbamidomethyl [C12]		7.53062e-10	0	1	1	4	P05141	P05141 [246-259]	0	1917.9	0.764	0.57	1.341	0.667	0.698	0.713	0.837	0.762	0.89	0.908	1.202	0.897	103.2	76.9	181.2	90.1	135.1	78.4	80.1	94	85.6	100	102	135	100.7	112.3	2	2	2	2	2	2	2	2	2	2	2
High	[K].LLDPEDVAVQLPDKK.[S]	3xTMT6plex [N-Term; K14; K15]		8.44417e-07	0	1	1	2	P46939	P46939 [227-241]	1	2367.41	0.772	0.574	1.307	0.91	1.157	1.066	1.022	0.898	0.945	0.921	1.235	0.877	81.7	60.8	138.4	96.3	105.9	114.7	105.6	101.4	89	93.7	91.3	122.4	87	99.1	1	1	1	1	1	1	1	1	1	1	1
High	[K].DPVQEAWAEDVDLR.[V]	1xTMT6plex [N-Term]		3.67975e-10	0	2	3	20	H3BR70; P14618	H3BR70 [311-324]; P14618 [476-489]	0	1871.93	0.936	0.948	0.913	0.961	1.128	0.988	1.003	0.92	0.955	0.809	1.111	0.956	86	87.1	83.9	88.3	91.9	114.3	100.2	101.7	93.3	96.9	82	112.7	96.9	101.4	10	10	10	10	10	10	10	10	10	10	10
High	[K].TPSSDVLVFDYTK.[H]	2xTMT6plex [N-Term; K13]		5.12492e-08	0	2	5	9	Q16576; Q09028	Q16576 [143-155]; Q09028 [144-156]	0	1930.06	1.474	1.08	1.087	0.694	0.714	0.749	0.77	0.621	1.139	1.093	1.054	0.864	128.5	94.2	94.8	60.5	87.2	82.4	86.5	89	71.7	131.6	126.3	121.8	99.8	115.5	5	5	5	5	5	4	4	4	4	4	4
High	[R].ALTVPELTQQMFDAK.[N]	2xTMT6plex [N-Term; K15]		5.12492e-08	0	2	4	19	Q13509; P68371	Q13509 [283-297]; P68371 [283-297]	0	2150.19	0.855	0.789	1.091	1.015	1.023	0.893	1.139	0.952	1.031	0.884	1.45	1.167	94.1	86.8	120	111.6	110	96.5	84.3	107.5	89.9	97.3	83.4	136.9	110.1	94.4	10	10	10	10	10	9	9	9	9	9	9
High	[R].DQSAVVVQGLPEGVAFK.[H]	2xTMT6plex [N-Term; K17]		6.87135e-09	0	1	1	7	P78347	P78347 [144-160]	0	2202.25	0.974	0.632	1.16	0.819	0.819	0.84	0.983	0.833	0.871	0.902	0.855	1.048	95.2	61.7	113.3	80	97.7	92.4	94.7	110.8	93.9	98.2	101.7	96.4	118.1	112.8	3	3	3	3	3	4	4	4	4	4	4
High	[R].VDGNDVFAVYNATK.[E]	2xTMT6plex [N-Term; K14]		2.33316e-07	0	1	3	3	F5H5P2	F5H5P2 [332-345]	0	1971.06	0.689	0.618	1.247	0.793	0.876	0.885	0.905	0.868	1.104	1.075	1.171	0.877	72.9	65.5	132	83.9	105.9	87.6	88.5	90.5	86.7	110.4	107.5	117.1	87.7	100	2	2	2	2	2	1	1	1	1	1	1
High	[K].APLDIPVPDPVK.[E]	2xTMT6plex [N-Term; K12]		1.22065e-06	0	1	1	27	Q06323	Q06323 [59-70]	0	1719.05	1.512	1.494	0.874	0.612	0.648	0.683	0.675	0.628	1.219	0.972	1.043	0.745	143.6	141.9	83.1	58.1	95	77.2	81.3	80.4	74.8	145.1	115.7	124.1	88.7	119	13	13	13	13	13	14	14	14	14	14	14
High	[K].GGSWIQEINVAEK.[N]	2xTMT6plex [N-Term; K13]		1.32093e-08	0	1	1	5	P78527	P78527 [4024-4036]	0	1889.05	1.148	0.727	0.961	0.944	0.899	0.77	0.898	0.707	0.994	1.109	1.143	0.826	109.5	69.4	91.7	90.1	95.4	98	83.9	97.8	77	108.3	120.9	124.6	90	109	2	2	2	2	2	3	3	3	3	3	3
High	[K].GPQITGPSLEGDLGLK.[G]	2xTMT6plex [N-Term; K16]		1.69661e-08	0	1	1	7	Q09666	Q09666 [372-387]	0	2040.17	0.993	1.155	0.661	1.25	1.046	0.939	1.149	1.154	1.049	0.906	0.857	0.978	90.9	105.7	60.5	114.4	91.5	104.8	94.1	115.2	115.6	105.2	90.8	85.8	98	100.2	4	4	4	4	4	3	3	3	3	3	3
High	[K].TAFYQALQNSLGGEDSDAR.[V]	1xTMT6plex [N-Term]		8.41001e-15	0	1	3	20	P01266	P01266 [2537-2555]	0	2272.1	0.652	0.686	1.038	1.089	1.048	0.944	1.282	1.338	1.031	0.755	0.693	2.233	71	74.7	113.1	118.7	109	92.8	83.6	113.5	118.4	91.3	66.9	61.3	197.7	88.5	6	6	6	6	6	14	14	14	14	14	14
High	[K].AIDTIYQTTDFSGIR.[N]	1xTMT6plex [N-Term]		4.81406e-08	0	1	1	7	O14672	O14672 [252-266]	0	1930.01	0.99	0.955	0.951	1.059	0.989	1.078	0.987	1.052	0.853	0.933	0.861	1.169	86.8	83.7	83.4	92.8	87.6	100.6	109.6	100.4	107	86.8	94.9	87.5	118.9	101.7	4	4	4	4	4	3	3	3	3	3	3
High	[R].DEYDDLSDLNAVQMESVR.[E]	1xTMT6plex [N-Term]		8.41673e-10	0	1	2	2	O15173	O15173 [167-184]	0	2328.09	0.658	0.761	1.093	0.927	0.903	0.799	0.737	0.793	0.808	0.955	0.805	0.747	53.4	61.7	88.7	75.2	81.1	102.9	91	84	90.4	92	108.8	91.7	85.2	113.9	1	1	1	1	1	1	1	1	1	1	1
High	[K].AAYPDLENPPLLVTPSQQAK.[F]	2xTMT6plex [N-Term; K20]		3.0599e-07	0	1	2	5	P54136	P54136 [90-109]	0	2610.45	0.986	0.86	0.921	1.02	1.127	1.128	0.929	0.952	0.925	0.98	0.964	1.05	66.9	58.4	62.6	69.2	67.9	110.3	110.5	90.9	93.3	90.6	96	94.4	102.8	97.9	2	2	2	2	2	3	3	3	3	3	3
High	[R].LSYCGGGEALAVPFEPAR.[L]	1xTMT6plex [N-Term]; 1xCarbamidomethyl [C4]		8.83649e-10	0	1	2	2	Q6P1X6	Q6P1X6 [127-144]	0	2123.08	0.782	1.256	0.594	1.087	1.103	1.218	1.069	1.102	1.259	1.206	0.99	1.292	57.7	92.7	43.8	80.3	73.8	96.6	106.7	93.6	96.5	110.2	105.6	86.7	113.1	87.5	1	1	1	1	1	1	1	1	1	1	1
High	[R].DLDQASLAAVSQQLAPR.[E]	1xTMT6plex [N-Term]		2.81272e-12	0	1	1	8	Q9Y490	Q9Y490 [1674-1690]	0	2012.1	0.813	0.891	0.586	1.355	1.265	1.106	1.095	1.177	1.071	1.053	0.96	1.145	72.2	79.1	52	120.3	88.8	114.8	100.4	99.4	106.8	97.2	95.5	87.1	103.9	90.7	5	5	5	5	5	3	3	3	3	3	3
High	[K].GYIWNYGTLPQTWEDPHEKDK.[S]	3xTMT6plex [N-Term; K19; K21]		1.09754e-10	0	1	4	3	Q9H2U2	Q9H2U2 [137-157]	1	3264.69	1.924	1.5	1.903	1.06	0.994	1.09	1.013	1.053	1.456	1.471	2.432	1.22	130.1	101.4	128.7	71.7	67.6	74.8	82.1	76.3	79.3	109.7	110.8	183.2	91.9	75.3	1	1	1	1	1	2	2	2	2	2	2
High	[K].TWDHFWLNEGHTVYLER.[H]	1xTMT6plex [N-Term]		2.62913e-08	0	1	1	5	P09960	P09960 [311-327]	0	2432.2	1.068	1.048	0.822	0.924	0.903	0.835	0.718	0.827	0.903	0.959	0.902	0.831	77.4	75.9	59.6	67	72.5	102.8	95	81.7	94.1	102.8	109.1	102.6	94.5	113.8	3	3	3	3	3	2	2	2	2	2	2
High	[R].FHDLRPDEVADLFQTTQR.[V]	1xTMT6plex [N-Term]		1.40275e-06	0	1	3	5	P49789	P49789 [47-64]	0	2417.24	0.885	0.822	0.991	1.106	0.793	0.864	0.971	0.968	0.818	0.902	0.855	0.954	63.4	58.9	71	79.2	71.7	88.8	96.7	108.7	108.4	91.6	101	95.7	106.8	112	3	3	3	3	3	2	2	2	2	2	2
High	[K].IETVNESWNALATPSDK.[L]	2xTMT6plex [N-Term; K17]		5.20308e-09	0	1	1	4	P21399	P21399 [616-632]	0	2333.24	0.735	0.53	1.69	0.775	0.786	0.705	0.821	0.773	0.868	0.822	0.889	0.848	86.2	62.1	198.2	90.9	117.3	93.9	84.2	98.1	92.3	103.7	98.3	106.3	101.3	119.5	1	1	1	1	1	3	3	3	3	3	3
High	[K].GLQAQIASSGLTVEVDAPK.[S]	2xTMT6plex [N-Term; K19]		5.4381e-11	0	1	2	9	P05783	P05783 [223-241]	0	2342.33	0.589	0.774	0.905	0.89	0.982	0.969	0.909	0.9	0.759	0.784	0.933	0.832	54.7	71.8	84	82.6	92.8	110.5	108.9	102.2	101.2	85.4	88.2	104.9	93.6	112.5	6	6	6	6	6	3	3	3	3	3	3
High	[R].LIDDMVAQAMK.[S]	2xTMT6plex [N-Term; K11]		4.24252e-07	0	1	1	9	O75874	O75874 [250-260]	0	1692.94	0.817	0.902	0.972	1.12	0.966	0.918	1.243	1.031	1.018	0.829	1.176	1.118	87.1	96.2	103.6	119.5	106.7	93.2	88.6	120	99.5	98.3	80	113.6	107.9	96.5	5	5	5	5	5	4	4	4	4	4	4
High	[K].VGSIPANAADDGQWSQGLISAAR.[M]	1xTMT6plex [N-Term]		3.02508e-09	0	1	3	2	Q9Y4G6	Q9Y4G6 [2377-2399]	0	2513.29	0.911	1.055	0.645	1.283	1.355	1.523	1.182	1.547	0.974	1.101	1.201	1.276	51.9	60.1	36.7	73.1	57	106.5	119.7	92.9	121.6	76.5	86.5	94.4	100.2	78.6	1	1	1	1	1	1	1	1	1	1	1
High	[R].QITQVYGFYDECLR.[K]	1xTMT6plex [N-Term]; 1xCarbamidomethyl [C12]		4.21833e-08	0	3	9	8	P62714; P67775; P60510	P62714 [122-135]; P67775 [122-135]; P60510 [119-132]	0	2021	1.005	1.191	0.806	1.075	1.003	0.96	0.957	0.976	0.967	0.91	0.907	1.016	74.5	88.4	59.8	79.7	74.2	104.3	99.8	99.6	101.5	100.6	94.6	94.4	105.7	104	4	4	4	4	4	4	4	4	4	4	4
High	[R].TGLQAGLTIDEFAPR.[L]	1xTMT6plex [N-Term]		1.3285e-07	0	1	1	2	P22033	P22033 [290-304]	0	1818	0.968	0.916	0.891	0.786	0.859	0.998	0.873	0.784	0.976	0.98	0.988	0.997	67.5	63.9	62.2	54.9	69.7	92	106.9	93.5	84	104.6	105	105.9	106.8	107.1	1	1	1	1	1	1	1	1	1	1	1
High	[R].DNLTLWTSENQGDEGDAGEGEN.[-]	1xTMT6plex [N-Term]		6.02103e-09	0	1	1	8	P31946	P31946 [225-246]	0	2580.12	0.98	0.854	0.901	0.843	0.893	1.09	0.91	1.023	0.896	0.851	0.818	0.978	79.8	69.6	73.4	68.7	81.4	93.7	114.4	95.5	107.3	94	89.3	85.8	102.6	104.9	4	4	4	4	4	4	4	4	4	4	4
High	[K].AIQLSGAEQLEALK.[A]	2xTMT6plex [N-Term; K14]		6.67466e-08	0	1	3	6	Q9BT78	Q9BT78 [33-46]	0	1929.14	0.999	0.811	0.847	0.945	0.722	0.734	0.725	0.86	0.778	0.891	0.717	0.725	90.8	73.7	77	85.9	90.9	91	92.5	91.4	108.4	98	112.3	90.4	91.4	126	3	3	3	3	3	3	3	3	3	3	3
High	[K].DGTFPLPIGESVTVTR.[D]	1xTMT6plex [N-Term]		5.34324e-08	0	1	2	4	P05362	P05362 [434-449]	0	1918.05	0.778	0.847	1.073	0.85	0.894	0.88	0.79	0.869	1.012	0.983	0.872	0.877	72.1	78.4	99.4	78.7	92.6	95.7	94.1	84.6	93	108.3	105.2	93.3	93.9	107	3	3	3	3	3	1	1	1	1	1	1
High	[K].NRPTSISWDGLDSGK.[L]	2xTMT6plex [N-Term; K15]		4.14144e-10	0	1	1	26	P30086	P30086 [48-62]	0	2091.12	0.698	0.833	0.864	1.196	1.058	1.067	1.13	1.231	0.834	0.781	0.761	1.101	69.3	82.6	85.7	118.7	99.2	106	106.9	113.2	123.4	83.6	78.3	76.2	110.3	100.2	13	13	13	13	13	13	13	13	13	13	13
High	[R].GSTAPVGGGAFPTIVER.[E]	1xTMT6plex [N-Term]		4.67253e-12	0	1	1	11	Q15084	Q15084 [393-409]	0	1845.01	1.035	0.961	1.017	1.115	0.843	0.9	0.965	1.018	0.996	1.063	0.961	0.984	93.5	86.7	91.8	100.7	90.3	88.1	94.1	100.8	106.3	104.1	111.1	100.4	102.8	104.5	6	6	6	6	6	5	5	5	5	5	5
High	[K].LKEFGNTLEDK.[A]	3xTMT6plex [N-Term; K2; K11]		2.285e-07	0	1	6	6	P02654	P02654 [37-47]	1	1981.16	1.372	2.657	0.69	0.842	1.358	1.125	1.63	2.741	1.226	3.314	0.567	0.631	97.8	189.4	49.2	60	71.3	87.1	72.2	104.6	175.9	78.7	212.7	36.4	40.5	64.2	4	4	4	4	4	2	2	2	2	2	2
High	[R].AQVAFECDEDKDER.[E]	2xTMT6plex [N-Term; K11]; 1xCarbamidomethyl [C7]		7.25544e-08	0	1	1	1	Q96RT1	Q96RT1 [458-471]	1	2170.05	1.527	1.036	1.112	0.771									136.7	92.7	99.6	69	89.5										1	1	1	1	1
High	[K].DNVDDPTGNFR.[S]	1xTMT6plex [N-Term]		8.74288e-07	0	1	1	2	Q12907	Q12907 [304-314]	0	1478.71	1.232	1.036	0.984	0.793	0.791	0.916	0.951	0.825	1.108	1.076	1.107	0.911	125.4	105.4	100.2	80.7	101.8	83.5	96.7	100.5	87.1	117	113.6	116.9	96.2	105.6	1	1	1	1	1	1	1	1	1	1	1
High	[K].VLVQNAAGSQEK.[L]	2xTMT6plex [N-Term; K12]		6.8629e-08	0	1	1	4	Q9Y490	Q9Y490 [2032-2043]	0	1701.99	1.234	0.846	0.921	0.893	0.782	0.575	1.025	0.811	1.286	1.196	1.061	0.905	128.1	87.8	95.6	92.7	103.8	81.9	60.2	107.3	84.9	134.6	125.2	111	94.8	104.7	2	2	2	2	2	2	2	2	2	2	2
High	[K].TGTAEMSSILEER.[I]	1xTMT6plex [N-Term]		1.43763e-09	0	1	3	15	P25705	P25705 [46-58]	0	1652.84	0.916	0.735	1.367	0.755	0.781	0.748	0.858	0.709	0.997	0.95	1.192	0.846	96.4	77.4	144	79.5	105.3	87.3	83.6	95.9	79.3	111.4	106.2	133.2	94.6	111.8	8	8	8	8	8	7	7	7	7	7	7
High	[K].TGTAEMSSILEER.[I]	1xTMT6plex [N-Term]; 1xOxidation [M6]		3.14619e-07	0	1	3	4	P25705	P25705 [46-58]	0	1668.83	0.826	0.673	1.171	0.786	0.662	0.729	0.693	0.557	0.912	0.873	1.12	0.674	84	68.4	119.1	79.9	101.7	84.6	93.2	88.6	71.3	116.6	111.6	143.3	86.1	127.9	2	2	2	2	2	2	2	2	2	2	2
High	[R].HPGSFDVVHVK.[D]	2xTMT6plex [N-Term; K11]		5.44913e-07	0	1	3	5	P62701	P62701 [201-211]	0	1679.96	1.049	0.966	1.495	0.782	0.72	0.739	0.878	0.659	1.186	1.259	1.327	1.079	100.2	92.4	142.9	74.7	95.6	71.9	73.8	87.6	65.8	118.4	125.7	132.4	107.7	99.8	2	2	2	2	2	3	3	3	3	3	3
High	[K].RGEQCVDIDECTIPPYCHQR.[C]	1xTMT6plex [N-Term]; 3xCarbamidomethyl [C5; C11; C17]		3.0599e-07	0	1	1	4	Q12805	Q12805 [208-227]	1	2762.26	0.767	0.83	0.725	0.961	0.904	0.981	0.799	1.046	0.782	0.731	0.859	0.792	53.3	57.6	50.3	66.7	69.4	104.3	113.2	92.2	120.7	90.2	84.4	99.1	91.3	115.4	3	3	3	3	3	1	1	1	1	1	1
High	[K].LEAADEGSGDVK.[Y]	2xTMT6plex [N-Term; K12]		1.69452e-07	0	2	6	6	Q9ULD0; Q02218	Q9ULD0 [324-335]; Q02218 [337-348]	0	1648.88	0.864	0.796	1.289	0.976	1.566	1.124	1.066	1.717	0.927	1.001	0.965	1.334	91.6	84.5	136.7	103.5	106.1	132	94.7	89.9	144.8	78.2	84.3	81.4	112.4	84.3	2	2	2	2	2	4	4	4	4	4	4
High	[R].EDCSPADKPYIDEAR.[R]	2xTMT6plex [N-Term; K8]; 1xCarbamidomethyl [C3]		7.94178e-08	0	1	1	4	Q96DG6	Q96DG6 [220-234]	0	2224.1	1.002	0.892	0.817	1.23	1.199	1.02	1.157	1.199	0.887	0.921	0.922	1.123	97.1	86.4	79.1	119.1	96.8	113.4	96.5	109.4	113.4	83.9	87.1	87.2	106.3	94.6	2	2	2	2	2	2	2	2	2	2	2
High	[KR].GASQAGMTGYGMPR.[Q]	1xTMT6plex [N-Term]		7.12319e-10	0	2	3	5	Q9UI15; P37802	Q9UI15 [183-196]; P37802 [183-196]	0	1612.78	2.973	2.85	0.377	1.639	1.166	1.479	0.806	1.036	0.948	1.186	0.976	1.757	154.4	148	19.6	85.1	51.9	104	131.9	71.9	92.4	84.5	105.8	87.1	156.7	89.2	2	2	2	2	2	3	3	3	3	3	3
High	[R].RLEESDVLQEAR.[R]	1xTMT6plex [N-Term]		2.81496e-07	0	1	4	2	O43615	O43615 [90-101]	1	1673.9	0.866	0.834	1.042	0.981	0.756	0.867	0.821	0.845	0.948	0.906	1.079	0.746	85	81.8	102.3	96.2	98.2	86.1	98.8	93.5	96.3	107.9	103.2	122.8	85	113.9	1	1	1	1	1	1	1	1	1	1	1
High	[K].GAEAANVTGPDGVPVEGSR.[Y]	1xTMT6plex [N-Term]		7.63607e-10	0	1	2	2	P16989	P16989 [151-169]	0	2012.02	0.764	0.63	1.408	0.848	0.556	0.457	0.628	0.537	0.722	0.575	1.038	0.621	37.1	30.6	68.4	41.2	48.5	83	68.4	93.9	80.3	107.9	85.9	155.1	92.8	149.4	1	1	1	1	1	1	1	1	1	1	1
High	[R].GLEEGQAQAGQCPSLEGR.[L]	1xTMT6plex [N-Term]; 1xCarbamidomethyl [C12]		3.29235e-10	0	1	3	1	A0A0C4DFX3	A0A0C4DFX3 [709-726]	0	2116.03	0.878	0.731	0.894	0.715									48.1	40.1	49	39.2	54.8										1	1	1	1	1
High	[R].QVDVTSFAGHPCTR.[A]	1xTMT6plex [N-Term]; 1xCarbamidomethyl [C12]		5.68126e-07	0	1	3	2	O00468	O00468 [1811-1824]	0	1803.9	0.782	0.856	1.042	0.983	0.938	1.045	0.996	1.091	0.874	1.119	0.769	0.879	72.9	79.8	97.1	91.6	93.2	95	105.9	100.9	110.5	88.6	113.4	77.9	89.1	101.3	1	1	1	1	1	1	1	1	1	1	1
High	[K].AVLEQEETAAASR.[E]	1xTMT6plex [N-Term]		1.47817e-09	0	2	5	3	A8K968; Q9Y2J2	A8K968 [581-593]; Q9Y2J2 [912-924]	0	1603.85	1.298	0.997	0.562	0.978	0.974	0.909	1.107	1.071	1.272	1.115	0.994	1.309	105.2	80.8	45.5	79.3	81	91.1	84.9	103.4	100.1	118.9	104.2	92.9	122.3	93.5	2	2	2	2	2	1	1	1	1	1	1
High	[K].EKEDAQEVELQEGK.[V]	3xTMT6plex [N-Term; K2; K14]		6.12793e-12	0	1	1	3	Q02952	Q02952 [1737-1750]	1	2319.26	0.948	1.22	0.486	1.111	0.826	0.97	1.418	1.266	1.018	0.923	0.669	1.128	90	115.7	46.1	105.4	94.9	81.4	95.6	139.8	124.9	100.4	91	66	111.2	98.6	2	2	2	2	2	1	1	1	1	1	1
High	[R].DAQELYAAGENR.[L]	1xTMT6plex [N-Term]		2.6077e-07	0	1	1	4	P50995	P50995 [360-371]	0	1565.78	0.93	1.213	1.476	0.638	0.818	1.321	0.906	0.942	0.711	0.698	1.08	0.652	86.1	112.2	136.5	59	92.5	88.7	143.1	98.2	102.1	77	75.6	117	70.6	108.3	2	2	2	2	2	2	2	2	2	2	2
High	[R].TITVALADGGRPDNTGR.[G]	1xTMT6plex [N-Term]		4.15495e-07	0	1	1	3	P49588	P49588 [304-320]	0	1943.05	0.844	0.688	1.266	0.754	0.754	0.812	0.904	0.81	1.09	0.894	0.996	0.891	87.5	71.3	131.2	78.1	103.7	86.6	93.2	103.8	93.1	125.2	102.7	114.4	102.4	114.8	2	2	2	2	2	1	1	1	1	1	1
High	[R].DESTNVDMSLAQR.[D]	1xTMT6plex [N-Term]		5.78214e-10	0	1	1	3	P50995	P50995 [347-359]	0	1694.82	0.886	0.975	1.231	0.792	0.577	0.971	0.655	0.699	0.617	0.569	1.05	0.519	97.5	107.3	135.5	87.2	110.1	79.9	134.6	90.7	96.9	85.5	78.8	145.5	72	138.5	2	2	2	2	2	1	1	1	1	1	1
High	[R].NTIEETGNLAEQAR.[A]	1xTMT6plex [N-Term]		2.37167e-09	0	1	1	4	P11047	P11047 [1122-1135]	0	1774.91	0.734	0.687	1.793	0.874	0.845	0.925	0.726	0.883	0.602	0.642	0.745	0.719	59.7	55.9	145.7	71.1	81.3	107.6	117.8	92.5	112.4	76.7	81.8	94.9	91.6	127.4	2	2	2	2	2	2	2	2	2	2	2
High	[K].ELVDDSVNNVR.[K]	1xTMT6plex [N-Term]		7.34796e-07	0	1	5	3	H7BY58	H7BY58 [172-182]	0	1488.79	1.128	0.977	1.167	0.826	0.209	0.286	0.183	0.242	0.242	0.258	1.464	1.058	111.4	96.4	115.2	81.6	98.7	37.1	50.7	32.4	42.8	43	45.7	259.8	187.8	177.4	2	2	2	2	2	1	1	1	1	1	1
High	[R].ACIDSNEDGDLSK.[S]	2xTMT6plex [N-Term; K13]; 1xCarbamidomethyl [C2]		4.30193e-07	0	1	2	3	Q5VZU9	Q5VZU9 [208-220]	0	1881.93	1.103	0.96	0.958	0.928	0.986	0.94	0.985	0.958	1.089	0.95	1.033	1.064	99.6	86.7	86.6	83.8	90.3	99.9	95.2	99.7	97	110.2	96.2	104.6	107.8	101.3	2	2	2	2	2	1	1	1	1	1	1
High	[K].GTEITHAVVIK.[K]	2xTMT6plex [N-Term; K11]		1.34544e-06	0	1	2	3	B5ME19	B5ME19 [322-332]	0	1626	0.975	0.504	1.226	0.704	0.687	0.748	0.793	0.564	1.026	0.927	1.101	0.927	111.4	57.6	140.1	80.4	114.2	79.8	86.9	92.1	65.5	119.1	107.6	127.8	107.7	116.1	2	2	2	2	2	1	1	1	1	1	1
High	[R].HQEGEIFDTEK.[E]	2xTMT6plex [N-Term; K11]		2.13153e-07	0	1	1	7	Q02878	Q02878 [227-237]	0	1790.93	1.189	1.058	1.193	0.806	0.689	0.703	0.777	0.802	0.919	0.933	0.96	0.811	125.9	112	126.4	85.4	105.9	77.9	79.6	87.9	90.8	104.1	105.6	108.7	91.8	113.2	3	3	3	3	3	4	4	4	4	4	4
High	[R].ALPESLGQHALR.[S]	1xTMT6plex [N-Term]		3.51639e-07	0	1	1	3	O94760	O94760 [20-31]	0	1520.87	1.249	1.144	0.834	0.78	0.624	0.641	0.851	0.623	1.129	0.798	0.901	0.72	128.6	117.7	85.8	80.3	103	77.6	79.7	106	77.5	140.6	99.4	112.2	89.6	124.5	2	2	2	2	2	1	1	1	1	1	1
High	[K].VNPFRPGDSEPPPAPGAQR.[A]	1xTMT6plex [N-Term]		2.29064e-09	0	1	3	7	Q15942	Q15942 [36-54]	0	2218.16	1.336	1.276	0.721	0.894	0.877	0.852	0.869	0.897	1.023	0.986	1.143	1.023	116.5	111.3	62.9	78	87.2	92.7	90.1	91.9	94.9	108.2	104.2	120.9	108.2	105.7	4	4	4	4	4	3	3	3	3	3	3
High	[K].TDPSDSQTGLAEQCAGIR.[K]	1xTMT6plex [N-Term]; 1xCarbamidomethyl [C14]		1.39648e-08	0	1	2	1	E7ES52	E7ES52 [135-152]	0	2135.02	0.825	0.96	0.632	0.907									53	61.7	40.6	58.3	64.3										1	1	1	1	1
High	[K].AQAELVGTADEATR.[A]	1xTMT6plex [N-Term]		1.34272e-10	0	1	1	12	P30049	P30049 [137-150]	0	1660.87	0.978	0.819	1.242	0.83	1.189	1.149	0.804	0.857	0.973	0.967	1.141	0.849	101	84.5	128.2	85.7	103.2	120.2	116.2	81.3	86.7	98.3	97.7	115.3	85.8	101.1	7	7	7	7	7	5	5	5	5	5	5
High	[K].GHENVEAAQAEYIEK.[F]	2xTMT6plex [N-Term; K15]		6.72951e-09	0	1	8	5	E7EX59	E7EX59 [506-520]	0	2146.12	0.83	0.794	1.202	0.769	0.743	0.814	1.033	0.868	0.78	0.805	0.712	0.612	68.8	65.8	99.6	63.7	82.9	90.4	99.1	125.7	105.6	95	98	86.6	74.5	121.7	4	4	4	4	4	1	1	1	1	1	1
High	[R].TDYNASVSVPDSSGPER.[I]	1xTMT6plex [N-Term]		5.39378e-10	0	2	2	8	P61978; Q5T6W2	P61978 [70-86]; Q5T6W2 [70-86]	0	2009.96	1.415	0.718	1.275	0.745	0.831	0.84	0.921	0.774	1.02	0.961	1.006	0.82	112.8	57.2	101.6	59.4	79.7	91.2	92.2	101.1	84.9	112	105.5	110.4	90.1	109.8	6	6	6	6	6	2	2	2	2	2	2
High	[K].IAAESSENVDCPENPK.[I]	2xTMT6plex [N-Term; K16]; 1xCarbamidomethyl [C11]		1.34544e-06	0	1	1	1	Q32MZ4	Q32MZ4 [634-649]	0	2218.11	1.14	0.927	0.659	0.74									102.6	83.5	59.3	66.6	90										1	1	1	1	1
High	[K].LKGDVDVSGPK.[L]	3xTMT6plex [N-Term; K2; K11]		2.55387e-07	0	1	1	5	Q09666	Q09666 [3307-3317]	1	1802.1	1.5	1.537	0.672	1.203	1.257	1.21	1.565	1.409	1.365	1.136	0.958	1.05	128.7	131.9	57.7	103.3	85.8	102.3	98.5	127.4	114.7	111.1	92.5	78	85.5	81.4	3	3	3	3	3	2	2	2	2	2	2
High	[K].GLPEGFAHPK.[I]	2xTMT6plex [N-Term; K10]		6.39405e-07	0	1	3	8	Q9Y6N5	Q9Y6N5 [156-165]	0	1510.88	1.006	0.736	1.205	0.756	0.568	0.599	0.623	0.525	0.94	0.897	1.86	0.749	107.3	78.5	128.5	80.7	106.6	64.7	68.3	70.9	59.8	107	102.2	211.8	85.3	113.9	4	4	4	4	4	4	4	4	4	4	4
High	[K].TVTNAVVTVPAYFNDSQR.[Q]	1xTMT6plex [N-Term]		2.08074e-10	0	2	7	8	P11142; E9PK54	P11142 [138-155]; E9PK54 [138-155]	0	2211.16	0.759	0.83	0.568	1.237	0.885	0.842	0.947	0.952	0.982	0.918	0.88	0.946	79.4	86.7	59.4	129.3	104.5	96.7	92	103.5	104	107.3	100.4	96.2	103.4	109.3	3	3	3	3	3	5	5	5	5	5	5
High	[K].ESMQMQVEAER.[R]	1xTMT6plex [N-Term]		3.84903e-07	0	1	2	2	Q9UJZ1	Q9UJZ1 [188-198]	0	1566.75	0.76	0.561	1.456	0.541	0.638	0.591	0.667	0.566	0.863	0.744	1.279	0.651	95.8	70.8	183.6	68.3	126.1	80	74	83.6	70.9	108.2	93.3	160.3	81.6	125.3	1	1	1	1	1	1	1	1	1	1	1
High	[R].ERPQIGGTIK.[Q]	2xTMT6plex [N-Term; K10]		1.15461e-06	0	1	1	7	P13498	P13498 [140-149]	0	1556.95	2.12	1.319	0.675	0.444	0.685	0.58	0.785	0.545	1.331	1.268	1.191	0.701	188.2	117.1	59.9	39.4	88.8	78.2	66.2	89.5	62.2	151.9	144.7	135.9	80	114.1	3	3	3	3	3	4	4	4	4	4	4
High	[R].AAPTAASDQPDSAATTEK.[A]	2xTMT6plex [N-Term; K18]		3.17205e-08	0	1	1	5	Q9BRP8	Q9BRP8 [133-150]	0	2190.13	1.172	1.032	1.129	0.751	0.631	0.699	0.749	0.722	0.883	0.777	0.863	0.779	111.6	98.2	107.4	71.5	95.2	80.5	89.1	95.5	92.1	112.6	99.1	110	99.4	127.5	2	2	2	2	2	3	3	3	3	3	3
High	[K].TIQVDNTDAEGR.[L]	1xTMT6plex [N-Term]		2.8346e-07	0	1	1	3	P28838	P28838 [357-368]	0	1547.79	1.246	1.164	0.692	1.78	0.5	0.48	0.685	0.539	1.464	0.905	1.065	0.84	105.7	98.8	58.7	151	84.8	60.7	58.3	83.1	65.4	177.7	109.8	129.3	101.9	121.4	2	2	2	2	2	1	1	1	1	1	1
High	[R].VVGICGTHEK.[C]	2xTMT6plex [N-Term; K10]; 1xCarbamidomethyl [C5]		5.84147e-07	0	1	2	2	Q8N8N7	Q8N8N7 [183-192]	0	1557.88	0.675	0.692	1.155	1.145	1.054	0.905	1.318	1.354	0.878	0.935	0.918	1.637	72.2	74.1	123.6	122.6	107	95.5	82	119.3	122.5	79.5	84.6	83.1	148.2	90.5	1	1	1	1	1	1	1	1	1	1	1
High	[K].DSYVGDEAQSK.[R]	2xTMT6plex [N-Term; K11]		3.28426e-08	0	2	20	37	P60709; P62736	P60709 [51-61]; P62736 [53-63]	0	1656.85	1.746	1.458	0.834	0.753	0.653	0.665	0.883	0.732	1.203	1.066	1.003	0.698	164.8	137.7	78.7	71.1	94.4	75.1	76.5	101.7	84.2	138.5	122.7	115.4	80.3	115.1	19	19	19	19	19	18	18	18	18	18	18
High	[K].VDNSSLTGESEPQTR.[S]	1xTMT6plex [N-Term]		3.31124e-09	0	1	8	9	P05023	P05023 [213-227]	0	1848.91	0.691	0.868	0.852	1.354	1.736	1.388	1.304	1.464	0.979	1.015	0.944	1.406	64.2	80.6	79.1	125.8	92.9	139.9	111.9	105.1	117.9	78.9	81.8	76.1	113.3	80.6	5	5	5	5	5	4	4	4	4	4	4
High	[K].SQGGVQPIPSQGGK.[L]	2xTMT6plex [N-Term; K14]		5.76081e-07	0	1	1	2	Q9NZB2	Q9NZB2 [933-946]	0	1798.02	0.891	0.803	0.553	1.151	0.749	0.764	0.893	0.949	1.027	1.008	1.034	0.912	79.1	71.3	49.1	102.2	88.8	79.4	81	94.6	100.5	108.9	106.8	109.6	96.6	106	1	1	1	1	1	1	1	1	1	1	1
High	[K].DEHLQQYQEVCAQR.[D]	1xTMT6plex [N-Term]; 1xCarbamidomethyl [C11]		1.51612e-07	0	1	2	2	A0A0A0MT60	A0A0A0MT60 [843-856]	0	2032.97	0.742	0.769	0.905	1.127	0.895	0.829	0.813	0.733	0.927	0.829	1.085	0.78	57.1	59.2	69.6	86.7	77	104.5	96.8	94.9	85.6	108.3	96.8	126.7	91.1	116.8	1	1	1	1	1	1	1	1	1	1	1
High	[K].APEQEQAAPGPAAGGEAPK.[A]	2xTMT6plex [N-Term; K19]		1.29525e-09	0	1	1	1	P80723	P80723 [103-121]	0	2234.18	1.354	1.093	0.955	0.612									95	76.7	67	42.9	70.1										1	1	1	1	1
High	[K].RPAEDMEEEQAFK.[R]	2xTMT6plex [N-Term; K13]		3.47211e-08	0	2	3	10	P61978; Q5T6W2	P61978 [22-34]; Q5T6W2 [22-34]	0	2038.03	1.431	0.803	1.087	0.84	0.858	0.853	0.908	0.825	1.044	0.991	1.195	0.938	127.6	71.7	96.9	74.9	89.2	90.4	89.8	95.6	86.8	109.9	104.4	125.9	98.7	105.3	7	7	7	7	7	3	3	3	3	3	3
High	[K].KYEEIDNAPEER.[A]	2xTMT6plex [N-Term; K1]		5.34982e-09	0	1	1	5	P49411	P49411 [91-102]	1	1951.02	1.007	0.738	1.416	0.732	0.709	0.657	0.744	0.598	1.023	0.967	1.678	0.898	102.7	75.3	144.4	74.6	102	79	73.2	83	66.6	114	107.9	187.1	100.1	111.5	3	3	3	3	3	2	2	2	2	2	2
High	[K].TAFHQEQGHQLLK.[K]	2xTMT6plex [N-Term; K13]		4.07922e-09	0	1	1	5	P51580	P51580 [38-50]	0	1995.12	0.809	0.901	1.066	1.049	0.836	0.834	1.037	0.881	1.052	0.935	0.809	1.039	78.8	87.9	103.9	102.3	97.5	90.5	90.3	112.3	95.4	113.9	101.2	87.6	112.5	108.3	2	2	2	2	2	3	3	3	3	3	3
High	[R].KEDEVEEWQHR.[A]	2xTMT6plex [N-Term; K1]		1.16267e-06	0	1	2	7	E7EQR4	E7EQR4 [438-448]	1	1943	1.03	0.976	0.797	0.907	0.771	0.771	0.728	0.758	0.925	0.813	0.82	0.834	98.8	93.6	76.5	87	95.9	93.6	93.6	88.4	92	112.4	98.8	99.6	101.2	121.4	3	3	3	3	3	4	4	4	4	4	4
High	[R].EPAEPVAAEPK.[Q]	2xTMT6plex [N-Term; K11]		1.01173e-06	0	1	1	6	P50479	P50479 [196-206]	0	1595.9	0.753	0.744	1.542	0.702	0.842	0.81	0.603	0.624	0.905	0.652	1.397	0.621	73.5	72.6	150.5	68.5	97.6	100.7	96.9	72.2	74.6	108.3	78	167.2	74.3	119.6	3	3	3	3	3	3	3	3	3	3	3
High	[R].LTIGEGQQHHLGGAK.[Q]	2xTMT6plex [N-Term; K15]		5.38714e-09	0	1	3	8	P02679	P02679 [418-432]	0	2004.14	0.926	1.07	0.633	1.351	1.448	1.262	1.125	1.407	0.855	1.026	0.8	1.022	89.8	103.7	61.4	130.9	96.9	133.7	116.6	103.9	129.9	78.9	94.7	73.9	94.4	92.3	5	5	5	5	5	3	3	3	3	3	3
High	[K].QQTLEAEEAK.[R]	2xTMT6plex [N-Term; K10]		6.95041e-07	0	1	2	2	Q16643	Q16643 [239-248]	0	1604.89	1.046	0.906	1.478	0.593	0.736	0.684	0.909	0.651	0.733	0.547	0.739	0.725	94.4	81.7	133.3	53.5	90.2	101	93.9	124.7	89.3	100.5	75.1	101.5	99.5	137.2	1	1	1	1	1	1	1	1	1	1	1
High	[K].EVPQDQHLEAPADQSK.[G]	2xTMT6plex [N-Term; K16]		6.09031e-07	0	1	1	2	Q9Y3D9	Q9Y3D9 [170-185]	0	2250.18	0.891	0.764	1.148	0.914	0.737	1.041	0.941	0.856	0.844	0.799	1.223	0.857	84.1	72.1	108.3	86.2	94.4	78.6	111	100.4	91.3	90	85.2	130.4	91.4	106.6	1	1	1	1	1	1	1	1	1	1	1
High	[K].GGELVYTDSEAR.[D]	1xTMT6plex [N-Term]		1.50747e-08	0	1	1	3	Q15149	Q15149 [3028-3039]	0	1525.77	0.741	0.433	1.412	0.521	0.669	0.581	0.937	0.741	1.012	0.879	1.241	0.638	77.1	45	146.8	54.2	104	79.6	69.2	111.5	88.3	120.5	104.6	147.7	76	119.1	1	1	1	1	1	2	2	2	2	2	2
High	[K].LEESYDMESVLR.[N]	1xTMT6plex [N-Term]		1.1088e-07	0	1	3	2	A0A087X1N8	A0A087X1N8 [295-306]	0	1699.84	0.784	0.871	0.686	1.063	0.845	0.832	0.888	0.834	0.786	0.757	0.741	1.06	96.6	107.4	84.5	131	123.3	101	99.5	106.2	99.7	94	90.5	88.7	126.8	119.6	1	1	1	1	1	1	1	1	1	1	1
High	[R].SDDTAVYYCAR.[-]	1xTMT6plex [N-Term]; 1xCarbamidomethyl [C9]		1.22065e-06	0	1	2	5	P23083	P23083 [107-117]	0	1549.72	1.35	1.386	0.935	0.947	0.814	0.668	0.985	0.751	1.95	1.738	1.384	0.898	129	132.4	89.3	90.5	95.5	73.8	60.6	89.3	68	176.8	157.6	125.5	81.4	90.7	3	3	3	3	3	2	2	2	2	2	2
High	[R].ADGNQLTLEER.[R]	1xTMT6plex [N-Term]		1.94732e-07	0	1	1	2	Q6YHK3	Q6YHK3 [375-385]	0	1474.77	0.617	0.764	0.849	1.36	0.774	0.747	1.039	0.737	0.785	0.436	0.551	0.678	70.6	87.3	97.1	155.6	114.4	105.2	101.5	141.2	100.2	106.7	59.3	74.9	92.1	135.9	1	1	1	1	1	1	1	1	1	1	1
High	[K].DEVDGGPPCAPGGTAK.[T]	2xTMT6plex [N-Term; K16]; 1xCarbamidomethyl [C9]		3.28021e-07	0	1	1	2	Q9NV96	Q9NV96 [9-24]	0	1986	0.965	0.859	0.92	0.869	0.915	0.952	1.158	1.077	0.987	0.979	1.069	0.938	100	89	95.3	90.1	103.7	90.5	94.2	114.5	106.6	97.7	96.8	105.8	92.7	98.9	1	1	1	1	1	1	1	1	1	1	1
High	[R].SQYEQLAEQNR.[K]	1xTMT6plex [N-Term]		1.20379e-06	0	1	1	7	P13645	P13645 [323-333]	0	1594.8	0.741	1.664	0.793	2.07	1.523	2.389	0.792	4.219	1.557	4.076	0.774	1.906	56.9	127.9	61	159.2	76.9	74.1	116.1	38.5	205.1	75.7	198.2	37.6	92.7	48.6	4	4	4	4	4	3	3	3	3	3	3
High	[K].CVACECDLGGSSSGAEVR.[I]	1xTMT6plex [N-Term]; 3xCarbamidomethyl [C1; C4; C6]		7.82244e-07	0	2	5	1	F8WD26; E9PMS6	F8WD26 [1591-1608]; E9PMS6 [1235-1252]	0	2142.94	0.945	0.752	1.031	0.818									89.8	71.5	97.9	77.7	95										1	1	1	1	1
High	[R].NMSVIAHVDHGK.[S]	2xTMT6plex [N-Term; K12]		1.29366e-08	0	1	1	9	P13639	P13639 [21-32]	0	1765.98	0.832	0.86	0.878	0.936	0.828	0.826	0.882	0.812	1.087	1	1.344	1.102	94.8	98	100.1	106.6	113.9	83.4	83.2	88.8	81.7	109.5	100.7	135.4	111	100.7	4	4	4	4	4	5	5	5	5	5	5
High	[R].QEEPQSLQAAVR.[T]	1xTMT6plex [N-Term]		1.94732e-07	0	1	5	2	P29590	P29590 [361-372]	0	1584.85	1.068	0.676	1.293	0.407	0.688	0.599	0.68	0.524	0.938	0.816	1.531	0.907	136.6	86.5	165.3	52	127.8	80.3	70	79.4	61.2	109.5	95.3	178.7	105.9	116.7	1	1	1	1	1	1	1	1	1	1	1
High	[K].SAVEAQNEVTENPK.[Q]	2xTMT6plex [N-Term; K14]		1.21369e-07	0	1	1	1	Q32MZ4	Q32MZ4 [618-631]	0	1974.05	1.196	1.331	0.801	1.067									111.4	124	74.6	99.4	93.1										1	1	1	1	1
High	[R].SLDGAAAVDSADR.[S]	1xTMT6plex [N-Term]		5.74208e-10	0	1	2	2	P11171	P11171 [542-554]	0	1476.75	1.064	1.099	0.421	1.048	1.072	0.679	0.707	1.304	0.975	1.345	0.623	0.756	114.5	118.2	45.3	112.7	107.5	114.4	72.4	75.4	139.2	104	143.5	66.5	80.7	106.7	1	1	1	1	1	1	1	1	1	1	1
High	[R].EDKSPSEESAPTTSPESVSGSVPSSGSSGR.[E]	2xTMT6plex [N-Term; K3]		1.34165e-15	0	1	1	4	P54725	P54725 [120-149]	1	3380.63	1.366	2.172	0.762	1.386	0.472	0.566	0.476	0.78	1.155	0.677	0.498	0.8	76.7	122.1	42.8	77.8	56.2	66.7	80	67.2	110.2	163.1	95.6	70.4	113	141.3	2	2	2	2	2	2	2	2	2	2	2
High	[R].AGNEKEEGETADTVGCCSLR.[V]	2xTMT6plex [N-Term; K5]; 2xCarbamidomethyl [C16; C17]		4.33729e-08	0	1	1	2	P11387	P11387 [489-508]	1	2641.26	0.732	1.225	1.648	0.949	1.137	1.477	0.956	1.089	0.838	1.404	1.15	1.048	66.8	111.8	150.4	86.6	91.3	100.8	131.1	84.8	96.6	74.4	124.5	102	92.9	88.7	1	1	1	1	1	1	1	1	1	1	1
High	[K].FGYVDFESAEDLEK.[A]	2xTMT6plex [N-Term; K14]		6.83215e-10	0	1	1	5	P19338	P19338 [349-362]	0	2107.06	1.207	1.051	1.072	0.837	0.933	0.847	0.829	0.804	0.885	0.956	0.901	1.054	124.1	108	110.2	86	102.8	103.9	94.3	92.3	89.6	98.5	106.5	100.3	117.4	111.4	3	3	3	3	3	2	2	2	2	2	2
High	[R].RELDESLQVAER.[L]	1xTMT6plex [N-Term]		8.34813e-09	0	1	3	6	P10909	P10909 [325-336]	1	1673.9	0.966	0.981	0.781	1.071	1.126	1.313	0.939	1.021	0.858	0.815	0.836	0.756	101.5	103.1	82.1	112.5	105.1	117.2	136.7	97.8	106.3	89.3	84.8	87	78.7	104.1	3	3	3	3	3	3	3	3	3	3	3
High	[R].TSVQTEDDQLIAGQSAR.[A]	1xTMT6plex [N-Term]		1.13917e-12	0	1	5	3	P35221	P35221 [654-670]	0	2048.05	0.777	0.728	1.002	1.027	1.267	1.084	1.442	1.082	0.934	1.074	0.96	1.003	80.8	75.7	104.2	106.7	104	119.2	102	135.7	101.8	87.9	101.1	90.4	94.4	94.1	2	2	2	2	2	1	1	1	1	1	1
High	[K].IKGDVDVTGPK.[V]	3xTMT6plex [N-Term; K2; K11]		6.57437e-07	0	1	1	5	Q09666	Q09666 [2849-2859]	1	1816.11	1.514	1.487	0.861	1.473	1.102	1.145	1.434	1.373	1.109	1.024	0.928	1.129	128.6	126.3	73.2	125.1	85	94.3	98	122.7	117.5	94.9	87.6	79.4	96.6	85.6	2	2	2	2	2	3	3	3	3	3	3
High	[K].IEYNDQNDGSCDVK.[Y]	2xTMT6plex [N-Term; K14]; 1xCarbamidomethyl [C11]		3.11039e-09	0	1	2	5	O75369	O75369 [594-607]	0	2115.01	0.931	0.803	1.03	0.982	0.986	0.838	1.075	0.855	1.104	1.02	1.258	1.169	91.8	79.2	101.5	96.8	98.6	98.2	83.4	107	85.1	109.9	101.5	125.2	116.3	99.5	3	3	3	3	3	2	2	2	2	2	2
High	[K].VYACEVTHQGLSSPVTK.[S]	2xTMT6plex [N-Term; K17]; 1xCarbamidomethyl [C4]		6.95345e-13	0	1	1	7	P01834	P01834 [84-100]	0	2334.25	1.123	1.603	0.678	1.482	0.32	0.337	0.969	0.809	1.802	1.723	1.768	1.215	112.2	160.1	67.7	148	99.9	28.7	30.2	86.9	72.6	161.7	154.6	158.6	109	89.7	3	3	3	3	3	4	4	4	4	4	4
High	[K].TKPADMVIEAYGHGQR.[T]	2xTMT6plex [N-Term; K2]		1.3285e-07	0	1	3	3	O94903	O94903 [48-63]	0	2231.2	1.086	0.981	1.046	0.721	0.993	0.954	1.016	0.996	1.065	1.024	1.032	1.04	121.7	109.9	117.2	80.8	112.1	98.3	94.5	100.6	98.6	105.4	101.4	102.2	103	99	1	1	1	1	1	2	2	2	2	2	2
High	[K].TIVYLDGSSQSCR.[F]	1xTMT6plex [N-Term]; 1xCarbamidomethyl [C12]		1.3851e-07	0	1	3	2	P21589	P21589 [342-354]	0	1714.86	1.02	1.277	0.897	1.276	1.065	1.133	0.887	0.884	0.876	0.934	0.742	0.798	93.1	116.5	81.9	116.5	91.3	119.4	127	99.5	99.1	98.2	104.7	83.2	89.5	112.1	1	1	1	1	1	1	1	1	1	1	1
High	[K].KHPDSSVNFAEFSK.[K]	3xTMT6plex [N-Term; K1; K14]		2.5487e-11	0	1	2	7	P26583	P26583 [30-43]	1	2280.26	1.642	1.604	0.832	0.653	0.532	0.635	0.66	0.529	0.989	1.168	0.911	0.937	162.6	158.8	82.4	64.7	99	66.8	79.6	82.7	66.3	124	146.6	114.3	117.6	125.4	5	5	5	5	5	2	2	2	2	2	2
High	[K].KVTQLDLDGPK.[E]	3xTMT6plex [N-Term; K1; K11]		2.93487e-07	0	1	1	2	Q13442	Q13442 [95-105]	1	1901.17	1.521	1.63	0.67	0.93	0.788	0.896	0.89	0.871	1.105	1.119	1.162	1.087	150.7	161.6	66.4	92.2	99.1	79.2	90	89.3	87.5	111	112.4	116.7	109.2	100.4	1	1	1	1	1	1	1	1	1	1	1
High	[K].NPNTSEPQHLLVMK.[G]	2xTMT6plex [N-Term; K14]		2.71878e-07	0	1	1	3	P05023	P05023 [495-508]	0	2066.15	0.711	0.596	0.914	1.037	0.884	0.938	1.04	1.02	0.928	0.962	1.013	1.151	86.8	72.8	111.6	126.6	122.1	90.9	96.4	106.9	105	95.5	98.9	104.2	118.4	102.9	1	1	1	1	1	2	2	2	2	2	2
High	[K].KNINCSIEESFQR.[F]	2xTMT6plex [N-Term; K1]; 1xCarbamidomethyl [C5]		6.21868e-07	0	1	1	1	P35914	P35914 [137-149]	1	2083.1	1.005	1.022	1.155	0.971									113.7	115.7	130.7	109.9	113.2										1	1	1	1	1
High	[K].EGLELPEDEEEKK.[KI]	3xTMT6plex [N-Term; K12; K13]		1.251e-09	0	2	5	3	P07900; P08238	P07900 [547-559]; P08238 [539-551]	1	2232.22	1.123	0.893	1.319	0.873	0.925	0.871	1.114	0.78	1.3	1.123	1.41	0.981	127.1	101	149.3	98.9	113.2	87.8	82.7	105.8	74.1	123.4	106.6	133.8	93.2	94.9	2	2	2	2	2	1	1	1	1	1	1
High	[K].KHPDASVNFSEFSK.[K]	3xTMT6plex [N-Term; K1; K14]		3.17986e-10	0	1	2	13	P09429	P09429 [30-43]	1	2280.26	1.452	1.519	0.917	0.821	0.7	0.769	0.811	0.64	0.964	1.07	0.9	1.01	136.8	143.2	86.4	77.4	94.3	81.8	89.9	94.8	74.8	112.7	125	105.2	118	116.9	6	6	6	6	6	7	7	7	7	7	7
High	[R].QLVHELDEAEYR.[D]	1xTMT6plex [N-Term]		7.83211e-08	0	1	2	6	Q06323	Q06323 [199-210]	0	1730.89	1.54	1.552	0.829	0.758	0.661	0.652	0.829	0.705	1.313	1.006	1.06	0.885	131.9	132.8	70.9	64.9	85.6	73.3	72.3	91.9	78.2	145.6	111.6	117.5	98.1	110.9	4	4	4	4	4	2	2	2	2	2	2
High	[K].VAFTGSTEVGK.[L]	2xTMT6plex [N-Term; K11]		2.17645e-07	0	1	1	10	P00352	P00352 [242-252]	0	1553.89	0.736	1.019	0.627	1.334	1.618	1.377	1.702	1.591	1.137	1.201	0.732	1.369	77.3	107.1	65.9	140.2	105	125.9	107.2	132.5	123.9	88.5	93.5	57	106.6	77.8	6	6	6	6	6	4	4	4	4	4	4
High	[R].NLEQLGGTVTNPGGSGTSSR.[L]	1xTMT6plex [N-Term]		1.19451e-11	0	1	2	2	Q15833	Q15833 [440-459]	0	2161.1	1.047	1.734	0.602	0.939	1.217	0.798	0.888	1.606	1.175	1.387	0.833	0.683	93.7	155.1	53.8	84	89.5	112.7	73.8	82.2	148.6	108.7	128.4	77.1	63.2	92.5	1	1	1	1	1	1	1	1	1	1	1
High	[R].HLCEPGADGAETFADGVPR.[E]	1xTMT6plex [N-Term]; 1xCarbamidomethyl [C3]		1.98433e-11	0	1	5	2	A0A0C4DGG9	A0A0C4DGG9 [1491-1509]	0	2228.06	0.68	1.106	0.754	0.954	1.347	1.011	0.897	1.146	0.887	0.943	0.84	0.938	67.3	109.6	74.7	94.5	99	136.5	102.5	91	116.2	89.9	95.6	85.2	95.1	101.4	1	1	1	1	1	1	1	1	1	1	1
High	[R].LSSQEAASSFGDDR.[L]	1xTMT6plex [N-Term]		3.42416e-08	0	1	5	1	P05165	P05165 [244-257]	0	1698.81					1.205	0.962	0.874	1.184	0.803	0.914	0.921	0.792						116.6	93.1	84.6	114.6	77.7	88.4	89.1	76.7	96.7						1	1	1	1	1	1
High	[R].ELVSCSNCTDYQAR.[R]	1xTMT6plex [N-Term]; 2xCarbamidomethyl [C5; C8]		3.22439e-10	0	1	2	1	Q5T5C7	Q5T5C7 [391-404]	0	1931.88	1.2	0.949	1.825	0.739									90.7	71.7	137.8	55.8	75.5										1	1	1	1	1
High	[K].IDATSASVLASR.[F]	1xTMT6plex [N-Term]		6.04812e-07	0	1	1	5	P13667	P13667 [120-131]	0	1419.8	0.955	0.934	0.807	1.169	0.951	0.964	1.047	0.979	1.012	0.984	0.957	1.146	94.6	92.6	79.9	115.8	99.1	94.9	96.2	104.4	97.7	100.9	98.2	95.5	114.3	99.7	3	3	3	3	3	2	2	2	2	2	2
High	[R].VTSEGAGLQLQK.[V]	2xTMT6plex [N-Term; K12]		2.87784e-08	0	1	1	5	P10253	P10253 [892-903]	0	1688.99	0.642	0.746	0.935	1.307	1.102	1.157	1.407	1.221	0.961	1.047	0.739	0.818	69.4	80.7	101.1	141.3	108.1	106.5	111.7	136	118	92.8	101.2	71.4	79	96.6	3	3	3	3	3	2	2	2	2	2	2
High	[K].YKLDEDEDEDDADLSK.[Y]	3xTMT6plex [N-Term; K2; K16]		5.16703e-09	0	1	1	1	O95218	O95218 [167-182]	1	2587.29	0.894	0.769	1.701	0.685									68.8	59.1	130.9	52.7	76.9										1	1	1	1	1
High	[K].GKDTSCLAEQWSGK.[K]	3xTMT6plex [N-Term; K2; K14]; 1xCarbamidomethyl [C6]		8.58356e-09	0	1	1	3	Q9BT09	Q9BT09 [201-214]	1	2254.21	2.173	2.511	0.788	1.366	1.136	1.473	1.333	1.424	1.382	1.395	1.399	1.466	135	155.9	49	84.8	62.1	85.6	110.9	100.4	107.2	104	105.1	105.3	110.4	75.3	2	2	2	2	2	1	1	1	1	1	1
High	[K].VKGDVDISLPK.[VL]	3xTMT6plex [N-Term; K2; K11]		7.39923e-07	0	1	1	7	Q09666	Q09666 [2977-2987]; [3557-3567]	1	1858.16	1.569	1.464	0.658	1.268	1.295	1.459	1.792	1.745	1.479	1.356	1.179	1.323	135.1	126.1	56.6	109.2	86.1	91.3	102.8	126.4	123	104.3	95.6	83.1	93.2	70.5	3	3	3	3	3	3	3	3	3	3	3
High	[K].VKGDVDVTLPK.[V]	3xTMT6plex [N-Term; K2; K11]		2.73775e-07	0	1	1	3	Q09666	Q09666 [4735-4745]	1	1858.16	1.189	1.557	0.825	1.101	1.102	1.155	1.332	1.409	1.241	1.18	1.047	1.213	111.4	145.8	77.2	103.1	93.6	90.2	94.4	109	115.3	101.5	96.5	85.7	99.2	81.8	1	1	1	1	1	1	1	1	1	1	1
High	[R].ANDDLADAGLEK.[LI]	2xTMT6plex [N-Term; K12]		1.04882e-07	0	1	2	3	Q9HB90	Q9HB90 [199-210]	0	1689.91	0.921	0.827	1.109	0.986	0.855	0.795	0.868	0.786	0.847	0.865	0.973	0.78	91.4	82.1	110	97.8	99.2	99.7	92.8	101.2	91.6	98.8	100.9	113.5	90.9	116.6	2	2	2	2	2	1	1	1	1	1	1
High	[K].FVTSNTQELGK.[D]	2xTMT6plex [N-Term; K11]		1.0259e-06	0	1	2	4	Q9BXP5	Q9BXP5 [700-710]	0	1681.95	1.241	0.699	1.056	0.915	0.842	0.887	0.987	0.876	1.077	1.16	1.015	1.03	96.7	54.5	82.3	71.3	77.9	86.7	91.3	101.6	90.1	110.9	119.3	104.4	106	102.9	2	2	2	2	2	2	2	2	2	2	2
High	[R].LVGGPMDASVEEEGVR.[R]	1xTMT6plex [N-Term]		8.21616e-13	0	1	1	9	P01034	P01034 [35-50]	0	1873.95	0.882	1.172	0.734	1.216	1.379	1.501	0.784	0.856	0.866	0.685	0.634	0.673	91.2	121.3	75.9	125.7	103.4	151.7	165.1	86.3	94.2	95.3	75.4	69.7	74	110	5	5	5	5	5	4	4	4	4	4	4
High	[R].SNPEDQILYQTER.[Y]	1xTMT6plex [N-Term]		1.36765e-08	0	1	3	7	Q14165	Q14165 [91-103]	0	1821.92	0.94	0.925	1.036	0.951	0.859	0.902	0.973	0.848	0.87	0.853	0.957	0.918	93.3	91.8	102.7	94.4	99.2	94.9	99.7	107.5	93.7	96.1	94.3	105.8	101.4	110.5	4	4	4	4	4	3	3	3	3	3	3
High	[R].TFVSGACDASIK.[L]	2xTMT6plex [N-Term; K12]; 1xCarbamidomethyl [C7]		6.95041e-07	0	1	4	8	P62879	P62879 [198-209]	0	1713.92	1.21	0.954	0.969	1.15	1.005	1.114	1.365	1.135	1.104	1.123	0.813	1.233	102.9	81.1	82.4	97.8	85.1	93.1	103.2	126.4	105.1	102.2	104	75.3	114.2	92.6	5	5	5	5	5	3	3	3	3	3	3
High	[K].GFEAAVAAGAK.[E]	2xTMT6plex [N-Term; K11]		5.68126e-07	0	1	1	5	P35914	P35914 [112-122]	0	1449.85	0.79	0.66	1.34	1.08	0.691	0.694	0.894	0.726	0.868	0.874	1.236	0.801	91.5	76.4	155.2	125.2	115.9	78.5	78.8	101.5	82.5	98.6	99.2	140.4	91	113.6	3	3	3	3	3	2	2	2	2	2	2
High	[R].VNHLYSDLSDALVIFQLYEK.[I]	2xTMT6plex [N-Term; K20]		6.24171e-10	0	1	1	1	P13796	P13796 [413-432]	0	2825.55	1.819	1.746	0.665	0.444									143.3	137.5	52.4	35	78.8										1	1	1	1	1
High	[R].CKDGVVFGVEK.[L]	3xTMT6plex [N-Term; K2; K11]; 1xCarbamidomethyl [C1]		5.15432e-07	0	1	1	2	P25788	P25788 [42-52]	1	1925.11	1.585	1.356	1.078	0.902	0.871	0.951	1.088	0.941	1.618	1.301	1.358	1.061	140.1	119.9	95.3	79.7	88.4	76.8	83.9	95.9	82.9	142.7	114.7	119.7	93.6	88.2	1	1	1	1	1	1	1	1	1	1	1
High	[K].TNHIGHTGYLNTVTVSPDGSLCASGGK.[DT]	2xTMT6plex [N-Term; K27]; 1xCarbamidomethyl [C22]		5.56398e-07	0	1	11	1	P63244	P63244 [186-212]	0	3201.64	0.759	0.807	1.009	0.82									52.9	56.2	70.2	57.1	69.6										1	1	1	1	1
High	[K].VKGDVDVSLPK.[LVM]	3xTMT6plex [N-Term; K2; K11]		4.61167e-07	0	1	1	7	Q09666	Q09666 [2131-2141]; [2593-2603]; [2721-2731]; [3759-3769]; [4015-4025]; [4271-4281]; [4399-4409]; [4473-4483]	1	1844.15	2.089	1.626	0.803	1.16	1.306	1.357	1.692	1.647	1.499	1.342	1.131	1.271	158.7	123.6	61	88.2	76	94.2	98	122.2	118.9	108.2	96.9	81.6	91.8	72.2	4	4	4	4	4	3	3	3	3	3	3
High	[K].QSLEASLAETEGR.[Y]	1xTMT6plex [N-Term]		3.17205e-08	0	1	1	6	P13645	P13645 [387-399]	0	1619.84	0.792	1.323	0.657	1.738	1.402	2.069	1.128	3.111	1.258	2.547	0.802	1.606	66.4	111	55.1	145.8	83.9	77.2	114	62.1	171.4	69.3	140.3	44.2	88.5	55.1	4	4	4	4	4	2	2	2	2	2	2
High	[K].SVTNEDVTQEELGGAK.[T]	2xTMT6plex [N-Term; K16]		2.11937e-08	0	1	10	2	E7EX59	E7EX59 [264-279]	0	2135.12	0.705	0.612	1.491	0.757	0.912	0.817	0.923	0.833	1.066	1.085	1.179	0.933	83.6	72.7	177	89.9	118.7	95	85	96.1	86.7	110.9	112.9	122.7	97.1	104.1	1	1	1	1	1	1	1	1	1	1	1
High	[R].EFVAVTGAEEDR.[A]	1xTMT6plex [N-Term]		3.28426e-08	0	1	5	4	Q9UNZ2	Q9UNZ2 [11-22]	0	1551.79	1.194	1.257	1.017	0.923	1.187	0.963	0.983	1.043	1.119	1.107	0.887	0.986	119.6	126	101.9	92.4	100.2	115.9	94.1	96	101.9	109.3	108.1	86.6	96.3	97.7	2	2	2	2	2	2	2	2	2	2	2
High	[R].SGDGVVTVDDLR.[G]	1xTMT6plex [N-Term]		6.39405e-07	0	1	4	4	K7EL21	K7EL21 [194-205]	0	1461.77	0.677	0.933	0.804	1.384	1.339	1.236	1.278	1.194	0.936	0.96	0.934	1.139	75.3	103.7	89.4	153.9	111.2	121.5	112.1	116	108.3	84.9	87.1	84.7	103.3	90.7	2	2	2	2	2	2	2	2	2	2	2
High	[K].DSIVHQAGMLK.[R]	2xTMT6plex [N-Term; K11]		3.03869e-07	0	1	1	4	O15144	O15144 [107-117]	0	1656.95	1.296	1.049	1.021	0.516	0.536	0.496	0.74	0.655	1.119	1.143	1.221	0.622	137.4	111.2	108.2	54.7	106	64.1	59.3	88.4	78.3	133.7	136.7	146	74.4	119.5	2	2	2	2	2	2	2	2	2	2	2
High	[R].HQSFVLVGETGSGK.[T]	2xTMT6plex [N-Term; K14]		1.33612e-06	0	1	1	1	O43143	O43143 [153-166]	0	1904.06	0.948	1.072	1.035	0.939									94.4	106.7	103.1	93.5	99.6										1	1	1	1	1
High	[R].LLELFTDLSCNPEMMK.[N]	2xTMT6plex [N-Term; K16]; 1xCarbamidomethyl [C10]		1.00596e-07	0	1	3	2	Q5VW32	Q5VW32 [43-58]	0	2399.24	1.121	0.824	1.093	1.004	0.763	0.834	1.049	0.96	1.059	1.022	0.922	0.994	101.6	74.7	99.1	91	90.7	79.6	86.9	109.4	100.1	110.4	106.5	96.2	103.6	104.3	1	1	1	1	1	1	1	1	1	1	1
High	[R].EITENLMATGDLDQDGR.[I]	1xTMT6plex [N-Term]		1.04072e-12	0	1	2	9	P13796	P13796 [52-68]	0	2107.02	2.732	2.298	0.517	0.356	0.64	0.671	0.643	0.701	1.231	1.033	0.919	0.72	229.5	193.1	43.4	29.9	84	77.9	81.6	78.2	85.3	149.8	125.7	111.8	87.7	121.7	2	2	2	2	2	7	7	7	7	7	7
High	[R].SLVESVSSSPNK.[E]	2xTMT6plex [N-Term; K12]		6.00621e-07	0	1	1	2	Q9H2U2	Q9H2U2 [309-320]	0	1691.96	0.913	0.701	1.804	0.549	0.556	0.582	0.698	0.548	0.902	0.799	1.507	0.769	110.4	84.7	218.2	66.3	120.9	68.4	71.6	85.9	67.4	111	98.3	185.4	94.6	123	1	1	1	1	1	1	1	1	1	1	1
High	[K].HLSVNDLPVGR.[S]	1xTMT6plex [N-Term]		4.87545e-07	0	1	1	3	P30048	P30048 [197-207]	0	1435.82	0.808	0.816	1.451	0.611	0.72	0.75	0.797	0.727	0.981	1.042	1.242	0.875	95.2	96.3	171.1	72	117.9	79.9	83.2	88.5	80.7	108.8	115.6	137.8	97.2	111	2	2	2	2	2	1	1	1	1	1	1
High	[R].QAYTGNNSSQIQAAMK.[G]	2xTMT6plex [N-Term; K16]		2.85438e-07	0	1	1	1	O94826	O94826 [448-463]	0	2170.13	0.995	0.753	1.053	0.833									110.1	83.3	116.6	92.2	110.7										1	1	1	1	1
High	[K].HKWEAAHVAEQLR.[A]	2xTMT6plex [N-Term; K2]		1.08458e-06	0	2	9	3	A0A140T913; P10316	A0A140T913 [169-181]; P10316 [169-181]	1	2033.14	3.277	2.539	0.947	0.806	0.706	0.745	0.536	0.578	1.493	1.358	1.974	1.123	109.1	84.5	31.5	26.8	33.3	67	70.6	50.9	54.8	141.7	128.9	187.3	106.6	94.9	1	1	1	1	1	2	2	2	2	2	2
High	[K].KALAAGGYDVEK.[N]	3xTMT6plex [N-Term; K1; K12]		8.52408e-09	0	1	1	1	P16401	P16401 [67-78]	1	1909.14	2.735	1.583	0.911	0.759									171.5	99.3	57.1	47.6	62.7										1	1	1	1	1
High	[K].EFCENLSADCR.[E]	1xTMT6plex [N-Term]; 2xCarbamidomethyl [C3; C10]		4.45411e-07	0	1	3	5	P30153	P30153 [308-318]	0	1629.72	1.121	0.775	1.098	0.987	0.919	0.822	1.09	0.84	1.084	1.044	1.083	1.055	106.2	73.5	104.1	93.5	94.8	92.5	82.7	109.7	84.5	109.1	105.1	109	106.2	100.7	3	3	3	3	3	2	2	2	2	2	2
High	[R].MDTDLETMDLDQGGEALAPR.[Q]	1xTMT6plex [N-Term]		2.29064e-09	0	1	1	1	O75643	O75643 [387-406]	0	2407.13					1.509	1.093	0.915	1.05	0.811	0.888	0.891	0.955						140.8	102	85.4	98.1	75.7	82.9	83.2	89.1	93.3						1	1	1	1	1	1
High	[K].MTDSFTEQADQVTAEVGK.[L]	2xTMT6plex [N-Term; K18]		9.95741e-11	0	1	4	5	P09417	P09417 [56-73]	0	2415.21	1.059	0.914	0.899	1.096	0.957	0.958	1.112	1.023	1.124	1.074	1.043	1.065	107.2	92.5	91	111	101.3	93	93.1	108	99.4	109.3	104.4	101.3	103.5	97.2	2	2	2	2	2	3	3	3	3	3	3
High	[K].AALSASEGEEVPQDK.[A]	2xTMT6plex [N-Term; K15]		3.56563e-07	0	1	1	2	O95831	O95831 [113-127]	0	1989.05	0.946	0.844	0.775	0.849	0.916	0.723	0.863	0.883	1.087	1.049	1.053	1.002	110.7	98.8	90.7	99.3	117.1	98.3	77.6	92.6	94.7	116.6	112.6	113	107.5	107.3	1	1	1	1	1	1	1	1	1	1	1
High	[R].EQDAPVAGLQPVER.[A]	1xTMT6plex [N-Term]		5.80816e-08	0	1	3	3	Q14767	Q14767 [74-87]	0	1737.93	1.286	0.954	0.917	0.727	0.784	0.895	0.846	0.813	1.105	0.947	1.188	0.875	114.7	85	81.8	64.8	89.2	84.1	96	90.8	87.2	118.5	101.5	127.4	93.8	107.2	2	2	2	2	2	1	1	1	1	1	1
High	[K].KLGEMWSEQSAK.[D]	3xTMT6plex [N-Term; K1; K12]		7.37517e-10	0	1	1	4	P26583	P26583 [128-139]	1	2081.17	2.278	2.22	0.83	0.79	0.841	1.089	0.827	0.822	1.429	1.988	1.082	1.284	189.6	184.7	69	65.7	83.2	79.7	103.1	78.3	77.9	135.3	188.2	102.4	121.6	94.7	2	2	2	2	2	2	2	2	2	2	2
High	[R].SPEGEQEDRPGLHAYEK.[E]	2xTMT6plex [N-Term; K17]		2.285e-07	0	1	5	4	P33241	P33241 [111-127]	0	2400.22	1.561	1.408	0.572	0.486	0.302	0.262	0.263	0.228	0.813	0.615	0.589	0.478	142	128	52	44.2	90.9	61.5	53.4	53.6	46.5	165.7	125.4	120.1	97.4	203.8	2	2	2	2	2	2	2	2	2	2	2
High	[K].MDVNVGDIDIEGPEGK.[L]	2xTMT6plex [N-Term; K16]		1.40795e-09	0	1	1	6	Q09666	Q09666 [1620-1635]	0	2146.11	1.101	1.298	0.657	1.337	1.008	1.18	1.113	1.188	1.219	1.087	0.865	1.038	99.5	117.2	59.3	120.8	90.3	93.4	109.3	103.1	110.1	112.9	100.8	80.1	96.1	92.7	3	3	3	3	3	3	3	3	3	3	3
High	[K].EKDEMVEQEFNR.[L]	2xTMT6plex [N-Term; K2]		4.77481e-07	0	1	1	2	O60341	O60341 [373-384]	1	2012.02	1.058	1.175	0.994	0.903	0.809	0.821	0.934	0.694	1.048	1.07	1.175	1.036	109.9	122	103.3	93.8	103.8	82.8	84	95.6	71	107.2	109.5	120.2	106	102.3	1	1	1	1	1	1	1	1	1	1	1
High	[K].GLSEDTTEETLK.[E]	2xTMT6plex [N-Term; K12]		1.26695e-08	0	1	2	8	P19338	P19338 [578-589]	0	1780.96	1.553	1.065	1.185	0.617	0.742	0.739	0.745	0.681	0.926	0.988	0.978	0.891	172.1	118	131.3	68.4	110.8	87.4	87.1	87.8	80.2	109.1	116.4	115.2	105	117.8	4	4	4	4	4	4	4	4	4	4	4
High	[R].WANYHLENAGCNK.[I]	2xTMT6plex [N-Term; K13]; 1xCarbamidomethyl [C11]		1.41603e-08	0	1	1	6	P13796	P13796 [273-285]	0	2035.02	2.462	1.926	0.489	0.267	0.469	0.412	0.577	0.376	1.52	1.143	0.971	0.694	227.7	178.1	45.2	24.7	92.5	61.2	53.8	75.3	49	198.4	149.2	126.7	90.5	130.5	3	3	3	3	3	3	3	3	3	3	3
High	[R].GGHWATEGCQVLGSK.[N]	2xTMT6plex [N-Term; K15]; 1xCarbamidomethyl [C9]		2.66266e-07	0	1	1	1	P48960	P48960 [505-519]	0	2045.06	1.102	0.968	0.626	0.832									123.8	108.8	70.3	93.5	112.4										1	1	1	1	1
High	[K].AADLQLEMTQKPHK.[K]	3xTMT6plex [N-Term; K11; K14]		3.76958e-07	0	1	3	2	O15382	O15382 [34-47]	0	2297.33	0.922	0.684	1.093	0.486	0.936	1.075	0.909	0.913	0.927	1.054	1.433	0.908	139	103.2	164.8	73.3	150.8	91.1	104.6	88.4	88.8	90.1	102.5	139.4	88.3	97.3	1	1	1	1	1	1	1	1	1	1	1
High	[R].QDAQDLYEAGEK.[K]	2xTMT6plex [N-Term; K12]		2.52171e-08	0	1	2	2	P09525	P09525 [173-184]	0	1824.94	0.831	0.85	1.447	0.807	0.671	1.515	1.036	1.083	0.527	0.506	1.551	0.758	97.4	99.5	169.5	94.5	117.1	67.8	153	104.6	109.4	53.2	51.1	156.6	76.6	101	1	1	1	1	1	1	1	1	1	1	1
High	[K].DNPGVVTCLDEAR.[H]	1xTMT6plex [N-Term]; 1xCarbamidomethyl [C8]		1.22367e-08	0	1	3	5	P22314	P22314 [227-239]	0	1674.83	1.042	0.787	0.991	1.027	0.874	0.855	0.979	0.846	1.083	0.955	1.031	0.864	103.4	78.1	98.4	101.9	99.2	93.4	91.3	104.6	90.3	115.6	102	110.1	92.3	106.8	1	1	1	1	1	4	4	4	4	4	4
High	[R].EIGQSVDEVEK.[L]	2xTMT6plex [N-Term; K11]		1.94732e-07	0	1	2	5	Q01082	Q01082 [2044-2054]	0	1690.93	1.048	0.819	0.894	1.03	0.979	0.881	1.307	1.3	1.111	1.311	0.914	1.147	112.3	87.8	95.8	110.4	107.1	90.9	81.8	121.3	120.7	103.1	121.7	84.9	106.4	92.8	2	2	2	2	2	3	3	3	3	3	3
High	[K].HGEVCPAGWKPGSDTIKPDVQK.[S]	4xTMT6plex [N-Term; K10; K17; K22]; 1xCarbamidomethyl [C5]		3.04994e-10	0	1	2	13	Q06830	Q06830 [169-190]	0	3322.84	0.978	1.025	0.771	1.269	1.252	1.279	1.436	1.214	0.997	0.866	1.231	1.509	100.4	105.1	79.1	130.2	102.6	103.8	106.1	119.1	100.7	82.7	71.8	102.1	125.2	83	8	8	8	8	8	5	5	5	5	5	5
High	[R].EGYAWAEDKEHCEEYGR.[M]	2xTMT6plex [N-Term; K9]; 1xCarbamidomethyl [C12]		3.59051e-07	0	1	1	4	Q9Y3I0	Q9Y3I0 [182-198]	1	2587.19	1.011	0.816	1.17	0.676	0.834	0.823	0.908	0.902	1.073	1.042	1.248	1.316	124.6	100.6	144.3	83.3	123.3	83.4	82.3	90.8	90.2	107.2	104.1	124.7	131.5	100	1	1	1	1	1	3	3	3	3	3	3
High	[K].QFSSADEAALKEPIIK.[K]	3xTMT6plex [N-Term; K11; K16]		3.26552e-09	0	1	2	1	Q9HCC0	Q9HCC0 [496-511]	1	2434.42					0.641	0.802	0.892	0.748	1.12	1.163	1.31	0.988						66.9	83.7	93.1	78	116.8	121.3	136.6	103	104.3						1	1	1	1	1	1
High	[R].GHAAFTSDPKPTIEVSGK.[K]	3xTMT6plex [N-Term; K10; K18]		1.60679e-09	0	1	2	1	P00390	P00390 [172-189]	0	2529.43	1.169	0.991	0.979	0.992									125.4	106.2	105	106.4	107.2										1	1	1	1	1
High	[K].LQAEAPHIVVGTPGR.[V]	1xTMT6plex [N-Term]		3.24289e-09	0	1	2	5	Q14240	Q14240 [148-162]	0	1774.02	1.174	0.857	0.91	0.869	0.715	0.75	0.804	0.694	1.027	0.973	1.058	0.833	116.3	85	90.2	86.1	99.1	81.4	85.4	91.6	79	116.9	110.7	120.4	94.8	113.8	2	2	2	2	2	3	3	3	3	3	3
High	[R].IVAVTGAEAQK.[A]	2xTMT6plex [N-Term; K11]		6.80694e-07	0	1	2	3	P49588	P49588 [752-762]	0	1544.94	0.861	0.682	1.21	0.855	0.639	0.644	0.744	0.612	0.868	0.798	0.916	0.733	109	86.3	153.1	108.2	126.6	83.8	84.5	97.5	80.3	113.8	104.6	120.1	96.1	131.1	1	1	1	1	1	2	2	2	2	2	2
High	[K].ETKPEPMEEDLPENK.[K]	3xTMT6plex [N-Term; K3; K15]		1.0527e-10	0	1	2	3	P31948	P31948 [208-222]	0	2473.31	1.144	1.206	0.8	0.796	0.72	0.696	0.818	0.746	0.911	0.789	0.947	0.723	128.6	135.5	89.9	89.5	112.4	88.1	85.1	100	91.3	111.4	96.5	115.8	88.4	122.3	1	1	1	1	1	2	2	2	2	2	2
High	[KR].KLAAAEGLEPK.[Y]	3xTMT6plex [N-Term; K1; K11]		2.01869e-08	0	1	3	2	P41236	P41236 [103-113]	1	1814.14	1.387	1.213	0.789	1.087	0.897	0.899	0.995	0.751	1.241	0.907	0.886	1.423	144.8	126.6	82.3	113.4	104.3	91.2	91.4	101.2	76.3	126.1	92.2	90.1	144.7	101.6	1	1	1	1	1	1	1	1	1	1	1
High	[K].SIDVACHPGYALPK.[A]	2xTMT6plex [N-Term; K14]; 1xCarbamidomethyl [C6]		1.14661e-06	0	1	3	3	P08603	P08603 [411-424]	0	1986.09	0.788	1.137	0.734	0.949	1.569	1.624	0.944	1.669	0.841	0.875	0.661	1.393	87	125.6	81	104.8	110.4	129.9	134.4	78.1	138.1	69.6	72.4	54.7	115.3	82.8	2	2	2	2	2	1	1	1	1	1	1
High	[K].TQAYQDQKPGTSGLR.[K]	2xTMT6plex [N-Term; K8]		1.02131e-08	0	1	1	3	P36871	P36871 [9-23]	0	2108.15	0.764	0.936	0.904	1.082	0.789	0.716	1.064	0.942	0.985	0.738	0.886	0.886	84.7	103.8	100.3	120	110.9	89.2	81	120.3	106.6	111.4	83.4	100.2	100.2	113.1	2	2	2	2	2	1	1	1	1	1	1
High	[K].SGSGTMNLGGSLTR.[Q]	1xTMT6plex [N-Term]		1.19157e-09	0	1	4	2	B1AK88	B1AK88 [211-224]	0	1566.81	1.594	1.451	0.967	0.844	0.783	0.635	0.945	0.682	1.318	1.051	1.115	0.958	145.6	132.6	88.3	77.1	91.3	83.6	67.8	101	72.9	140.8	112.3	119.1	102.3	106.8	1	1	1	1	1	1	1	1	1	1	1
High	[R].LQLETEIEALKEELLFMK.[K]	3xTMT6plex [N-Term; K11; K18]; 1xOxidation [M17]		3.97222e-10	0	1	2	8	P05783	P05783 [197-214]	1	2880.66	0.598	0.457	1.475	0.832	1.108	1.001	1.121	1.002	0.69	0.735	0.975	0.894	69.4	53	171.2	96.6	116.1	117.3	106	118.6	106	73	77.8	103.2	94.6	105.8	4	4	4	4	4	4	4	4	4	4	4
High	[K].ALLEEAFDNLKDEMFR.[V]	2xTMT6plex [N-Term; K11]		5.801e-07	0	1	2	1	P82094	P82094 [473-488]	1	2399.27	1.207	0.928	1.09	0.967									106.8	82.1	96.5	85.6	88.5										1	1	1	1	1
High	[K].LTADDEAFLSANAGAILSQFEK.[V]	2xTMT6plex [N-Term; K22]		8.47545e-10	0	1	2	4	Q8WZA0	Q8WZA0 [145-166]	0	2769.47	1.199	1.229	0.861	0.931	0.965	0.974	0.995	0.889	1.003	0.943	0.822	1.058	88.5	90.7	63.6	68.7	73.8	99.4	100.4	102.5	91.6	103.3	97.1	84.7	109	103	2	2	2	2	2	2	2	2	2	2	2
High	[K].LLNQLQYCEEAGIPLVAIIGEQELK.[D]	2xTMT6plex [N-Term; K25]; 1xCarbamidomethyl [C8]		3.81932e-12	0	1	4	2	P12081	P12081 [448-472]	0	3299.83	1.069	1.003	0.833	0.775	1.074	0.984	0.908	0.999	1.047	0.784	0.943	1.766	55.9	52.4	43.5	40.5	52.3	106.7	97.8	90.2	99.3	104	77.9	93.7	175.4	99.3	1	1	1	1	1	1	1	1	1	1	1
High	[K].ALNALCDGLIDELNQALK.[T]	2xTMT6plex [N-Term; K18]; 1xCarbamidomethyl [C6]		1.90795e-13	0	1	1	7	P30084	P30084 [57-74]	0	2429.35	0.917	0.725	1.449	0.81	0.779	0.776	0.895	0.696	1.062	1.091	1.343	0.924	90	71.2	142.2	79.5	98.1	79.9	79.6	91.7	71.4	108.9	111.9	137.8	94.8	102.5	3	3	3	3	3	4	4	4	4	4	4
High	[R].VLSTLNVLVTPELLETGVECTASNDLGK.[N]	2xTMT6plex [N-Term; K28]; 1xCarbamidomethyl [C20]		1.9386e-09	0	1	1	1	P43121	P43121 [480-507]	0	3430.88	0.936	0.874	1.041	1.696									39.8	37.2	44.3	72.1	42.5										1	1	1	1	1
High	[K].HGWEELVYYTVPLIQEMESR.[I]	1xTMT6plex [N-Term]		1.52173e-10	0	1	1	2	O75323	O75323 [256-275]	0	2708.36	0.436	0.996	0.536	1.831	1.867	1.458	0.994	1.022	0.862	1.099	1.105	1.384	22	50.3	27.1	92.5	50.5	153.7	120.1	81.8	84.2	71	90.5	90.9	114	82.3	1	1	1	1	1	1	1	1	1	1	1
High	[R].LFEYGGFPPEANYLFLGDYVDR.[G]	1xTMT6plex [N-Term]		2.66923e-09	0	1	4	2	P62140	P62140 [74-95]	0	2811.39	0.597	0.778	0.811	0.958	1.756	1.265	1.197	1.391	1.171	1.124	0.834	1.296	47	61.2	63.8	75.4	78.7	138.7	99.9	94.6	109.9	92.5	88.8	65.9	102.4	79	1	1	1	1	1	1	1	1	1	1	1
High	[R].FYFVGDEDLLEIIGNSK.[N]	2xTMT6plex [N-Term; K17]		3.85852e-09	0	1	1	2	Q14204	Q14204 [1629-1645]	0	2417.3	0.68	0.549	1.47	1.182	1.481	0.988	1.42	0.981	1.442	1.564	1.819	1.642	60.9	49.2	131.8	106	89.7	105.2	70.1	100.8	69.7	102.4	111.1	129.2	116.6	71	1	1	1	1	1	1	1	1	1	1	1
High	[K].ELNELVSAIEEHFFQPQK.[Y]	2xTMT6plex [N-Term; K18]		3.71914e-13	0	1	1	8	Q96G03	Q96G03 [587-604]	0	2616.41	0.931	1.005	0.834	1.135	0.956	1.013	0.982	0.888	0.845	0.788	0.793	1.025	84.9	91.6	76.1	103.5	91.2	106.7	113	109.6	99.1	94.3	88	88.5	114.4	111.6	5	5	5	5	5	3	3	3	3	3	3
High	[R].TIEYLEEVAITFAK.[G]	2xTMT6plex [N-Term; K14]		3.64976e-09	0	1	1	11	P40939	P40939 [236-249]	0	2085.19	0.89	0.817	1.323	0.811	0.844	0.781	0.893	0.752	0.977	1.018	1.271	0.916	76.7	70.5	114	70	86.2	88.9	82.3	94	79.1	102.9	107.2	133.8	96.5	105.3	3	3	3	3	3	7	7	7	7	7	7
High	[R].VFIMDNCEELIPEYLNFIR.[G]	1xTMT6plex [N-Term]; 1xCarbamidomethyl [C7]		3.93985e-09	0	1	1	6	P07900	P07900 [368-386]	0	2644.34	0.73	0.894	0.644	1.79	3.458	3.18	0.968	0.997	0.76	0.844	0.792	1.004	48.4	59.2	42.7	118.6	66.3	241	221.6	67.4	69.5	52.9	58.9	55.2	70	69.7	3	3	3	3	3	3	3	3	3	3	3
High	[R].VFIMDNCEELIPEYLNFIR.[G]	1xTMT6plex [N-Term]; 1xOxidation [M4]; 1xCarbamidomethyl [C7]		7.77784e-08	0	1	1	2	P07900	P07900 [368-386]	0	2660.33	0.715	1.02	0.913	1.383	1.374	1.228	0.935	1.059	0.905	0.872	0.835	1.055	52.6	75.1	67.2	101.8	73.6	139.1	124.2	94.6	107.2	91.6	88.3	84.5	106.8	101.2	1	1	1	1	1	1	1	1	1	1	1
High	[K].MSDILAEGITIVEDINKR.[R]	2xTMT6plex [N-Term; K17]		9.41869e-11	0	1	4	1	Q15833	Q15833 [47-64]	1	2475.39	1.131	0.629	0.983	0.85									97	54	84.3	72.9	85.8										1	1	1	1	1
High	[K].LMSANASDLPLSIECFMNDVDVSGTMNR.[G]	1xTMT6plex [N-Term]; 1xCarbamidomethyl [C15]		4.19943e-10	0	1	3	2	P34932	P34932 [276-303]	0	3316.55	1.123	1.064	1.252	1.296	0.926	1.024	0.939	0.828	1.044	0.999	1.032	1.139	38.2	36.3	42.6	44.1	34.1	92.3	102	93.5	82.5	104.1	99.5	102.9	113.5	99.7	1	1	1	1	1	1	1	1	1	1	1
High	[R].ELVDEEADEAYELLSQAESWQR.[L]	1xTMT6plex [N-Term]		8.50681e-13	0	1	3	1	A0A0A0MQS9	A0A0A0MQS9 [441-462]	0	2839.35	0.556	1.038	0.573	1.117									31.1	58	32	62.4	55.9										1	1	1	1	1
High	[K].VPAEEVLVAVELLK.[E-]	2xTMT6plex [N-Term; K14]		4.24252e-07	0	1	2	2	Q8WUX9	Q8WUX9 [144-157]	0	1967.22	1.31	0.843	0.85	0.965	1.047	0.75	0.904	0.763	0.83	0.978	1.064	0.883	86.9	55.9	56.4	64	66.3	114.9	82.2	99.1	83.7	91.1	107.3	116.7	96.8	109.7	1	1	1	1	1	1	1	1	1	1	1
High	[K].IDVLLQQIEELGSEGK.[V]	2xTMT6plex [N-Term; K16]		1.66159e-08	0	1	2	3	J3KPP4	J3KPP4 [136-151]	0	2229.27	0.788	0.965	0.921	0.942	0.932	0.717	0.772	0.494	0.977	1.025	0.916	1.015	64.6	79.1	75.5	77.2	82	109.8	84.5	91	58.2	115.2	120.8	107.9	119.6	117.8	2	2	2	2	2	1	1	1	1	1	1
High	[K].QFVQWDELLCQLEAATQVKPAEE.[-]	2xTMT6plex [N-Term; K19]; 1xCarbamidomethyl [C10]		2.47574e-10	0	1	3	5	O75935	O75935 [164-186]	0	3190.65	1.023	0.863	1.039	1.077	0.966	0.944	1.061	0.933	1.02	0.846	1.265	1.006	53.9	45.5	54.7	56.7	52.7	93.4	91.2	102.5	90.1	98.5	81.7	122.2	97.2	96.6	3	3	3	3	3	2	2	2	2	2	2
High	[K].QISDNQILLQELGPGDGIVMAFDNVLQK.[L]	2xTMT6plex [N-Term; K28]		1.42591e-08	0	1	1	2	P46939	P46939 [2373-2400]	0	3513.9	0.769	0.726	1.075	1.158	1.077	0.96	1.018	0.919	0.964	0.859	0.891	1.126	34.1	32.2	47.7	51.3	44.3	97.4	86.8	92.1	83.1	87.2	77.7	80.6	101.9	90.4	1	1	1	1	1	1	1	1	1	1	1
High	[K].TDVNKIEEFLEEVLCPPK.[Y]	3xTMT6plex [N-Term; K5; K18]; 1xCarbamidomethyl [C15]		1.30429e-09	0	1	1	6	Q9Y696	Q9Y696 [86-103]	1	2847.58	1.629	0.987	0.995	1.442	1.199	1.163	1.527	1.366	1.558	1.248	1.274	1.334	76.2	46.1	46.6	67.5	46.8	92.7	89.9	118.1	105.7	120.5	96.5	98.5	103.2	77.4	3	3	3	3	3	3	3	3	3	3	3
High	[K].EALEAMQDLAMYINEVK.[R]	2xTMT6plex [N-Term; K17]		1.1641e-07	0	1	1	1	P52735	P52735 [361-377]	0	2426.27	0.908	0.856	0.865	1.202									74.7	70.4	71.2	98.9	82.3										1	1	1	1	1
High	[R].QQPPDLVEFAVEYFTR.[L]	1xTMT6plex [N-Term]		5.88949e-08	0	1	2	3	P13861	P13861 [24-39]	0	2168.12	0.566	0.788	1.085	1.174	1.255	1.15	1.213	1.288	0.907	0.956	0.955	1.297	50.1	69.7	96	103.9	88.5	111.7	102.4	107.9	114.7	80.7	85.1	85	115.4	89	2	2	2	2	2	1	1	1	1	1	1
High	[R].LQLETEIEALKEELLFMK.[K]	3xTMT6plex [N-Term; K11; K18]		2.8521e-12	0	1	2	9	P05783	P05783 [197-214]	1	2864.67	0.591	0.516	1.676	0.882	1.177	1.159	1.242	1.133	0.716	0.911	1.141	0.972	67.9	59.2	192.4	101.2	114.8	111	109.3	117.2	106.8	67.5	85.9	107.7	91.7	94.3	3	3	3	3	3	6	6	6	6	6	6
High	[K].MEDEDEQGWCK.[G]	2xTMT6plex [N-Term; K11]; 1xCarbamidomethyl [C10]		1.92043e-07	0	1	1	1	Q9UNF0	Q9UNF0 [456-466]	0	1884.85					1.517	1.566	1.417	1.167	1.349	1.224	1.36	1.453						114.2	117.9	106.7	87.9	101.6	92.2	102.4	109.4	75.3						1	1	1	1	1	1
High	[R].EHLLMALADLDELLIR.[A]	1xTMT6plex [N-Term]		8.46502e-09	0	1	1	5	P98160	P98160 [1479-1494]	0	2094.18	0.88	0.678	1.33	0.78	0.952	1.147	0.795	0.847	0.922	0.701	0.867	0.973	56.3	43.4	85.1	49.9	64	97	116.9	80.9	86.3	93.9	71.4	88.3	99.1	101.8	3	3	3	3	3	2	2	2	2	2	2
High	[R].EEAAAGTIPGALNIPVSELESALQMEPAAFQALYSAEKPK.[L]	3xTMT6plex [N-Term; K38; K40]		6.42563e-11	0	1	1	2	Q8NFU3	Q8NFU3 [30-69]	0	4829.59	0.78	1.037	1.341	1.566									17.1	22.7	29.4	34.3	21.9										2	2	2	2	2
High	[R].LLAEETAATISAIEAMK.[N]	2xTMT6plex [N-Term; K17]		5.06661e-10	0	1	5	2	Q6WCQ1	Q6WCQ1 [760-776]	0	2220.26	0.932	0.611	1.462	0.661									97.4	63.8	152.7	69	104.5										2	2	2	2	2
High	[R].VFIMDSCDELIPEYLNFIR.[G]	1xTMT6plex [N-Term]; 1xOxidation [M4]; 1xCarbamidomethyl [C7]		6.8629e-08	0	1	1	1	P08238	P08238 [360-378]	0	2619.3					1.234	1.017	0.789	0.856	0.787	0.671	0.746	0.911						139.6	115.1	89.3	96.8	89	75.9	84.3	103	113.1						1	1	1	1	1	1
High	[R].VFIMDSCDELIPEYLNFIR.[G]	1xTMT6plex [N-Term]; 1xCarbamidomethyl [C7]		1.36934e-09	0	1	1	5	P08238	P08238 [360-378]	0	2603.31	0.804	0.902	0.752	1.304	1.61	1.386	1.36	1.224	1.244	1.112	1.349	1.875	55.5	62.3	51.9	90	69	116.5	100.3	98.5	88.6	90.1	80.5	97.7	135.7	72.4	2	2	2	2	2	3	3	3	3	3	3
High	[R].LFNDSSPVVLEESWDALNAITK.[K]	2xTMT6plex [N-Term; K22]		8.26987e-07	0	1	1	1	Q92616	Q92616 [2200-2221]	0	2906.56	0.599	0.527	0.743	1.207									45.8	40.3	56.8	92.3	76.5										1	1	1	1	1
High	[R].VEENFVILFSDLTMHELK.[V]	2xTMT6plex [N-Term; K18]		4.94372e-07	0	1	1	1	O00267	O00267 [495-512]	0	2622.43	0.842	1.089	0.645	1.229									61.2	79.2	46.9	89.3	72.7										1	1	1	1	1
High	[K].LNDYLQIETIQALEELAAK.[E]	2xTMT6plex [N-Term; K19]		6.84056e-11	0	1	8	2	A0A1B0GVH5	A0A1B0GVH5 [142-160]	0	2633.48	1.097	0.992	1.083	1.062	1.034	0.935	1.071	0.729	1.036	0.956	0.976	1.031	81.4	73.6	80.3	78.8	74.2	103	93.1	106.7	72.6	103.2	95.2	97.2	102.7	99.6	1	1	1	1	1	1	1	1	1	1	1
High	[R].QLSQSLLPAIVELAEDAK.[W]	2xTMT6plex [N-Term; K18]		2.13678e-09	0	2	4	5	P30154; P30153	P30154 [411-428]; P30153 [399-416]	0	2383.38	1.069	0.634	0.987	1.011	0.925	0.845	1.073	0.896	1.189	0.967	0.935	1.04	98.9	58.6	91.3	93.5	92.5	91.3	83.4	105.9	88.5	117.4	95.5	92.3	102.7	98.7	3	3	3	3	3	2	2	2	2	2	2
High	[K].NQLDQEVEFLSTSIAQLK.[V]	2xTMT6plex [N-Term; K18]		1.39992e-10	0	1	2	4	Q99471	Q99471 [20-37]	0	2521.39	1.305	1.316	0.916	0.948	0.832	0.785	0.93	0.959	1.096	0.931	0.93	0.873	105.1	106	73.8	76.4	80.6	88.2	83.2	98.6	101.6	116.2	98.7	98.5	92.6	106	2	2	2	2	2	2	2	2	2	2	2
High	[R].APVILGSPDDVLEFLK.[V]	2xTMT6plex [N-Term; K16]		2.10468e-08	0	1	1	6	P09467	P09467 [315-330]	0	2171.27	0.895	1	1.07	0.915	0.809	0.744	0.886	0.722	0.862	0.72	1.361	1.224	85.9	96	102.7	87.8	96	86.4	79.5	94.6	77.1	92	76.9	145.3	130.7	106.8	4	4	4	4	4	2	2	2	2	2	2
High	[R].YVEPIEDVPCGNIVGLVGVDQFLVK.[T]	2xTMT6plex [N-Term; K25]; 1xCarbamidomethyl [C10]		5.22877e-13	0	1	1	5	P13639	P13639 [457-481]	0	3217.76	1.791	1.321	1.099	1.154	0.887	0.935	1.335	0.929	2.066	1.769	2.019	1.556	110.2	81.3	67.6	71	61.6	64.6	68	97.1	67.6	150.3	128.7	146.9	113.3	72.8	3	3	3	3	3	2	2	2	2	2	2
High	[R].QCCVLFDFVSDPLSDLK.[WF]	2xTMT6plex [N-Term; K17]; 2xCarbamidomethyl [C2; C3]		1.48483e-07	0	2	7	2	H0YJ75; Q14738	H0YJ75 [77-93]; Q14738 [124-140]	0	2501.28	0.915	0.978	0.868	1.296	1.342	1.085	1.051	0.989	1.145	0.831	0.799	1.045	68.7	73.4	65.2	97.3	75.1	133.1	107.6	104.1	98	113.5	82.3	79.2	103.6	99.1	1	1	1	1	1	1	1	1	1	1	1
High	[R].LNTEWSELENLVLK.[D]	2xTMT6plex [N-Term; K14]		1.08458e-06	0	1	1	2	P13674	P13674 [91-104]	0	2146.22	0.881	0.611	1.631	0.595	0.75	0.756	0.934	0.754	0.846	0.743	1.134	0.742	89.5	62.1	165.8	60.5	101.7	89	89.6	110.8	89.4	100.4	88.1	134.5	88	118.6	1	1	1	1	1	1	1	1	1	1	1
High	[K].VGTLDVLVGLSDELAK.[L]	2xTMT6plex [N-Term; K16]		5.73501e-09	0	1	1	2	P21283	P21283 [45-60]	0	2087.24	1.166	0.901	1.541	0.864	0.673	0.667	1.084	0.691	1.12	0.867	1.225	0.744	90.9	70.3	120.1	67.3	78	77.4	76.7	124.7	79.6	128.9	99.8	141	85.6	115.1	1	1	1	1	1	1	1	1	1	1	1
High	[R].SFLEFAEDVIQVPR.[N]	1xTMT6plex [N-Term]		4.4706e-10	0	1	7	4	Q06787	Q06787 [277-290]	0	1879.02	0.861	0.715	1.013	0.849	1.179	1.007	0.974	0.945	0.962	0.941	1.02	0.968	54.8	45.5	64.5	54.1	63.7	113.8	97.1	94	91.2	92.8	90.8	98.4	93.4	96.5	2	2	2	2	2	2	2	2	2	2	2
High	[R].TIESILEPVAQQISHLVIMHEEGEVDGK.[A]	2xTMT6plex [N-Term; K28]		7.39655e-18	0	1	2	6	P18206	P18206 [8-35]	0	3559.91	0.783	0.773	0.865	1.317	1.067	0.964	1.297	1.164	0.996	0.901	0.937	0.982	53.9	53.2	59.5	90.7	68.9	100	90.3	121.6	109	93.3	84.4	87.8	92	93.7	3	3	3	3	3	3	3	3	3	3	3
High	[R].TIESILEPVAQQISHLVIMHEEGEVDGK.[A]	2xTMT6plex [N-Term; K28]; 1xOxidation [M19]		4.17033e-10	0	1	2	2	P18206	P18206 [8-35]	0	3575.9	0.712	0.803	0.709	1.12	1.048	1.254	1.291	1.265	1.007	0.693	0.931	0.964	53.4	60.3	53.2	84.1	75.1	103.1	123.3	126.9	124.4	99	68.2	91.6	94.8	98.3	1	1	1	1	1	1	1	1	1	1	1
High	[R].WVDPNSPVLLEDPVLCALAK.[K]	2xTMT6plex [N-Term; K20]; 1xCarbamidomethyl [C16]		5.87755e-12	0	1	3	3	A0A0A0MSS8	A0A0A0MSS8 [227-246]	0	2694.49	1.353	1.147	0.573	1.729	1.245	1	1.757	1.157	0.993	0.797	0.697	1.122	94.6	80.2	40.1	120.9	69.9	118.3	95	166.8	109.9	94.3	75.7	66.2	106.5	95	2	2	2	2	2	1	1	1	1	1	1
High	[K].ATENTVNPCPDDTLISFLPLAHMFER.[V]	1xTMT6plex [N-Term]; 1xCarbamidomethyl [C9]		7.25544e-08	0	1	4	1	P33121	P33121 [303-328]	0	3217.59	1.205	1.384	0.884	1.285									58.2	66.8	42.7	62	48.3										1	1	1	1	1
High	[R].DEVLDNLLAFVCDIRPEIHENYR.[I]	1xTMT6plex [N-Term]; 1xCarbamidomethyl [C12]		5.46258e-09	0	1	1	1	O75348	O75348 [93-115]	0	3059.55	0.705	1.051	0.794	0.892									34.6	51.6	39	43.8	49.1										1	1	1	1	1
High	[K].LSGLNAFDIAEELVK.[T]	2xTMT6plex [N-Term; K15]		3.69176e-07	0	1	5	2	O95983	O95983 [143-157]	0	2077.19	1.077	0.759	1.226	0.553	0.562	0.476	0.628	0.413	0.953	0.678	0.807	0.674	85.7	60.4	97.6	44	79.6	85.2	72.3	95.3	62.7	144.6	102.9	122.4	102.3	151.7	1	1	1	1	1	1	1	1	1	1	1
High	[R].FEFPEQLPLDEFLQK.[T]	2xTMT6plex [N-Term; K15]		1.39304e-06	0	1	3	2	Q93009	Q93009 [425-439]	0	2338.27	0.826	0.552	0.867	0.825	0.699	0.573	0.665	0.548	0.73	0.721	0.912	1.494	88.8	59.4	93.2	88.7	107.5	86	70.5	81.8	67.4	89.8	88.6	112.1	183.7	123	1	1	1	1	1	1	1	1	1	1	1
High	[K].ELEFLSMANVELSSLAR.[L]	1xTMT6plex [N-Term]		3.64527e-08	0	1	3	3	Q9BTT0	Q9BTT0 [43-59]	0	2138.14	0.924	1.293	0.764	1.406	1.325	1.039	0.957	1.042	1.172	1.006	0.644	1.097	56.9	79.7	47.1	86.6	61.6	129.6	101.7	93.6	102	114.6	98.4	63	107.3	97.8	2	2	2	2	2	1	1	1	1	1	1
High	[K].VSPETVDSVIMGNVLQSSSDAIYLAR.[H]	1xTMT6plex [N-Term]		3.2776e-12	0	1	2	3	P42765	P42765 [46-71]	0	2980.55	1.305	1.197	1.131	0.917	0.813	0.7	0.946	0.74	0.914	0.867	0.924	0.977	89.9	82.4	77.9	63.1	68.9	95	81.8	110.5	86.5	106.7	101.2	108	114.2	116.8	1	1	1	1	1	2	2	2	2	2	2
High	[K].MDPMNIWDDIITNR.[C]	1xTMT6plex [N-Term]		4.19426e-09	0	1	1	3	P78527	P78527 [3173-3186]	0	1962.96	1.064	0.523	1.168	0.859	1.099	1.091	1.135	0.808	1.223	1.514	1.264	1.269	97.1	47.7	106.5	78.4	91.2	104.3	103.5	107.7	76.6	116	143.6	119.9	120.4	94.9	2	2	2	2	2	1	1	1	1	1	1
High	[K].GWEVVESDLYAMNFNPIISR.[K]	1xTMT6plex [N-Term]		1.82325e-10	0	1	4	1	P15559	P15559 [34-53]	0	2569.3	0.682	0.72	1.427	1.289									40.2	42.4	84	75.9	58.9										1	1	1	1	1
High	[R].VTDPVGDIVSFMHSFEEK.[Y]	2xTMT6plex [N-Term; K18]		2.3123e-11	0	1	1	2	Q96CS3	Q96CS3 [129-146]	0	2495.29	0.902	0.789	1.071	1.003	1.487	1.077	1.124	0.858	1.046	0.954	1.153	1.213	67.9	59.4	80.6	75.5	75.2	132.3	95.8	100	76.4	93.1	84.9	102.6	107.9	89	1	1	1	1	1	1	1	1	1	1	1
High	[R].KDDIMLDEGMLQSLMELPDQYNYGMYAK.[F]	3xTMT6plex [N-Term; K1; K28]		4.57972e-07	0	1	1	1	P07357	P07357 [305-332]	1	3998.99	0.531	1.035	0.375	1.097									32.4	63.3	22.9	67	61.1										1	1	1	1	1
High	[K-].ESEIIDFFLGASLKDEVLK.[I]	3xTMT6plex [N-Term; K14; K19]		7.10875e-14	0	1	5	4	P15880	P15880 [90-108]	1	2840.63	1.627	1.42	1.134	1.266	1.104	1.142	1.374	1.281	1.503	1.809	1.536	1.322	115.7	101	80.7	90.1	71.1	83.2	86	103.5	96.5	113.2	136.3	115.7	99.6	75.3	2	2	2	2	2	2	2	2	2	2	2
High	[K].INNVIDNLIVAPGTFEVQIEEVR.[Q]	1xTMT6plex [N-Term]		1.11291e-10	0	1	4	2	Q12905	Q12905 [81-103]	0	2811.55	0.379	0.909	0.324	1.324	0.859	0.917	0.696	0.998	0.664	0.796	0.781	1.083	24.3	58.1	20.7	84.7	63.9	95.8	102.3	77.6	111.3	74	88.8	87.2	120.8	111.5	1	1	1	1	1	1	1	1	1	1	1
High	[K].LAMLEEDLLALK.[S]	2xTMT6plex [N-Term; K12]		4.94372e-07	0	1	1	2	Q6NVY1	Q6NVY1 [222-233]	0	1817.09	0.8	0.65	1.593	0.566	0.538	0.598	0.865	0.65	1.149	1.222	1.602	0.772	49.4	40.1	98.4	34.9	61.8	59	65.6	94.8	71.2	126	133.9	175.6	84.6	109.6	1	1	1	1	1	1	1	1	1	1	1
High	[K].VADEDDVDNEEAALLHEEATMTIEELLTR.[Y]	1xTMT6plex [N-Term]		3.50495e-10	0	1	1	2	O15355	O15355 [131-159]	0	3500.68	0.822	1.164	0.692	1.518	1.133	0.918	0.96	0.797	1.076	0.737	0.847	0.982	32.8	46.4	27.6	60.5	39.9	126	102.1	106.8	88.6	119.7	81.9	94.2	109.3	111.2	1	1	1	1	1	1	1	1	1	1	1
High	[R].NLSPYVSNELLEEAFSQFGPIER.[A]	1xTMT6plex [N-Term]		7.69882e-11	0	1	1	6	P23246	P23246 [377-399]	0	2868.46	1.091	0.878	0.939	1.129	1.727	1.766	1.459	1.341	0.923	0.884	0.986	1.122	56.7	45.6	48.8	58.6	51.9	137	140.1	115.8	106.4	73.2	70.2	78.2	89	79.3	2	2	2	2	2	4	4	4	4	4	4
High	[R].ASDVVLGFAELEGYLQK.[Q]	2xTMT6plex [N-Term; K17]		1.91418e-10	0	1	2	7	Q96C23	Q96C23 [52-68]	0	2297.28	0.855	0.986	0.923	1.032	0.943	0.947	1.434	1.269	1.146	0.955	1.139	1.541	81.3	93.7	87.7	98.1	95.1	79.8	80.1	121.4	107.4	97	80.8	96.4	130.4	84.7	3	3	3	3	3	4	4	4	4	4	4
High	[R].FHNLEGFLEEFADIAK.[E]	2xTMT6plex [N-Term; K16]		9.79576e-09	0	1	3	2	A0A0C4DGG9	A0A0C4DGG9 [921-936]	0	2338.25	0.948	0.572	1.277	1.077	0.689	0.578	0.749	0.517	0.971	0.861	0.922	1.075	68.4	41.3	92.1	77.7	72.2	83.7	70.1	90.9	62.7	117.8	104.5	111.9	130.5	121.4	1	1	1	1	1	1	1	1	1	1	1
High	[R].LDIFEFLNHVEDGLKDHYDIK.[M]	3xTMT6plex [N-Term; K15; K21]		9.80783e-10	0	1	2	3	Q86VP6	Q86VP6 [1100-1120]	1	3247.76	0.939	0.728	0.905	0.964	0.866	0.855	1.281	0.923	1.286	1.185	1.686	1.186	47.6	36.8	45.8	48.8	50.6	72.6	71.7	107.4	77.4	107.9	99.4	141.4	99.5	83.9	1	1	1	1	1	2	2	2	2	2	2
High	[R].YTVGGLETFDSLTDLVEHFK.[K]	2xTMT6plex [N-Term; K20]		7.27648e-16	0	1	1	3	P29350	P29350 [176-195]	0	2729.44	2.173	1.264	0.543	0.626	0.388	0.374	0.506	0.341	1.374	1.089	0.911	0.797	193.7	112.7	48.5	55.8	89.1	52.5	50.5	68.4	46.1	186	147.4	123.3	107.9	135.3	1	1	1	1	1	2	2	2	2	2	2
High	[K].NLDPEQMSQVLDAMFEK.[L]	2xTMT6plex [N-Term; K17]		2.95535e-07	0	1	1	1	P31323	P31323 [157-173]	0	2453.25	1.142	1.014	0.449	1.455									92.4	82	36.4	117.7	80.9										1	1	1	1	1
High	[K].FPLMLDMYELCTPELQEK.[M]	2xTMT6plex [N-Term; K18]; 1xCarbamidomethyl [C11]		3.17205e-08	0	1	2	4	P54578	P54578 [349-366]	0	2715.38	1.181	0.964	1.059	0.886	0.916	0.841	1.154	1.069	1.203	1.241	1.205	1.054	94.3	77	84.6	70.8	79.9	85.1	78.2	107.2	99.3	111.8	115.3	111.9	97.9	92.9	2	2	2	2	2	2	2	2	2	2	2
High	[K].SMVDELFAEIVR.[Q]	1xTMT6plex [N-Term]		1.33612e-06	0	1	2	3	Q9Y3L5	Q9Y3L5 [151-162]	0	1637.88	1.485	1.392	0.665	0.697	0.907	0.682	0.979	0.737	1.315	1.124	0.963	1.031	107.7	100.9	48.2	50.5	72.5	95.9	72.1	103.5	77.9	139	118.9	101.8	109	105.7	2	2	2	2	2	1	1	1	1	1	1
High	[K].NPNAMLVNLEEPLASTYQDILYQAK.[Q]	2xTMT6plex [N-Term; K25]		1.98678e-12	0	1	2	4	P46940	P46940 [242-266]	0	3293.75	1.137	0.644	1.325	0.95	0.722	0.818	0.946	0.732	1.144	0.813	1.201	0.823	95.8	54.2	111.7	80	84.2	78.3	88.7	102.5	79.3	124	88.1	130.2	89.3	108.4	3	3	3	3	3	1	1	1	1	1	1
High	[K].GLTLIELWEGLTVDDVQK.[S]	2xTMT6plex [N-Term; K18]		5.66278e-10	0	1	2	5	P55809	P55809 [483-500]	0	2487.41	0.831	0.602	1.542	0.676	0.626	0.62	0.701	0.651	0.904	0.909	1.146	0.731	72	52.1	133.6	58.6	86.6	76.6	75.9	85.8	79.7	110.6	111.3	140.2	89.4	122.4	2	2	2	2	2	3	3	3	3	3	3
High	[K].EMSCIAEDVIIVTSSLTK.[D]	2xTMT6plex [N-Term; K18]; 1xCarbamidomethyl [C4]		4.11274e-10	0	1	1	6	Q9Y678	Q9Y678 [94-111]	0	2454.32	1.093	0.504	1.163	0.974	1.016	0.852	1.089	0.811	1.246	1.1	1.334	1.192	122.5	56.4	130.2	109.1	112	94.6	79.3	101.4	75.6	116	102.4	124.2	111	93.1	2	2	2	2	2	4	4	4	4	4	4
High	[K].SLEGDLEDLKDQIAQLEASLAAAK.[K]	3xTMT6plex [N-Term; K10; K24]		4.1044e-14	0	1	3	3	P20700	P20700 [158-181]	1	3215.8					0.449	0.382	0.43	0.376	1.023	1.146	1.19	0.723						58.8	50	56.4	49.3	133.9	150.1	155.8	94.7	131						3	3	3	3	3	3
High	[K].KQEGPATQVSK.[K]	3xTMT6plex [N-Term; K1; K11]		1.40275e-06	0	1	1	1	Q13428	Q13428 [1054-1064]	1	1860.12	1.562	0.912	1.111	0.505									153.7	89.7	109.3	49.7	98.4										1	1	1	1	1
High	[R].KAMEAVAAQGK.[A]	3xTMT6plex [N-Term; K1; K11]		1.50933e-09	0	2	2	3	P18669; P15259	P18669 [241-251]; P15259 [241-251]	1	1791.08	1.876	1.605	0.979	1.373	1.116	1.46	1.574	1.541	1.643	1.655	1.476	1.536	131.2	112.2	68.4	96	69.9	77.5	101.4	109.3	107	114.1	114.9	102.5	106.6	69.4	2	2	2	2	2	1	1	1	1	1	1
High	[K].EDIYSGGGGGGSR.[S]	1xTMT6plex [N-Term]		1.48666e-08	0	1	1	5	Q13151	Q13151 [177-189]	0	1440.69	1.685	0.912	1.307	0.647	0.76	0.715	0.757	0.825	0.964	1.024	1.09	1.235	143.5	77.7	111.3	55.1	85.2	82.2	77.4	81.8	89.2	104.3	110.8	117.9	133.6	108.2	2	2	2	2	2	3	3	3	3	3	3
High	[R].DVDIIDHHDNTYTVK.[Y]	2xTMT6plex [N-Term; K15]		3.44805e-08	0	1	4	5	P21333	P21333 [922-936]	0	2243.17	0.964	0.635	1.249	1.039	0.813	0.671	1.021	0.744	1.103	0.947	1.253	0.813	93.2	61.4	120.8	100.5	96.7	88.6	73.1	111.3	81.1	120.2	103.2	136.6	88.6	109	2	2	2	2	2	3	3	3	3	3	3
High	[R].APEPGPAGDGGPGAPAR.[Y]	1xTMT6plex [N-Term]		4.01299e-07	0	1	1	3	Q96RF0	Q96RF0 [61-77]	0	1702.87	1.133	0.56	1.565	0.658	0.779	0.762	0.837	0.606	0.862	0.867	0.919	0.804	87.5	43.2	120.8	50.8	77.2	94.9	92.8	101.9	73.8	105	105.6	111.9	97.9	121.8	1	1	1	1	1	2	2	2	2	2	2
High	[K].QAQENLHDQVQEQK.[A]	2xTMT6plex [N-Term; K14]		1.86776e-07	0	1	1	1	Q15075	Q15075 [593-606]	0	2153.14	0.875	1.04	0.925	1.19									79.4	94.4	84	108	90.8										1	1	1	1	1
High	[R].VCETDGCSSEAK.[L]	2xTMT6plex [N-Term; K12]; 2xCarbamidomethyl [C2; C7]		9.66049e-09	0	1	3	3	P53582	P53582 [8-19]	0	1800.85	1.24	1.03	1.176	0.731	0.828	0.864	0.976	0.849	1.026	1.141	0.985	0.912	109.6	91	103.9	64.5	88.3	86.5	90.2	101.9	88.7	107.1	119.2	102.9	95.3	104.4	2	2	2	2	2	1	1	1	1	1	1
High	[K].TYTCNVDHKPSNTK.[V]	3xTMT6plex [N-Term; K9; K14]; 1xCarbamidomethyl [C4]		4.21833e-08	0	1	1	6	P01861	P01861 [80-93]	0	2352.26	2.162	1.61	0.419	0.338	0.521	0.4	0.511	0.365	1.199	0.943	1.667	1.245	160.8	119.7	31.2	25.1	74.3	59.3	45.5	58.2	41.5	136.4	107.3	189.7	141.6	113.8	3	3	3	3	3	3	3	3	3	3	3
High	[R].GETAAGAGVPGEATGR.[G]	1xTMT6plex [N-Term]		5.81532e-09	0	1	1	3	O00358	O00358 [23-38]	0	1629.84	0.778	0.729	0.727	1.158	1.105	1.145	1.314	1.025	0.847	1.13	1.152	1.896	75.2	70.5	70.3	112.1	96.8	96.4	99.9	114.7	89.4	73.9	98.6	100.5	165.5	87.3	2	2	2	2	2	1	1	1	1	1	1
High	[R].AQHEDQVEQYK.[K]	2xTMT6plex [N-Term; K11]		3.16814e-07	0	1	4	11	P02545	P02545 [250-260]	0	1832.95	0.792	0.258	2.052	0.417	0.554	0.323	0.625	0.412	0.682	0.607	1.319	0.579	97.2	31.6	251.7	51.1	122.7	81.6	47.6	92.1	60.6	100.4	89.3	194.2	85.3	147.3	6	6	6	6	6	5	5	5	5	5	5
High	[K].AKPAEAPAAAAPK.[A]	3xTMT6plex [N-Term; K2; K13]		3.24689e-10	0	1	2	11	P36957	P36957 [153-165]	0	1880.16	1.019	0.843	1.595	0.59	0.632	0.678	0.69	0.627	0.86	0.832	1.315	0.663	108.7	89.9	170.1	62.8	106.6	77.5	83.1	84.6	76.9	105.5	102	161.2	81.3	122.6	7	7	7	7	7	4	4	4	4	4	4
High	[R].ASMQQQQQLASAR.[N]	1xTMT6plex [N-Term]		5.26945e-08	0	1	3	1	Q9Y3Y2	Q9Y3Y2 [39-51]	0	1675.87	2.26	1.054	1.322	0.328									212.4	99	124.2	30.8	94										1	1	1	1	1
High	[R].VSQGSKDPAEGDGAQPEETPR.[D]	2xTMT6plex [N-Term; K6]		1.95693e-11	0	1	2	6	Q14697	Q14697 [186-206]	1	2613.32	1.839	1.355	1.192	1.387	0.958	0.974	1.369	1.309	1.431	1.354	1.262	1.279	109.5	80.7	71	82.6	59.5	78.1	79.4	111.7	106.8	116.7	110.4	102.9	104.3	81.6	4	4	4	4	4	2	2	2	2	2	2
High	[R].ESKPLTAQQTTK.[L]	3xTMT6plex [N-Term; K3; K12]		9.71592e-08	0	1	1	9	P02751	P02751 [985-996]	0	2019.21	0.229	0.185	3.377	0.143	0.141	0.091	0.112	0.09	0.661	0.126	1.93	0.002	30	24.3	442.2	18.7	131	28.5	18.4	22.7	18.2	133.5	25.5	389.7	0.4	202	6	6	6	6	6	3	3	3	3	3	3
High	[R].QVTQEEGQQLAR.[Q]	1xTMT6plex [N-Term]		2.44952e-07	0	1	2	2	P62070	P62070 [136-147]	0	1615.86	1.017	1.037	0.609	1.237	1.032	1.056	1.207	1.327	1.039	1.123	0.856	1.116	98.4	100.4	58.9	119.7	96.8	95.3	97.5	111.4	122.5	95.9	103.7	79	103	92.3	1	1	1	1	1	1	1	1	1	1	1
High	[R].LQQQQRPEDAEDGAEGGGK.[R]	2xTMT6plex [N-Term; K19]		1.14803e-07	0	1	2	2	Q08J23	Q08J23 [10-28]	0	2471.25	1.623	0.722	1.092	0.574									133.4	59.3	89.8	47.2	82.2										2	2	2	2	2
High	[R].ALQLEDGSFCAVPEGSENDMR.[F]	1xTMT6plex [N-Term]; 1xCarbamidomethyl [C10]		7.01618e-09	0	1	1	1	P53609	P53609 [153-173]	0	2554.18					0.894	1.083	0.722	0.984	0.833	0.789	0.749	1.14						103.5	125.4	83.6	114	96.4	91.3	86.7	132.1	115.8						1	1	1	1	1	1
High	[K].TVEINNTDAEGR.[L]	1xTMT6plex [N-Term]		5.08941e-08	0	1	1	2	Q8NDH3	Q8NDH3 [335-346]	0	1547.79	0.922	1.002	0.934	1.32	0.844	0.6	0.858	0.587	1.073	0.701	0.975	1.255	83.2	90.4	84.3	119.1	90.2	98.3	69.9	99.9	68.4	125	81.7	113.6	146.2	116.5	1	1	1	1	1	1	1	1	1	1	1
High	[R].AQEPLVDGCSGGGR.[T]	1xTMT6plex [N-Term]; 1xCarbamidomethyl [C9]		1.03561e-08	0	1	2	2	Q7Z2K6	Q7Z2K6 [35-48]	0	1631.8	0.776	0.857	0.719	1.089	1.447	1.317	1.119	1.15	0.733	0.916	0.958	1.364	80.2	88.6	74.3	112.6	103.4	131.9	120	102	104.8	66.9	83.5	87.3	124.3	91.1	1	1	1	1	1	1	1	1	1	1	1
High	[K].NKHPDEDAVEAEGHEVK.[R]	3xTMT6plex [N-Term; K2; K17]		1.13867e-06	0	1	3	1	Q9NY27	Q9NY27 [230-246]	1	2591.37	0.854	0.775	0.485	0.81									116.5	105.6	66.2	110.4	136.4										1	1	1	1	1
High	[R].RKPDTIEVQQMK.[A]	3xTMT6plex [N-Term; K2; K12]		5.56398e-07	0	3	4	18	P35241; P26038; E7EQR4	P35241 [295-306]; P26038 [295-306]; E7EQR4 [295-306]	1	2160.28	1.115	0.917	1.222	0.873	0.662	0.726	0.9	0.717	1.063	0.897	1.178	0.855	115.9	95.4	127.1	90.7	103.9	74.1	81.3	100.7	80.2	118.9	100.4	131.8	95.7	111.9	15	15	15	15	15	3	3	3	3	3	3
High	[R].NPSSAGSWNSGSSGPGSTGNR.[N]	1xTMT6plex [N-Term]		3.50216e-15	0	1	1	9	P02671	P02671 [288-308]	0	2193.01	0.813	1.213	0.674	0.99	0.897	0.644	0.709	1.078	0.826	0.96	0.648	0.705	75	112	62.2	91.4	92.3	106.3	76.3	84	127.7	97.8	113.7	76.7	83.6	118.5	5	5	5	5	5	4	4	4	4	4	4
High	[R].SQPELIEAHTCER.[I]	1xTMT6plex [N-Term]; 1xCarbamidomethyl [C11]		3.39625e-07	0	1	4	3	J3KR97	J3KR97 [889-901]	0	1798.9	1.019	0.916	0.977	0.879	0.932	0.914	0.874	0.906	0.957	0.898	0.968	0.891	87.6	78.8	84	75.6	86	102.5	100.5	96.2	99.6	105.3	98.8	106.4	97.9	110	1	1	1	1	1	2	2	2	2	2	2
High	[R].STPLGQQQPAPR.[T]	1xTMT6plex [N-Term]		2.30094e-07	0	1	3	4	Q14767	Q14767 [124-135]	0	1508.84	0.922	0.928	0.658	0.841	0.956	1.271	0.878	1.158	0.763	0.836	0.849	0.982	73.5	73.9	52.4	67	79.7	96.2	128	88.4	116.6	76.8	84.2	85.5	98.9	100.7	2	2	2	2	2	2	2	2	2	2	2
High	[K].FESDPATHNEPGVR.[L]	1xTMT6plex [N-Term]		1.0696e-06	0	1	6	3	D6RER5	D6RER5 [66-79]	0	1784.88	1.151	0.704	0.924	0.909	0.716	0.901	1.055	0.88	1.044	0.921	1.131	0.935	74.1	45.3	59.5	58.6	64.4	76	95.7	112	93.5	110.9	97.8	120.1	99.2	106.2	1	1	1	1	1	2	2	2	2	2	2
High	[K].ASQEDANEIK.[S]	2xTMT6plex [N-Term; K10]		1.08458e-06	0	1	1	2	Q5VTR2	Q5VTR2 [552-561]	0	1562.84	1.226	0.676	0.814	0.672	0.61	0.583	0.724	0.647	1.032	1.009	1.155	1.053	121.7	67.2	80.8	66.7	99.3	67.4	64.5	80.1	71.6	114.1	111.6	127.7	116.4	110.6	1	1	1	1	1	1	1	1	1	1	1
High	[R].SQLLGSAHEVQR.[F]	1xTMT6plex [N-Term]		5.05415e-08	0	2	3	2	A0A0D9SF54; Q13813	A0A0D9SF54 [1206-1217]; Q13813 [1226-1237]	0	1553.86	0.906	0.936	0.81	0.915	0.881	0.977	0.9	0.87	0.853	0.796	0.962	0.955	76.3	78.9	68.3	77.1	84.3	96.7	107.2	98.7	95.4	93.6	87.3	105.6	104.8	109.7	1	1	1	1	1	1	1	1	1	1	1
High	[K].NTVVATGGYGR.[T]	1xTMT6plex [N-Term]		8.74288e-07	0	1	2	3	P31040	P31040 [251-261]	0	1323.72	0.861	1.045	1.013	0.683	0.622	0.691	0.846	0.694	0.884	0.764	0.955	0.685	104.3	126.6	122.8	82.8	121.2	79.1	87.9	107.7	88.3	112.5	97.2	121.6	87.2	127.2	2	2	2	2	2	1	1	1	1	1	1
High	[R].VDVADQAQDKDRDDR.[S]	2xTMT6plex [N-Term; K10]		3.21646e-08	0	1	5	4	E7EX17	E7EX17 [168-182]	2	2204.13	1.496	1.475	0.765	1.247	0.919	0.918	1.279	1.095	1.236	1.193	1.239	1.439	128.4	126.6	65.7	107	85.8	80.8	80.8	112.4	96.3	108.7	104.9	108.9	126.6	87.9	2	2	2	2	2	2	2	2	2	2	2
High	[R].QDHAQQLATAAEER.[E]	1xTMT6plex [N-Term]		1.3851e-07	0	1	4	2	A0A087WY61	A0A087WY61 [579-592]	0	1796.91	1.029	0.733	1.047	0.732	0.746	0.85	0.898	0.912	0.883	0.943	1.053	1.074	100.6	71.7	102.4	71.6	97.8	78	88.9	93.9	95.3	92.4	98.6	110.1	112.3	104.5	1	1	1	1	1	1	1	1	1	1	1
High	[R].QQVAPTDDETGK.[E]	2xTMT6plex [N-Term; K12]		7.46005e-08	0	2	3	4	A0A0D9SF54; Q13813	A0A0D9SF54 [958-969]; Q13813 [958-969]	0	1746.93	0.954	0.837	0.929	0.818	0.925	0.854	1.254	1.044	1.018	0.939	0.811	0.904	106.7	93.5	103.8	91.4	111.8	95.3	88	129.3	107.6	105	96.7	83.6	93.2	103.1	2	2	2	2	2	2	2	2	2	2	2
High	[K].GASQAGMTAPGTK.[R]	2xTMT6plex [N-Term; K13]		8.09916e-07	0	1	3	4	P51911	P51911 [213-225]	0	1634.89	0.888	0.984	0.659	1.045	1.215	1.097	1.148	1.491	0.917	0.736	0.682	1.308	89.9	99.6	66.7	105.8	101.2	113.8	102.7	107.5	139.7	85.9	68.9	63.9	122.5	93.7	2	2	2	2	2	2	2	2	2	2	2
High	[R].QHGPNVCAVQK.[V]	2xTMT6plex [N-Term; K11]; 1xCarbamidomethyl [C7]		1.1804e-07	0	1	2	7	Q15582	Q15582 [43-53]	0	1695.94	1.486	0.891	1.629	0.59	0.513	0.442	0.817	0.458	1.024	0.766	1.035	0.431	116.4	69.8	127.6	46.2	78.3	70.7	61	112.6	63.1	141.1	105.6	142.6	59.4	137.8	5	5	5	5	5	2	2	2	2	2	2
High	[R].NVSTGSAENEEK.[S]	2xTMT6plex [N-Term; K12]		4.1652e-09	0	1	2	2	O60271	O60271 [327-338]	0	1722.89	0.82	0.84	0.797	0.885	0.825	0.829	0.807	0.825	0.766	0.686	0.829	0.927	57.1	58.5	55.5	61.6	69.6	97.1	97.6	94.9	97.1	90.1	80.8	97.6	109.1	117.7	1	1	1	1	1	1	1	1	1	1	1
High	[K].AVAAEAQDTATR.[V]	1xTMT6plex [N-Term]		2.01621e-07	0	1	1	3	O15230	O15230 [2634-2645]	0	1432.76	0.645	0.664	1.572	0.777	0.623	0.897	0.684	1.066	0.47	0.522	0.662	0.736	49.8	51.4	121.5	60.1	77.3	82.6	118.9	90.6	141.3	62.3	69.2	87.8	97.6	132.5	1	1	1	1	1	2	2	2	2	2	2
High	[K].NEPQNATGAPGR.[N]	1xTMT6plex [N-Term]		2.89435e-07	0	1	1	13	P51148	P51148 [185-196]	0	1440.74	1.149	1.124	0.796	0.882	0.919	0.867	0.981	0.89	0.996	0.859	0.885	0.886	101.4	99.2	70.2	77.8	88.3	100.8	95.2	107.7	97.7	109.3	94.3	97.1	97.2	109.7	8	8	8	8	8	5	5	5	5	5	5
High	[R].GGNQASVENGNAGR.[R]	1xTMT6plex [N-Term]		3.75269e-09	0	1	1	4	P08294	P08294 [190-203]	0	1559.77	0.551	0.662	0.364	0.935	1.151	1.469	1.078	2.147	0.674	0.657	0.694	1.045	42	50.5	27.7	71.3	76.2	106.1	135.5	99.4	198	62.2	60.6	64	96.4	92.2	2	2	2	2	2	2	2	2	2	2	2
High	[R].RDDNSAANNSANEK.[E]	2xTMT6plex [N-Term; K14]		1.50933e-09	0	1	11	3	D3DQV9	D3DQV9 [58-71]	1	1963.98	1.046	0.473	1.365	0.661	0.866	0.82	0.861	0.632	1.182	0.911	1.338	1.375	87.2	39.4	113.8	55.1	83.3	87.4	82.7	86.9	63.8	119.3	92	135.1	138.8	100.9	1	1	1	1	1	2	2	2	2	2	2
High	[K].TPVCHQCHK.[V]	2xTMT6plex [N-Term; K9]; 2xCarbamidomethyl [C4; C7]		7.60789e-07	0	1	1	7	Q9NR12	Q9NR12 [279-287]	0	1624.85	1.25	0.907	1.068	0.998	0.85	0.68	1.107	0.831	0.974	0.685	1.096	0.782	119.5	86.8	102.1	95.4	95.6	95.6	76.6	124.6	93.5	109.6	77	123.3	88	112.5	3	3	3	3	3	4	4	4	4	4	4
High	[K].EGGLLTLAGAK.[A]	2xTMT6plex [N-Term; K11]		5.64189e-07	0	1	4	4	P09417	P09417 [128-138]	0	1487.92	0.916	0.844	0.973	1.173	1.266	1.094	1.202	1.22	0.951	0.952	0.895	1.211	95.6	88.2	101.7	122.5	104.5	116.6	100.8	110.8	112.5	87.7	87.8	82.5	111.6	92.2	3	3	3	3	3	1	1	1	1	1	1
High	[K].GGQAHHGTQNPSQDQGNSPSGK.[G]	2xTMT6plex [N-Term; K22]		3.87588e-07	0	1	1	1	Q02383	Q02383 [132-153]	0	2647.3	1.725	1.372	1.688	1.547									27.5	21.8	26.9	24.6	15.9										1	1	1	1	1
High	[R].NLRPGDSQTAAQAR.[D]	1xTMT6plex [N-Term]		1.26383e-06	0	1	2	2	Q8WZA9	Q8WZA9 [115-128]	0	1713.92	1.341	0.946	1.102	0.853	0.811	0.988	0.928	0.886	1.117	0.859	1.055	0.913	114.1	80.5	93.8	72.6	85.1	82.4	100.4	94.3	90.1	113.5	87.2	107.2	92.7	101.6	1	1	1	1	1	1	1	1	1	1	1
High	[K].HQQVESPTGAGAGGDHR.[S]	1xTMT6plex [N-Term]		7.56451e-08	0	1	2	3	Q4ZHG4	Q4ZHG4 [1110-1126]	0	1932.95	0.907	0.682	1.104	0.699	0.784	0.828	0.704	0.759	1.003	0.52	0.36	0.751	14.4	10.8	17.5	11.1	15.9	102.2	107.9	91.8	98.9	130.8	67.8	46.9	97.9	130.4	2	2	2	2	2	1	1	1	1	1	1
High	[R].TPMGLLLEALGQEQEAGS.[-]	1xTMT6plex [N-Term]		9.70393e-07	0	1	2	4	O60831	O60831 [161-178]	0	2073.07	0.716	0.65	0.765	1.09	1.21	1.104	0.958	0.942	0.896	0.866	0.938	1.041	46	41.8	49.2	70.1	64.3	115.1	105.1	91.2	89.7	85.3	82.4	89.3	99.1	95.2	2	2	2	2	2	2	2	2	2	2	2
High	[K].GAADTTIILSDEDFMEVVLGK.[L]	2xTMT6plex [N-Term; K21]		4.16007e-08	0	1	5	2	P51659	P51659 [682-702]	0	2682.43					1.203	0.858	0.79	0.691	1.035	0.963	0.961	1.273						101.5	72.4	66.7	58.3	87.4	81.3	81.1	107.5	84.4						2	2	2	2	2	2
High	[K].GTGLDEAMEWLVETLK.[S]	2xTMT6plex [N-Term; K16]		5.00896e-12	0	1	3	5	P40616	P40616 [163-178]	0	2250.21	0.962	0.723	1.257	0.862	0.81	0.786	0.945	0.829	0.953	0.86	1.166	1.021	109.7	82.5	143.3	98.4	114.1	85.4	82.9	99.7	87.5	100.5	90.8	123	107.7	105.5	2	2	2	2	2	3	3	3	3	3	3
High	[K].LSGGDDDAAGQFFPEAAQVAYQMWELSAVAR.[V]	1xTMT6plex [N-Term]		3.51792e-13	0	2	2	4	P08133; E5RK69	P08133 [320-350]; E5RK69 [113-143]	0	3529.69	0.936	1.206	0.732	1.301	1.719	1.696	0.941	1.657	0.729	0.829	0.885	1.141	35	45.1	27.4	48.7	37.4	144.7	142.7	79.2	139.4	61.4	69.8	74.5	96	84.2	1	1	1	1	1	3	3	3	3	3	3
High	[K].NADPAELEQIVLSPAFILAAESLPK.[I]	2xTMT6plex [N-Term; K25]		6.54494e-09	0	1	2	2	P12111	P12111 [977-1001]	0	3094.74	1.041	0.879	1.183	1.102	1.074	0.789	0.868	1.045	0.524	0.642	0.598	1.18	62.5	52.8	71.1	66.2	60.1	113.5	83.4	91.7	110.5	55.4	67.8	63.2	124.8	105.7	1	1	1	1	1	1	1	1	1	1	1
High	[K].AFMTADLPNELIELLEK.[I]	2xTMT6plex [N-Term; K17]		2.06213e-14	0	1	4	6	A0A087WVQ6	A0A087WVQ6 [998-1014]	0	2405.34	0.75	0.249	1.619	0.778	0.856	0.687	1.096	0.694	1.119	1.031	1.436	0.961	89.5	29.8	193.2	92.9	119.4	87.2	70	111.6	70.7	114	105	146.3	97.9	101.9	3	3	3	3	3	3	3	3	3	3	3
High	[K].VQAQHDYTATDTDELQLK.[A]	2xTMT6plex [N-Term; K18]		7.87077e-12	0	1	1	1	O00499	O00499 [525-542]	0	2534.31	1.452	1.523	0.622	0.894									127.8	134	54.7	78.7	88										1	1	1	1	1
High	[K].APPHELTEEEK.[Q]	2xTMT6plex [N-Term; K11]		2.13416e-08	0	1	3	7	Q13409	Q13409 [203-213]	0	1737.94	0.965	0.927	1.046	0.814	1.166	0.978	0.962	0.892	0.896	0.815	0.971	1.02	97.5	93.6	105.7	82.2	101.1	119.7	100.5	98.8	91.6	92.1	83.7	99.7	104.7	102.7	4	4	4	4	4	3	3	3	3	3	3
High	[K].HHEEEIVHHK.[K]	2xTMT6plex [N-Term; K10]		4.17033e-10	0	1	1	16	Q9UII2	Q9UII2 [73-82]	0	1752.95	1.085	0.878	1.407	0.61	0.647	0.734	0.828	0.674	0.779	0.813	1.212	0.79	107.7	87.1	139.7	60.5	99.3	77.2	87.6	98.8	80.4	93	97.1	144.6	94.2	119.4	11	11	11	11	11	5	5	5	5	5	5
High	[K].KADAAANQGK.[K]	3xTMT6plex [N-Term; K1; K10]		4.87545e-07	0	1	4	2	Q9P2E9	Q9P2E9 [589-598]	1	1660.99	1.287	1.015	0.805	0.813	0.729	0.84	1.05	0.998	1.048	0.938	1.216	1.15	109.7	86.5	68.6	69.2	85.2	72.7	83.8	104.7	99.5	104.5	93.5	121.3	114.7	99.7	1	1	1	1	1	1	1	1	1	1	1
High	[R].MLAAQGVDPGLAR.[A]	1xTMT6plex [N-Term]		9.00055e-08	0	1	3	4	P19971	P19971 [346-358]	0	1527.85	1.583	0.948	0.797	0.599	0.669	0.632	0.639	0.487	1.484	1.115	1.395	0.71	165.5	99.1	83.3	62.6	104.5	74.5	70.4	71.2	54.3	165.4	124.3	155.5	79.1	111.4	2	2	2	2	2	2	2	2	2	2	2
High	[R].TMQNTNDVETAR.[C]	1xTMT6plex [N-Term]		1.79365e-08	0	1	2	6	P35222	P35222 [201-212]	0	1608.78	0.61	0.655	0.991	0.99	1.191	1.162	1.314	1.065	0.942	0.952	0.825	1.367	52.1	56	84.7	84.6	85.5	111.1	108.5	122.6	99.4	87.9	88.8	77	127.6	93.3	3	3	3	3	3	3	3	3	3	3	3
High	[R].GAGGQSMSEAPTGDHAPAPTR.[M]	1xTMT6plex [N-Term]		8.50681e-13	0	1	3	4	Q14767	Q14767 [1390-1410]	0	2224.06	0.823	0.792	1.058	0.827	0.68	0.615	0.693	0.678	0.943	0.787	0.996	0.733	40.5	39	52.1	40.7	49.2	86.7	78.4	88.3	86.4	120.2	100.3	127	93.4	127.5	2	2	2	2	2	2	2	2	2	2	2
High	[R].DETAVQDYHGHK.[I]	2xTMT6plex [N-Term; K12]		9.58175e-08	0	1	1	4	P48147	P48147 [12-23]	0	1857.95	0.961	0.761	0.922	0.709	0.706	0.595	0.813	0.587	0.96	0.775	0.907	0.638	105.2	83.3	100.9	77.6	109.5	91.7	77.3	105.6	76.3	124.7	100.7	117.8	82.8	129.8	3	3	3	3	3	1	1	1	1	1	1
High	[K].SGPVEDFVSLAMVGGHLEFR.[Y]	1xTMT6plex [N-Term]		2.31985e-08	0	1	1	1	P98160	P98160 [3973-3992]	0	2376.22	0.803	0.918	0.753	0.927									60.1	68.7	56.4	69.4	74.9										1	1	1	1	1
High	[K].GEGWGDPCELCPTEPDEAFR.[Q]	1xTMT6plex [N-Term]; 2xCarbamidomethyl [C8; C11]		2.259e-09	0	1	2	1	P35555	P35555 [2089-2108]	0	2551.11					1.05	0.999	0.787	0.925	0.628	0.643	0.75	0.849						122	116.1	91.4	107.5	73	74.8	87.2	98.7	116.2						1	1	1	1	1	1
High	[K].GPGAGSALDDGR.[R]	1xTMT6plex [N-Term]		5.34324e-08	0	1	1	2	O95782	O95782 [621-632]	0	1301.66	0.987	0.702	1.229	0.7	0.823	0.71	0.871	0.84	0.965	0.915	1.021	0.8	85.2	60.5	106.1	60.4	86.3	93	80.2	98.4	94.9	109.1	103.4	115.4	90.4	113	1	1	1	1	1	1	1	1	1	1	1
High	[R].SGSLGQPSPSAQR.[N]	1xTMT6plex [N-Term]		9.70393e-07	0	1	5	2	Q9HBL0	Q9HBL0 [1117-1129]	0	1500.8	1.516	1.221	0.422	1.178	0.973	1.098	0.903	0.989	0.634	0.837	0.959	1.621	90.1	72.5	25.1	70	59.4	103.7	117.1	96.2	105.4	67.6	89.2	102.2	172.8	106.6	1	1	1	1	1	1	1	1	1	1	1
High	[K].KADSVANQGTK.[V]	3xTMT6plex [N-Term; K1; K11]		6.87135e-09	0	1	4	3	Q9P2E9	Q9P2E9 [549-559]	1	1806.07	1.784	1.446	0.558	1.208	0.965	1.109	1.273	1.255	1.176	1.094	1.224	1.343	144	116.8	45.1	97.5	80.8	82.1	94.4	108.3	106.8	100	93.1	104.1	114.3	85.1	2	2	2	2	2	1	1	1	1	1	1
High	[R].APQGCSGVDECAR.[Q]	1xTMT6plex [N-Term]; 2xCarbamidomethyl [C5; C11]		3.40463e-09	0	1	1	3	Q96AQ6	Q96AQ6 [584-596]	0	1635.74	1.963	2.576	0.694	1.5	1.155	1.108	1.181	1.01	1.162	1.16	0.898	1.084	117.8	154.5	41.7	90	60	108.5	104.1	111	94.9	109.2	109	84.4	101.9	94	1	1	1	1	1	2	2	2	2	2	2
High	[K].KVEGAQNQGK.[K]	3xTMT6plex [N-Term; K1; K10]		4.09757e-07	0	1	2	9	Q9P2E9	Q9P2E9 [301-310]; [391-400]; [471-480]	1	1746.05	1.778	1.363	0.42	1.172	0.943	1.179	1.209	1.379	1.246	1.117	1.184	1.538	159.7	122.4	37.7	105.3	89.8	78.7	98.3	100.9	115	103.9	93.2	98.8	128.3	83.4	5	5	5	5	5	4	4	4	4	4	4
High	[R].TGQCECQPGITGQHCER.[C]	1xTMT6plex [N-Term]; 3xCarbamidomethyl [C4; C6; C15]		1.07356e-09	0	1	1	5	P11047	P11047 [951-967]	0	2246.99	0.936	0.781	1.82	1.009	0.783	0.901	0.617	1.024	0.681	0.651	1.102	0.92	35.3	29.5	68.7	38.1	37.8	92	105.8	72.5	120.3	80	76.5	129.5	108.1	117.5	3	3	3	3	3	2	2	2	2	2	2
High	[K].STKPGAAPTEHK.[A]	3xTMT6plex [N-Term; K3; K12]		1.16554e-08	0	1	3	3	Q8N163	Q8N163 [789-800]	0	1911.13	1.115	0.662	0.826	0.757	0.616	0.605	0.749	0.495	1.057	0.974	1.155	0.777	134.5	79.8	99.6	91.3	120.6	76.7	75.4	93.4	61.7	131.7	121.4	144	96.9	124.7	2	2	2	2	2	1	1	1	1	1	1
High	[K].KDGSASAAAK.[K]	3xTMT6plex [N-Term; K1; K10]		5.41138e-07	0	1	5	2	A8MXP9	A8MXP9 [702-711]	1	1592.96	1.365	0.641	1.122	0.76	0.807	0.8	0.71	0.69	0.913	0.897	0.964	0.99	142.8	67.1	117.4	79.5	104.6	96.3	95.5	84.6	82.3	108.9	107	115	118.1	119.3	1	1	1	1	1	1	1	1	1	1	1
High	[R].KTTQSGQMSGEGK.[A]	3xTMT6plex [N-Term; K1; K13]		5.61663e-09	0	1	2	1	Q16630	Q16630 [173-185]	1	2026.12	1.294	1.143	0.674	1.145									125.2	110.5	65.2	110.8	96.7										1	1	1	1	1
High	[K].QQEALEEQAALEPK.[L]	2xTMT6plex [N-Term; K14]		1.00022e-08	0	1	2	2	Q96JB5	Q96JB5 [458-471]	0	2042.12	0.83	0.544	0.925	0.983	0.762	1.41	0.808	0.913	0.897	0.765	0.916	0.941	94	61.7	104.8	111.3	113.3	81.6	150.9	86.5	97.7	96	81.9	98.1	100.8	107.1	1	1	1	1	1	1	1	1	1	1	1
High	[R].KDSLSVNEFK.[E]	3xTMT6plex [N-Term; K1; K10]		1.80394e-07	0	1	1	6	Q99584	Q99584 [30-39]	1	1854.09	0.955	0.969	1.757	0.629	0.639	0.757	0.774	0.713	0.938	0.842	1.207	0.807	105.1	106.6	193.2	69.2	110	75	88.8	90.8	83.6	110	98.7	141.5	94.6	117.2	4	4	4	4	4	2	2	2	2	2	2
High	[K].AIEDEGGNPDEIEITSEGNKK.[T]	3xTMT6plex [N-Term; K20; K21]		2.98698e-10	0	1	2	2	Q15424	Q15424 [64-84]	1	2932.54	1.906	1.313	1.215	0.672									136.3	93.9	86.9	48	71.5										2	2	2	2	2
High	[K].GPQLFHMDPSGTFVQCDAR.[A]	1xTMT6plex [N-Term]; 1xCarbamidomethyl [C16]		1.7345e-09	0	1	1	4	P28066	P28066 [150-168]	0	2392.14	1.104	1.506	0.841	1.314	1.199	1.031	0.88	1.085	1.246	1.092	1.069	0.986	101.7	138.7	77.4	121	92.1	110.6	95.1	81.2	100.1	115	100.8	98.6	91	92.3	1	1	1	1	1	3	3	3	3	3	3
High	[K].ILDSVGIEADDDR.[L]	1xTMT6plex [N-Term]		1.30429e-09	0	1	1	8	P05387	P05387 [26-38]	0	1646.84	1.101	1.217	1.018	0.711	0.852	0.849	0.9	0.854	0.884	0.82	0.957	0.944	118.3	130.8	109.4	76.4	107.5	95.6	95.3	101	95.8	99.2	92	107.4	105.9	112.2	5	5	5	5	5	3	3	3	3	3	3
High	[K].GHPDLQGQPAEEIFESVGDR.[E]	1xTMT6plex [N-Term]		6.69936e-11	0	1	1	6	P49257	P49257 [310-329]	0	2410.18	1.118	1.323	0.7	0.999	0.971	0.944	0.805	1.032	1.018	1.077	0.889	0.944	88.5	104.7	55.4	79.1	79.2	100.2	97.5	83.2	106.5	105.1	111.3	91.8	97.5	103.3	2	2	2	2	2	4	4	4	4	4	4
High	[K].GGPGSAVSPYPTFNPSSDVAALHK.[A]	2xTMT6plex [N-Term; K24]		1.01467e-14	0	1	3	7	P04083	P04083 [30-53]	0	2814.48	0.616	0.813	1.714	0.632	0.356	0.741	0.336	0.509	0.649	0.428	0.818	0.328	58.7	77.4	163.1	60.2	95.2	60.6	126	57.1	86.5	110.3	72.7	139	55.8	170.1	4	4	4	4	4	3	3	3	3	3	3
High	[K].LGELTMQLHPVADSSPAGAK.[W]	2xTMT6plex [N-Term; K20]		3.45655e-10	0	1	3	2	H0YIS7	H0YIS7 [63-82]	0	2480.36	0.867	1.211	0.823	1.05									88.2	123.2	83.7	106.9	101.7										2	2	2	2	2
High	[K].ASAELIEEEVAK.[L]	2xTMT6plex [N-Term; K12]		2.76025e-08	0	1	5	4	P12081	P12081 [26-37]	0	1746.99	1.067	1.135	0.826	0.854	0.77	0.806	0.895	0.82	1.166	0.971	1.092	0.947	109.5	116.4	84.8	87.6	102.6	82	85.9	95.3	87.3	124.2	103.4	116.3	100.9	106.5	1	1	1	1	1	3	3	3	3	3	3
High	[K].EYATEVDVDFVR.[K]	1xTMT6plex [N-Term]		6.18322e-08	0	2	9	4	P63010; Q10567	P63010 [360-371]; Q10567 [360-371]	0	1671.84	0.839	0.804	0.886	0.888	0.839	0.862	0.954	0.838	1.05	1.029	0.952	0.946	99.1	95	104.6	104.9	118.1	90.5	92.9	102.9	90.4	113.2	111	102.6	102	107.8	1	1	1	1	1	3	3	3	3	3	3
High	[R].DVSSVELLMNNHQGIK.[A]	2xTMT6plex [N-Term; K16]		2.23055e-10	0	1	2	3	Q01082	Q01082 [1942-1957]	0	2242.23	0.609	0.628	0.748	1.07	1.103	0.877	1.294	1.087	1.011	0.93	0.861	1.121	73.3	75.5	90	128.8	120.3	108.1	85.9	126.8	106.5	99.1	91.1	84.3	109.9	98	1	1	1	1	1	2	2	2	2	2	2
High	[R].GTLSDEHAGVISVLAQQAAK.[L]	2xTMT6plex [N-Term; K20]		2.58121e-10	0	1	4	3	A0A0C4DGV4	A0A0C4DGV4 [117-136]	0	2453.38	0.824	0.857	0.999	0.503	0.799	1.051	0.676	0.789	0.618	0.659	0.679	0.842	115.5	120.2	140	70.5	140.2	100.9	132.7	85.4	99.7	78.1	83.2	85.7	106.3	126.3	1	1	1	1	1	2	2	2	2	2	2
High	[K].TVFEALQAPACHENLVK.[V]	2xTMT6plex [N-Term; K17]; 1xCarbamidomethyl [C11]		7.80662e-11	0	1	3	3	O94973	O94973 [481-497]	0	2385.3	0.781	0.851	0.644	1.402	0.941	0.983	0.963	0.851	1.075	0.996	1.039	1.278	79.4	86.5	65.4	142.5	101.6	93.5	97.6	95.7	84.6	106.8	99	103.2	127	99.4	1	1	1	1	1	2	2	2	2	2	2
High	[R].LSFQHDPETSVLVLR.[K]	1xTMT6plex [N-Term]		5.04792e-07	0	2	3	3	E9PKU7; Q14697	E9PKU7 [823-837]; Q14697 [915-929]	0	1970.09	0.616	0.692	0.821	0.924	0.852	0.99	0.888	0.98	0.812	0.857	0.832	0.896	74.4	83.6	99.2	111.7	120.8	94.8	110.1	98.8	109	90.3	95.3	92.6	99.6	111.3	1	1	1	1	1	2	2	2	2	2	2
High	[R].VFVGEEDPEAESVTLR.[V]	1xTMT6plex [N-Term]		3.67523e-09	0	1	2	2	Q86UX7	Q86UX7 [20-35]	0	2006.03	1.816	1.293	0.512	0.622	0.904	0.668	0.774	1.027	1.472	1.716	1.164	0.747	170.5	121.4	48.1	58.4	93.9	87.8	64.9	75.2	99.7	142.9	166.6	113	72.5	97.1	1	1	1	1	1	1	1	1	1	1	1
High	[K].GSPNANEPPLVFVGK.[G]	2xTMT6plex [N-Term; K15]		6.21868e-07	0	1	2	7	P28838	P28838 [268-282]	0	1984.13	1.737	1.312	1.011	0.772	0.808	0.777	0.81	0.718	1.539	1.094	1.048	0.939	142.2	107.4	82.8	63.1	81.8	84.7	81.5	84.9	75.3	161.4	114.7	109.9	98.4	104.8	3	3	3	3	3	4	4	4	4	4	4
High	[K].VDFTEEEISNMR.[K]	1xTMT6plex [N-Term]		7.88675e-08	0	1	4	4	Q13576	Q13576 [172-183]	0	1698.82	0.973	0.793	0.799	1.139	1.068	1.025	1.149	1.011	0.942	1.147	0.871	1.202	100	81.4	82.1	116.9	102.7	102.7	98.6	110.5	97.2	90.7	110.3	83.8	115.6	96.2	2	2	2	2	2	2	2	2	2	2	2
High	[K].SLLEQYHLGLDQK.[R]	2xTMT6plex [N-Term; K13]		2.58963e-07	0	1	1	3	P08236	P08236 [564-576]	0	2002.14	1.849	1.814	1.817	1.31	1.03	1.143	1.398	1.156	1.541	1.61	2.161	1.368	90	88.3	88.5	63.8	48.7	73.5	81.6	99.7	82.5	109.9	114.9	154.2	97.6	71.4	1	1	1	1	1	2	2	2	2	2	2
High	[K].ATQMPEGGQGAPPMYQLYK.[R]	2xTMT6plex [N-Term; K19]		5.81532e-09	0	1	1	2	P78527	P78527 [945-963]	0	2525.29	1.107	0.478	1.514	0.777	1.051	0.979	0.984	0.772	1.171	1.167	1.089	1.1	116.7	50.5	159.6	81.9	105.5	102.8	95.7	96.2	75.5	114.5	114.1	106.4	107.5	97.8	1	1	1	1	1	1	1	1	1	1	1
High	[R].FEDGVLDPDYPR.[N]	1xTMT6plex [N-Term]		5.19668e-08	0	1	1	21	P04004	P04004 [230-241]	0	1651.82	0.831	0.816	0.737	0.879	0.778	0.649	0.796	0.898	0.724	0.937	0.537	0.575	41.6	40.9	36.9	44	50.1	100.2	83.6	102.6	115.7	93.3	120.7	69.1	74	128.8	14	14	14	14	14	7	7	7	7	7	7
High	[R].DDGSWEVIEGYR.[A]	1xTMT6plex [N-Term]		2.07307e-07	0	1	2	8	P00367	P00367 [125-136]	0	1654.79	0.835	0.673	1.439	0.709	0.76	0.757	0.744	0.675	0.88	0.846	1.354	0.767	89.9	72.4	155	76.3	107.7	88.6	88.3	86.8	78.7	102.6	98.6	157.9	89.5	116.6	3	3	3	3	3	5	5	5	5	5	5
High	[K].LVNMLDAVQENQHK.[M]	2xTMT6plex [N-Term; K14]		2.56648e-11	0	1	1	9	O95810	O95810 [65-78]	0	2097.15	0.666	0.887	0.57	1.562	1.87	1.753	1.295	1.438	0.838	1.045	0.571	1.17	62.3	82.9	53.3	146.1	93.5	155.7	145.9	107.8	119.7	69.7	87	47.5	97.4	83.2	5	5	5	5	5	4	4	4	4	4	4
High	[K].DDANNDPQWSEEQLIAAK.[F]	2xTMT6plex [N-Term; K18]		1.96574e-09	0	1	3	4	P22234	P22234 [132-149]	0	2502.25	0.857	0.951	0.969	0.993	0.879	0.891	0.779	0.962	0.885	0.853	0.831	0.959	83.8	93	94.8	97.1	97.8	99.5	100.9	88.2	109	100.2	96.6	94.1	108.6	113.2	2	2	2	2	2	2	2	2	2	2	2
High	[R].CSATGSPTPTLEWTGGPGGQLPAK.[A]	2xTMT6plex [N-Term; K24]; 1xCarbamidomethyl [C1]		1.75446e-07	0	1	1	2	P98160	P98160 [1887-1910]	0	2828.47	0.643	0.931	1.535	0.971									48.7	70.4	116.1	73.4	75.7										2	2	2	2	2
High	[K].KDDEEEDPLDQLISR.[S]	2xTMT6plex [N-Term; K1]		6.69936e-11	0	1	1	1	Q9NYJ1	Q9NYJ1 [17-31]	1	2260.17	0.763	0.864	1.43	0.7									76.8	87	143.9	70.5	100.6										1	1	1	1	1
High	[R].GHVFEESQVAGTPMFVVK.[A]	2xTMT6plex [N-Term; K18]		6.3369e-11	0	1	1	8	P13639	P13639 [768-785]	0	2420.3	1.34	1.101	1.012	0.778	0.661	0.626	0.858	0.682	1.102	0.968	1.133	0.855	136	111.8	102.7	78.9	101.5	75.7	71.7	98.3	78.1	126.1	110.9	129.8	97.9	114.5	5	5	5	5	5	3	3	3	3	3	3
High	[K].KLGEMWNNLNDSEK.[Q]	3xTMT6plex [N-Term; K1; K14]		5.57085e-08	0	1	4	2	O15347	O15347 [126-139]	1	2365.28	0.929	1.255	0.67	1.955	1.149	1.347	1.051	0.957	0.995	1.212	1.035	1.17	69	93.3	49.8	145.3	74.3	104.1	122	95.1	86.7	90.1	109.7	93.8	105.9	90.6	1	1	1	1	1	1	1	1	1	1	1
High	[R].QINVGNALEYVSR.[N]	1xTMT6plex [N-Term]		2.17914e-08	0	1	2	2	P12111	P12111 [1309-1321]	0	1691.93	0.947	0.628	1.379	0.843									100.9	66.9	146.9	89.8	106.5										2	2	2	2	2
High	[K].SVASGGWQEPENPHTQR.[M]	1xTMT6plex [N-Term]		2.16404e-08	0	1	3	1	Q9UJW0	Q9UJW0 [127-143]	0	2109.03					0.844	0.843	0.963	0.988	0.872	0.82	0.862	0.828						96	95.9	109.5	112.3	99.2	93.2	98.1	94.2	113.7						1	1	1	1	1	1
High	[K].EELVAAVEDVR.[K]	1xTMT6plex [N-Term]		1.01879e-06	0	1	10	7	P35221	P35221 [88-98]	0	1458.8	0.709	0.925	0.755	0.973	1.092	0.916	0.939	0.901	0.766	0.842	0.754	1.013	78.9	103	84	108.4	111.3	121	101.5	104	99.9	84.9	93.4	83.5	112.2	110.8	5	5	5	5	5	2	2	2	2	2	2
High	[KR].VEHWGLDQPLLK.[H]	2xTMT6plex [N-Term; K12]		4.27212e-07	0	2	5	3	E9PMV2; P20036	E9PMV2 [191-202]; P20036 [196-207]	0	1893.1	2.191	1.825	0.828	0.35	0.269	0.242	0.572	0.322	1.754	1.784	1.618	0.836	205.4	171	77.6	32.8	93.7	29.5	26.5	62.6	35.3	192.1	195.3	177.1	91.5	109.5	2	2	2	2	2	1	1	1	1	1	1
High	[R].SSPSGPSNPSNPSVEEK.[L]	2xTMT6plex [N-Term; K17]		1.47454e-07	0	1	1	2	Q8WY22	Q8WY22 [207-223]	0	2158.1	1.483	1.447	0.922	0.755	0.731	0.742	0.912	0.923	0.893	0.941	0.901	0.868	132.1	128.9	82.1	67.2	89.1	83.4	84.7	104.1	105.3	101.9	107.4	102.8	99.1	114.2	1	1	1	1	1	1	1	1	1	1	1
High	[K].LAHGLLEELK.[T]	2xTMT6plex [N-Term; K10]		1.31767e-06	0	1	1	3	Q92616	Q92616 [600-609]	0	1580.98	0.828	0.477	1.347	0.896	0.865	0.8	0.998	0.838	1.079	1.087	1.314	1.042	96.5	55.6	156.9	104.4	116.4	87	80.4	100.3	84.2	108.4	109.3	132	104.7	100.5	1	1	1	1	1	2	2	2	2	2	2
High	[K].AVDIPHMDIEALKK.[L]	3xTMT6plex [N-Term; K13; K14]		2.66923e-09	0	1	1	5	P62906	P62906 [79-92]	1	2267.34	2.93	1.825	1.224	1.418	1.082	1.334	1.5	1.276	1.97	2.326	2.142	1.683	170.6	106.2	71.2	82.6	58.2	67.3	82.9	93.2	79.3	122.4	144.5	133.1	104.6	62.1	3	3	3	3	3	2	2	2	2	2	2
High	[R].KDTVIKPLLVEPEGLEK.[E]	4xTMT6plex [N-Term; K1; K6; K17]		1.08725e-08	0	1	1	4	P01023	P01023 [896-912]	1	2824.76	0.63	1.838	0.667	1.102	0.965	0.806	0.839	0.998	0.952	1.203	0.527	0.92	54.3	158.2	57.4	94.9	86.1	108.3	90.4	94.1	111.9	106.7	135	59.1	103.2	112.2	3	3	3	3	3	1	1	1	1	1	1
High	[K].VNEASGDGDGEDAVVILEK.[T]	2xTMT6plex [N-Term; K19]		1.50933e-09	0	1	1	2	Q96C86	Q96C86 [68-86]	0	2375.23	1.233	1.279	0.881	1.214	1.592	1.343	1.186	1.3	1.121	1.143	0.893	1.313	104.1	108	74.3	102.5	84.4	130.8	110.4	97.4	106.8	92.1	93.9	73.4	107.9	82.2	1	1	1	1	1	1	1	1	1	1	1
High	[K].GCSFLPDPYQK.[Q]	2xTMT6plex [N-Term; K11]; 1xCarbamidomethyl [C2]		6.48359e-07	0	1	3	13	C9JIZ6	C9JIZ6 [442-452]	0	1769.93	1.617	1.555	1.607	1.437	1.401	2.722	2.722	1.916	1.909	1.796	1.74	1.796	117.2	112.7	116.5	104.1	72.5	75.1	146	146	102.8	102.4	96.3	93.3	96.3	53.6	7	7	7	7	7	6	6	6	6	6	6
High	[K].YGQISEVVVVK.[D]	2xTMT6plex [N-Term; K11]		1.13867e-06	0	1	11	4	D6W5Y5	D6W5Y5 [29-39]	0	1679.01	1.048	0.95	1.027	0.823	0.721	0.822	1.094	1.27	1.088	1.206	0.892	1.085	107.3	97.2	105.1	84.2	102.3	69.7	79.6	105.9	122.9	105.3	116.7	86.3	105	96.8	3	3	3	3	3	1	1	1	1	1	1
High	[K].ASVPTIQDQASAMQLSQCAK.[N]	2xTMT6plex [N-Term; K20]; 1xCarbamidomethyl [C18]		7.39335e-12	0	1	1	3	Q9Y490	Q9Y490 [1006-1025]	0	2592.35	1.404	0.959	1.052	0.951	0.727	0.638	0.927	0.923	1.061	1.12	0.994	0.86	113.4	77.5	85	76.8	80.8	80.7	70.7	102.8	102.4	117.7	124.3	110.2	95.4	110.9	2	2	2	2	2	1	1	1	1	1	1
High	[R].SYLMTNYESAPPSPQYK.[K]	2xTMT6plex [N-Term; K17]		6.91078e-08	0	1	4	3	O75223	O75223 [124-140]	0	2434.24	0.711	0.758	1.647	0.739	0.695	0.612	0.661	0.753	0.947	0.57	0.962	0.672	70	74.6	162.1	72.8	98.5	88.9	78.3	84.6	96.3	121.2	73	123.1	86	128	2	2	2	2	2	1	1	1	1	1	1
High	[K].IQVLVEPDHFK.[V]	2xTMT6plex [N-Term; K11]		4.5536e-08	0	1	1	6	P17931	P17931 [200-210]	0	1783.05	0.813	0.639	1.591	0.607	0.54	0.421	0.819	0.488	0.864	0.476	1.857	0.383	100.5	79	196.7	75.1	123.6	68.4	53.4	103.7	61.8	109.4	60.2	235.1	48.5	126.6	4	4	4	4	4	2	2	2	2	2	2
High	[K].GILFVGSGVSGGEEGAR.[Y]	1xTMT6plex [N-Term]		3.23632e-13	0	1	4	15	P52209	P52209 [120-136]	0	1820.97	0.806	0.91	0.708	1.1	1.069	1.032	1.104	1.132	0.949	0.958	1.001	1.11	73.6	83.2	64.7	100.5	91.4	104.3	100.7	107.7	110.5	92.5	93.5	97.7	108.3	97.6	9	9	9	9	9	6	6	6	6	6	6
High	[K].NETLGGTCLNVGCIPSK.[A]	2xTMT6plex [N-Term; K17]; 2xCarbamidomethyl [C8; C13]		7.91593e-11	0	1	4	6	P09622	P09622 [73-89]	0	2278.19	1.369	1.294	0.681	1.167	1.246	1.044	1.018	0.991	1.165	1.288	0.997	1.009	119.8	113.2	59.6	102.1	87.5	118.1	98.9	96.5	93.9	110.4	122	94.5	95.6	94.8	2	2	2	2	2	4	4	4	4	4	4
High	[R].DIGAIAQVHAENGDIIAEEQQR.[I]	1xTMT6plex [N-Term]		7.27333e-10	0	1	2	2	A0A1C7CYX9	A0A1C7CYX9 [295-316]	0	2606.34	1.157	0.985	0.786	1.052									87.9	74.8	59.7	79.9	76										2	2	2	2	2
High	[K].TVFEALQAPACHENMVK.[V]	2xTMT6plex [N-Term; K17]; 1xCarbamidomethyl [C11]		5.46931e-10	0	1	1	7	O95782	O95782 [482-498]	0	2403.26	0.917	0.88	1	0.973	0.888	0.906	0.896	0.901	1.007	0.978	1.213	0.823	80.2	76.9	87.3	85	87.4	94.7	96.6	95.5	96.1	107.4	104.3	129.3	87.8	106.7	3	3	3	3	3	4	4	4	4	4	4
High	[R].IQHAVQLATEPLEK.[A]	2xTMT6plex [N-Term; K14]		1.2847e-08	0	1	2	4	P49589	P49589 [155-168]	0	2035.2	0.802	1.098	0.704	1.054	0.961	0.798	0.804	1.109	0.849	1.111	0.89	0.946	83.8	114.7	73.6	110.1	104.5	102.5	85.2	85.8	118.4	90.6	118.5	94.9	100.9	106.7	2	2	2	2	2	2	2	2	2	2	2
High	[K].NETGGGEGVEVLVNEPYEK.[D]	2xTMT6plex [N-Term; K19]		2.17205e-11	0	1	4	2	Q00169	Q00169 [32-50]	0	2478.28	0.913	1.102	0.918	0.926	1.053	1.196	0.934	0.989	0.889	0.863	0.714	1.032	78.9	95.2	79.3	80	86.4	112.6	127.9	99.9	105.8	95.1	92.3	76.4	110.3	106.9	1	1	1	1	1	1	1	1	1	1	1
High	[K].TLDEILENQKPALHK.[L]	3xTMT6plex [N-Term; K10; K15]		6.01363e-08	0	1	1	3	P46939	P46939 [952-966]	0	2436.44	0.69	0.571	1.458	0.834	0.804	0.669	0.883	0.837	0.849	0.765	0.972	0.904	80.5	66.6	170.1	97.3	116.6	92.6	77.1	101.7	96.3	97.7	88.1	112	104.2	115.2	1	1	1	1	1	2	2	2	2	2	2
High	[K].MEDSVGCLETAEEVK.[R]	2xTMT6plex [N-Term; K15]; 1xCarbamidomethyl [C7]		1.86397e-11	0	1	1	3	P35579	P35579 [1373-1387]	0	2155.07	0.865	0.704	1.858	0.597	0.576	0.605	0.643	0.592	0.619	0.695	0.402	0.405	91.3	74.3	196.2	63	105.6	94	98.8	105	96.7	101.1	113.5	65.7	66.2	163.3	2	2	2	2	2	1	1	1	1	1	1
High	[R].AQTLPTSVVTITSESSPGK.[R]	2xTMT6plex [N-Term; K19]		1.32255e-09	0	1	2	6	Q01082	Q01082 [2326-2344]	0	2361.33	1.047	1.126	0.705	1.199	1.138	1.052	1.184	1.258	0.959	1.087	0.768	1.12	102	109.6	68.6	116.7	97.4	108.5	100.3	112.9	120	91.4	103.7	73.2	106.7	95.3	3	3	3	3	3	3	3	3	3	3	3
High	[R].VIISAPSADAPMFVMGVNHEK.[Y]	2xTMT6plex [N-Term; K21]		4.2898e-16	0	1	2	21	P04406	P04406 [119-139]	0	2671.44	1.012	1.16	0.893	1.074	0.905	1.017	1.003	0.971	0.989	0.881	0.958	0.932	92.5	106	81.6	98.2	91.4	94.4	106.1	104.6	101.3	103.2	91.9	99.9	97.2	104.3	10	10	10	10	10	11	11	11	11	11	11
High	[R].VIISAPSADAPMFVMGVNHEK.[Y]	2xTMT6plex [N-Term; K21]; 1xOxidation [M]		2.98331e-09	0	1	2	30	P04406	P04406 [119-139]	0	2687.43	1.029	0.991	0.722	0.886	0.748	0.786	0.878	0.844	0.88	0.811	0.883	0.856	100	96.3	70.2	86.1	97.2	87.4	91.9	102.6	98.7	102.9	94.8	103.3	100.1	116.9	10	10	10	10	10	14	14	14	14	14	14
High	[K].DPAGHFHQVWYDNPQSISLK.[A]	2xTMT6plex [N-Term; K20]		4.94372e-07	0	1	1	3	Q01459	Q01459 [320-339]	0	2797.45	0.853	0.868	0.77	0.711	0.779	0.841	0.775	0.798	0.928	0.804	0.927	0.656	82.8	84.3	74.7	69	97.1	94.2	101.8	93.8	96.6	112.3	97.3	112.3	79.5	121.1	1	1	1	1	1	2	2	2	2	2	2
[truncated: 37,724 more rows]
[truncated: 8 more columns]
