# Supplementary material for: TMT-labeling Proteomics of Papillary Thyroid Carcinoma Reveal Invasive Biomarkers
Source: J Cancer. 2020 Aug 25;11(20):6122–32. doi: 10.7150/jca.47290 (PMC7477402; doi:10.7150/jca.47290)
Supplement: Supplementary file 5 — Supplementary table 4. [file jcav11p6122s5.xlsx]

## Sheet: all_diff in PTC
Table S4. List of differentially expressed proteins abundance ratio between PTC and adjacent normal thyroid tissues (FC＞1.5 or FC＜0.67, p.val<0.05)
UniProt Accession	Gene Symbol	Protein Name	Abundance Ratio						FC(T/N)	p.val
			T1	N1	T2	N2	T3	N3
P13645	KRT10	Keratin, type I cytoskeletal 10 OS=Homo sapiens GN=KRT10	1.366	1.864	0.876	2.916	1.341	3.007	0.493068	0.0472548
P04264	KRT1	Keratin, type II cytoskeletal 1 OS=Homo sapiens GN=KRT1	1.34	1.998	0.914	2.534	1.394	2.529	0.527524	0.0273699
Q86YZ3	HRNR	Hornerin OS=Homo sapiens GN=HRNR	1.132	1.953	0.702	1.539	1.144	1.805	0.556519	0.00262123
P20930	FLG	Filaggrin OS=Homo sapiens GN=FLG	0.853	1.671	0.892	1.69	1.036	1.542	0.570046	0.00986102
P07305	H1F0	Histone H1.0 OS=Homo sapiens GN=H1F0	0.822	1.235	0.648	1.213	0.546	0.869	0.609369	0.0127538
P35527	KRT9	Keratin, type I cytoskeletal 9 OS=Homo sapiens GN=KRT9	1.196	1.928	0.907	1.656	1.349	1.955	0.619354	0.0020884
Q9BUF7	CRB3	Protein crumbs homolog 3 OS=Homo sapiens GN=CRB3	0.807	1.294	0.91	1.457	0.793	1.225	0.631855	0.00229317
O14639	ABLIM1	Actin-binding LIM protein 1 OS=Homo sapiens GN=ABLIM1	1.079	1.594	0.966	1.884	0.851	1.13	0.647583	0.0461532
P10412	HIST1H1E	Histone H1.4 OS=Homo sapiens GN=HIST1H1E	0.806	1.033	0.847	1.268	0.767	1.382	0.667742	0.0320277
Q5JXI2	FHL1	Four and a half LIM domains protein 1 OS=Homo sapiens GN=FHL1	1.678	1.25	1.653	1.09	2.017	1.193	1.51654	0.0174911
P13497	BMP1	Bone morphogenetic protein 1 OS=Homo sapiens GN=BMP1	0.513	0.339	0.508	0.299	0.535	0.361	1.56476	0.0019626
Q96HA1	POM121	Nuclear envelope pore membrane protein POM 121 OS=Homo sapiens GN=POM121	0.875	0.478	0.949	0.489	1.22	0.98	1.67205	0.0152708
