# Supplementary material for: TMT-labeling Proteomics of Papillary Thyroid Carcinoma Reveal Invasive Biomarkers
Source: J Cancer. 2020 Aug 25;11(20):6122–32. doi: 10.7150/jca.47290 (PMC7477402; doi:10.7150/jca.47290)
Supplement: Supplementary file 6 — Supplementary table 5. [file jcav11p6122s6.xlsx]

## Sheet: all_diff in iPTC
Table S5. List of differentially expressed proteins abundance ratio between iPTC and adjacent normal thyroid tissues (FC＞1.5 or FC＜0.67, p.val<0.05)
UniProt Accession	Gene Symbol	Protein Name	Abundance ratio						FC(T/N)	p.val
			T1	N1	T2	N2	T3	N3
A0A0A0MT49	SMARCA4	Transcription activator BRG1	1.221	0.15	1.864	0.302	1.239	0.583	5.47913	0.0112717
Q9H7B2	RPF2	Ribosome production factor 2 homolog	1.609	0.405	2.092	0.351	0.847	0.566	3.80981	0.0431886
Q6KB66	KRT80	Keratin, type II cytoskeletal 80	0.622	0.373	1.574	0.345	1.125	0.304	3.31018	0.0498368
H0YCR7	RNH1	Ribonuclease inhibitor (Fragment)	1.293	0.737	1.362	0.321	0.841	0.258	3.0857	0.0306869
P13611	VCAN	Versican core protein	1.126	0.499	1.606	0.528	0.991	0.386	2.62185	0.0158737
Q8TD10	MIPOL1	Mirror-image polydactyly gene 1 protein	0.837	0.482	1.062	0.35	1.046	0.388	2.48889	0.00221966
A0A0C4DFU2	SOD2	Superoxide dismutase	1.852	1.308	1.558	0.706	2.653	0.697	2.47634	0.043898
O75152	ZC3H11A	Zinc finger CCCH domain-containing protein 11A	1.697	0.504	1.123	0.454	1.306	0.892	2.43492	0.0255979
Q6NUP7	PPP4R4	Serine/threonine-protein phosphatase 4 regulatory subunit 4	1.389	0.709	0.976	0.361	0.968	0.459	2.25721	0.0256226
P07910	HNRNPC	Heterogeneous nuclear ribonucleoproteins C1/C2	1.514	0.73	1.405	0.513	1.034	0.539	2.24371	0.010769
P23560	BDNF	Brain-derived neurotrophic factor	1.376	0.804	1.42	0.474	1.181	0.595	2.2307	0.00442868
P02545	LMNA	Prelamin-A/C	0.985	0.443	1.725	0.64	1.406	0.807	2.22035	0.0359343
Q9Y4C8	RBM19	Probable RNA-binding protein 19	1.785	0.688	1.428	0.544	1.146	0.861	2.1835	0.0215719
Q6P587	FAHD1	Acylpyruvase FAHD1, mitochondrial	0.954	0.784	1.819	0.617	1.64	0.704	2.16484	0.0454333
P31949	S100A11	Protein S100-A11	1.154	1.082	1.803	0.535	1.472	0.722	2.15847	0.0476475
Q5U5X0	LYRM7	Complex III assembly factor LYRM7	0.939	0.66	1.64	0.508	1.178	0.653	2.15169	0.0380506
Q12884	FAP	Prolyl endopeptidase FAP	1.259	0.67	1.33	0.782	1.555	0.565	2.11069	0.0028845
Q9HC36	MRM3	rRNA methyltransferase 3, mitochondrial	0.938	0.637	1.588	0.564	1.478	0.768	2.07087	0.0317553
H0YI37	ATP5B	ATP synthase subunit beta, mitochondrial (Fragment)	1.101	0.791	1.766	0.771	1.659	0.669	2.05409	0.0217728
P20700	LMNB1	Lamin-B1	1.687	0.692	1.222	0.566	1.224	0.793	2.04679	0.0144909
Q9BV44	THUMPD3	THUMP domain-containing protein 3	1.522	0.834	1.334	0.601	1.057	0.513	2.035	0.0167293
P61513	RPL37A	60S ribosomal protein L37a	1.381	0.767	1.309	0.463	1.262	0.876	2.02279	0.00867949
J3KTA4	DDX5	Probable ATP-dependent RNA helicase DDX5	1.252	0.536	1.374	0.576	1.191	0.946	1.99341	0.0142194
A0A1W2PS05	PIK3C3	Phosphatidylinositol 3-kinase catalytic subunit type 3	1.497	0.839	1.116	0.57	1.133	0.511	1.98646	0.019074
P35442	THBS2	Thrombospondin-2	0.915	0.644	1.32	0.698	1.265	0.492	1.96102	0.0169923
Q9NQ88	TIGAR	Fructose-2,6-bisphosphatase TIGAR	1.633	0.849	0.999	0.631	1.589	0.684	1.94325	0.0330912
Q15582	TGFBI	Transforming growth factor-beta-induced protein ig-h3	1.442	0.89	1.484	0.61	1.01	0.569	1.94269	0.0267913
F5H8L0	RABGAP1L	Rab GTPase-activating protein 1-like	1.885	0.842	1.253	0.581	1.27	0.901	1.93496	0.0391362
B4DDJ5	MSR1	Macrophage scavenger receptor types I and II	0.973	0.718	1.144	0.474	1.153	0.581	1.91772	0.0055446
A0A0U1RRK1	MICU1	Calcium uptake protein 1, mitochondrial	1.028	0.638	1.401	0.602	1.478	0.816	1.9166	0.0160086
P38159	RBMX	RNA-binding motif protein, X chromosome	1.703	0.827	1.319	0.623	1.2	0.763	1.91639	0.0148395
Q04941	PLP2	Proteolipid protein 2	1.081	0.677	1.35	0.61	0.939	0.502	1.89346	0.0157688
Q9NUQ6	SPATS2L	SPATS2-like protein	0.991	0.642	1.543	0.594	1.297	0.848	1.89025	0.0305621
Q96CG8	CTHRC1	Collagen triple helix repeat-containing protein 1	0.843	0.541	1.398	0.693	1.272	0.618	1.87793	0.0332502
A0A1W2PP10	VPS35	Vacuolar protein sorting-associated protein 35	1.031	0.482	1.289	0.614	0.85	0.625	1.86612	0.0234391
O75348	ATP6V1G1	V-type proton ATPase subunit G 1	1.491	1.033	1.367	0.637	1.469	0.752	1.84761	0.00681522
Q9BV20	MRI1	Methylthioribose-1-phosphate isomerase	1.01	0.718	1.337	0.515	1.192	0.781	1.84302	0.0148815
Q8NE86	MCU	Calcium uniporter protein, mitochondrial	0.859	0.65	1.318	0.744	1.403	0.584	1.83181	0.0381174
O00541	PES1	Pescadillo homolog	1.328	0.687	1.458	0.616	0.892	0.771	1.81895	0.0390896
P48201	ATP5G3	ATP synthase F(0) complex subunit C3, mitochondrial	0.952	0.582	1.453	0.739	1.599	0.87	1.81328	0.046919
P29590	PML	Protein PML	1.184	0.765	1.208	0.607	1.573	0.839	1.80423	0.0150816
Q9BQG0	MYBBP1A	Myb-binding protein 1A	1.306	0.57	1.356	0.731	0.996	0.787	1.80393	0.0158031
H0Y2W2	ATAD3A	ATPase family AAA domain-containing protein 3A (Fragment)	0.868	0.561	1.456	0.669	1.343	0.799	1.80149	0.0472771
Q9P2B4	CTTNBP2NL	CTTNBP2 N-terminal-like protein	1.254	0.711	1.217	0.527	1.155	0.891	1.78977	0.0101914
Q9Y2P4	SLC27A6	Long-chain fatty acid transport protein 6	0.907	0.761	1.445	0.749	1.274	0.567	1.78934	0.0389553
P10809	HSPD1	60 kDa heat shock protein, mitochondrial	1.033	0.695	1.469	0.64	1.213	0.766	1.7884	0.0150172
J3QQJ0	SAP30BP	SAP30-binding protein (Fragment)	0.919	0.687	1.127	0.463	0.935	0.635	1.74809	0.0137914
Q14764	MVP	Major vault protein	1.054	0.836	1.172	0.621	1.476	0.705	1.74722	0.021657
Q9UKM9	RALY	RNA-binding protein Raly	1.436	0.745	1.209	0.647	1.008	0.72	1.73205	0.0155759
Q969Z0	TBRG4	Protein TBRG4	0.914	0.602	1.411	0.701	1.407	0.846	1.73141	0.0424545
P22087	FBL	rRNA 2'-O-methyltransferase fibrillarin	1.233	0.814	1.244	0.58	1.261	0.834	1.72385	0.00356206
P61604	HSPE1	10 kDa heat shock protein, mitochondrial	1.3	1.09	1.399	0.641	1.395	0.782	1.71969	0.0181177
Q14061	COX17	Cytochrome c oxidase copper chaperone	1.18	1.097	1.445	0.623	1.389	0.799	1.71117	0.0357947
A0A0D9SF53	DDX3X	ATP-dependent RNA helicase DDX3X	1.171	0.585	1.271	0.701	1.186	0.909	1.70652	0.00872407
Q9Y606	PUS1	tRNA pseudouridine synthase A, mitochondrial	1.506	0.918	1.179	0.717	1.5	0.827	1.69955	0.00942957
Q92621	NUP205	Nuclear pore complex protein Nup205	1.147	0.472	1.118	0.771	1.135	0.939	1.69629	0.0412563
Q9NRX2	MRPL17	39S ribosomal protein L17, mitochondrial	1.054	0.649	1.222	0.611	0.982	0.686	1.68517	0.00417066
Q5BKZ1	ZNF326	DBIRD complex subunit ZNF326	1.074	0.53	1.13	0.624	1.029	0.856	1.67981	0.0157485
Q13427	PPIG	Peptidyl-prolyl cis-trans isomerase G	1.168	0.804	1.412	0.63	1.085	0.807	1.6795	0.0142081
Q92769	HDAC2	Histone deacetylase 2	1.111	0.779	1.359	0.627	1.169	0.811	1.67836	0.00726124
Q07021	C1QBP	Complement component 1 Q subcomponent-binding protein, mitochondrial	1.261	0.85	1.533	0.716	1.175	0.839	1.67502	0.0109122
P82673	MRPS35	28S ribosomal protein S35, mitochondrial	1.042	0.692	1.274	0.726	1.357	0.772	1.67279	0.00701924
Q12996	CSTF3	Cleavage stimulation factor subunit 3	1.17	0.534	1.246	0.768	1.066	0.901	1.66551	0.0232915
Q96AK3	APOBEC3D	DNA dC->dU-editing enzyme APOBEC-3D	0.835	0.572	0.696	0.412	0.852	0.467	1.65784	0.0103493
P40261	NNMT	Nicotinamide N-methyltransferase	1.163	0.768	1.019	0.817	1.334	0.605	1.65551	0.0165384
Q14161	GIT2	ARF GTPase-activating protein GIT2	1.409	0.83	1.096	0.557	1.217	0.979	1.63613	0.0422188
C9JRZ6	CHCHD3	MICOS complex subunit	1.07	0.62	1.36	0.756	1.214	0.884	1.63268	0.0151637
Q5T200	ZC3H13	Zinc finger CCCH domain-containing protein 13	1.237	0.798	1.162	0.627	0.929	0.626	1.62914	0.0174303
Q9H2W6	MRPL46	39S ribosomal protein L46, mitochondrial	1.037	0.828	1.403	0.662	1.286	0.852	1.62705	0.0201209
J3KQY1	MRPL22	39S ribosomal protein L22, mitochondrial	0.938	0.772	1.394	0.667	1.354	0.864	1.62404	0.0421539
A0A0G2JJD3	ABHD16A	HLA-B associated transcript 5, isoform CRA_b	0.897	0.546	1.275	0.715	1.152	0.797	1.62383	0.0342342
Q15149	PLEC	Plectin	0.921	0.623	1.263	0.76	1.297	0.757	1.61784	0.0252506
P52298	NCBP2	Nuclear cap-binding protein subunit 2	1.275	0.712	1.167	0.604	1.041	0.921	1.61771	0.0225368
P43490	NAMPT	Nicotinamide phosphoribosyltransferase	0.996	0.763	1.064	0.72	1.499	0.743	1.60022	0.0482507
G5EA30	CELF1	CUG triplet repeat, RNA binding protein 1, isoform CRA_c	1.371	0.722	1.101	0.683	0.853	0.664	1.59851	0.0497717
Q5T2T1	MPP7	MAGUK p55 subfamily member 7	1.279	0.69	1.123	0.669	1.014	0.803	1.59834	0.00877109
O75390	CS	Citrate synthase, mitochondrial	1.053	0.808	1.416	0.784	1.412	0.841	1.5961	0.0164888
Q969S9	GFM2	Ribosome-releasing factor 2, mitochondrial	1.181	0.803	1.217	0.642	1.024	0.734	1.58716	0.00534583
O14828	SCAMP3	Secretory carrier-associated membrane protein 3	1.187	0.721	1.415	0.756	0.99	0.802	1.58414	0.0248759
A0A140TA86	C19orf70	MICOS complex subunit MIC13	0.959	0.733	1.438	0.73	1.339	0.91	1.5832	0.0449291
P51991	HNRNPA3	Heterogeneous nuclear ribonucleoprotein A3	1.294	0.778	1.489	0.761	1.038	0.921	1.5823	0.0317285
Q9UII2	ATPIF1	ATPase inhibitor, mitochondrial	1.141	0.983	1.382	0.678	1.367	0.89	1.57835	0.0200753
P35268	RPL22	60S ribosomal protein L22	1.28	0.887	1.369	0.678	1.265	1.004	1.57407	0.0112363
J3KQ48	PTRH2	Peptidyl-tRNA hydrolase 2, mitochondrial	1.031	0.645	1.2	0.758	1.092	0.71	1.5732	0.00243728
Q8IXH6	TP53INP2	Tumor protein p53-inducible nuclear protein 2	0.99	0.756	0.894	0.524	0.874	0.513	1.57311	0.0208407
A0A0A0MTS7	TTN	Titin	0.924	0.751	1.028	0.604	0.908	0.511	1.56975	0.0139667
Q14573	ITPR3	Inositol 1,4,5-trisphosphate receptor type 3	1.13	0.776	1.358	0.708	1.195	0.897	1.56883	0.00770132
O43390	HNRNPR	Heterogeneous nuclear ribonucleoprotein R	1.261	0.732	1.242	0.693	0.945	0.798	1.56637	0.0187269
O95202	LETM1	Mitochondrial proton/calcium exchanger protein	0.967	0.708	1.44	0.804	1.231	0.806	1.56139	0.035219
Q6NUQ4	TMEM214	Transmembrane protein 214	1.349	0.623	1.105	0.88	1.242	0.986	1.56022	0.0354351
Q00059	TFAM	Transcription factor A, mitochondrial	1.089	0.924	1.389	0.652	1.176	0.87	1.55355	0.0298231
Q6WCQ1	MPRIP	Myosin phosphatase Rho-interacting protein	0.983	0.711	1.326	0.722	1.161	0.808	1.552	0.0167991
A0A0A0MR39	MYEF2	Myelin expression factor 2	0.86	0.582	1.107	0.694	1.063	0.672	1.55154	0.0124168
Q9NVP1	DDX18	ATP-dependent RNA helicase DDX18	1.154	0.651	1.04	0.603	0.935	0.812	1.54962	0.0166343
Q08AF3	SLFN5	Schlafen family member 5	1.164	0.868	1.474	0.718	1.376	1.101	1.5479	0.0373602
O15294	OGT	UDP-N-acetylglucosamine--peptide N-acetylglucosaminyltransferase 110 kDa subunit	0.987	0.763	1.08	0.797	1.264	0.634	1.54745	0.0164639
Q9HAV7	GRPEL1	GrpE protein homolog 1, mitochondrial	0.992	0.787	1.385	0.745	1.207	0.793	1.5472	0.0215516
Q96JG6	VPS50	Syndetin	1.126	0.626	1.255	0.712	1.01	0.942	1.54452	0.0348255
Q9H9A5	CNOT10	CCR4-NOT transcription complex subunit 10	1.415	0.752	1.174	0.758	1.053	0.885	1.5401	0.0224016
Q07666	KHDRBS1	KH domain-containing, RNA-binding, signal transduction-associated protein 1	1.326	0.894	1.16	0.612	1.152	0.941	1.53429	0.027706
Q8N511	TMEM199	Transmembrane protein 199	1.039	0.716	1.28	0.643	0.948	0.821	1.53216	0.0315686
Q9NPL8	TIMMDC1	Complex I assembly factor TIMMDC1, mitochondrial	0.898	0.74	1.217	0.646	1.233	0.824	1.53126	0.0346715
Q9UMS0	NFU1	NFU1 iron-sulfur cluster scaffold homolog, mitochondrial	0.954	0.799	1.281	0.706	1.26	0.799	1.52847	0.0226587
Q13405	MRPL49	39S ribosomal protein L49, mitochondrial	0.953	0.731	1.265	0.724	1.339	0.878	1.52533	0.0336877
Q969G6	RFK	Riboflavin kinase	0.973	0.718	1.033	0.565	1.112	0.8	1.52449	0.0123957
P62750	RPL23A	60S ribosomal protein L23a	1.337	1.002	1.389	0.734	1.374	1.044	1.51426	0.0110288
S4R369	MRPL37	39S ribosomal protein L37, mitochondrial	0.961	0.813	1.289	0.77	1.263	0.751	1.51261	0.0212425
E7ETU7	MRPL3	39S ribosomal protein L3, mitochondrial	0.965	0.743	1.37	0.797	1.177	0.776	1.5115	0.0278288
P46940	IQGAP1	Ras GTPase-activating-like protein IQGAP1	1.026	0.664	1.264	0.793	1.184	0.85	1.51069	0.0119487
K7ELC2	RPS15	40S ribosomal protein S15	1.511	1.065	1.328	0.723	1.155	0.912	1.50734	0.039015
P39748	FEN1	Flap endonuclease 1	1.372	0.776	0.973	0.688	1.023	0.764	1.5071	0.041659
P26038	MSN	Moesin	1.159	0.968	1.394	0.726	1.183	0.846	1.50526	0.0175539
O95470	SGPL1	Sphingosine-1-phosphate lyase 1	1.205	0.775	1.077	0.716	1.129	0.777	1.50402	0.000834408
P98170	XIAP	E3 ubiquitin-protein ligase XIAP	1.091	0.817	1.163	0.869	1.094	0.598	1.50104	0.0147361
P13804	ETFA	Electron transfer flavoprotein subunit alpha, mitochondrial	0.961	0.841	1.382	0.762	1.307	0.846	1.50042	0.0390901
Q15904	ATP6AP1	V-type proton ATPase subunit S1	0.74	1.217	0.646	1.17	0.79	0.936	0.668069	0.0167119
Q9BX97	PLVAP	Plasmalemma vesicle-associated protein	0.926	1.01	0.622	1.347	0.684	1.117	0.663651	0.0382159
P24310	COX7A1	Cytochrome c oxidase subunit 7A1, mitochondrial	0.848	0.955	0.542	1.29	0.792	1.168	0.662065	0.0390668
E9PKC0	PLEKHA7	Pleckstrin homology domain-containing family A member 7	0.739	1.197	0.658	1.069	0.875	1.163	0.661757	0.00645866
Q9BX67	JAM3	Junctional adhesion molecule C	0.743	1.331	0.882	1.199	0.68	0.986	0.661165	0.0259695
P05160	F13B	Coagulation factor XIII B chain	0.79	1.114	0.628	1.092	0.557	0.819	0.654782	0.0405726
F6XZQ7	GSTM2	Glutathione S-transferase	1.009	1.104	0.652	1.373	0.709	1.25	0.652007	0.0287496
P29622	SERPINA4	Kallistatin	0.904	1.244	0.532	1.1	0.78	1.062	0.648263	0.0318132
Q9NRY6	PLSCR3	Phospholipid scramblase 3	0.666	1.079	0.53	1.256	0.924	1.021	0.648069	0.0383333
P58658	EVA1C	Protein eva-1 homolog C	0.991	1.522	0.747	1.123	0.757	1.214	0.646619	0.0347556
A0A0A0MSS8	AKR1C3	Aldo-keto reductase family 1 member C3	0.978	1.091	0.689	1.612	0.728	1.212	0.641502	0.0493125
Q9Y287	ITM2B	Integral membrane protein 2B	0.65	1.116	0.576	1.205	0.8	0.948	0.634776	0.014384
P25311	AZGP1	Zinc-alpha-2-glycoprotein	0.679	1.232	0.753	1.23	0.68	0.919	0.634422	0.0166935
B5M0C0	DUOXA1	Dual oxidase maturation factor 1	0.697	0.915	0.714	1.25	0.754	1.338	0.632159	0.0264945
P16452	EPB42	Erythrocyte membrane protein band 4.2	0.625	1.029	0.483	1.284	0.746	0.829	0.627811	0.047632
P02671	FGA	Fibrinogen alpha chain	0.676	1.332	0.647	1.326	0.8	0.911	0.624532	0.0305521
Q9H3H9	TCEAL2	Transcription elongation factor A protein-like 2	1.063	1.345	0.675	1.201	0.717	1.376	0.624481	0.0219095
P02763	ORM1	Alpha-1-acid glycoprotein 1	0.764	1.581	0.804	1.15	0.714	1.05	0.62079	0.0388309
P43251	BTD	Biotinidase	0.728	1.058	0.706	1.326	0.845	1.32	0.620224	0.00845372
Q96KN1	FAM84B	Protein FAM84B	0.541	0.891	0.556	1.147	0.651	0.852	0.61867	0.0182106
Q4V9L6	TMEM119	Transmembrane protein 119	1.109	1.261	0.53	1.227	0.731	1.344	0.618436	0.0481725
Q8TE54	SLC26A7	Anion exchange transporter	0.679	0.943	0.732	1.283	0.689	1.259	0.612613	0.0140487
E7EQ64	PRSS1	Trypsin-1	0.899	1.182	0.922	1.549	0.935	1.956	0.611271	0.0451803
A0A087WWD4	NCAM1	Neural cell adhesion molecule 1	0.759	0.989	0.543	1.414	0.673	0.989	0.610648	0.0380958
P02144	MB	Myoglobin	0.644	0.84	0.534	1.164	0.67	1.124	0.607172	0.0179548
P54289	CACNA2D1	Voltage-dependent calcium channel subunit alpha-2/delta-1	0.889	1.174	0.557	1.313	0.89	1.406	0.60482	0.0161192
Q86Y22	COL23A1	Collagen alpha-1(XXIII) chain	1.121	1.481	0.7	1.374	0.621	1.141	0.603547	0.0486725
Q8TBC5	ZSCAN18	Zinc finger and SCAN domain-containing protein 18	0.645	1.048	0.703	1.181	0.686	1.146	0.603107	0.000499773
O76041	NEBL	Nebulette	0.784	0.965	0.509	1.201	0.819	1.482	0.596293	0.0457023
P09603	CSF1	Macrophage colony-stimulating factor 1	0.875	1.286	0.508	0.98	0.74	1.264	0.594738	0.0322355
P16671	CD36	Platelet glycoprotein 4	0.74	1.041	0.653	1.591	0.79	1.196	0.593941	0.0312821
P28906	CD34	Hematopoietic progenitor cell antigen CD34	0.778	1.092	0.546	1.296	0.683	1.064	0.591889	0.00836482
P15259	PGAM2	Phosphoglycerate mutase 2	1.179	1.61	0.721	1.304	0.856	1.765	0.590066	0.0288038
P00748	F12	Coagulation factor XII	0.716	1.039	0.785	1.205	0.629	1.49	0.587575	0.0184498
Q9UP38	FZD1	Frizzled-1	0.838	1.25	0.522	1.681	0.804	1.033	0.586415	0.0493816
Q9BQI0	AIF1L	Allograft inflammatory factor 1-like	0.594	0.878	0.726	1.322	0.697	1.33	0.583255	0.0310343
O95755	RAB36	Ras-related protein Rab-36	0.829	1.204	0.59	1.412	0.852	1.345	0.579947	0.00558998
Q86UN3	RTN4RL2	Reticulon-4 receptor-like 2	0.875	1.237	0.549	1.373	0.881	1.4	0.578832	0.00925495
P22748	CA4	S4	0.94	1.427	0.749	1.452	0.761	1.371	0.576545	0.000823437
Q9UN86	G3BP2	Ras GTPase-activating protein-binding protein 2	0.686	1.195	0.532	1.378	0.792	1.061	0.568864	0.0103963
P34741	SDC2	Syndecan-2	0.797	1.36	0.582	1.398	0.949	1.475	0.548576	0.00472838
Q6UXG2	KIAA1324	UPF0577 protein KIAA1324	0.765	1.282	0.607	1.394	0.835	1.369	0.547365	0.00125359
Q5JXI8	FHL1	Four and a half LIM domains protein 1 (Fragment)	1.015	1.307	0.598	1.585	0.662	1.362	0.546642	0.0131055
P35908	KRT2	Keratin, type II cytoskeletal 2 epidermal	0.762	1.358	0.805	1.752	0.922	1.493	0.546048	0.00488691
Q8NFW1	COL22A1	Collagen alpha-1(XXII) chain	0.727	1.032	0.586	1.41	0.89	1.746	0.543266	0.0418948
O75309	CDH16	Cadherin-16	0.546	0.825	0.351	1.153	0.757	1.174	0.537015	0.0374127
P09669	COX6C	Cytochrome c oxidase subunit 6C	0.827	1.206	0.846	2.04	1.078	2.126	0.535833	0.0454104
A0A0G2JP53	TPO	Thyroid peroxidase	0.951	1.136	0.458	1.669	0.625	1.266	0.535082	0.0347802
P00352	ALDH1A1	Retinal dehydrogenase 1	0.716	1.025	0.573	1.474	0.702	1.425	0.526635	0.0124929
H7BXR3	SORBS2	Sorbin and SH3 domain-containing protein 2 (Fragment)	0.864	1.087	0.306	1.41	0.748	1.322	0.525893	0.0316021
P00325	ADH1B	Alcohol dehydrogenase 1B	0.966	1.166	0.456	1.974	0.807	1.744	0.507402	0.0355325
Q9Y646	CPQ	Carboxypeptidase Q	0.647	1	0.462	1.518	0.781	1.374	0.506587	0.0206824
O00506	STK25	Serine/threonine-protein kinase 25	0.576	0.835	0.415	1.472	0.743	1.391	0.501966	0.0417181
P13645	KRT10	Keratin, type I cytoskeletal 10	0.809	1.746	0.828	2.146	0.892	1.376	0.499145	0.0150927
P14174	MIF	Macrophage migration inhibitory factor	0.537	0.955	0.532	1.433	0.771	1.412	0.493196	0.0201443
Q93099	HGD	Homogentisate 1,2-dioxygenase	0.667	0.96	0.449	1.527	0.717	1.546	0.484203	0.024741
Q9ULI3	HEG1	Protein HEG homolog 1	0.596	1.152	0.526	1.37	0.827	2.004	0.437992	0.033956
P13473	LAMP2	Lysosome-associated membrane glycoprotein 2	0.697	1.219	0.726	1.89	0.66	1.908	0.43394	0.0126622
P69892	HBG2	Hemoglobin subunit gamma-2	0.326	0.959	0.176	0.636	0.426	0.627	0.432031	0.0302523
H0YBJ2	TG	Thyroglobulin (Fragment)	0.64	1.107	0.318	2.129	0.836	1.705	0.405943	0.0344118
H0Y474	ATP6V1G2	V-type proton ATPase subunit G (Fragment)	0.446	0.95	0.491	1.479	0.414	1.26	0.376675	0.00735699
Q9NRW1	RAB6B	Ras-related protein Rab-6B	0.285	0.739	0.189	0.855	0.324	0.637	0.371781	0.00306536
Q8N114	SHISA5	Protein shisa-5	0.62	1.33	0.334	2.05	0.632	1.682	0.334945	0.00724343
E5RIF9	CA1	Carbonic anhydrase 1 (Fragment)	0.287	1.157	0.212	1.674	0.53	0.987	0.303893	0.0150821
