# Supplementary material for: TMT-labeling Proteomics of Papillary Thyroid Carcinoma Reveal Invasive Biomarkers
Source: J Cancer. 2020 Aug 25;11(20):6122–32. doi: 10.7150/jca.47290 (PMC7477402; doi:10.7150/jca.47290)
Supplement: Supplementary file 7 — Supplementary table 6. [file jcav11p6122s7.xlsx]

## Sheet: T(6) vs N(6)
	Table S6. List of differentially expressed proteins abundance ratio of tumors/adjacent normal thyroid tissues (FC＞1.5 or FC＜0.67, p.val<0.05)
	UniProt Accession	Gene Symbol	Protein Name	Abundance ratio
				PTC-N1	PTC-N2	PTC-N3	IPTC-N1	IPTC-N3	IPTC-N2	PTC-T1	PTC-T2	PTC-T3	IPTC-T1	IPTC-T2	IPTC-T3	T/N	p value
1	P04264	Keratin, type II cytoskeletal 1 OS=Homo sapiens GN=KRT1 PE=1 SV=6	KRT1	1.998	2.534	2.529	1.454	1.865	3.296	1.34	0.914	1.394	0.903	0.723	0.986	0.457736	0.00149295
2	P13645	Keratin, type I cytoskeletal 10 OS=Homo sapiens GN=KRT10 PE=1 SV=6	KRT10	1.864	2.916	3.007	1.376	2.146	1.746	1.366	0.876	1.341	0.892	0.809	0.828	0.468173	0.00249209
3	P35908	Keratin, type II cytoskeletal 2 epidermal OS=Homo sapiens GN=KRT2 PE=1 SV=2	KRT2	1.754	2.286	3.627	1.493	1.752	1.358	1.35	0.838	1.38	0.922	0.762	0.805	0.493643	0.0166271
4	P35527	Keratin, type I cytoskeletal 9 OS=Homo sapiens GN=KRT9 PE=1 SV=3	KRT9	1.928	1.656	1.955	1.565	1.554	4.021	1.196	0.907	1.349	0.978	0.789	1.168	0.503746	0.0247915
5	A0A1B0GU45	Lymphoid-restricted membrane protein OS=Homo sapiens GN=LRMP PE=1 SV=1	LRMP	1.084	1.983	1.848	0.648	1.22	1.95	1.045	0.735	1.073	0.618	0.785	0.301	0.521814	0.0207811
6	P68871	Hemoglobin subunit beta OS=Homo sapiens GN=HBB PE=1 SV=2	HBB	1.285	2.092	1.661	0.577	1.26	1.636	1.325	0.834	0.871	0.633	0.572	0.327	0.536012	0.0254032
7	Q5T619	Zinc finger protein 648 OS=Homo sapiens GN=ZNF648 PE=1 SV=1	ZNF648	1.425	2.488	1.96	0.589	1.37	1.824	1.516	0.971	0.94	0.68	0.802	0.466	0.556649	0.0388913
8	P69905	Hemoglobin subunit alpha OS=Homo sapiens GN=HBA1 PE=1 SV=2	HBA1	1.099	1.848	1.469	0.601	1.263	1.699	1.246	0.837	0.839	0.621	0.571	0.355	0.560095	0.0249654
9	P20930	Filaggrin OS=Homo sapiens GN=FLG PE=1 SV=3	FLG	1.671	1.69	1.542	1.82	1.046	1.881	0.853	0.892	1.036	0.667	0.913	1.093	0.565181	0.000458732
10	P02042	Hemoglobin subunit delta OS=Homo sapiens GN=HBD PE=1 SV=2	HBD	1.028	2.056	1.739	0.627	1.424	1.739	1.322	0.966	0.941	0.671	0.619	0.378	0.568559	0.0349291
11	H0Y474	V-type proton ATPase subunit G (Fragment) OS=Homo sapiens GN=ATP6V1G2 PE=1 SV=1	ATP6V1G2	1.628	1.625	0.851	1.26	1.479	0.95	1.479	0.977	0.632	0.414	0.446	0.491	0.569614	0.028774
12	P13473	Lysosome-associated membrane glycoprotein 2 OS=Homo sapiens GN=LAMP2 PE=1 SV=2	LAMP2	1.125	0.863	0.731	1.908	1.89	1.219	0.576	0.889	0.969	0.66	0.697	0.726	0.583893	0.0312714
13	P13647	Keratin, type II cytoskeletal 5 OS=Homo sapiens GN=KRT5 PE=1 SV=3	KRT5	1.214	1.318	1.711	1.055	1.498	2.63	1.058	0.881	1.093	0.885	0.876	0.854	0.599088	0.0231736
14	P00915	Carbonic anhydrase 1 OS=Homo sapiens GN=CA1 PE=1 SV=2	CA1	0.957	1.841	1.586	0.682	1.217	1.795	1.29	0.872	0.889	0.698	0.723	0.401	0.603243	0.0401636
15	P02533	Keratin, type I cytoskeletal 14 OS=Homo sapiens GN=KRT14 PE=1 SV=4	KRT14	1.71	1.523	2.123	1.395	1.292	2.689	1.188	1.034	1.423	0.934	1.012	0.909	0.605665	0.011915
16	Q9NZD4	Alpha-hemoglobin-stabilizing protein OS=Homo sapiens GN=AHSP PE=1 SV=1	AHSP	1.082	1.643	1.906	0.707	1.461	1.7	1.229	0.819	1.073	0.707	0.841	0.622	0.622544	0.0255958
17	P37840	Alpha-synuclein OS=Homo sapiens GN=SNCA PE=1 SV=1	SNCA	1.15	1.784	1.793	0.831	1.285	1.778	1.373	0.96	1.025	0.782	0.781	0.469	0.625217	0.0267681
18	Q86YZ3	Hornerin OS=Homo sapiens GN=HRNR PE=1 SV=2	HRNR	1.953	1.539	1.805	1.378	0.792	1.801	1.132	0.702	1.144	1.127	0.942	0.878	0.639297	0.0140169
19	P09669	Cytochrome c oxidase subunit 6C OS=Homo sapiens GN=COX6C PE=1 SV=2	COX6C	2.342	2.737	2.752	2.126	2.04	1.206	2.028	1.832	1.918	1.078	0.827	0.846	0.64599	0.0387067
20	P81605	Dermcidin OS=Homo sapiens GN=DCD PE=1 SV=2	DCD	1.768	1.823	1.391	0.939	1.1	1.971	1.022	0.946	1.317	0.657	0.962	0.956	0.65169	0.0216211
21	H7BXR3	Sorbin and SH3 domain-containing protein 2 (Fragment) OS=Homo sapiens GN=SORBS2 PE=1 SV=1	SORBS2	1.112	1.456	1.413	1.322	1.41	1.087	1.096	1.245	0.886	0.748	0.864	0.306	0.659615	0.0134355
22	P40261	Nicotinamide N-methyltransferase OS=Homo sapiens GN=NNMT PE=1 SV=1	NNMT	0.625	0.631	0.863	0.605	0.817	0.768	0.673	1.065	1.219	1.334	1.163	1.019	1.5022	0.00594203
23	P31949	Protein S100-A11 OS=Homo sapiens GN=S100A11 PE=1 SV=2	S100A11	0.842	0.788	0.803	0.722	0.535	1.082	0.753	1.002	1.069	1.472	1.154	1.803	1.51991	0.03413
24	Q6FHJ7	Secreted frizzled-related protein 4 OS=Homo sapiens GN=SFRP4 PE=1 SV=2	SFRP4	0.586	0.736	0.789	0.492	0.671	0.575	0.837	0.972	1.014	0.749	1.431	0.884	1.52949	0.0103508
25	Q15582	Transforming growth factor-beta-induced protein ig-h3 OS=Homo sapiens GN=TGFBI PE=1 SV=1	TGFBI	0.613	0.627	0.832	0.569	0.61	0.89	0.604	0.827	1.009	1.01	1.442	1.484	1.53972	0.0332875
26	Q6YHU6	Thyroid adenoma-associated protein OS=Homo sapiens GN=THADA PE=1 SV=1	THADA	0.487	0.377	0.634	0.284	0.394	0.724	0.381	0.708	0.711	0.714	1.084	0.913	1.55552	0.0463104
27	Q12884	Prolyl endopeptidase FAP OS=Homo sapiens GN=FAP PE=1 SV=5	FAP	0.703	0.866	0.754	0.565	0.782	0.67	0.752	1.188	0.828	1.555	1.259	1.33	1.59263	0.0088575
28	P17931	Galectin-3 OS=Homo sapiens GN=LGALS3 PE=1 SV=5	LGALS3	0.739	0.73	0.658	0.673	0.755	0.723	0.784	1.003	1.028	1.761	0.888	1.512	1.63067	0.0174273
29	P35442	Thrombospondin-2 OS=Homo sapiens GN=THBS2 PE=1 SV=2	THBS2	0.571	0.485	0.488	0.492	0.698	0.644	0.609	0.875	0.527	1.265	0.915	1.32	1.63144	0.0278695
30	P23560	Brain-derived neurotrophic factor OS=Homo sapiens GN=BDNF PE=1 SV=1	BDNF	0.542	0.395	0.833	0.595	0.474	0.804	0.53	0.635	0.816	1.181	1.376	1.42	1.63547	0.049532
31	Q9NQ88	Fructose-2,6-bisphosphatase TIGAR OS=Homo sapiens GN=TIGAR PE=1 SV=1	TIGAR	0.462	0.62	0.916	0.684	0.631	0.849	0.523	0.868	1.27	1.589	1.633	0.999	1.65353	0.037467
32	P02545	Prelamin-A/C OS=Homo sapiens GN=LMNA PE=1 SV=1	LMNA	0.533	0.683	0.84	0.807	0.64	0.443	0.747	0.821	0.849	1.406	0.985	1.725	1.6556	0.0305427
33	Q8TD10	Mirror-image polydactyly gene 1 protein OS=Homo sapiens GN=MIPOL1 PE=1 SV=1	MIPOL1	0.389	0.351	0.761	0.388	0.35	0.482	0.368	0.528	1.007	1.046	0.837	1.062	1.7817	0.0265902
34	Q14376	UDP-glucose 4-epimerase OS=Homo sapiens GN=GALE PE=1 SV=2	GALE	0.585	0.536	0.531	0.541	0.541	0.512	0.647	0.726	0.755	1.304	0.695	1.765	1.81516	0.0387127
35	P13611	Versican core protein OS=Homo sapiens GN=VCAN PE=1 SV=3	VCAN	0.438	0.622	0.447	0.386	0.528	0.499	0.454	1.075	0.637	0.991	1.126	1.606	2.01678	0.0148314
36	P27487	Dipeptidyl peptidase 4 OS=Homo sapiens GN=DPP4 PE=1 SV=2	DPP4	0.466	0.529	0.655	0.426	0.589	0.695	0.548	1.265	0.687	1.734	0.764	2.068	2.10298	0.0368153
37	A0A0A0MT49	Transcription activator BRG1 OS=Homo sapiens GN=SMARCA4 PE=1 SV=1	SMARCA4	0.702	0.209	0.796	0.583	0.302	0.15	0.597	0.724	0.784	1.239	1.221	1.864	2.34464	0.0198262

## Sheet: IPTC(3) vs PTC(3)
		Table S6. List of differentially expressed proteins abundance ratio of tumors/adjacent normal thyroid tissues (FC＞1.5 or FC＜0.67, p.val<0.05)
	UniProt Accession	Gene Symbol	Protein Name	Abundance ratio
				PTC-N1	PTC-N2	PTC-N3	IPTC-N1	IPTC-N2	IPTC-N3	Average	PTC-T1	PTC-T2	PTC-T3	Average	IPTC-T1	IPTC-T2	IPTC-T3	Average	FC(iPTC/PTC)	p value
1	Q9Y5Y7	Lymphatic vessel endothelial hyaluronic acid receptor 1 OS=Homo sapiens GN=LYVE1 PE=1 SV=2	LYVE1	1.411	1.388	0.726	0.921	3.167	1.74	1.55883	1.727	1.406	0.776	1.303	0.64	0.576	0.265	0.493667	0.378869	0.0398563
2	E5RIF9	Carbonic anhydrase 1 (Fragment) OS=Homo sapiens GN=CA1 PE=1 SV=1	CA1	0.574	0.889	0.839	0.987	1.674	1.157	1.02	0.969	0.812	0.837	0.872667	0.53	0.287	0.212	0.343	0.393048	0.0101394
3	P16452	Erythrocyte membrane protein band 4.2 OS=Homo sapiens GN=EPB42 PE=1 SV=3	EPB42	1.023	1.576	1.408	0.829	1.284	1.029	1.1915	1.504	1.591	0.989	1.36133	0.746	0.625	0.483	0.618	0.453967	0.030551
4	H0YBJ2	Thyroglobulin (Fragment) OS=Homo sapiens GN=TG PE=1 SV=1	TG	1.502	1.414	0.848	1.705	2.129	1.107	1.45083	1.734	1.3	0.902	1.312	0.836	0.64	0.318	0.598	0.455793	0.0170982
5	P00352	Retinal dehydrogenase 1 OS=Homo sapiens GN=ALDH1A1 PE=1 SV=2	ALDH1A1	1.394	1.534	1.159	1.425	1.474	1.025	1.33517	1.524	1.622	1.088	1.41133	0.702	0.716	0.573	0.663667	0.470241	0.0243431
6	Q93099	Homogentisate 1,2-dioxygenase OS=Homo sapiens GN=HGD PE=1 SV=2	HGD	1.379	1.444	1.107	1.546	1.527	0.96	1.32717	1.366	1.507	1.021	1.298	0.717	0.667	0.449	0.611	0.470724	0.0131812
7	P09669	Cytochrome c oxidase subunit 6C OS=Homo sapiens GN=COX6C PE=1 SV=2	COX6C	2.342	2.737	2.752	2.126	2.04	1.206	2.2005	2.028	1.832	1.918	1.926	1.078	0.827	0.846	0.917	0.476116	0.00122
8	B7Z613	Neuronal membrane glycoprotein M6-b OS=Homo sapiens GN=GPM6B PE=1 SV=1	GPM6B	1.436	1.713	1.011	1.349	2.465	1.002	1.496	1.506	1.509	0.909	1.308	0.833	0.607	0.459	0.633	0.483945	0.035397
9	P05091	Aldehyde dehydrogenase, mitochondrial OS=Homo sapiens GN=ALDH2 PE=1 SV=2	ALDH2	1.292	1.461	1.496	0.984	0.918	0.724	1.14583	1.361	1.436	1.386	1.39433	0.676	0.698	0.707	0.693667	0.49749	0.000715102
10	Q9Y653	Adhesion G-protein coupled receptor G1 OS=Homo sapiens GN=ADGRG1 PE=1 SV=2	ADGRG1	1.923	1.187	0.84	0.739	0.657	0.938	1.04733	1.426	1.38	0.889	1.23167	0.686	0.679	0.478	0.614333	0.498782	0.0271163
11	O75309	Cadherin-16 OS=Homo sapiens GN=CDH16 PE=2 SV=1	CDH16	1.22	1.27	1.014	1.174	1.153	0.825	1.10933	1.24	1.125	0.872	1.079	0.757	0.546	0.351	0.551333	0.510967	0.00278652
12	P02042	Hemoglobin subunit delta OS=Homo sapiens GN=HBD PE=1 SV=2	HBD	1.028	2.056	1.739	0.627	1.424	1.739	1.4355	1.322	0.966	0.941	1.07633	0.671	0.619	0.378	0.556	0.516569	0.0288293
13	O43511	Pendrin OS=Homo sapiens GN=SLC26A4 PE=1 SV=1	SLC26A4	1.419	1.11	1.01	1.457	1.387	0.762	1.19083	1.457	1.201	0.832	1.16333	0.792	0.621	0.397	0.603333	0.518625	0.0140733
14	P02647	Apolipoprotein A-I OS=Homo sapiens GN=APOA1 PE=1 SV=1	APOA1	0.857	1.686	1.641	0.761	1.22	1.716	1.3135	1.026	1.403	1.124	1.18433	0.644	0.663	0.546	0.617667	0.521531	0.0317789
15	P51911	Calponin-1 OS=Homo sapiens GN=CNN1 PE=1 SV=2	CNN1	0.965	1.478	0.722	1.047	2.413	0.931	1.25933	1.084	1.646	1.504	1.41133	0.635	1.035	0.543	0.737667	0.522674	0.0467966
16	Q9BTY2	Plasma alpha-L-fucosidase OS=Homo sapiens GN=FUCA2 PE=1 SV=2	FUCA2	1.489	1.225	1.025	0.754	1.384	0.978	1.1425	1.476	1.32	0.955	1.25033	0.656	0.72	0.585	0.653667	0.522794	0.0442827
17	Q96EE4	Coiled-coil domain-containing protein 126 OS=Homo sapiens GN=CCDC126 PE=2 SV=2	CCDC126	1.458	1.585	1.268	1.008	1.013	0.896	1.20467	1.592	1.272	1.001	1.28833	0.923	0.543	0.57	0.678667	0.526779	0.0215598
18	P69905	Hemoglobin subunit alpha OS=Homo sapiens GN=HBA1 PE=1 SV=2	HBA1	1.099	1.848	1.469	0.601	1.263	1.699	1.32983	1.246	0.837	0.839	0.974	0.621	0.571	0.355	0.678667	0.696783	0.048189
19	P28906	Hematopoietic progenitor cell antigen CD34 OS=Homo sapiens GN=CD34 PE=1 SV=2	CD34	1.168	1.253	1.085	1.064	1.296	1.092	1.15967	1.251	1.47	1.055	1.25867	0.683	0.778	0.546	0.669	0.531515	0.0082602
20	Q9ULI3	Protein HEG homolog 1 OS=Homo sapiens GN=HEG1 PE=1 SV=3	HEG1	1.436	1.44	0.855	2.004	1.37	1.152	1.37617	1.478	1.223	0.957	1.21933	0.827	0.596	0.526	0.649667	0.532805	0.0146333
21	B5M0C0	Dual oxidase maturation factor 1 OS=Homo sapiens GN=DUOXA1 PE=1 SV=1	DUOXA1	1.288	1.4	1.166	1.338	1.25	0.915	1.22617	1.294	1.588	1.138	1.34	0.754	0.697	0.714	0.721667	0.538557	0.0478751
22	O95837	Guanine nucleotide-binding protein subunit alpha-14 OS=Homo sapiens GN=GNA14 PE=1 SV=1	GNA14	1.471	1.7	1.212	1.496	1.637	0.676	1.36533	1.427	1.616	1.108	1.38367	0.851	0.946	0.461	0.752667	0.543965	0.00200403
23	P09488	Glutathione S-transferase Mu 1 OS=Homo sapiens GN=GSTM1 PE=1 SV=3	GSTM1	1.167	1.465	1.17	0.65	1.504	1.16	1.186	1.338	1.655	1.262	1.41833	0.528	1.138	0.662	0.776	0.547121	0.0179312
24	A0A0A0MSU4	ATP-binding cassette sub-family A member 8 OS=Homo sapiens GN=ABCA8 PE=1 SV=1	ABCA8	0.956	1.507	0.906	1.387	1.589	0.787	1.18867	1.133	1.48	0.989	1.20067	0.737	0.782	0.476	0.665	0.553859	0.0258937
25	P02654	Apolipoprotein C-I OS=Homo sapiens GN=APOC1 PE=1 SV=1	APOC1	0.869	1.985	2.195	0.535	0.785	2.022	1.3985	1.2	1.281	0.968	1.14967	0.496	0.963	0.476	0.645	0.561032	0.04559
26	A0A087WWD4	Neural cell adhesion molecule 1 OS=Homo sapiens GN=NCAM1 PE=1 SV=1	NCAM1	1.369	1.348	1.098	0.989	1.414	0.989	1.20117	1.299	1.176	0.986	1.15367	0.673	0.759	0.543	0.658333	0.570644	0.0171738
27	H0YNC7	Tropomyosin alpha-1 chain (Fragment) OS=Homo sapiens GN=TPM1 PE=1 SV=1	TPM1	0.994	1.627	0.634	0.749	2.364	1.148	1.25267	1.085	1.723	0.913	1.24033	0.492	1.064	0.572	0.709333	0.571889	0.0317197
28	P35858	Insulin-like growth factor-binding protein complex acid labile subunit OS=Homo sapiens GN=IGFALS PE=1 SV=1	IGFALS	1.347	1.418	1.066	1.059	2.014	0.982	1.31433	1.577	1.1	1.059	1.24533	0.935	0.521	0.726	0.727333	0.584047	0.0315608
29	Q04828	Aldo-keto reductase family 1 member C1 OS=Homo sapiens GN=AKR1C1 PE=1 SV=1	AKR1C1	1.4	1.286	0.96	1.234	2.032	0.909	1.3035	1.56	1.405	0.979	1.31467	0.889	0.93	0.51	0.776333	0.590517	0.0148558
30	V9GYM3	Apolipoprotein A-II OS=Homo sapiens GN=APOA2 PE=1 SV=1	APOA2	1.076	1.75	1.712	0.951	1.257	2.149	1.4825	1.17	1.524	1.209	1.301	0.814	0.936	0.56	0.77	0.591852	0.0271097
31	P50225	Sulfotransferase 1A1 OS=Homo sapiens GN=SULT1A1 PE=1 SV=3	SULT1A1	1.005	1.249	1.183	1.284	1.137	0.859	1.1195	1.071	1.369	1.228	1.22267	0.768	0.822	0.589	0.726333	0.594057	0.0384573
32	H7BXR3	Sorbin and SH3 domain-containing protein 2 (Fragment) OS=Homo sapiens GN=SORBS2 PE=1 SV=1	SORBS2	1.112	1.456	1.413	1.322	1.41	1.087	1.3	1.096	1.245	0.886	1.07567	0.748	0.864	0.306	0.639333	0.59436	0.0264886
33	P29622	Kallistatin OS=Homo sapiens GN=SERPINA4 PE=1 SV=3	SERPINA4	1.088	1.469	1.193	1.062	1.1	1.244	1.19267	1.22	1.414	1.087	1.24033	0.78	0.904	0.532	0.738667	0.595539	0.00441861
34	P04114	Apolipoprotein B-100 OS=Homo sapiens GN=APOB PE=1 SV=2	APOB	0.947	1.451	1.244	0.785	1.083	1.235	1.12417	1.341	1.159	0.906	1.13533	0.752	0.696	0.601	0.683	0.601585	0.0314417
35	Q92959	Solute carrier organic anion transporter family member 2A1 OS=Homo sapiens GN=SLCO2A1 PE=1 SV=2	SLCO2A1	1.217	1.403	1.187	1.338	1.251	0.76	1.19267	1.301	1.548	0.948	1.26567	0.785	0.911	0.618	0.771333	0.609428	0.0311069
36	E9PGN7	Plasma protease C1 inhibitor OS=Homo sapiens GN=SERPING1 PE=1 SV=1	SERPING1	1.048	1.221	1.297	0.828	1.14	1.545	1.17983	1.427	1.185	1.179	1.26367	0.82	0.877	0.626	0.774333	0.612767	0.0335758
37	P13929	Beta-enolase OS=Homo sapiens GN=ENO3 PE=1 SV=5	ENO3	0.966	1.182	0.933	0.89	1.119	0.984	1.01233	1.088	1.376	1.007	1.157	0.687	0.817	0.626	0.71	0.613656	0.0154941
38	B7ZKJ8	ITIH4 protein OS=Homo sapiens GN=ITIH4 PE=1 SV=1	ITIH4	0.943	1.214	1.268	0.799	1.095	1.453	1.12867	1.275	1.1	0.987	1.12067	0.695	0.746	0.631	0.690667	0.6163	0.0291021
39	P01023	Alpha-2-macroglobulin OS=Homo sapiens GN=A2M PE=1 SV=3	A2M	0.937	1.315	1.486	0.781	1.114	1.709	1.22367	1.277	1.057	1.072	1.13533	0.732	0.758	0.621	0.703667	0.619789	0.0264757
40	P02765	Alpha-2-HS-glycoprotein OS=Homo sapiens GN=AHSG PE=1 SV=1	AHSG	0.932	1.266	1.053	0.746	1.139	1.366	1.08367	1.142	1.334	1.079	1.185	0.671	0.787	0.769	0.742333	0.626442	0.0240174
41	Q9H223	EH domain-containing protein 4 OS=Homo sapiens GN=EHD4 PE=1 SV=1	EHD4	1.184	1.242	1.179	1.338	1.354	0.731	1.17133	1.301	1.407	1.027	1.245	0.894	0.794	0.653	0.780333	0.626774	0.0249321
42	O43301	Heat shock 70 kDa protein 12A OS=Homo sapiens GN=HSPA12A PE=1 SV=2	HSPA12A	1.028	1.326	1.094	1.244	1.116	0.778	1.09767	1.093	1.425	1.051	1.18967	0.764	0.821	0.661	0.748667	0.629308	0.0339387
43	P01008	Antithrombin-III OS=Homo sapiens GN=SERPINC1 PE=1 SV=1	SERPINC1	1.034	1.597	1.132	0.943	1.144	1.368	1.203	1.24	1.385	1.088	1.23767	0.805	0.784	0.751	0.78	0.630218	0.0271912
44	P43251	Biotinidase OS=Homo sapiens GN=BTD PE=1 SV=2	BTD	1.435	1.223	0.965	1.32	1.326	1.058	1.22117	1.427	1.188	0.993	1.20267	0.845	0.728	0.706	0.759667	0.631652	0.0353543
45	P24310	Cytochrome c oxidase subunit 7A1, mitochondrial OS=Homo sapiens GN=COX7A1 PE=1 SV=2	COX7A1	1.161	1.351	1.132	1.168	1.29	0.955	1.17617	1.257	1.242	0.955	1.15133	0.792	0.848	0.542	0.727333	0.631731	0.0024956
46	O76041	Nebulette OS=Homo sapiens GN=NEBL PE=1 SV=1	NEBL	1.427	1.334	1.004	1.482	1.201	0.965	1.2355	1.29	1.228	0.819	1.11233	0.819	0.784	0.509	0.704	0.632904	0.0145391
47	Q16647	Prostacyclin synthase OS=Homo sapiens GN=PTGIS PE=1 SV=1	PTGIS	1.089	1.022	0.946	0.984	1.24	0.866	1.0245	1.244	1.44	0.967	1.217	0.812	0.83	0.669	0.770333	0.632977	0.0385761
48	Q02952	A-kinase anchor protein 12 OS=Homo sapiens GN=AKAP12 PE=1 SV=4	AKAP12	1.129	1.39	1.001	1.252	1.145	1.006	1.15383	1.053	1.442	1.151	1.21533	0.76	0.936	0.616	0.770667	0.63412	0.028199
49	Q13488	V-type proton ATPase 116 kDa subunit a isoform 3 OS=Homo sapiens GN=TCIRG1 PE=1 SV=3	TCIRG1	1.292	1.283	0.896	1.336	1.112	0.855	1.129	1.17	0.983	0.823	0.992	0.808	0.611	0.47	0.629667	0.634745	0.000229277
50	Q9Y287	Integral membrane protein 2B OS=Homo sapiens GN=ITM2B PE=1 SV=1	ITM2B	1.209	1.514	1.171	0.948	1.205	1.116	1.19383	1.021	1.168	0.998	1.06233	0.8	0.65	0.576	0.675333	0.635708	0.0475114
51	P25311	Zinc-alpha-2-glycoprotein OS=Homo sapiens GN=AZGP1 PE=1 SV=2	AZGP1	0.911	1.114	1.041	0.919	1.23	1.232	1.0745	1.097	1.107	1.107	1.10367	0.68	0.679	0.753	0.704	0.637874	0.00331056
52	P02787	Serotransferrin OS=Homo sapiens GN=TF PE=1 SV=3	TF	1.007	1.438	1.322	0.846	1.299	1.642	1.259	1.225	1.534	1.253	1.33733	0.824	0.857	0.882	0.854333	0.638833	0.0383312
53	G5EA03	LIM and calponin homology domains-containing protein 1 OS=Homo sapiens GN=LIMCH1 PE=1 SV=1	LIMCH1	2.727	1.322	0.709	1.098	1.235	0.564	1.27583	1.022	0.821	0.69	0.844333	0.668	0.464	0.494	0.542	0.641927	0.0295679
54	P05546	Heparin cofactor 2 OS=Homo sapiens GN=SERPIND1 PE=1 SV=3	SERPIND1	1.057	1.22	1.306	0.945	1.329	1.099	1.15933	1.292	1.199	1.076	1.189	0.79	0.834	0.673	0.765667	0.643959	0.00917648
55	E9PMS6	LIM domain only protein 7 OS=Homo sapiens GN=LMO7 PE=1 SV=1	LMO7	1.58	1.212	1.015	1.354	1.041	0.869	1.1785	1.324	1.1	0.91	1.11133	0.971	0.688	0.488	0.715667	0.643971	0.00294724
56	Q4V9L6	Transmembrane protein 119 OS=Homo sapiens GN=TMEM119 PE=1 SV=1	TMEM119	1.358	1.687	1.286	1.344	1.227	1.261	1.3605	1.039	1.495	1.143	1.22567	0.731	1.109	0.53	0.79	0.644547	0.0413742
57	A0A0A0MSS8	Aldo-keto reductase family 1 member C3 OS=Homo sapiens GN=AKR1C3 PE=1 SV=1	AKR1C3	1.197	1.263	0.946	1.212	1.612	1.091	1.22017	1.153	1.56	0.975	1.22933	0.728	0.978	0.689	0.798333	0.649403	0.037173
58	D6RF35	Vitamin D-binding protein OS=Homo sapiens GN=GC PE=1 SV=1	GC	1.074	1.056	1.137	0.79	1.103	1.608	1.128	1.238	1.148	1.194	1.19333	0.705	0.836	0.795	0.778667	0.652514	0.0231945
59	P34741	Syndecan-2 OS=Homo sapiens GN=SDC2 PE=1 SV=2	SDC2	1.545	1.479	0.907	1.475	1.398	1.36	1.36067	1.374	1.326	0.864	1.188	0.949	0.797	0.582	0.776	0.653199	0.0288977
60	P02790	Hemopexin OS=Homo sapiens GN=HPX PE=1 SV=2	HPX	0.897	1.018	1.091	0.8	1.045	1.407	1.043	1.188	1.081	1.019	1.096	0.729	0.723	0.707	0.719667	0.65663	0.0130482
61	D3YTI2	Low molecular weight phosphotyrosine protein phosphatase OS=Homo sapiens GN=ACP1 PE=1 SV=1	ACP1	0.933	0.929	0.905	0.852	1.759	1.103	1.08017	1.103	0.846	0.891	0.946667	0.838	0.59	0.444	0.624	0.659155	0.0352314
62	P00450	Ceruloplasmin OS=Homo sapiens GN=CP PE=1 SV=1	CP	0.942	1.182	1.237	0.79	1.047	1.619	1.13617	1.267	1.18	1.111	1.186	0.765	0.895	0.686	0.782	0.659359	0.0238375
63	P54289	Voltage-dependent calcium channel subunit alpha-2/delta-1 OS=Homo sapiens GN=CACNA2D1 PE=1 SV=3	CACNA2D1	1.341	1.058	1.035	1.406	1.313	1.174	1.22117	1.322	1.108	1.077	1.169	0.89	0.889	0.557	0.778667	0.666096	0.0486134
64	P07099	Epoxide hydrolase 1 OS=Homo sapiens GN=EPHX1 PE=1 SV=1	EPHX1	1.115	1.33	1.118	1.055	1.318	0.98	1.15267	1.207	1.395	0.981	1.19433	0.716	0.931	0.741	0.796	0.666481	0.0376447
65	F6XZQ7	Glutathione S-transferase OS=Homo sapiens GN=GSTM2 PE=1 SV=1	GSTM2	1.135	1.339	0.991	1.25	1.373	1.104	1.19867	1.143	1.428	0.973	1.18133	0.709	1.009	0.652	0.79	0.668736	0.00809847
66	Q6YHU6	Thyroid adenoma-associated protein OS=Homo sapiens GN=THADA PE=1 SV=1	THADA	0.487	0.377	0.634	0.284	0.394	0.724	0.483333	0.381	0.708	0.711	0.6	0.714	1.084	0.913	0.903667	1.50611	0.0284329
67	Q7L2E3	Putative ATP-dependent RNA helicase DHX30 OS=Homo sapiens GN=DHX30 PE=1 SV=1	DHX30	0.649	0.653	0.815	0.757	0.988	0.915	0.796167	0.646	0.812	0.964	0.807333	1.197	1.106	1.345	1.216	1.50619	0.0324518
68	P51553	Isocitrate dehydrogenase [NAD] subunit gamma, mitochondrial OS=Homo sapiens GN=IDH3G PE=1 SV=1	IDH3G	0.538	0.589	0.784	0.737	0.636	0.788	0.678667	0.531	0.628	0.888	0.682333	0.923	0.86	1.302	1.02833	1.50708	0.0263932
69	Q9BV20	Methylthioribose-1-phosphate isomerase OS=Homo sapiens GN=MRI1 PE=1 SV=1	MRI1	0.718	0.813	1.054	0.781	0.515	0.718	0.7665	0.64	0.766	0.93	0.778667	1.192	1.01	1.337	1.17967	1.51498	0.045859
70	J3KR35	Coiled-coil domain containing 12, isoform CRA_a OS=Homo sapiens GN=CCDC12 PE=1 SV=1	CCDC12	0.829	0.765	0.817	0.852	0.76	1.214	0.872833	0.789	0.829	0.969	0.862333	1.362	1.211	1.359	1.31067	1.51991	0.0188123
71	Q14566	DNA replication licensing factor MCM6 OS=Homo sapiens GN=MCM6 PE=1 SV=1	MCM6	0.67	0.514	1.003	0.708	0.685	0.958	0.756333	0.623	0.646	1.134	0.801	1.178	1.012	1.466	1.21867	1.52143	0.0264903
72	Q9H2W6	39S ribosomal protein L46, mitochondrial OS=Homo sapiens GN=MRPL46 PE=1 SV=1	MRPL46	0.835	0.727	0.964	0.852	0.662	0.828	0.811333	0.741	0.739	0.943	0.807667	1.286	1.037	1.403	1.242	1.53776	0.0267136
73	P35268	60S ribosomal protein L22 OS=Homo sapiens GN=RPL22 PE=1 SV=2	RPL22	0.599	0.648	1.069	1.004	0.678	0.887	0.814167	0.651	0.825	1.064	0.846667	1.265	1.28	1.369	1.30467	1.54094	0.0359112
74	Q00059	Transcription factor A, mitochondrial OS=Homo sapiens GN=TFAM PE=1 SV=1	TFAM	0.759	0.709	0.894	0.87	0.652	0.924	0.801333	0.753	0.74	0.878	0.790333	1.176	1.089	1.389	1.218	1.54112	0.0117759
75	Q9Y3B7	39S ribosomal protein L11, mitochondrial OS=Homo sapiens GN=MRPL11 PE=1 SV=1	MRPL11	0.72	0.654	0.895	0.763	0.813	0.821	0.777667	0.625	0.751	0.903	0.759667	1.197	1.069	1.258	1.17467	1.54629	0.0345643
76	Q969S9	Ribosome-releasing factor 2, mitochondrial OS=Homo sapiens GN=GFM2 PE=1 SV=1	GFM2	0.811	0.785	0.704	0.734	0.642	0.803	0.7465	0.623	0.772	0.815	0.736667	1.024	1.181	1.217	1.14067	1.54842	3.88011e-05
77	P61513	60S ribosomal protein L37a OS=Homo sapiens GN=RPL37A PE=1 SV=2	RPL37A	0.617	0.694	1.049	0.876	0.463	0.767	0.744333	0.676	0.824	1.045	0.848333	1.262	1.381	1.309	1.31733	1.55285	0.0448712
78	P10809	60 kDa heat shock protein, mitochondrial OS=Homo sapiens GN=HSPD1 PE=1 SV=2	HSPD1	0.659	0.6	1.011	0.766	0.64	0.695	0.7285	0.683	0.695	1.003	0.793667	1.213	1.033	1.469	1.23833	1.56027	0.0157327
79	P61927	60S ribosomal protein L37 OS=Homo sapiens GN=RPL37 PE=1 SV=2	RPL37	0.572	0.548	0.903	0.936	0.791	1.434	0.864	0.764	0.894	1.053	0.903667	1.354	1.429	1.533	1.43867	1.59203	0.00350436
80	Q14061	Cytochrome c oxidase copper chaperone OS=Homo sapiens GN=COX17 PE=1 SV=2	COX17	0.724	0.673	1.045	0.799	0.623	1.097	0.826833	0.685	0.728	1.085	0.832667	1.389	1.18	1.445	1.338	1.60689	0.0389961
81	Q15582	Transforming growth factor-beta-induced protein ig-h3 OS=Homo sapiens GN=TGFBI PE=1 SV=1	TGFBI	0.613	0.627	0.832	0.569	0.61	0.89	0.690167	0.604	0.827	1.009	0.813333	1.01	1.442	1.484	1.312	1.61311	0.0148633
82	Q9Y2P4	Long-chain fatty acid transport protein 6 OS=Homo sapiens GN=SLC27A6 PE=2 SV=1	SLC27A6	0.846	0.764	0.705	0.567	0.749	0.761	0.732	0.884	0.51	0.849	0.747667	1.274	0.907	1.445	1.20867	1.61658	0.0207914
83	E7ETU7	39S ribosomal protein L3, mitochondrial OS=Homo sapiens GN=MRPL3 PE=1 SV=1	MRPL3	0.747	0.677	0.748	0.776	0.797	0.743	0.748	0.731	0.67	0.763	0.721333	1.177	0.965	1.37	1.17067	1.62292	0.0379206
84	P33992	DNA replication licensing factor MCM5 OS=Homo sapiens GN=MCM5 PE=1 SV=5	MCM5	0.493	0.501	0.859	0.662	0.896	0.947	0.726333	0.476	0.509	0.997	0.660667	0.988	0.978	1.267	1.07767	1.63118	0.0304991
85	Q9NRX2	39S ribosomal protein L17, mitochondrial OS=Homo sapiens GN=MRPL17 PE=1 SV=1	MRPL17	0.859	0.615	0.745	0.686	0.611	0.649	0.694167	0.528	0.618	0.847	0.664333	0.982	1.054	1.222	1.086	1.63472	0.00319851
86	P62899	60S ribosomal protein L31 OS=Homo sapiens GN=RPL31 PE=1 SV=1	RPL31	0.443	0.522	0.82	0.739	0.971	1.016	0.751833	0.523	0.651	0.877	0.683667	1.012	1.106	1.255	1.12433	1.64456	0.00550611
87	P82673	28S ribosomal protein S35, mitochondrial OS=Homo sapiens GN=MRPS35 PE=1 SV=1	MRPS35	0.703	0.623	0.789	0.772	0.726	0.692	0.7175	0.665	0.715	0.832	0.737333	1.357	1.042	1.274	1.22433	1.66049	0.045622
88	Q07021	Complement component 1 Q subcomponent-binding protein, mitochondrial OS=Homo sapiens GN=C1QBP PE=1 SV=1	C1QBP	0.784	0.706	0.929	0.839	0.716	0.85	0.804	0.802	0.698	0.882	0.794	1.175	1.261	1.533	1.323	1.66625	0.023213
89	Q12769	Nuclear pore complex protein Nup160 OS=Homo sapiens GN=NUP160 PE=1 SV=3	NUP160	0.359	0.355	0.568	0.676	0.86	0.782	0.6	0.424	0.511	0.731	0.555333	0.746	1.098	1.048	0.964	1.73589	0.0444669
90	P61604	10 kDa heat shock protein, mitochondrial OS=Homo sapiens GN=HSPE1 PE=1 SV=2	HS	0.711	0.644	0.999	0.782	0.641	1.09	0.811167	0.643	0.715	0.998	0.785333	1.395	1.3	1.399	1.36467	1.73769	0.029276
91	P99999	Cytochrome c OS=Homo sapiens GN=CYCS PE=1 SV=2	CYCS	0.72	0.693	0.945	0.657	0.644	1.278	0.822833	0.578	0.692	1.072	0.780667	1.076	1.377	1.637	1.36333	1.74637	0.00869845
92	M0R226	39S ribosomal protein L34, mitochondrial OS=Homo sapiens GN=MRPL34 PE=1 SV=1	MRPL34	0.582	0.679	0.702	0.754	0.756	0.909	0.730333	0.709	0.563	0.72	0.664	1.343	0.862	1.274	1.15967	1.74649	0.0391079
93	Q9BV44	THUMP domain-containing protein 3 OS=Homo sapiens GN=THUMPD3 PE=1 SV=1	THUMPD3	0.605	0.525	0.822	0.513	0.601	0.834	0.65	0.538	0.672	0.902	0.704	1.057	1.522	1.334	1.30433	1.85275	0.0421642
94	Q13427	Peptidyl-prolyl cis-trans isomerase G OS=Homo sapiens GN=PPIG PE=1 SV=2	PPIG	0.529	0.45	0.885	0.807	0.63	0.804	0.684167	0.487	0.504	0.93	0.640333	1.085	1.168	1.412	1.22167	1.90786	0.00826968
95	X6RAL5	Histone deacetylase complex subunit SAP18 OS=Homo sapiens GN=SAP18 PE=1 SV=1	SAP18	0.885	0.539	0.657	1.074	0.792	0.875	0.803667	0.614	0.488	0.779	0.627	1.1	1.09	1.399	1.19633	1.90803	0.00539536
96	Q9H307	Pinin OS=Homo sapiens GN=PNN PE=1 SV=4	PNN	0.662	0.487	0.621	1.105	0.627	0.692	0.699	0.705	0.531	0.706	0.647333	1.22	1.074	1.423	1.239	1.91401	0.0112133
97	P23560	Brain-derived neurotrophic factor OS=Homo sapiens GN=BDNF PE=1 SV=1	BDNF	0.542	0.395	0.833	0.595	0.474	0.804	0.607167	0.53	0.635	0.816	0.660333	1.181	1.376	1.42	1.32567	2.00757	0.00362948
98	H0YCR7	Ribonuclease inhibitor (Fragment) OS=Homo sapiens GN=RNH1 PE=1 SV=1	RNH1	0.143	0.221	0.582	0.258	0.321	0.737	0.377	0.223	0.543	0.658	0.474667	0.841	1.293	1.362	1.16533	2.45506	0.00312238

## Sheet: Common genes in situ+ invasio
Accession	Gene		Description	Exp. q-value	Sum PEP Score	Coverage	PTC-N1	PTC-N2	PTC-N3	IPTC-N1	IPTC-N3	IPTC-N2	Average		PTC-T1	PTC-T2	PTC-T3	Average		IPTC-T1	IPTC-T2	IPTC-T3	Average	IPTC/N			FC(iPTC/PTC)	p value
E5RIF9	CA1	CA1	Carbonic anhydrase 1 (Fragment) OS=Homo sapiens GN=CA1 PE=1 SV=1	0	57.1949	70.2703	0.574	0.889	0.839	0.987	1.674	1.157	1.02		0.969	0.812	0.837	0.872667	0.855556	0.53	0.287	0.212	0.343	0.336275	0.0222858		0.393048	0.0101394
P09669	COX6C	COX6C	Cytochrome c oxidase subunit 6C OS=Homo sapiens GN=COX6C PE=1 SV=2	0.00417641	3.25703	25.3333	2.342	2.737	2.752	2.126	2.04	1.206	2.2005		2.028	1.832	1.918	1.926	0.875256	1.078	0.827	0.846	0.917	0.416723	0.00750868		0.476116	0.00122
P02042	HBD	HBD	Hemoglobin subunit delta OS=Homo sapiens GN=HBD PE=1 SV=2	0	163.181	68.7075	1.028	2.056	1.739	0.627	1.424	1.739	1.4355		1.322	0.966	0.941	1.07633	0.749797	0.671	0.619	0.378	0.556	0.387321	0.0287416		0.516569	0.0288293
P69905	HBA1	HBA1	Hemoglobin subunit alpha OS=Homo sapiens GN=HBA1 PE=1 SV=2	0	161.59	64.7887	1.099	1.848	1.469	0.601	1.263	1.699	1.32983		1.246	0.837	0.839	0.974	0.732423	0.621	0.571	0.355	0.678667	0.51034	0.0208496		0.696783	0.048189
H7BXR3	SORBS2	SORBS2	Sorbin and SH3 domain-containing protein 2 (Fragment) OS=Homo sapiens GN=SORBS2 PE=1 SV=1	0	120.499	34.2767	1.112	1.456	1.413	1.322	1.41	1.087	1.3		1.096	1.245	0.886	1.07567	0.827436	0.748	0.864	0.306	0.639333	0.491795	0.00284939		0.59436	0.0264886
Q6YHU6	THADA	THADA	Thyroid adenoma-associated protein OS=Homo sapiens GN=THADA PE=1 SV=1	0.0018184	3.80552	0.409626	0.487	0.377	0.634	0.284	0.394	0.724	0.483333		0.381	0.708	0.711	0.6	1.24138	0.714	1.084	0.913	0.903667	1.86966	0.0107419		1.50611	0.0284329
Q15582	TGFBI	TGFBI	Transforming growth factor-beta-induced protein ig-h3 OS=Homo sapiens GN=TGFBI PE=1 SV=1	0	110.331	32.6501	0.613	0.627	0.832	0.569	0.61	0.89	0.690167		0.604	0.827	1.009	0.813333	1.17846	1.01	1.442	1.484	1.312	1.90099	0.00182617		1.61311	0.0148633
P23560	BDNF	BDNF	Brain-derived neurotrophic factor OS=Homo sapiens GN=BDNF PE=1 SV=1	0.0312741	1.42539	2.83401	0.542	0.395	0.833	0.595	0.474	0.804	0.607167		0.53	0.635	0.816	0.660333	1.08757	1.181	1.376	1.42	1.32567	2.18337	0.000454102		2.00757	0.00362948

## Sheet: GO category of T vs N 
source	term_name	term_id	adjusted_p_value	negative_log10_of_adjusted_p_value	term_size	query_size	intersection_size	effective_domain_size	intersections
GO:MF	structural constituent of skin epidermis	GO:0030280	1.65818e-06	5.78037	14	28	4	18126	KRT1,KRT10,KRT2,FLG
GO:MF	structural molecule activity	GO:0005198	0.00019384	3.71256	683	28	9	18126	KRT1,KRT10,KRT2,KRT9,FLG,KRT5,KRT14,THBS2,VCAN
GO:MF	structural constituent of cytoskeleton	GO:0005200	0.00719036	2.14325	105	28	4	18126	KRT2,KRT9,KRT5,KRT14
GO:MF	hemoglobin binding	GO:0030492	0.0302529	1.51923	9	28	2	18126	HBB,AHSP
GO:BP	cornification	GO:0070268	6.85803e-07	6.1638	112	28	7	17906	KRT1,KRT10,KRT2,KRT9,FLG,KRT5,KRT14
GO:BP	keratinization	GO:0031424	2.76327e-06	5.55858	224	28	8	17906	KRT1,KRT10,KRT2,KRT9,FLG,KRT5,KRT14,HRNR
GO:BP	epidermal cell differentiation	GO:0009913	4.99004e-06	5.3019	360	28	9	17906	KRT1,KRT10,KRT2,KRT9,FLG,KRT5,KRT14,HRNR,SFRP4
GO:BP	epithelial cell differentiation	GO:0030855	2.45286e-05	4.61033	786	28	11	17906	KRT1,KRT10,KRT2,KRT9,FLG,KRT5,KRT14,HRNR,SFRP4,LGALS3,TIGAR
GO:BP	keratinocyte differentiation	GO:0030216	2.8092e-05	4.55142	301	28	8	17906	KRT1,KRT10,KRT2,KRT9,FLG,KRT5,KRT14,HRNR
GO:BP	epidermis development	GO:0008544	5.34504e-05	4.27205	473	28	9	17906	KRT1,KRT10,KRT2,KRT9,FLG,KRT5,KRT14,HRNR,SFRP4
GO:BP	skin development	GO:0043588	0.000367803	3.43439	420	28	8	17906	KRT1,KRT10,KRT2,KRT9,FLG,KRT5,KRT14,HRNR
GO:BP	peptide cross-linking	GO:0018149	0.000504542	3.2971	35	28	4	17906	KRT1,KRT10,KRT2,FLG
GO:BP	cell death	GO:0008219	0.00422513	2.37416	2285	28	14	17906	KRT1,KRT10,KRT2,KRT9,HBB,FLG,KRT5,KRT14,SNCA,SFRP4,FAP,LGALS3,TIGAR,LMNA
GO:BP	epithelium development	GO:0060429	0.00460841	2.33645	1319	28	11	17906	KRT1,KRT10,KRT2,KRT9,FLG,KRT5,KRT14,HRNR,SFRP4,LGALS3,TIGAR
GO:BP	myeloid leukocyte activation	GO:0002274	0.0106257	1.97364	657	28	8	17906	KRT1,LRMP,HBB,LAMP2,SNCA,HRNR,S100A11,LGALS3
GO:BP	intermediate filament organization	GO:0045109	0.0123723	1.90755	23	28	3	17906	KRT2,KRT9,KRT14
GO:BP	establishment of skin barrier	GO:0061436	0.014125	1.85001	24	28	3	17906	KRT1,FLG,HRNR
GO:BP	programmed cell death	GO:0012501	0.0142328	1.84671	2152	28	13	17906	KRT1,KRT10,KRT2,KRT9,FLG,KRT5,KRT14,SNCA,SFRP4,FAP,LGALS3,TIGAR,LMNA
GO:BP	neutrophil degranulation	GO:0043312	0.0152121	1.81781	484	28	7	17906	KRT1,LRMP,HBB,LAMP2,HRNR,S100A11,LGALS3
GO:BP	neutrophil activation involved in immune response	GO:0002283	0.0158391	1.80027	487	28	7	17906	KRT1,LRMP,HBB,LAMP2,HRNR,S100A11,LGALS3
GO:BP	neutrophil activation	GO:0042119	0.0183259	1.73693	498	28	7	17906	KRT1,LRMP,HBB,LAMP2,HRNR,S100A11,LGALS3
GO:BP	neutrophil mediated immunity	GO:0002446	0.0183259	1.73693	498	28	7	17906	KRT1,LRMP,HBB,LAMP2,HRNR,S100A11,LGALS3
GO:BP	granulocyte activation	GO:0036230	0.0200717	1.69742	505	28	7	17906	KRT1,LRMP,HBB,LAMP2,HRNR,S100A11,LGALS3
GO:BP	regulation of water loss via skin	GO:0033561	0.0203488	1.69146	27	28	3	17906	KRT1,FLG,HRNR
GO:BP	leukocyte degranulation	GO:0043299	0.0281582	1.5504	532	28	7	17906	KRT1,LRMP,HBB,LAMP2,HRNR,S100A11,LGALS3
GO:BP	system development	GO:0048731	0.0283361	1.54766	5020	28	19	17906	KRT1,KRT10,KRT2,KRT9,FLG,KRT5,KRT14,AHSP,SNCA,HRNR,NNMT,SFRP4,FAP,LGALS3,THBS2,TIGAR,LMNA,VCAN,SMARCA4
GO:BP	negative regulation of extracellular matrix disassembly	GO:0010716	0.0294183	1.53138	4	28	2	17906	FAP,DPP4
GO:BP	myeloid cell activation involved in immune response	GO:0002275	0.0317687	1.498	542	28	7	17906	KRT1,LRMP,HBB,LAMP2,HRNR,S100A11,LGALS3
GO:BP	myeloid leukocyte mediated immunity	GO:0002444	0.0345183	1.46195	549	28	7	17906	KRT1,LRMP,HBB,LAMP2,HRNR,S100A11,LGALS3
GO:BP	regulated exocytosis	GO:0045055	0.04197	1.37706	793	28	8	17906	KRT1,LRMP,HBB,LAMP2,SNCA,HRNR,S100A11,LGALS3
GO:CC	intermediate filament	GO:0005882	2.13489e-07	6.67063	218	29	8	18856	KRT1,KRT10,KRT2,KRT9,FLG,KRT5,KRT14,LMNA
GO:CC	intermediate filament cytoskeleton	GO:0045111	7.12615e-07	6.14715	254	29	8	18856	KRT1,KRT10,KRT2,KRT9,FLG,KRT5,KRT14,LMNA
GO:CC	cornified envelope	GO:0001533	1.36081e-06	5.8662	44	29	5	18856	KRT1,KRT10,KRT2,FLG,HRNR
GO:CC	extracellular space	GO:0005615	7.31692e-05	4.13567	3543	29	18	18856	KRT1,KRT10,KRT2,KRT9,HBB,LAMP2,KRT5,KRT14,SNCA,HRNR,DCD,S100A11,SFRP4,FAP,LGALS3,VCAN,DPP4,SMARCA4
GO:CC	extracellular region	GO:0005576	9.12587e-05	4.03973	4548	29	20	18856	KRT1,KRT10,KRT2,KRT9,HBB,FLG,LAMP2,KRT5,KRT14,SNCA,HRNR,DCD,S100A11,SFRP4,FAP,LGALS3,THBS2,VCAN,DPP4,SMARCA4
GO:CC	secretory vesicle	GO:0099503	0.000316787	3.49923	1009	29	10	18856	KRT1,LRMP,HBB,ATP6V1G2,LAMP2,SNCA,HRNR,S100A11,LGALS3,THBS2
GO:CC	secretory granule	GO:0030141	0.000640866	3.19323	839	29	9	18856	KRT1,LRMP,HBB,LAMP2,SNCA,HRNR,S100A11,LGALS3,THBS2
GO:CC	extracellular exosome	GO:0070062	0.00130167	2.8855	2144	29	13	18856	KRT1,KRT10,KRT2,KRT9,HBB,LAMP2,KRT5,KRT14,HRNR,DCD,S100A11,LGALS3,DPP4
GO:CC	extracellular vesicle	GO:1903561	0.00146623	2.8338	2167	29	13	18856	KRT1,KRT10,KRT2,KRT9,HBB,LAMP2,KRT5,KRT14,HRNR,DCD,S100A11,LGALS3,DPP4
GO:CC	extracellular organelle	GO:0043230	0.00150437	2.82264	2172	29	13	18856	KRT1,KRT10,KRT2,KRT9,HBB,LAMP2,KRT5,KRT14,HRNR,DCD,S100A11,LGALS3,DPP4
GO:CC	vesicle	GO:0031982	0.00202623	2.69331	3914	29	17	18856	KRT1,KRT10,KRT2,KRT9,LRMP,HBB,ATP6V1G2,LAMP2,KRT5,KRT14,SNCA,HRNR,DCD,S100A11,LGALS3,THBS2,DPP4
GO:CC	supramolecular fiber	GO:0099512	0.00252468	2.59779	993	29	9	18856	KRT1,KRT10,KRT2,KRT9,FLG,KRT5,KRT14,SNCA,LMNA
GO:CC	supramolecular polymer	GO:0099081	0.00269308	2.56975	1001	29	9	18856	KRT1,KRT10,KRT2,KRT9,FLG,KRT5,KRT14,SNCA,LMNA
GO:CC	keratohyalin granule	GO:0036457	0.00298632	2.52486	4	29	2	18856	FLG,HRNR
GO:CC	polymeric cytoskeletal fiber	GO:0099513	0.00301803	2.52028	762	29	8	18856	KRT1,KRT10,KRT2,KRT9,FLG,KRT5,KRT14,LMNA
GO:CC	keratin filament	GO:0045095	0.00309158	2.50982	97	29	4	18856	KRT1,KRT2,KRT5,KRT14
GO:CC	collagen-containing extracellular matrix	GO:0062023	0.0066356	2.17812	407	29	6	18856	KRT1,FLG,HRNR,LGALS3,THBS2,VCAN
GO:CC	invadopodium membrane	GO:0071438	0.00745155	2.12775	6	29	2	18856	FAP,DPP4
GO:CC	supramolecular complex	GO:0099080	0.0222045	1.65356	1308	29	9	18856	KRT1,KRT10,KRT2,KRT9,FLG,KRT5,KRT14,SNCA,LMNA
GO:CC	extracellular matrix	GO:0031012	0.029858	1.52494	534	29	6	18856	KRT1,FLG,HRNR,LGALS3,THBS2,VCAN
GO:CC	vacuole	GO:0005773	0.0353838	1.4512	797	29	7	18856	LRMP,ATP6V1G2,LAMP2,SNCA,HRNR,VCAN,DPP4
GO:CC	hemoglobin complex	GO:0005833	0.03849	1.41465	13	29	2	18856	HBB,AHSP
KEGG	Staphylococcus aureus infection	KEGG:05150	0.0406974	1.39043	87	16	3	7788	KRT10,KRT9,KRT14

## Sheet: GO category of iPTC vs PTC
source	term_name	term_id	adjusted_p_value	negative_log10_of_adjusted_p_value	term_size	query_size	intersection_size	effective_domain_size	intersections
GO:MF	structural constituent of ribosome	GO:0003735	5.52737e-06	5.25748	171	87	10	18126	MRPL46,RPL22,MRPL11,RPL37A,RPL37,MRPL3,MRPL17,RPL31,MRPS35,MRPL34
GO:MF	structural molecule activity	GO:0005198	0.000479715	3.31902	683	87	15	18126	EPB42,TPM1,NEBL,MRPL46,RPL22,MRPL11,RPL37A,RPL37,MRPL3,MRPL17,RPL31,MRPS35,NUP160,MRPL34,PNN
GO:MF	enzyme inhibitor activity	GO:0004857	0.00117559	2.92974	379	87	11	18126	APOA1,APOC1,APOA2,SERPINA4,SERPING1,ITIH4,A2M,AHSG,SERPINC1,SERPIND1,RNH1
GO:MF	phosphatidylcholine-sterol O-acyltransferase activator activity	GO:0060228	0.00127347	2.89501	6	87	3	18126	APOA1,APOC1,APOA2
GO:MF	serine-type endopeptidase inhibitor activity	GO:0004867	0.0035916	2.44471	94	87	6	18126	SERPINA4,SERPING1,ITIH4,A2M,SERPINC1,SERPIND1
GO:MF	endopeptidase inhibitor activity	GO:0004866	0.0137145	1.86282	177	87	7	18126	SERPINA4,SERPING1,ITIH4,A2M,AHSG,SERPINC1,SERPIND1
GO:MF	peptidase inhibitor activity	GO:0030414	0.0169903	1.7698	183	87	7	18126	SERPINA4,SERPING1,ITIH4,A2M,AHSG,SERPINC1,SERPIND1
GO:MF	sulfur compound binding	GO:1901681	0.0175447	1.75585	253	87	8	18126	ADGRG1,CD34,GSTM1,APOB,SERPINC1,SERPIND1,GSTM2,RPL22
GO:MF	endopeptidase regulator activity	GO:0061135	0.0182157	1.73955	185	87	7	18126	SERPINA4,SERPING1,ITIH4,A2M,AHSG,SERPINC1,SERPIND1
GO:MF	high-density lipoprotein particle receptor binding	GO:0070653	0.041029	1.38691	3	87	2	18126	APOA1,APOA2
GO:MF	indanol dehydrogenase activity	GO:0047718	0.041029	1.38691	3	87	2	18126	AKR1C1,AKR1C3
GO:MF	phenanthrene 9,10-monooxygenase activity	GO:0018636	0.041029	1.38691	3	87	2	18126	AKR1C1,AKR1C3
GO:MF	lipase inhibitor activity	GO:0055102	0.0416732	1.38014	17	87	3	18126	APOA1,APOC1,APOA2
GO:MF	lipid transporter activity	GO:0005319	0.0472669	1.32544	148	87	6	18126	APOA1,ABCA8,APOA2,APOB,SLCO2A1,SLC27A6
GO:MF	high-density lipoprotein particle binding	GO:0008035	0.0498344	1.30247	18	87	3	18126	APOA1,APOA2,HSPD1
GO:BP	mitochondrial gene expression	GO:0140053	0.000234238	3.63034	166	87	9	17906	MRPL46,TFAM,MRPL11,GFM2,MRPL3,MRPL17,MRPS35,C1QBP,MRPL34
GO:BP	mitochondrial translational termination	GO:0070126	0.000481132	3.31774	88	87	7	17906	MRPL46,MRPL11,GFM2,MRPL3,MRPL17,MRPS35,MRPL34
GO:BP	mitochondrial translation	GO:0032543	0.000661904	3.1792	136	87	8	17906	MRPL46,MRPL11,GFM2,MRPL3,MRPL17,MRPS35,C1QBP,MRPL34
GO:BP	retinoid metabolic process	GO:0001523	0.00141603	2.84893	103	87	7	17906	ALDH1A1,APOA1,AKR1C1,APOA2,APOB,AKR1C3,SDC2
GO:BP	translational termination	GO:0006415	0.00151229	2.82036	104	87	7	17906	MRPL46,MRPL11,GFM2,MRPL3,MRPL17,MRPS35,MRPL34
GO:BP	diterpenoid metabolic process	GO:0016101	0.00208011	2.68191	109	87	7	17906	ALDH1A1,APOA1,AKR1C1,APOA2,APOB,AKR1C3,SDC2
GO:BP	post-translational protein modification	GO:0043687	0.00300782	2.52175	363	87	11	17906	APOA1,FUCA2,APOA2,APOB,AHSG,SERPINC1,TF,SERPIND1,LMO7,SDC2,CP
GO:BP	blood coagulation, intrinsic pathway	GO:0007597	0.00314608	2.50223	18	87	4	17906	SERPING1,A2M,SERPINC1,C1QBP
GO:BP	terpenoid metabolic process	GO:0006721	0.00376054	2.42475	119	87	7	17906	ALDH1A1,APOA1,AKR1C1,APOA2,APOB,AKR1C3,SDC2
GO:BP	cellular metabolic process	GO:0044237	0.00447738	2.34898	10860	87	73	17906	LYVE1,EPB42,TG,ALDH1A1,HGD,ALDH2,APOA1,FUCA2,CD34,HEG1,DUOXA1,GSTM1,APOC1,NCAM1,IGFALS,AKR1C1,APOA2,SULT1A1,SERPINA4,APOB,SERPING1,ENO3,ITIH4,A2M,AHSG,EHD4,SERPINC1,BTD,COX7A1,PTGIS,AKAP12,TCIRG1,ITM2B,AZGP1,TF,LIMCH1,SERPIND1,LMO7,TMEM119,AKR1C3,SDC2,HPX,ACP1,CP,EPHX1,GSTM2,IDH3G,MRI1,MCM6,MRPL46,RPL22,TFAM,MRPL11,GFM2,RPL37A,HSPD1,RPL37,COX17,SLC27A6,MRPL3,MCM5,MRPL17,RPL31,MRPS35,C1QBP,NUP160,…
GO:BP	organonitrogen compound metabolic process	GO:1901564	0.00518622	2.28515	6889	87	55	17906	LYVE1,EPB42,TG,HGD,APOA1,FUCA2,HEG1,DUOXA1,GSTM1,APOC1,NCAM1,IGFALS,APOA2,SULT1A1,SERPINA4,APOB,SERPING1,ENO3,ITIH4,A2M,AHSG,EHD4,SERPINC1,BTD,PTGIS,AKAP12,TCIRG1,ITM2B,TF,LIMCH1,SERPIND1,LMO7,TMEM119,SDC2,HPX,ACP1,CP,GSTM2,MRI1,MRPL46,RPL22,MRPL11,GFM2,RPL37A,HSPD1,RPL37,MRPL3,MRPL17,RPL31,MRPS35,C1QBP,NUP160,CYCS,MRPL34,PPIG
GO:BP	organic hydroxy compound metabolic process	GO:1901615	0.00531603	2.27441	553	87	13	17906	TG,ALDH1A1,ALDH2,APOA1,DUOXA1,APOC1,AKR1C1,APOA2,SULT1A1,APOB,AKR1C3,GC,IDH3G
GO:BP	platelet degranulation	GO:0002576	0.00551493	2.25846	126	87	7	17906	APOA1,SERPINA4,SERPING1,ITIH4,A2M,AHSG,TF
GO:BP	mitochondrial translational elongation	GO:0070125	0.00848189	2.07151	87	87	6	17906	MRPL46,MRPL11,MRPL3,MRPL17,MRPS35,MRPL34
GO:BP	isoprenoid metabolic process	GO:0006720	0.0111058	1.95445	140	87	7	17906	ALDH1A1,APOA1,AKR1C1,APOA2,APOB,AKR1C3,SDC2
GO:BP	translational elongation	GO:0006414	0.0116403	1.93403	141	87	7	17906	MRPL46,MRPL11,GFM2,MRPL3,MRPL17,MRPS35,MRPL34
GO:BP	protein activation cascade	GO:0072376	0.0174514	1.75817	27	87	4	17906	SERPING1,A2M,SERPINC1,C1QBP
GO:BP	blood coagulation, fibrin clot formation	GO:0072378	0.0174514	1.75817	27	87	4	17906	SERPING1,A2M,SERPINC1,C1QBP
GO:BP	chylomicron remodeling	GO:0034371	0.0189832	1.72163	9	87	3	17906	APOA1,APOA2,APOB
GO:BP	positive regulation of cholesterol esterification	GO:0010873	0.0189832	1.72163	9	87	3	17906	APOA1,APOC1,APOA2
GO:BP	protein-lipid complex remodeling	GO:0034368	0.0202846	1.69283	28	87	4	17906	APOA1,APOC1,APOA2,APOB
GO:BP	plasma lipoprotein particle remodeling	GO:0034369	0.0202846	1.69283	28	87	4	17906	APOA1,APOC1,APOA2,APOB
GO:BP	protein-containing complex remodeling	GO:0034367	0.0234431	1.62998	29	87	4	17906	APOA1,APOC1,APOA2,APOB
GO:BP	plasma lipoprotein particle assembly	GO:0034377	0.0234431	1.62998	29	87	4	17906	APOA1,APOC1,APOA2,APOB
GO:BP	chylomicron assembly	GO:0034378	0.0270236	1.56826	10	87	3	17906	APOA1,APOA2,APOB
GO:BP	alcohol metabolic process	GO:0006066	0.0286245	1.54326	375	87	10	17906	ALDH1A1,ALDH2,APOA1,APOC1,AKR1C1,APOA2,SULT1A1,APOB,AKR1C3,IDH3G
GO:BP	protein-lipid complex assembly	GO:0065005	0.0397954	1.40017	33	87	4	17906	APOA1,APOC1,APOA2,APOB
GO:BP	organic substance metabolic process	GO:0071704	0.0439711	1.35683	11103	87	72	17906	LYVE1,EPB42,TG,ALDH1A1,HGD,ALDH2,APOA1,FUCA2,CD34,HEG1,DUOXA1,GSTM1,APOC1,NCAM1,IGFALS,AKR1C1,APOA2,SULT1A1,SERPINA4,APOB,SERPING1,ENO3,ITIH4,A2M,AHSG,EHD4,SERPINC1,BTD,PTGIS,AKAP12,TCIRG1,ITM2B,AZGP1,TF,LIMCH1,SERPIND1,LMO7,TMEM119,AKR1C3,GC,SDC2,HPX,ACP1,CP,EPHX1,GSTM2,IDH3G,MRI1,MCM6,MRPL46,RPL22,TFAM,MRPL11,GFM2,RPL37A,HSPD1,RPL37,SLC27A6,MRPL3,MCM5,MRPL17,RPL31,MRPS35,C1QBP,NUP160,CYCS,MRPL3…
GO:BP	negative regulation of complement activation, lectin pathway	GO:0001869	0.0486187	1.3132	2	87	2	17906	SERPING1,A2M
GO:BP	regulation of complement activation, lectin pathway	GO:0001868	0.0486187	1.3132	2	87	2	17906	SERPING1,A2M
GO:BP	phospholipid efflux	GO:0033700	0.0491957	1.30807	12	87	3	17906	APOA1,APOC1,APOA2
GO:CC	extracellular exosome	GO:0070062	6.61186e-14	13.1797	2144	89	41	18856	LYVE1,ALDH1A1,HGD,ALDH2,ADGRG1,CDH16,SLC26A4,APOA1,FUCA2,GNA14,IGFALS,AKR1C1,APOA2,SERPINA4,APOB,SERPING1,ENO3,ITIH4,A2M,AHSG,EHD4,HSPA12A,SERPINC1,BTD,NEBL,ITM2B,AZGP1,TF,SERPIND1,AKR1C3,GC,HPX,ACP1,CP,CACNA2D1,GSTM2,RPL22,RPL37A,HSPD1,RPL31,RNH1
GO:CC	extracellular vesicle	GO:1903561	9.64377e-14	13.0158	2167	89	41	18856	LYVE1,ALDH1A1,HGD,ALDH2,ADGRG1,CDH16,SLC26A4,APOA1,FUCA2,GNA14,IGFALS,AKR1C1,APOA2,SERPINA4,APOB,SERPING1,ENO3,ITIH4,A2M,AHSG,EHD4,HSPA12A,SERPINC1,BTD,NEBL,ITM2B,AZGP1,TF,SERPIND1,AKR1C3,GC,HPX,ACP1,CP,CACNA2D1,GSTM2,RPL22,RPL37A,HSPD1,RPL31,RNH1
GO:CC	extracellular organelle	GO:0043230	1.04618e-13	12.9804	2172	89	41	18856	LYVE1,ALDH1A1,HGD,ALDH2,ADGRG1,CDH16,SLC26A4,APOA1,FUCA2,GNA14,IGFALS,AKR1C1,APOA2,SERPINA4,APOB,SERPING1,ENO3,ITIH4,A2M,AHSG,EHD4,HSPA12A,SERPINC1,BTD,NEBL,ITM2B,AZGP1,TF,SERPIND1,AKR1C3,GC,HPX,ACP1,CP,CACNA2D1,GSTM2,RPL22,RPL37A,HSPD1,RPL31,RNH1
GO:CC	extracellular space	GO:0005615	3.99643e-09	8.39833	3543	89	45	18856	LYVE1,TG,ALDH1A1,HGD,ALDH2,ADGRG1,CDH16,SLC26A4,APOA1,FUCA2,GNA14,APOC1,IGFALS,AKR1C1,APOA2,SERPINA4,APOB,SERPING1,ENO3,ITIH4,A2M,AHSG,EHD4,HSPA12A,SERPINC1,BTD,NEBL,PTGIS,ITM2B,AZGP1,TF,SERPIND1,AKR1C3,GC,HPX,ACP1,CP,CACNA2D1,GSTM2,RPL22,RPL37A,HSPD1,RPL31,C1QBP,RNH1
GO:CC	extracellular region	GO:0005576	6.34719e-09	8.19742	4548	89	51	18856	LYVE1,TG,ALDH1A1,HGD,ALDH2,ADGRG1,CDH16,SLC26A4,APOA1,FUCA2,CCDC126,CD34,HEG1,GNA14,GSTM1,APOC1,NCAM1,IGFALS,AKR1C1,APOA2,SERPINA4,APOB,SERPING1,ENO3,ITIH4,A2M,AHSG,EHD4,HSPA12A,SERPINC1,BTD,NEBL,PTGIS,ITM2B,AZGP1,TF,SERPIND1,AKR1C3,GC,SDC2,HPX,ACP1,CP,CACNA2D1,GSTM2,RPL22,RPL37A,HSPD1,RPL31,C1QBP,RNH1
GO:CC	blood microparticle	GO:0072562	1.88809e-08	7.72398	141	89	11	18856	APOA1,APOA2,SERPING1,ITIH4,A2M,AHSG,SERPINC1,TF,GC,HPX,CP
GO:CC	large ribosomal subunit	GO:0015934	1.50245e-06	5.8232	119	89	9	18856	MRPL46,RPL22,MRPL11,RPL37A,RPL37,MRPL3,MRPL17,RPL31,MRPL34
GO:CC	vesicle	GO:0031982	6.67463e-06	5.17557	3914	89	42	18856	LYVE1,ALDH1A1,HGD,ALDH2,ADGRG1,CDH16,SLC26A4,APOA1,FUCA2,GNA14,IGFALS,AKR1C1,APOA2,SERPINA4,APOB,SERPING1,ENO3,ITIH4,A2M,AHSG,EHD4,HSPA12A,SERPINC1,BTD,NEBL,TCIRG1,ITM2B,AZGP1,TF,SERPIND1,AKR1C3,GC,HPX,ACP1,CP,CACNA2D1,GSTM2,RPL22,RPL37A,HSPD1,RPL31,RNH1
GO:CC	ribosomal subunit	GO:0044391	7.40598e-06	5.13042	192	89	10	18856	MRPL46,RPL22,MRPL11,RPL37A,RPL37,MRPL3,MRPL17,RPL31,MRPS35,MRPL34
GO:CC	mitochondrial matrix	GO:0005759	1.4733e-05	4.83171	476	89	14	18856	ALDH2,BTD,DHX30,IDH3G,MRPL46,TFAM,MRPL11,GFM2,HSPD1,MRPL3,MRPL17,MRPS35,C1QBP,MRPL34
GO:CC	ribosome	GO:0005840	7.29077e-05	4.13723	245	89	10	18856	MRPL46,RPL22,MRPL11,RPL37A,RPL37,MRPL3,MRPL17,RPL31,MRPS35,MRPL34
GO:CC	chylomicron	GO:0042627	0.000138176	3.85957	14	89	4	18856	APOA1,APOC1,APOA2,APOB
GO:CC	endoplasmic reticulum lumen	GO:0005788	0.000569913	3.24419	307	89	10	18856	APOA1,FUCA2,APOA2,APOB,AHSG,SERPINC1,TF,SERPIND1,SDC2,CP
GO:CC	very-low-density lipoprotein particle	GO:0034361	0.000805552	3.09391	21	89	4	18856	APOA1,APOC1,APOA2,APOB
GO:CC	triglyceride-rich plasma lipoprotein particle	GO:0034385	0.000805552	3.09391	21	89	4	18856	APOA1,APOC1,APOA2,APOB
GO:CC	organellar ribosome	GO:0000313	0.00114331	2.94184	88	89	6	18856	MRPL46,MRPL11,MRPL3,MRPL17,MRPS35,MRPL34
GO:CC	mitochondrial ribosome	GO:0005761	0.00114331	2.94184	88	89	6	18856	MRPL46,MRPL11,MRPL3,MRPL17,MRPS35,MRPL34
GO:CC	mitochondrial large ribosomal subunit	GO:0005762	0.00222731	2.65222	57	89	5	18856	MRPL46,MRPL11,MRPL3,MRPL17,MRPL34
GO:CC	organellar large ribosomal subunit	GO:0000315	0.00222731	2.65222	57	89	5	18856	MRPL46,MRPL11,MRPL3,MRPL17,MRPL34
GO:CC	high-density lipoprotein particle	GO:0034364	0.00231159	2.63609	27	89	4	18856	APOA1,APOC1,APOA2,APOB
GO:CC	organelle	GO:0043226	0.00553785	2.25666	13720	89	81	18856	LYVE1,EPB42,ALDH1A1,HGD,ALDH2,ADGRG1,CDH16,SLC26A4,APOA1,CNN1,FUCA2,CD34,DUOXA1,GNA14,ABCA8,APOC1,NCAM1,TPM1,IGFALS,AKR1C1,APOA2,SERPINA4,APOB,SERPING1,ENO3,ITIH4,A2M,AHSG,EHD4,HSPA12A,SERPINC1,BTD,COX7A1,NEBL,PTGIS,AKAP12,TCIRG1,ITM2B,AZGP1,TF,LIMCH1,SERPIND1,LMO7,TMEM119,AKR1C3,GC,SDC2,HPX,ACP1,CP,CACNA2D1,EPHX1,GSTM2,DHX30,IDH3G,MRI1,CCDC12,MCM6,MRPL46,RPL22,TFAM,MRPL11,GFM2,RPL37A,HSPD1,RPL37…
GO:CC	collagen-containing extracellular matrix	GO:0062023	0.00675696	2.17025	407	89	10	18856	APOA1,NCAM1,SERPING1,ITIH4,A2M,AHSG,SERPINC1,AZGP1,SDC2,HPX
GO:CC	vesicle lumen	GO:0031983	0.00703155	2.15295	325	89	9	18856	APOA1,FUCA2,SERPINA4,APOB,SERPING1,ITIH4,A2M,AHSG,TF
GO:CC	plasma lipoprotein particle	GO:0034358	0.00839125	2.07617	37	89	4	18856	APOA1,APOC1,APOA2,APOB
GO:CC	lipoprotein particle	GO:1990777	0.00839125	2.07617	37	89	4	18856	APOA1,APOC1,APOA2,APOB
GO:CC	protein-lipid complex	GO:0032994	0.0103753	1.984	39	89	4	18856	APOA1,APOC1,APOA2,APOB
GO:CC	extracellular matrix	GO:0031012	0.0129859	1.88653	534	89	11	18856	APOA1,NCAM1,IGFALS,SERPING1,ITIH4,A2M,AHSG,SERPINC1,AZGP1,SDC2,HPX
GO:CC	ribonucleoprotein complex	GO:1990904	0.0320031	1.49481	697	89	12	18856	CCDC12,MRPL46,RPL22,MRPL11,RPL37A,RPL37,MRPL3,MRPL17,RPL31,MRPS35,MRPL34,PNN
GO:CC	endocytic vesicle lumen	GO:0071682	0.0337449	1.47179	20	89	3	18856	APOA1,APOB,HPX
GO:CC	secretory granule lumen	GO:0034774	0.0408105	1.38923	319	89	8	18856	APOA1,FUCA2,SERPINA4,SERPING1,ITIH4,A2M,AHSG,TF
GO:CC	cytoplasmic vesicle lumen	GO:0060205	0.044454	1.35209	323	89	8	18856	APOA1,FUCA2,SERPINA4,SERPING1,ITIH4,A2M,AHSG,TF
GO:CC	membrane-bounded organelle	GO:0043227	0.048313	1.31594	12584	89	75	18856	LYVE1,ALDH1A1,HGD,ALDH2,ADGRG1,CDH16,SLC26A4,APOA1,FUCA2,CD34,DUOXA1,GNA14,ABCA8,APOC1,NCAM1,IGFALS,AKR1C1,APOA2,SERPINA4,APOB,SERPING1,ENO3,ITIH4,A2M,AHSG,EHD4,HSPA12A,SERPINC1,BTD,COX7A1,NEBL,PTGIS,TCIRG1,ITM2B,AZGP1,TF,SERPIND1,LMO7,TMEM119,AKR1C3,GC,SDC2,HPX,ACP1,CP,CACNA2D1,EPHX1,GSTM2,DHX30,IDH3G,MRI1,CCDC12,MCM6,MRPL46,RPL22,TFAM,MRPL11,GFM2,RPL37A,HSPD1,COX17,MRPL3,MCM5,MRPL17,RPL31,MRPS3…
KEGG	Ribosome	KEGG:03010	0.000502581	3.29879	134	59	8	7788	RPL22,MRPL11,RPL37A,RPL37,MRPL3,MRPL17,RPL31,MRPL34
KEGG	Cholesterol metabolism	KEGG:04979	0.0401581	1.39623	50	59	4	7788	APOA1,APOC1,APOA2,APOB
