# Supplementary material for: TMT-labeling Proteomics of Papillary Thyroid Carcinoma Reveal Invasive Biomarkers
Source: J Cancer. 2020 Aug 25;11(20):6122–32. doi: 10.7150/jca.47290 (PMC7477402; doi:10.7150/jca.47290)
Supplement: Supplementary file 8 — Supplementary table 7. [file jcav11p6122s8.xlsx]

## Sheet: UALCAN top updown 250 genes
Table S6 Top un/down 250 genes and fold change based on TPM vale in UALCAN data base.
Top 250 up genes	Gene	Mean Tumor TPM/Mean Normal TPM			Top 250 down genes	Gene	Mean Tumor TPM/Mean Normal TPM
1	ARHGAP36	443.146			1	TFF3	0.072482				http://ualcan.path.uab.edu/index.html
2	TMPRSS6	172.898			2	IPCEF1	0.0905232
3	GABRB2	153.664			3	ADH1B	0.0959488
4	ZCCHC12	114.15			4	MYOC	0.0962014
5	SYT12	108.961			5	GPC3	0.101391
6	TMPRSS4	96.8747			6	SCARA5	0.10154
7	KLK10	78.1825			7	MMRN1	0.101691
8	KLK7	74.6362			8	DPT	0.101815
9	LIPH	64.8192			9	MAPK4	0.104227
10	B3GNT3	61.1791			10	TFCP2L1	0.1087
11	TM7SF4	60.3043			11	DPP6	0.109129
12	PRR15	58.6203			12	PLA2R1	0.11121
13	STRA6	55.6695			13	RYR2	0.111841
14	FN1	51.9103			14	LYVE1	0.114366
15	HMGA2	45.7955			15	AOX1	0.115318
16	RXRG	45.1218			16	IGFBPL1	0.116311
17	SLC34A2	44.3978			17	CCL21	0.12043
18	PPP1R1B	41.9726			18	CHRDL1	0.128838
19	NGEF	40.8048			19	CDH16	0.129208
20	CLDN16	34.4969			20	DLG2	0.130756
21	CITED1	32.6372			21	GPM6A	0.132806
22	PCSK1N	31.9227			22	WSCD2	0.135081
23	KLHDC8A	31.8327			23	PKHD1L1	0.135083
24	SFTPB	30.9711			24	SLC26A7	0.137057
25	GJB3	29.7702			25	SLC5A8	0.138981
26	CHI3L1	28.6328			26	ATP2C2	0.140061
27	LCN2	27.9298			27	TMEM171	0.153465
28	PVRL4	27.536			28	MPPED2	0.156609
29	SERPINA1	26.5859			29	MATN2	0.163853
30	DPP4	25.3104			30	C12orf39	0.164229
31	LRP4	25.2283			31	PI16	0.165557
32	COMP	23.8082			32	LMOD1	0.165604
33	LAMB3	23.6985			33	PAPSS2	0.169183
34	ECM1	23.639			34	SLC4A4	0.172372
35	IGSF1	22.932			35	MUM1L1	0.17246
36	CRLF1	22.5854			36	ZMAT4	0.173148
37	SCEL	20.0447			37	SEMA3D	0.174529
38	METTL7B	18.7812			38	SLC5A5	0.178074
39	PDZK1IP1	18.5599			39	CFD	0.178888
40	TACSTD2	18.1621			40	PBX4	0.181449
41	ICAM5	18.1563			41	FOSB	0.181492
42	GDF15	18.1004			42	SMOC2	0.183717
43	TMEM163	17.3887			43	HBA1	0.185196
44	CDH3	16.6283			44	CWH43	0.187775
45	CXCL14	16.4777			45	PPARGC1A	0.188143
46	GOLT1A	16.4279			46	HBB	0.188764
47	SFN	15.9676			47	TPPP	0.188972
48	CXCL17	15.8795			48	LTF	0.189412
49	RDH5	15.3057			49	ANK2	0.190766
50	LRRK2	14.9989			50	GPR98	0.191574
51	SEZ6L2	14.1758			51	TNFRSF11B	0.191613
52	KCNN4	13.6259			52	SLC26A4	0.192566
53	CST6	13.2113			53	EGR2	0.194849
54	SLC27A6	12.7319			54	LIFR	0.195336
55	AGR2	12.6193			55	EPHB1	0.196456
56	CYP2S1	12.235			56	OGN	0.196603
57	ETV4	12.1434			57	CLCNKB	0.196909
58	PDLIM4	12.1204			58	KIT	0.197837
59	SLPI	12.1088			59	TPO	0.199612
60	LRG1	12.0616			60	KCNK2	0.20144
61	MGAT3	11.4447			61	TCEAL2	0.201592
62	CAMK2N1	11.3642			62	WDR72	0.204404
63	PROS1	11.2364			63	CRABP1	0.205931
64	QPCT	10.8449			64	EPHA3	0.206179
65	PLCD3	10.721			65	HBA2	0.207481
66	LPAR5	10.6253			66	HGD	0.208275
67	CTXN1	10.2384			67	COL23A1	0.208294
68	PLAU	9.73546			68	BMP8A	0.213431
69	THRSP	9.49144			69	APOD	0.214349
70	ALOX15B	9.02687			70	GLT8D2	0.215317
71	CYP1B1	8.99742			71	FXYD1	0.219465
72	CLDN1	8.99647			72	SORBS2	0.221717
73	DTX4	8.93991			73	PDLIM3	0.223681
74	GALE	8.88834			74	PODN	0.224549
75	RASD2	8.78143			75	KIAA1324	0.225502
76	LEMD1	8.63225			76	MFAP4	0.225901
77	MRC2	8.62345			77	ZFPM2	0.228125
78	TUSC3	8.54031			78	CSGALNACT1	0.228257
79	TIMP1	8.48723			79	NCAM1	0.229707
80	TESC	8.2213			80	GRIN2C	0.232355
81	ALOX5	8.13019			81	BEX1	0.233919
82	ITGA2	7.99892			82	C11orf74	0.234725
83	PCSK2	7.38062			83	FAM167A	0.235495
84	ENTPD1	7.12527			84	LAYN	0.236739
85	POSTN	7.06018			85	BMP2	0.237535
86	CDH2	7.03875			86	IP6K3	0.239281
87	FAM84A	6.98002			87	ELMO1	0.240112
88	NELL2	6.88779			88	SLC25A15	0.240671
89	NFE2L3	6.79997			89	SMAD9	0.243115
90	FAM176A	6.78285			90	FHL1	0.245387
91	ALDH1A3	6.60597			91	ARHGAP24	0.245911
92	SPOCK2	6.57998			92	ABI3BP	0.246866
93	ABCC3	6.56			93	DEPDC6	0.247455
94	MDK	6.54374			94	ANGPTL1	0.24751
95	ADAMTS9	6.44572			95	DCN	0.247739
96	C8orf4	6.44238			96	SOD3	0.25014
97	LPL	6.43547			97	OGDHL	0.251037
98	STK32A	6.37986			98	CCDC146	0.252376
99	NOD1	6.35966			99	MAFB	0.254048
100	TUBB3	6.33868			100	C3orf55	0.255779
101	KRT19	6.30015			101	ITPR1	0.255948
102	FAM20A	6.26305			102	TBC1D4	0.256731
103	LGALS3	6.15126			103	NCRNA00092	0.257918
104	ALDH3B1	6.1432			104	FABP4	0.258756
105	COL1A1	6.06514			105	ZBTB16	0.262908
106	ADORA1	6.06007			106	DIO1	0.262978
107	GABBR2	5.96217			107	TMEM139	0.264768
108	MET	5.94794			108	CPXM1	0.26519
109	RAMP1	5.94329			109	CYR61	0.269781
110	SHROOM4	5.90883			110	FBLN1	0.270215
111	IGFBP6	5.90625			111	DIO2	0.272468
112	IL1RAP	5.89806			112	CDON	0.274355
113	SPOCK1	5.89061			113	HLF	0.275973
114	PDE5A	5.87588			114	PKNOX2	0.276917
115	B3GNT7	5.83118			115	JUN	0.277083
116	TGFA	5.80909			116	RGS16	0.279298
117	PHYHIP	5.78518			117	MIOX	0.280981
118	CD55	5.76448			118	C8orf79	0.281121
119	LAD1	5.76402			119	MT1F	0.282462
120	C19orf33	5.71189			120	SHANK2	0.282494
121	FNDC4	5.64646			121	EGR1	0.283455
122	PRSS23	5.6258			122	SCUBE3	0.284716
123	G0S2	5.57572			123	FIBIN	0.285497
124	UBE2QL1	5.5459			124	WASF3	0.287226
125	RUNX1	5.54109			125	ANKRD37	0.288133
126	AMIGO2	5.53366			126	MT1M	0.288595
127	APOE	5.5122			127	SYNE1	0.288904
128	CTSH	5.4889			128	FCGBP	0.28909
129	NPC2	5.48218			129	OTOS	0.2913
130	MUC1	5.44732			130	BCL2	0.291483
131	NRCAM	5.40455			131	EFEMP1	0.29354
132	MXRA8	5.37063			132	CITED2	0.294575
133	SDC4	5.27303			133	ROR2	0.296555
134	RSPO4	5.26435			134	RAP1GAP	0.297146
135	DUSP5	5.22693			135	LOC286002	0.297836
136	MPZL2	5.15171			136	HSPB6	0.298231
137	TNFRSF10C	5.10748			137	FAM3B	0.303066
138	SCN1B	5.10298			138	SLC25A33	0.303452
139	CNFN	5.09566			139	LRP2	0.303696
140	PTPRE	5.08634			140	GNA14	0.304998
141	MFAP2	5.05911			141	GPR125	0.30586
142	KRT80	5.04713			142	KATNAL2	0.306168
143	DUSP6	5.01872			143	FRAS1	0.306326
144	FLJ23867	5.00028			144	GBP1	0.307847
145	GRB7	4.95195			145	IRS1	0.30891
146	SCG5	4.93771			146	FMOD	0.309445
147	CTHRC1	4.92462			147	PLSCR4	0.310858
148	PLXNC1	4.85801			148	FHDC1	0.312101
149	CHST2	4.76794			149	RGNEF	0.312917
150	IER5L	4.76199			150	LONRF3	0.312918
151	MFGE8	4.70274			151	CRYAB	0.313188
152	FOXQ1	4.67002			152	HKDC1	0.313763
153	CFI	4.65738			153	CENPJ	0.313842
154	UNC5B	4.65179			154	SPIRE2	0.31455
155	UPP1	4.61828			155	LRIG1	0.317081
156	HLA-G	4.60362			156	TFPI	0.317374
157	GALNT7	4.57041			157	LGI3	0.319767
158	S100A5	4.56373			158	IER2	0.32028
159	TNC	4.55971			159	ACACB	0.320587
160	TMC6	4.5497			160	TMPRSS3	0.321512
161	BID	4.52649			161	C2orf77	0.321798
162	ELF3	4.509			162	TLE4	0.324237
163	HLA-DQB2	4.43355			163	CA4	0.325376
164	CRABP2	4.3931			164	STARD13	0.325458
165	FAM43A	4.38067			165	PFKFB2	0.328969
166	NRP2	4.36902			166	ALDH1A1	0.329633
167	FRMD3	4.35766			167	ISM1	0.32989
168	GGCT	4.35562			168	CTGF	0.330203
169	CTSC	4.31557			169	SRF	0.330318
170	TMEM79	4.26729			170	RCAN1	0.331321
171	C4orf48	4.25342			171	AIF1L	0.333495
172	GNLY	4.25122			172	C17orf91	0.333845
173	ICAM1	4.2284			173	FOS	0.334777
174	BBC3	4.22333			174	DPY19L2	0.335105
175	MYO1G	4.20538			175	ID4	0.335349
176	HEY2	4.19048			176	EGR3	0.33823
177	DUSP4	4.16817			177	FHL2	0.341012
178	HES6	4.16529			178	SLC25A25	0.341076
179	ITGB4	4.11145			179	NR4A1	0.344221
180	APOC1	4.04236			180	TMEM220	0.344565
181	EMILIN2	4.03467			181	IQGAP2	0.344929
182	DIRAS3	4.00088			182	NEXN	0.344949
183	B3GAT1	3.96081			183	FBLN7	0.345179
184	SYTL1	3.95435			184	GPR183	0.345654
185	EPS8	3.94983			185	HSD11B2	0.345836
186	PNP	3.94			186	IYD	0.346395
187	CLIP3	3.92858			187	CACNA2D1	0.348133
188	NGFR	3.82915			188	C3orf52	0.348713
189	PTP4A3	3.79946			189	TNS3	0.349479
190	TBC1D2	3.7929			190	TUB	0.349703
191	ADM	3.76273			191	MLF1	0.351698
192	TNFRSF21	3.72937			192	ENPP1	0.351943
193	COL8A2	3.68656			193	DNAJB4	0.352055
194	ERP27	3.67877			194	NMNAT3	0.352226
195	NR1D1	3.67851			195	SRPX	0.352985
196	TSC22D1	3.66343			196	C7	0.353404
197	PSD3	3.6484			197	SDPR	0.354168
198	S100A2	3.64337			198	PRKX	0.354254
199	LY6E	3.62347			199	NUAK2	0.356863
200	P4HA2	3.62279			200	KCNIP3	0.357286
201	S100A6	3.59257			201	SGCD	0.357408
202	ARMCX3	3.56334			202	MYH11	0.357774
203	GJA4	3.55162			203	CAMK1D	0.358285
204	IGF2BP2	3.55016			204	FLJ42875	0.35842
205	PALM	3.54562			205	PRKCQ	0.358956
206	ARNTL	3.53687			206	CCDC85A	0.359123
207	PHLDA3	3.52888			207	ABCC4	0.360003
208	LONRF2	3.51639			208	TRIM58	0.360215
209	ARHGAP23	3.49004			209	SLC1A1	0.36081
210	S100A4	3.48537			210	TCF7L1	0.360971
211	DMD	3.48119			211	TLE1	0.361174
212	TGM2	3.47273			212	AQP4	0.361297
213	INHBB	3.46819			213	EDN3	0.361909
214	TNFRSF12A	3.45416			214	LRRC2	0.362312
215	HPN	3.44083			215	WWOX	0.363046
216	SLC1A5	3.43408			216	TSPAN5	0.363207
217	TGFBI	3.42545			217	TOB1	0.36371
218	PPAP2C	3.4251			218	LPAR1	0.363813
219	PLAUR	3.41969			219	FGL2	0.363954
220	PHLDA2	3.40474			220	DACT1	0.364127
221	TPD52L1	3.34			221	GCSH	0.364331
222	ERBB3	3.3243			222	LOC283070	0.367069
223	CCND1	3.3026			223	SLC29A4	0.370985
224	BNIPL	3.29808			224	TNXB	0.373309
225	C11orf80	3.28039			225	ARHGAP6	0.374661
226	S100A1	3.27613			226	SYTL3	0.375454
227	ETV5	3.24489			227	SNORD116-4	0.37667
228	C16orf45	3.22812			228	ZNF826	0.378025
229	PC	3.22603			229	MT1G	0.379108
230	PRDM1	3.21877			230	SLC16A2	0.379643
231	FXYD5	3.19697			231	GATM	0.380411
232	PTPRU	3.18545			232	AAK1	0.38094
233	SOX4	3.17362			233	GADD45G	0.381241
234	TGFBR1	3.17235			234	SNAI1	0.381446
235	RAB27A	3.16862			235	IL33	0.381553
236	TM4SF1	3.16099			236	MOSC2	0.383104
237	SERINC2	3.154			237	SLC39A14	0.383212
238	NCRNA00086	3.1506			238	PLA2G7	0.386922
239	PELI1	3.14556			239	KLF6	0.387363
240	DHRS3	3.13166			240	RARB	0.388435
241	SPP1	3.12816			241	FBXO30	0.3893
242	MANEAL	3.11843			242	SPATA13	0.389717
243	TMEM173	3.11567			243	C5orf4	0.390326
244	INF2	3.09718			244	TG	0.390589
245	CDC42EP5	3.0938			245	PRR15L	0.391075
246	FSTL3	3.08856			246	CXCL12	0.391973
247	DRAM1	3.08423			247	PRDM16	0.39291
248	PDE9A	3.07127			248	ALDH1B1	0.394366
249	SLC35F2	3.06185			249	DUSP15	0.39499
250	ITGA3	3.06183			250	TMOD1	0.39533

## Sheet: N0 all differ from GSE60542 
	FC	logFC	AveExpr	t	P.Value	adj.P.Val	B
ZNF781	0.354117	-1.4977	4.63988	-18.1513	3.23e-13	6.39e-10	20.3574
LOC100505474	0.34902	-1.51862	5.61641	-16.5423	1.63e-12	2.18e-09	18.8354
SLC25A2	0.453362	-1.14127	4.3519	-14.6959	1.25e-11	6.39e-09	16.8846
LOC101926934	0.394065	-1.34349	4.34119	-14.2413	2.13e-11	9.7e-09	16.3663
LOC101928847	0.381453	-1.39042	4.30965	-13.1521	8.16e-11	2.65e-08	15.0571
TBC1D28	0.492876	-1.0207	3.62423	-13.0996	8.72e-11	2.73e-08	14.9915
STXBP5L	0.307571	-1.70101	4.64938	-12.5347	1.82e-10	4.66e-08	14.2693
RELN	0.271663	-1.88011	6.84503	-11.9412	4.05e-10	8.6e-08	13.4786
C1orf64	0.415421	-1.26735	6.01705	-11.8082	4.87e-10	9.6e-08	13.2965
NOL4	0.377098	-1.40699	4.58103	-11.63	6.25e-10	1.1e-07	13.05
EGF	0.475178	-1.07346	4.13498	-11.2892	1.01e-09	1.56e-07	12.5693
SEMA3D	0.197077	-2.34317	4.99572	-11.0939	1.35e-09	1.93e-07	12.2884
ZDHHC8P1	0.488513	-1.03353	5.31178	-11.0755	1.38e-09	1.96e-07	12.2618
MMRN1	0.124386	-3.0071	5.7212	-11.0373	1.46e-09	2.02e-07	12.2062
FOXA2	0.367816	-1.44295	5.52113	-10.9908	1.56e-09	2.12e-07	12.1384
RPL36A	0.350675	-1.51179	6.00834	-10.9481	1.67e-09	2.18e-07	12.076
ZNF536	0.272466	-1.87585	4.94182	-10.8945	1.8e-09	2.25e-07	11.9973
LOC100130429	0.493387	-1.01921	4.77943	-10.794	2.09e-09	2.43e-07	11.849
SPAG5	0.360833	-1.4706	6.72345	-10.6927	2.43e-09	2.69e-07	11.6983
RGS8	0.291372	-1.77907	5.53743	-10.5613	2.96e-09	3.06e-07	11.5012
TFF2	0.380847	-1.39271	5.09575	-10.3351	4.18e-09	3.95e-07	11.1571
LMNTD2	0.494217	-1.01678	5.74148	-10.007	6.96e-09	5.66e-07	10.6477
SGK223	0.381435	-1.39049	10.1538	-9.9699	7.38e-09	5.9e-07	10.5892
TLE4	0.448209	-1.15776	5.62243	-9.83251	9.17e-09	6.88e-07	10.3714
CENPJ	0.454032	-1.13913	5.36937	-9.76518	1.02e-08	7.34e-07	10.2638
LOC401068	0.472288	-1.08226	5.07975	-9.70553	1.12e-08	7.93e-07	10.1681
ASXL3	0.439667	-1.18552	5.47722	-9.61513	1.3e-08	8.99e-07	10.0221
AGPAT4	0.468928	-1.09256	5.67964	-9.52637	1.5e-08	1e-06	9.87787
ANK2	0.444258	-1.17053	5.55214	-9.51799	1.52e-08	1e-06	9.8642
PTTG3P	0.365956	-1.45026	7.07867	-9.49603	1.58e-08	1.03e-06	9.82833
KIAA1324	0.306392	-1.70655	6.06804	-9.41938	1.79e-08	1.11e-06	9.70266
PLCH1	0.489319	-1.03115	4.62896	-9.37031	1.94e-08	1.19e-06	9.62182
RNF150	0.337635	-1.56646	6.30307	-9.29481	2.19e-08	1.3e-06	9.49685
LINC00328	0.455829	-1.13344	3.7069	-9.26576	2.3e-08	1.34e-06	9.44857
TENM2	0.294767	-1.76235	5.10699	-9.26462	2.3e-08	1.34e-06	9.44667
SERPIND1	0.498549	-1.00419	3.81974	-9.18974	2.61e-08	1.46e-06	9.32173
CAPN6	0.395982	-1.33649	4.3243	-9.11376	2.96e-08	1.59e-06	9.19421
LOC100129129	0.369907	-1.43477	6.37574	-9.09494	3.06e-08	1.64e-06	9.16252
CIB4	0.349184	-1.51794	4.50915	-8.98668	3.67e-08	1.9e-06	8.97928
SERTM1	0.0820121	-3.60802	5.62922	-8.98537	3.68e-08	1.9e-06	8.97706
KCNIP4	0.287693	-1.7974	6.14883	-8.98463	3.68e-08	1.9e-06	8.9758
LRFN5	0.457718	-1.12747	4.60049	-8.90798	4.19e-08	2.09e-06	8.84512
LOC102724927	0.240135	-2.05808	4.86121	-8.84399	4.67e-08	2.28e-06	8.73545
AC010980.2 /// LOC440934 /// LOC440934	0.349215	-1.51781	4.55503	-8.81065	4.95e-08	2.38e-06	8.6781
MAGEL2	0.320597	-1.64117	5.27908	-8.79333	5.1e-08	2.43e-06	8.64824
SMCO3	0.315258	-1.66539	4.60567	-8.71788	5.8e-08	2.66e-06	8.51773
SALL4	0.407806	-1.29404	6.98136	-8.57089	7.48e-08	3.2e-06	8.26132
CAPSL	0.161443	-2.63091	5.9183	-8.51683	8.22e-08	3.48e-06	8.1663
SERPINA5	0.415359	-1.26757	5.60616	-8.51419	8.26e-08	3.49e-06	8.16165
RASSF9	0.346082	-1.53081	6.02609	-8.50182	8.44e-08	3.54e-06	8.13984
SYNDIG1	0.288849	-1.79161	6.64727	-8.48428	8.71e-08	3.62e-06	8.10888
C8orf12	0.480255	-1.05813	4.38889	-8.47164	8.9e-08	3.66e-06	8.08657
LRP1B	0.085519	-3.54761	5.25821	-8.44408	9.34e-08	3.8e-06	8.0378
LINGO2	0.261326	-1.93608	5.89462	-8.44111	9.39e-08	3.81e-06	8.03254
LINC01220	0.496982	-1.00873	4.12827	-8.39873	1.01e-07	4e-06	7.95734
TNN	0.43069	-1.21528	5.77408	-8.37954	1.05e-07	4.09e-06	7.9232
SERHL2	0.497785	-1.0064	6.10362	-8.35407	1.09e-07	4.22e-06	7.87784
PGM5-AS1	0.459338	-1.12237	6.3197	-8.2787	1.25e-07	4.63e-06	7.74305
C11orf74	0.240523	-2.05575	8.40827	-8.27536	1.26e-07	4.64e-06	7.73705
PLA2R1	0.211743	-2.23962	5.88237	-8.25321	1.31e-07	4.78e-06	7.69729
RYR2	0.238492	-2.06799	5.93902	-8.10239	1.72e-07	5.85e-06	7.42474
TMEM171	0.235705	-2.08495	7.05165	-8.09171	1.75e-07	5.93e-06	7.40531
ATP2C2	0.446826	-1.16222	5.76323	-8.06151	1.85e-07	6.18e-06	7.35034
MROH7	0.425162	-1.23392	5.76677	-8.04225	1.91e-07	6.36e-06	7.3152
DPP6	0.268208	-1.89858	6.42248	-8.02649	1.97e-07	6.49e-06	7.2864
GPR155	0.483536	-1.04831	6.49687	-7.97216	2.17e-07	6.9e-06	7.18691
OSR1	0.447065	-1.16144	5.29804	-7.96158	2.21e-07	7.01e-06	7.16748
PLEKHG4B	0.41477	-1.26962	5.2067	-7.95811	2.23e-07	7.04e-06	7.16111
LOC283070	0.473156	-1.07961	8.12511	-7.91732	2.4e-07	7.42e-06	7.08605
WSCD2	0.40481	-1.30468	6.7807	-7.91187	2.42e-07	7.46e-06	7.07602
LOC375196	0.431876	-1.21131	4.6496	-7.84076	2.76e-07	8.19e-06	6.94458
ANO5	0.219752	-2.18605	5.90068	-7.69467	3.62e-07	1.02e-05	6.67237
MRO	0.396977	-1.33287	5.63412	-7.6945	3.62e-07	1.02e-05	6.67204
ERO1LB	0.454549	-1.13749	6.90398	-7.69011	3.65e-07	1.02e-05	6.66382
SLC24A3	0.457259	-1.12892	6.26829	-7.67671	3.74e-07	1.03e-05	6.6387
FOXF1	0.48678	-1.03866	6.13773	-7.6334	4.05e-07	1.09e-05	6.55733
DLG2	0.256766	-1.96147	5.63462	-7.62177	4.14e-07	1.11e-05	6.53543
CTH	0.342962	-1.54388	5.90127	-7.61694	4.18e-07	1.11e-05	6.52633
DEPTOR	0.281689	-1.82783	7.23436	-7.5938	4.36e-07	1.15e-05	6.4827
MAFB	0.296166	-1.75552	10.2713	-7.56653	4.59e-07	1.2e-05	6.43117
IP6K3	0.246216	-2.02201	6.46784	-7.46508	5.55e-07	1.39e-05	6.23861
MPPED2	0.0972626	-3.36197	7.10829	-7.40717	6.2e-07	1.5e-05	6.12805
SLC4A4	0.214302	-2.22228	6.23837	-7.40649	6.2e-07	1.5e-05	6.12674
ART4	0.443757	-1.17216	4.90799	-7.37147	6.63e-07	1.58e-05	6.05967
ANKRD18A	0.469374	-1.09119	4.62525	-7.33469	7.11e-07	1.65e-05	5.98902
TFCP2L1	0.23164	-2.11004	7.04603	-7.32508	7.24e-07	1.67e-05	5.97053
NEB	0.333563	-1.58397	4.81529	-7.30266	7.56e-07	1.73e-05	5.92735
RPS16P5	0.214264	-2.22254	7.93879	-7.28413	7.83e-07	1.78e-05	5.8916
ARHGAP24	0.370894	-1.43092	6.86691	-7.26451	8.13e-07	1.83e-05	5.85372
CUX2	0.295229	-1.76009	5.08592	-7.22562	8.76e-07	1.93e-05	5.77844
C8orf88	0.306021	-1.7083	6.77517	-7.22185	8.82e-07	1.93e-05	5.77113
PTX3	0.341885	-1.54842	4.49349	-7.20862	9.05e-07	1.97e-05	5.74547
DIO2	0.377277	-1.4063	8.90361	-7.18862	9.4e-07	2.02e-05	5.70662
PRIMA1	0.493796	-1.01801	5.96108	-7.16794	9.78e-07	2.07e-05	5.66641
PROX1	0.391778	-1.35189	6.10867	-7.16593	9.82e-07	2.08e-05	5.6625
LOC101929480	0.314673	-1.66808	5.97502	-7.12917	1.05e-06	2.2e-05	5.59085
SYNE1	0.38732	-1.3684	5.87283	-7.10978	1.09e-06	2.26e-05	5.55298
LRRIQ3	0.47906	-1.06172	4.16925	-7.10912	1.1e-06	2.26e-05	5.55168
IPCEF1	0.109185	-3.19516	8.32403	-7.09267	1.13e-06	2.31e-05	5.51952
CITED2	0.454964	-1.13618	9.07268	-7.08626	1.15e-06	2.33e-05	5.50698
HSD17B3	0.490191	-1.02858	6.07708	-7.03118	1.27e-06	2.54e-05	5.39896
IQGAP2	0.449283	-1.1543	6.71641	-7.02612	1.29e-06	2.56e-05	5.389
SLITRK5	0.357552	-1.48378	4.75058	-6.93242	1.55e-06	2.95e-05	5.20421
ELMO1	0.269855	-1.88974	8.0919	-6.87354	1.74e-06	3.24e-05	5.08746
TBX22	0.205233	-2.28467	4.36823	-6.87068	1.74e-06	3.24e-05	5.08177
MADCAM1	0.46995	-1.08942	6.58624	-6.8702	1.75e-06	3.24e-05	5.08083
ITPR1	0.294389	-1.76421	7.92574	-6.7993	2.01e-06	3.62e-05	4.9396
C9orf66	0.478305	-1.064	5.26729	-6.74531	2.24e-06	3.93e-05	4.83159
PAPSS2	0.286044	-1.80569	8.30366	-6.73949	2.26e-06	3.97e-05	4.81993
LYVE1	0.236132	-2.08233	6.25099	-6.73364	2.29e-06	4e-05	4.80819
TMEM220	0.489133	-1.0317	7.4343	-6.73152	2.3e-06	4.01e-05	4.80394
SNTA1	0.462308	-1.11307	8.15232	-6.73094	2.3e-06	4.01e-05	4.80278
ATP6V0E2-AS1	0.253483	-1.98004	5.91556	-6.72386	2.33e-06	4.05e-05	4.78858
PBX4	0.285314	-1.80938	7.33686	-6.67868	2.55e-06	4.31e-05	4.69775
MT1F	0.213324	-2.22888	11.4547	-6.65995	2.65e-06	4.43e-05	4.66002
TFF3	0.0635796	-3.97529	9.89471	-6.64078	2.75e-06	4.56e-05	4.62136
SLC25A33	0.413562	-1.27383	7.87986	-6.61926	2.87e-06	4.7e-05	4.57789
OCA2	0.338092	-1.56451	7.13909	-6.59754	3e-06	4.87e-05	4.53397
CA4	0.233751	-2.09695	7.49348	-6.58612	3.07e-06	4.97e-05	4.51084
ID4	0.450439	-1.1506	9.72623	-6.57988	3.11e-06	5.01e-05	4.49821
NETO2	0.461198	-1.11654	6.17519	-6.57179	3.16e-06	5.07e-05	4.48181
OTOS	0.232643	-2.10381	7.53844	-6.51348	3.55e-06	5.54e-05	4.36335
MT1H	0.2842	-1.81502	11.4861	-6.51283	3.56e-06	5.55e-05	4.36202
HGD	0.236812	-2.07819	6.78117	-6.5074	3.6e-06	5.59e-05	4.35098
COL23A1	0.245325	-2.02723	8.0823	-6.50217	3.63e-06	5.64e-05	4.34033
MYL12A	0.469107	-1.09201	7.64026	-6.49312	3.7e-06	5.73e-05	4.32188
DIRAS2	0.318303	-1.65153	4.60296	-6.48612	3.75e-06	5.8e-05	4.30762
PPARGC1A	0.363782	-1.45885	5.60913	-6.44561	4.07e-06	6.16e-05	4.22491
EPHB1	0.355654	-1.49145	6.43005	-6.40324	4.44e-06	6.58e-05	4.13819
ID3	0.320113	-1.64335	10.7796	-6.39657	4.5e-06	6.65e-05	4.12452
TSPAN5	0.399179	-1.32489	7.3703	-6.39552	4.51e-06	6.65e-05	4.12237
SCN3B	0.437092	-1.19399	5.39896	-6.39375	4.53e-06	6.65e-05	4.11874
AOX1	0.273041	-1.87281	7.00893	-6.3676	4.77e-06	6.93e-05	4.06504
TBC1D4	0.348322	-1.52151	8.71923	-6.34542	4.99e-06	7.18e-05	4.01945
TNFRSF11B	0.234358	-2.09321	8.57433	-6.33215	5.13e-06	7.31e-05	3.99214
ADH1B	0.2998	-1.73793	6.55284	-6.32004	5.26e-06	7.41e-05	3.9672
FABP4	0.198297	-2.33427	7.57418	-6.26836	5.84e-06	8.08e-05	3.86053
GLDC	0.284623	-1.81288	6.2548	-6.26223	5.92e-06	8.14e-05	3.84787
IGFBPL1	0.183216	-2.44838	7.30395	-6.25635	5.99e-06	8.21e-05	3.8357
FAM46B	0.382916	-1.3849	6.92494	-6.25242	6.04e-06	8.27e-05	3.82756
SGCD	0.415137	-1.26834	6.40685	-6.24373	6.15e-06	8.38e-05	3.80959
C1orf192	0.472604	-1.0813	5.04451	-6.17859	7.03e-06	9.31e-05	3.67445
TOB1	0.455053	-1.13589	10.8958	-6.15195	7.42e-06	9.68e-05	3.61903
ANKRD37	0.461194	-1.11655	6.28192	-6.13057	7.76e-06	9.99e-05	3.57448
AADACP1	0.344764	-1.53632	4.36847	-6.11961	7.93e-06	0.000101215	3.55162
TTC30A	0.40511	-1.30362	6.26752	-6.11649	7.99e-06	0.000101612	3.54512
ITPR1-AS1	0.352816	-1.50301	5.16041	-6.10945	8.1e-06	0.000102457	3.53043
LECT1	0.374947	-1.41524	5.92653	-6.10623	8.16e-06	0.0001029	3.52369
PRTG	0.403095	-1.31081	7.07508	-6.07823	8.64e-06	0.000107909	3.46519
GPR125	0.397043	-1.33263	6.43009	-6.06035	8.97e-06	0.000111238	3.42778
SOD3	0.373474	-1.42092	8.12396	-6.04153	9.33e-06	0.000114438	3.38836
SCARNA2	0.457192	-1.12913	6.63054	-6.0271	9.61e-06	0.000116986	3.35811
PLA2G7	0.424158	-1.23733	8.26839	-6.0201	9.75e-06	0.000117864	3.34342
LIFR	0.336434	-1.57161	6.85154	-6.01394	9.88e-06	0.000119104	3.33048
SOSTDC1	0.2704	-1.88683	5.57363	-5.98671	1.05e-05	0.000124798	3.27329
RGS16	0.412784	-1.27654	7.37649	-5.98141	1.06e-05	0.000125675	3.26214
LRRN4CL	0.326502	-1.61484	5.64753	-5.97454	1.07e-05	0.000126821	3.24769
TCF7L1	0.3237	-1.62727	7.57675	-5.97026	1.08e-05	0.000127737	3.23868
SAMD5	0.487051	-1.03785	4.97873	-5.96456	1.09e-05	0.000128744	3.22669
HOGA1	0.487303	-1.03711	5.90126	-5.95316	1.12e-05	0.000131317	3.20267
SMAD9	0.419721	-1.2525	7.79468	-5.93228	1.17e-05	0.000136005	3.15865
SPX	0.295609	-1.75824	6.96096	-5.89547	1.26e-05	0.000144841	3.08094
CDH16	0.202407	-2.30467	7.26963	-5.8755	1.32e-05	0.000149113	3.03872
FAM167A	0.357922	-1.48228	7.25321	-5.87142	1.33e-05	0.00015023	3.03008
GBP1P1	0.499758	-1.0007	6.20203	-5.84877	1.4e-05	0.000156168	2.98211
ROR2	0.321946	-1.63511	5.38276	-5.82885	1.45e-05	0.000161433	2.93988
BMP8A	0.305964	-1.70857	6.69329	-5.80805	1.52e-05	0.000167116	2.89574
ST7-AS1	0.490453	-1.02781	5.7389	-5.80403	1.53e-05	0.000168177	2.88719
SYNM	0.464859	-1.10514	7.70451	-5.79048	1.58e-05	0.000172124	2.8584
ACSF2	0.485389	-1.04279	8.78427	-5.74676	1.73e-05	0.000184438	2.76535
CLCNKB	0.429301	-1.21994	6.93213	-5.74317	1.74e-05	0.000185457	2.7577
PKNOX2	0.448255	-1.15761	6.73579	-5.73499	1.77e-05	0.000187908	2.74027
FMOD	0.365753	-1.45106	9.76775	-5.70554	1.89e-05	0.000196838	2.67742
KIT	0.186681	-2.42135	8.79163	-5.70075	1.91e-05	0.000198372	2.66719
LINC00982	0.474488	-1.07556	6.20607	-5.69256	1.94e-05	0.000200793	2.64969
MT1G	0.388954	-1.36233	8.46977	-5.66341	2.06e-05	0.000210515	2.58736
FAM95A	0.489902	-1.02943	5.94947	-5.64908	2.13e-05	0.000215757	2.55668
FLJ38379	0.497203	-1.00809	3.66108	-5.64745	2.13e-05	0.000216173	2.55319
C8orf31	0.463138	-1.11049	5.99842	-5.63777	2.18e-05	0.00022022	2.53244
BEX1	0.14019	-2.83454	9.01375	-5.62965	2.22e-05	0.000223064	2.51504
GSTM3	0.358346	-1.48057	8.40973	-5.61963	2.27e-05	0.000226755	2.49357
POLI	0.490267	-1.02836	7.85507	-5.60541	2.33e-05	0.00023244	2.46306
RGS17	0.31484	-1.66731	5.19757	-5.6028	2.35e-05	0.000233205	2.45745
TPO	0.0593984	-4.07343	10.3998	-5.56208	2.56e-05	0.000249645	2.36993
JUN	0.329734	-1.60062	9.93612	-5.55781	2.58e-05	0.00025157	2.36076
KCNK2	0.48633	-1.03999	5.0977	-5.52479	2.77e-05	0.000264935	2.28964
MT1M	0.205714	-2.28129	6.94396	-5.51889	2.81e-05	0.000267291	2.27692
STARD13	0.438788	-1.1884	6.287	-5.51326	2.84e-05	0.000269541	2.26479
RBM20	0.483798	-1.04752	4.42395	-5.47344	3.1e-05	0.000289039	2.17885
GHR	0.332582	-1.58822	6.88525	-5.45851	3.2e-05	0.000296252	2.14658
ADAMTS5	0.368726	-1.43938	6.75956	-5.45392	3.23e-05	0.000298785	2.13665
CRABP1	0.385375	-1.37567	6.52313	-5.4328	3.38e-05	0.00030918	2.09096
FCGBP	0.280776	-1.83251	10.7104	-5.43277	3.38e-05	0.00030918	2.0909
MT1HL1	0.397673	-1.33035	12.2022	-5.41717	3.49e-05	0.000317603	2.05712
RTN4RL2	0.291442	-1.77872	6.18553	-5.40976	3.55e-05	0.000321853	2.04106
AVPR1A	0.4658	-1.10222	5.7164	-5.3591	3.96e-05	0.000347564	1.93116
DDX25	0.278718	-1.84312	6.09899	-5.35772	3.97e-05	0.000347745	1.92816
CCDC85A	0.492472	-1.02189	6.74894	-5.34864	4.05e-05	0.000353117	1.90844
CCDC146	0.447576	-1.1598	7.49339	-5.33845	4.14e-05	0.000359145	1.88628
AGR3	0.251088	-1.99374	4.47704	-5.33622	4.16e-05	0.000360571	1.88145
LGI3	0.496343	-1.01059	6.69878	-5.3201	4.31e-05	0.000370999	1.8464
SLC25A15	0.31684	-1.65817	7.32156	-5.31152	4.39e-05	0.000376055	1.82772
CCDC110	0.453145	-1.14195	5.10826	-5.29502	4.55e-05	0.000384575	1.7918
IER2	0.384738	-1.37805	12.0482	-5.27745	4.72e-05	0.000396226	1.75351
KCNJ13	0.431704	-1.21189	4.92093	-5.26837	4.82e-05	0.000403629	1.73372
GJB6	0.222429	-2.16858	6.29712	-5.23846	5.14e-05	0.000425262	1.66846
RAG2	0.321933	-1.63517	3.74392	-5.23687	5.16e-05	0.000426227	1.66499
DIO1	0.045169	-4.46852	9.33241	-5.23064	5.23e-05	0.00043116	1.6514
GPR83	0.342064	-1.54766	6.61839	-5.22145	5.33e-05	0.000438268	1.63133
C16orf89	0.353215	-1.50138	10.5082	-5.18307	5.8e-05	0.0004678	1.5474
CETP	0.367515	-1.44413	6.09575	-5.18098	5.83e-05	0.000468816	1.54285
CWH43	0.250955	-1.9945	6.27918	-5.16875	5.98e-05	0.000477536	1.51607
ZMAT4	0.341125	-1.55163	7.47706	-5.16565	6.02e-05	0.000479838	1.50928
TFPI	0.481173	-1.05537	5.93153	-5.16154	6.08e-05	0.00048302	1.50029
BC048103 /// CSGALNACT1	0.377329	-1.40611	8.14746	-5.153	6.19e-05	0.000489814	1.48159
C8orf48	0.47293	-1.0803	6.32287	-5.14837	6.25e-05	0.000494023	1.47144
ODAM	0.388612	-1.3636	5.74966	-5.13547	6.43e-05	0.000504424	1.44317
GDF10	0.356547	-1.48784	5.34197	-5.12207	6.62e-05	0.000515528	1.41378
EYA2	0.462347	-1.11295	6.85775	-5.122	6.63e-05	0.000515528	1.41363
AIF1L	0.436416	-1.19622	8.51916	-5.10064	6.94e-05	0.000534065	1.36677
GPM6A	0.282933	-1.82147	7.01028	-5.09773	6.99e-05	0.000536613	1.36038
CFD	0.365487	-1.45211	9.09691	-5.08239	7.22e-05	0.000549405	1.3267
FHL1	0.268975	-1.89446	10.2134	-5.08011	7.26e-05	0.000551562	1.3217
LRRC2	0.449718	-1.15291	8.05501	-5.07082	7.41e-05	0.000561202	1.30127
SLC35F4	0.45956	-1.12168	4.53781	-5.02224	8.24e-05	0.000608903	1.19444
EGR2	0.233572	-2.09806	10.4724	-5.01688	8.34e-05	0.000615215	1.18264
PRR15L	0.470145	-1.08882	8.67703	-5.00649	8.53e-05	0.000627138	1.15977
BMP2	0.352054	-1.50613	8.07795	-4.98971	8.85e-05	0.000644883	1.1228
LINC00960	0.463108	-1.11058	4.90938	-4.96611	9.32e-05	0.000673218	1.07078
MARC2	0.47165	-1.08421	8.15307	-4.95831	9.48e-05	0.000681494	1.05358
PPARG	0.483536	-1.04831	6.6886	-4.94375	9.79e-05	0.000697826	1.02144
PTTG1	0.440388	-1.18315	10.3475	-4.93613	9.96e-05	0.000707202	1.00464
SCGB2A1	0.414892	-1.26919	5.85729	-4.93309	0.000100248	0.000710903	0.997921
AGTR1	0.265016	-1.91585	6.2437	-4.92348	0.000102392	0.000724354	0.976697
ALDH1A1	0.418999	-1.25498	10.5546	-4.91658	0.00010396	0.000734934	0.961464
STEAP2	0.414262	-1.27139	6.8014	-4.91559	0.000104186	0.000736279	0.959286
SUCNR1	0.463357	-1.1098	8.37581	-4.88476	0.000111512	0.000776262	0.891161
EGR1	0.434273	-1.20332	11.4305	-4.85836	0.000118202	0.000813159	0.832765
SORBS2	0.373921	-1.41919	7.43835	-4.85355	0.000119465	0.000819912	0.822123
C3orf55	0.41974	-1.25243	5.34124	-4.76972	0.000143801	0.000952932	0.636414
PGF	0.491274	-1.0254	8.87457	-4.75412	0.000148862	0.00097838	0.601787
ZFPM2	0.325662	-1.61855	8.01749	-4.73956	0.000153743	0.000999866	0.569497
SLC16A2	0.37725	-1.40641	7.90949	-4.73138	0.000156558	0.00101175	0.551338
ZBTB16	0.435839	-1.19813	7.73553	-4.72739	0.00015795	0.00101808	0.542478
DGKI	0.174752	-2.51662	7.34085	-4.71984	0.000160619	0.00103083	0.525709
SCARA5	0.3672	-1.44536	6.72216	-4.71332	0.000162959	0.00104324	0.511237
WDR72	0.366846	-1.44675	7.2573	-4.70609	0.000165599	0.00105749	0.495161
PDLIM3	0.492563	-1.02162	6.43715	-4.69656	0.000169138	0.00107539	0.47401
FIBIN	0.324148	-1.62528	6.55029	-4.63292	0.000194847	0.00120517	0.332509
ESRRG	0.456717	-1.13063	6.52163	-4.63004	0.000196098	0.00121195	0.326114
SLC26A4-AS1	0.116211	-3.10518	8.74655	-4.62999	0.000196121	0.00121195	0.325994
UGT8	0.428201	-1.22364	5.77247	-4.61822	0.000201326	0.00123702	0.299815
MAMDC2	0.309146	-1.69364	6.34711	-4.61645	0.000202123	0.00124052	0.295865
RNF157-AS1	0.290719	-1.7823	5.86698	-4.59603	0.000211529	0.00128582	0.250416
NTS	0.437144	-1.19382	5.07711	-4.58499	0.000216799	0.0013124	0.225827
GNA14	0.430051	-1.21742	6.75631	-4.55705	0.000230734	0.00138366	0.163608
PKHD1L1	0.0911901	-3.45498	7.49009	-4.5564	0.00023107	0.00138486	0.162154
SLC26A4	0.292737	-1.77232	11.0418	-4.54519	0.000236919	0.00141289	0.137189
CLUL1	0.434624	-1.20216	5.62382	-4.52972	0.000245245	0.0014528	0.102708
PLEKHH1	0.471293	-1.0853	9.31999	-4.43125	0.000305635	0.00173813	-0.116908
RBM24	0.45109	-1.14851	5.06846	-4.41429	0.00031746	0.00179144	-0.154749
PTCSC1	0.226736	-2.14092	10.3398	-4.41003	0.000320506	0.00180416	-0.164268
PCOLCE2	0.240966	-2.0531	6.291	-4.39036	0.000334938	0.00187099	-0.208157
MT2A	0.470142	-1.08883	12.2304	-4.3753	0.000346438	0.00192004	-0.241789
VLDLR	0.371135	-1.42998	7.59236	-4.36717	0.00035281	0.00194751	-0.259945
HLF	0.262139	-1.9316	7.77264	-4.36589	0.000353822	0.00195145	-0.262798
PRKX	0.45475	-1.13685	8.61611	-4.33711	0.000377408	0.00205825	-0.327061
DPY19L2	0.363932	-1.45826	6.61252	-4.30828	0.000402631	0.00216809	-0.391453
DYNLRB2	0.469214	-1.09168	6.3098	-4.30668	0.000404074	0.00217529	-0.395015
HSD17B6	0.364613	-1.45556	9.32852	-4.28759	0.000421769	0.00225336	-0.437658
SLC26A7	0.296517	-1.75381	8.36193	-4.27836	0.000430605	0.00229219	-0.458282
DDX43	0.454636	-1.13721	4.61904	-4.23869	0.000470734	0.00246102	-0.546882
DPT	0.342944	-1.54396	7.82666	-4.23612	0.000473465	0.0024734	-0.552632
MT1E	0.462002	-1.11403	11.4126	-4.23019	0.000479814	0.00249891	-0.565872
PAK3	0.348705	-1.51992	6.49501	-4.20155	0.000511721	0.00263824	-0.629844
CD36	0.394704	-1.34116	6.52984	-4.19466	0.000519708	0.00267001	-0.645229
SHISA3	0.450707	-1.14974	5.10921	-4.19087	0.00052416	0.00268748	-0.653701
FOSB	0.174885	-2.51552	10.1904	-4.17858	0.000538846	0.00274627	-0.681143
HBB	0.319861	-1.64448	10.1118	-4.14164	0.000585546	0.00293389	-0.763653
PEG3	0.327402	-1.61087	6.70379	-4.13523	0.00059405	0.00296706	-0.777961
MUM1L1	0.218737	-2.19273	7.84064	-4.11825	0.000617197	0.00305214	-0.815884
HCG4	0.450972	-1.14889	5.71127	-4.07385	0.000682073	0.00331138	-0.914988
ADAMTS3	0.409688	-1.2874	5.3715	-4.05184	0.000716741	0.0034433	-0.964117
CCL21	0.279862	-1.83721	8.15655	-4.03203	0.00074945	0.00357157	-1.00832
TRIM58	0.497894	-1.00609	5.52183	-4.02449	0.000762286	0.00361675	-1.02514
SMOC2	0.417374	-1.26059	7.61358	-4.01094	0.000785915	0.00370653	-1.05536
LRP2	0.365321	-1.45276	9.34657	-3.98965	0.000824522	0.00384719	-1.10282
TMEM178A	0.402454	-1.3131	7.20896	-3.95964	0.000882203	0.00406329	-1.16971
GLT8D2	0.345925	-1.53147	8.83746	-3.9594	0.000882678	0.00406457	-1.17025
ID1	0.499864	-1.00039	11.8907	-3.95141	0.000898725	0.00412722	-1.18806
C3orf33	0.485597	-1.04217	5.37887	-3.92773	0.000947994	0.00429102	-1.24082
MT1X	0.476315	-1.07001	11.6672	-3.87873	0.00105865	0.00468522	-1.34987
NR4A3	0.437815	-1.19161	5.83898	-3.86585	0.00108984	0.00479115	-1.37853
FLRT1	0.458059	-1.12639	6.66064	-3.84177	0.00115061	0.00500882	-1.43207
ANGPTL1	0.375338	-1.41374	7.62645	-3.84044	0.00115406	0.00501956	-1.43502
SCN4B	0.394738	-1.34103	7.41894	-3.81331	0.00122681	0.00527325	-1.4953
OGDHL	0.439366	-1.1865	7.40662	-3.79786	0.00127026	0.00542925	-1.52961
BZRAP1-AS1	0.486818	-1.03854	5.68895	-3.79196	0.00128726	0.00548815	-1.5427
TDRD9	0.305996	-1.70842	6.91287	-3.77865	0.00132645	0.00561547	-1.57225
PPP1R15A	0.46801	-1.09539	8.11839	-3.76538	0.00136671	0.00575732	-1.60169
NUPR1	0.361101	-1.46953	9.99977	-3.76293	0.00137424	0.0057843	-1.60711
MIOX	0.479947	-1.05905	6.89434	-3.75116	0.00141117	0.00590693	-1.63321
CRYAB	0.40584	-1.30102	10.3	-3.7468	0.00142511	0.00595313	-1.64289
TMEM139	0.426288	-1.2301	6.36383	-3.73781	0.00145422	0.00605006	-1.66279
IRS1	0.486213	-1.04034	7.95554	-3.72642	0.001492	0.00617086	-1.68802
LOC101928303	0.392361	-1.34975	6.75832	-3.7161	0.00152708	0.00627914	-1.71088
CYP27B1	0.46311	-1.11057	6.64852	-3.68441	0.00163998	0.00663413	-1.781
LOC646736	0.250345	-1.99801	8.1347	-3.66582	0.00171004	0.00686867	-1.82209
TCEAL7	0.434453	-1.20273	5.77081	-3.61708	0.00190818	0.00753153	-1.92971
B3GALT2	0.42113	-1.24766	3.79985	-3.61667	0.00190992	0.00753695	-1.9306
AQP4	0.489482	-1.03067	5.44996	-3.52906	0.00232532	0.00882087	-2.12341
FAM3B	0.295134	-1.76056	7.27842	-3.46391	0.0026911	0.00993057	-2.26622

## Sheet: No-up-diff from GSE60542
	FC	logFC	AveExpr	t	P.Value	adj.P.Val	B
PRR15	41.2714	5.36707	7.3968	11.5243	7.25e-10	1.24e-07	12.9022
ZCCHC12	38.5929	5.27026	7.72461	10.8259	2e-09	2.36e-07	11.8962
GABRB2	22.1691	4.47048	6.7154	18.2536	2.93e-13	6.39e-10	20.4491
SLC34A2	20.1192	4.3305	9.58312	11.441	8.16e-10	1.36e-07	12.785
CLDN10	17.3057	4.11317	6.61933	17.3207	7.33e-13	1.25e-09	19.5908
CLDN1	17.0411	4.09094	8.47675	14.0304	2.75e-11	1.19e-08	16.1205
DPP4	15.767	3.97884	7.22917	18.271	2.88e-13	6.39e-10	20.4646
DCSTAMP	15.4031	3.94514	7.35987	6.08832	8.47e-06	0.000105935	3.48629
SYTL5	14.7171	3.87942	5.81351	25.0481	1.06e-15	1.09e-11	25.4712
LRP4	14.6018	3.86807	8.24953	9.87112	8.63e-09	6.57e-07	10.4328
ARHGAP36	14.1626	3.82402	5.43703	3.78814	0.00129838	0.00552404	-1.55118
CITED1	14.0669	3.81423	9.19925	13.0483	9.32e-11	2.85e-08	14.927
SLC27A6	14.0308	3.81053	6.92161	7.92639	2.36e-07	7.34e-06	7.10277
LRRK2	13.3907	3.74316	8.69374	10.884	1.83e-09	2.26e-07	11.9819
RXRG	13.352	3.73898	6.69643	15.9529	3.05e-12	2.56e-09	18.2381
QPCT	12.0058	3.58566	8.723	10.5569	2.98e-09	3.06e-07	11.4945
LAMB3	11.5082	3.52459	7.03208	15.1213	7.66e-12	4.61e-09	17.3553
SCEL	11.5026	3.52389	5.25989	21.1576	2.17e-14	1.11e-10	22.8331
KCNJ2	10.7131	3.4213	7.76616	11.5195	7.3e-10	1.24e-07	12.8955
FN1	10.5171	3.39466	9.63067	12.2473	2.67e-10	6.12e-08	13.8906
METTL7B	10.3723	3.37466	7.6946	11.808	4.87e-10	9.6e-08	13.2964
PDZRN4	9.75681	3.28641	6.30887	4.03516	0.000744173	0.00355139	-1.00132
IGFL2	9.45149	3.24054	6.37112	8.64611	6.57e-08	2.9e-06	8.3929
ITGA2	9.39463	3.23184	7.74487	11.4176	8.44e-10	1.38e-07	12.7519
LIPH	9.27622	3.21354	5.90512	20.2871	4.56e-14	1.87e-10	22.1605
PROS1	8.90054	3.15389	10.0973	15.5574	4.7e-12	3.21e-09	17.8242
C2CD4A	8.79422	3.13656	5.37497	5.77678	1.62e-05	0.000175487	2.82926
TNFRSF12A	8.63483	3.11017	8.57902	13.9298	3.1e-11	1.3e-08	16.002
COL10A1	8.48685	3.08523	6.22304	5.90314	1.24e-05	0.000143036	3.09715
RYR1	7.74644	2.95353	6.2196	12.6632	1.54e-10	4.14e-08	14.4362
MPZL2	7.72807	2.95011	8.60914	16.5013	1.7e-12	2.18e-09	18.7947
SFTPB	7.58776	2.92367	8.7798	4.96573	9.33e-05	0.000673549	1.06993
CHI3L1	7.36994	2.88165	7.62109	5.45983	3.19e-05	0.000295934	2.14943
LEMD1	7.32952	2.87372	5.71753	15.0219	8.58e-12	4.89e-09	17.2465
PDZK1IP1	7.19914	2.84782	7.02766	5.22422	5.3e-05	0.000435994	1.63736
TENM1	6.89612	2.78578	5.71595	16.2256	2.28e-12	2.41e-09	18.5172
CYP1B1	6.76	2.75702	7.65333	6.65987	2.65e-06	4.43e-05	4.65987
PRSS2	6.67245	2.73822	6.36405	5.92382	1.19e-05	0.000138195	3.14082
PLAU	6.64889	2.73311	7.9873	9.00219	3.57e-08	1.86e-06	9.00562
EVA1A	6.502	2.70088	6.44333	12.6489	1.56e-10	4.16e-08	14.4177
NELL2	6.30213	2.65584	10.318	5.95464	1.12e-05	0.000131136	3.2058
CDH3	6.22079	2.6371	7.85826	14.7661	1.15e-11	6.04e-09	16.9631
FRMD3	6.1154	2.61245	8.92099	8.67892	6.21e-08	2.79e-06	8.45005
TUSC3	6.00603	2.58641	6.38501	15.737	3.86e-12	2.95e-09	18.0134
CTHRC1	5.961	2.57555	8.43424	5.87299	1.33e-05	0.00014982	3.0334
TMEM100	5.91093	2.56339	7.23655	5.57409	2.5e-05	0.000244371	2.39577
NRCAM	5.80013	2.53609	7.24386	18.8028	1.74e-13	5.94e-10	20.9319
KLHDC8A	5.77903	2.53083	6.80809	11.1959	1.16e-09	1.7e-07	12.4356
LAMP5	5.70372	2.5119	6.98447	5.17814	5.86e-05	0.000470973	1.53661
AMIGO2	5.68792	2.5079	9.27274	8.58544	7.3e-08	3.15e-06	8.28684
MET	5.6537	2.49919	8.66959	18.0894	3.43e-13	6.39e-10	20.3016
COMP	5.60436	2.48655	6.60009	5.13051	6.5e-05	0.000508365	1.43228
LPAR5	5.54	2.46989	6.94681	8.97698	3.73e-08	1.92e-06	8.96278
CAMK2N1	5.53733	2.46919	7.04249	10.8657	1.88e-09	2.28e-07	11.9549
STMN2	5.53065	2.46745	5.40534	6.51961	3.51e-06	5.5e-05	4.37583
GALNT7	5.45492	2.44756	8.96136	13.8776	3.3e-11	1.35e-08	15.9401
ARNTL	5.41512	2.43699	8.07752	10.2842	4.52e-09	4.17e-07	11.0789
LONRF2	5.33555	2.41564	7.92893	5.36353	3.92e-05	0.000345334	1.94077
SERPINA1	5.27448	2.39903	7.89649	12.7127	1.44e-10	3.93e-08	14.5001
CPA3	5.20941	2.38112	6.02139	6.22296	6.41e-06	8.66e-05	3.76656
NGEF	5.18782	2.37513	5.8065	18.2873	2.84e-13	6.39e-10	20.4791
SDC4	5.15984	2.36733	10.3664	14.5706	1.44e-11	7.04e-09	16.7433
TMPRSS4	5.15137	2.36496	6.53206	6.78618	2.06e-06	3.7e-05	4.91338
LINC00086	5.1203	2.35623	7.44979	5.72192	1.82e-05	0.000191691	2.71238
DTX4	5.11061	2.35349	9.66224	12.2337	2.72e-10	6.12e-08	13.8725
DUSP4	5.09801	2.34993	6.81524	9.53556	1.48e-08	9.92e-07	9.89286
SLIT1	5.09719	2.3497	6.2284	4.73566	0.000155081	0.0010044	0.560822
ALOX15B	5.0964	2.34948	6.28573	9.98545	7.2e-09	5.83e-07	10.6137
EGFEM1P	4.98219	2.31678	4.94433	7.06108	1.2e-06	2.44e-05	5.45764
FAM20A	4.97144	2.31366	6.50008	7.46151	5.59e-07	1.39e-05	6.23181
TMEM163	4.92288	2.2995	6.62127	3.83621	0.00116512	0.00506027	-1.44443
KLK7	4.88691	2.28892	6.78908	4.51419	0.000253896	0.00149254	0.0681006
LCN2	4.86418	2.2822	7.00311	4.46568	0.000282972	0.00163145	-0.0400814
PSD3	4.80757	2.26531	8.04004	9.47122	1.64e-08	1.06e-06	9.78773
NFE2L3	4.68802	2.22898	5.84795	4.85944	0.000117921	0.000811495	0.835153
IL1RAP	4.68302	2.22744	6.08123	15.9301	3.13e-12	2.56e-09	18.2145
TRPC5	4.65013	2.21727	4.38991	3.55184	0.00220941	0.00848016	-2.07336
PLXNC1	4.57638	2.19421	7.23715	8.61854	6.89e-08	3.01e-06	8.34476
IGSF1	4.55867	2.18861	7.18351	5.74692	1.73e-05	0.000184438	2.7657
GABBR2	4.55197	2.18649	7.46908	8.21355	1.41e-07	5.05e-06	7.62592
MACC1	4.44324	2.15161	5.79549	13.0305	9.53e-11	2.87e-08	14.9047
TIMP1	4.43783	2.14985	11.896	7.70752	3.53e-07	9.97e-06	6.69643
NOD1	4.4319	2.14793	7.8595	13.0921	8.81e-11	2.73e-08	14.9821
MXRA8	4.42703	2.14634	9.81768	15.6754	4.13e-12	2.95e-09	17.9488
UBE2QL1	4.41271	2.14166	7.33805	7.12273	1.07e-06	2.22e-05	5.57828
PRSS3P2	4.346	2.11969	6.59864	10.7254	2.32e-09	2.61e-07	11.747
MMP7	4.33554	2.11621	6.12685	4.02235	0.000765963	0.00363142	-1.0299
NMU	4.32677	2.11329	6.38157	3.57673	0.00208928	0.00811034	-2.0186
CHGB	4.27243	2.09506	5.88661	4.13781	0.000590618	0.00295508	-0.772211
MIR31HG	4.24343	2.08523	7.14771	7.9316	2.34e-07	7.3e-06	7.11235
FAXC	4.22532	2.07906	4.79816	15.7029	4.01e-12	2.95e-09	17.9777
C8orf4	4.16018	2.05665	8.49993	6.53261	3.42e-06	5.38e-05	4.40225
ENTPD1	4.14706	2.05209	8.12409	6.1768	7.05e-06	9.32e-05	3.67071
AGR2	4.1357	2.04813	6.75556	7.90183	2.47e-07	7.57e-06	7.05749
HLA-DQB2	4.10333	2.0368	7.35593	4.47511	0.000277069	0.00160419	-0.0190498
CLEC5A	4.10126	2.03607	5.34128	8.69105	6.08e-08	2.73e-06	8.47114
CCL20	4.09815	2.03497	5.24325	4.99575	8.73e-05	0.000638657	1.13612
ADM	4.07458	2.02665	8.89547	6.91591	1.6e-06	3.03e-05	5.17151
VCAN	4.06518	2.02332	7.7788	4.39875	0.0003287	0.00184319	-0.189426
UCN	4.03388	2.01217	5.26307	13.8436	3.44e-11	1.36e-08	15.8998
SFN	4.02658	2.00955	7.7033	8.25556	1.3e-07	4.78e-06	7.70151
CFI	4.00886	2.00319	8.72229	8.09069	1.75e-07	5.93e-06	7.40346
IGFBP6	3.99718	1.99898	9.74723	6.99238	1.37e-06	2.69e-05	5.3226
LOC100507165	3.97333	1.99035	7.34652	11.4119	8.51e-10	1.38e-07	12.7438
LCN6	3.95617	1.9841	5.68135	25.6219	7.08e-16	1.09e-11	25.8157
ECM1	3.94949	1.98167	7.97986	3.88721	0.00103862	0.00461653	-1.33101
KLK10	3.94272	1.97919	6.12077	8.59897	7.13e-08	3.1e-06	8.31053
CTSH	3.93709	1.97713	11.1682	6.33673	5.08e-06	7.27e-05	4.00157
GLT1D1	3.93154	1.9751	7.2377	11.0689	1.4e-09	1.97e-07	12.2521
SCG5	3.93132	1.97501	7.99318	4.13337	0.000596545	0.00297372	-0.782119
CLDN16	3.92121	1.9713	7.02988	5.24369	5.08e-05	0.000421494	1.67988
STK32A	3.89219	1.96058	5.39107	15.4599	5.24e-12	3.46e-09	17.7205
AB074162 /// MIR181A2HG	3.82343	1.93487	7.44593	10.8695	1.87e-09	2.28e-07	11.9605
EPS8	3.82146	1.93412	10.2938	11.0206	1.5e-09	2.06e-07	12.182
ICAM4	3.81835	1.93295	5.1133	9.02296	3.45e-08	1.81e-06	9.04085
UNC5CL	3.79508	1.92413	5.73536	10.7233	2.32e-09	2.61e-07	11.7439
TMEM255A	3.78971	1.92209	5.11887	4.09629	0.000648465	0.00317434	-0.864897
KCNN4	3.77819	1.91769	7.09301	6.5145	3.55e-06	5.54e-05	4.36544
INHBB	3.77132	1.91507	9.33476	7.78708	3.05e-07	8.89e-06	6.8449
XKRX	3.73055	1.89939	5.23418	13.7988	3.64e-11	1.41e-08	15.8463
PCDHB2	3.72919	1.89886	5.1955	6.86648	1.76e-06	3.26e-05	5.07343
MDK	3.71111	1.89185	8.45341	9.79584	9.72e-09	7.19e-07	10.3129
COL8A1	3.68759	1.88268	6.92233	11.6955	5.7e-10	1.04e-07	13.1411
KLK11	3.66758	1.87483	6.44705	4.41531	0.000316736	0.00178785	-0.152472
RAB27A	3.66318	1.8731	9.30453	10.6326	2.66e-09	2.85e-07	11.6084
COL11A1	3.66233	1.87276	4.38226	3.65831	0.00173921	0.0069708	-1.83871
NR2F1-AS1	3.64893	1.86747	5.74041	7.93273	2.33e-07	7.29e-06	7.11443
SDK1	3.64291	1.86509	5.46744	10.9677	1.62e-09	2.15e-07	12.1048
CD55	3.62664	1.85863	9.70862	7.63474	4.04e-07	1.09e-05	6.55984
FAP	3.61171	1.85268	6.80403	5.0099	8.47e-05	0.000623355	1.16728
TPSB2	3.60895	1.85158	6.69659	6.64339	2.74e-06	4.55e-05	4.62662
SLPI	3.59885	1.84754	8.64246	3.73623	0.00145943	0.00606781	-1.66631
C1orf106	3.58666	1.84264	6.30124	7.98669	2.12e-07	6.81e-06	7.21355
TREM1	3.58442	1.84174	6.56158	4.95634	9.52e-05	0.000682779	1.04923
ITGA3	3.57011	1.83597	8.91993	11.1574	1.23e-09	1.78e-07	12.3803
RASD2	3.56582	1.83423	5.9863	10.6816	2.47e-09	2.71e-07	11.6817
GOLT1A	3.56133	1.83242	6.43115	8.29394	1.22e-07	4.56e-06	7.77037
GGCT	3.5292	1.81934	10.2989	12.2508	2.66e-10	6.12e-08	13.8953
DIRAS3	3.52129	1.8161	7.74568	5.39598	3.66e-05	0.000328923	2.0112
C11orf80	3.50623	1.80992	5.97132	8.39365	1.02e-07	4.02e-06	7.94831
FOXQ1	3.50586	1.80977	9.61417	5.78172	1.61e-05	0.000174235	2.83977
FRMD5	3.40689	1.76846	5.77368	6.81756	1.94e-06	3.52e-05	4.97604
PCSK1N	3.39906	1.76514	6.26365	9.18801	2.62e-08	1.46e-06	9.31883
TMEM200A	3.38978	1.76119	6.7758	4.38895	0.000335999	0.00187539	-0.21131
ALOX5	3.38816	1.7605	6.67041	4.0656	0.000694875	0.00335998	-0.933418
APOC1	3.38491	1.75912	8.99234	3.90299	0.00100234	0.00449431	-1.2959
HPGDS	3.36764	1.75174	5.95449	8.58357	7.32e-08	3.15e-06	8.28355
CXCL14	3.36317	1.74982	8.06726	4.34875	0.00036768	0.00201486	-0.301058
NPC2	3.34054	1.74008	12.6062	11.745	5.32e-10	1.03e-07	13.2095
GLRB	3.32262	1.73232	4.96746	8.13094	1.63e-07	5.65e-06	7.47658
FAM132B	3.28546	1.7161	7.82483	4.23985	0.000469511	0.0024565	-0.544296
LOC101927204	3.28123	1.71424	7.14449	9.28816	2.22e-08	1.3e-06	9.4858
BID	3.25247	1.70154	7.34934	6.79093	2.04e-06	3.67e-05	4.92289
C19orf33	3.24148	1.69665	7.73783	4.88813	0.000110688	0.000772893	0.898592
HEY2	3.20974	1.68245	7.38677	6.48515	3.76e-06	5.8e-05	4.30564
SPINK2	3.17633	1.66736	6.55779	7.52558	4.96e-07	1.28e-05	6.35362
CDH2	3.16905	1.66405	6.72766	4.66843	0.000180048	0.00113037	0.411486
CORO2A	3.16173	1.66071	5.9104	10.1136	5.89e-09	4.96e-07	10.8146
PDE5A	3.10593	1.63503	6.00563	10.5433	3.05e-09	3.06e-07	11.4739
PDLIM4	3.09655	1.63066	7.01562	11.2795	1.03e-09	1.57e-07	12.5555
NAB2	3.08941	1.62733	7.40455	10.7924	2.1e-09	2.43e-07	11.8465
COL8A2	3.07918	1.62255	7.88194	6.68479	2.52e-06	4.27e-05	4.71005
ARMCX3	3.07813	1.62205	10.3441	4.4825	0.000272531	0.00158285	-0.00257647
ALDH1A3	3.07636	1.62123	5.3746	9.54911	1.45e-08	9.8e-07	9.91493
MYH10	3.07438	1.6203	8.52046	7.10442	1.11e-06	2.27e-05	5.54249
SPHK1	3.07168	1.61903	6.57187	16.1925	2.36e-12	2.41e-09	18.4836
CXCL17	3.06731	1.61697	6.57112	4.78441	0.000139198	0.000928276	0.668986
SPOCK1	3.06129	1.61414	7.41638	3.68433	0.0016403	0.00663413	-1.78119
PNP	3.05963	1.61336	8.98887	4.49279	0.000266331	0.001553	0.0203858
LINC01094	3.04912	1.60839	4.86476	5.36719	3.89e-05	0.0003438	1.94872
PLAG1	3.0435	1.60573	6.84647	7.47927	5.41e-07	1.36e-05	6.26562
CDC42EP3	3.03883	1.60352	7.89727	5.08316	7.21e-05	0.000548682	1.32839
FAM178B	3.02537	1.59711	6.49271	15.6652	4.18e-12	2.95e-09	17.938
TRDV3	3.02125	1.59514	5.51802	3.5954	0.00200346	0.00782915	-1.97749
FLRT3	2.97516	1.57297	7.89356	4.96283	9.39e-05	0.00067666	1.06354
MUC1	2.95793	1.56459	7.30993	4.4652	0.00028328	0.00163277	-0.041165
MFGE8	2.95284	1.5621	8.19804	13.8474	3.43e-11	1.36e-08	15.9042
AHNAK2	2.93708	1.55438	5.7871	7.90135	2.47e-07	7.57e-06	7.05662
TNFAIP6	2.92661	1.54923	5.57052	4.95094	9.64e-05	0.000689485	1.03732
PRSS23	2.91875	1.54535	8.17515	10.6487	2.6e-09	2.82e-07	11.6325
KISS1R	2.91868	1.54532	5.66422	6.21811	6.48e-06	8.72e-05	3.75649
ZMAT3	2.91641	1.54419	7.89086	14.3585	1.85e-11	8.63e-09	16.5015
DUSP5	2.91532	1.54365	8.91556	5.52335	2.78e-05	0.000265382	2.28653
CD207	2.91396	1.54298	5.43916	4.26172	0.000447	0.00236288	-0.495445
SYTL1	2.90916	1.5406	8.45629	6.57641	3.13e-06	5.03e-05	4.49116
LOC101929465	2.88572	1.52893	6.51148	6.40927	4.39e-06	6.53e-05	4.15054
BHLHE40	2.88407	1.52811	9.00049	8.55629	7.68e-08	3.27e-06	8.2357
ENDOD1	2.88237	1.52726	7.70826	10.8837	1.83e-09	2.26e-07	11.9814
ALOX5AP	2.87415	1.52314	9.01337	3.79516	0.00127802	0.00545786	-1.53561
CXCL8	2.86453	1.5183	6.05103	6.85616	1.8e-06	3.3e-05	5.05291
PRICKLE1	2.86281	1.51743	8.17146	7.17854	9.59e-07	2.04e-05	5.68704
THBS2	2.85912	1.51557	8.84761	4.45979	0.000286725	0.00164983	-0.0532207
COL1A1	2.84703	1.50946	8.05409	5.55154	2.62e-05	0.000254118	2.34726
ABCC6P1	2.84068	1.50623	4.58949	7.71478	3.48e-07	9.88e-06	6.71001
CRABP2	2.83141	1.50152	8.52362	6.79431	2.03e-06	3.65e-05	4.92964
TGFBI	2.83119	1.50141	9.6396	5.12897	6.53e-05	0.00050988	1.42891
S100A2	2.82689	1.49922	7.59803	4.51101	0.000255709	0.00149961	0.0610005
TNRC6C-AS1	2.82676	1.49915	6.26451	6.61258	2.91e-06	4.76e-05	4.5644
GBP3	2.81788	1.49461	9.26673	3.71443	0.00153283	0.00629773	-1.71457
IGFBP2	2.8142	1.49272	7.30887	6.64014	2.76e-06	4.56e-05	4.62006
CYP4B1	2.80652	1.48878	7.61124	3.78413	0.00131018	0.00556385	-1.56009
C1orf116	2.80516	1.48808	7.29204	6.27116	5.81e-06	8.05e-05	3.86633
ARSJ	2.78813	1.4793	4.77134	7.20339	9.14e-07	1.98e-05	5.7353
SUSD4	2.78648	1.47845	5.80131	10.6406	2.63e-09	2.83e-07	11.6204
DDB2	2.78039	1.47529	7.45459	9.44134	1.72e-08	1.09e-06	9.73874
TIPARP	2.77304	1.47147	9.79612	4.8855	0.000111332	0.000775798	0.892783
HPN	2.7701	1.46994	7.42374	6.66421	2.63e-06	4.41e-05	4.66862
KCNS3	2.76988	1.46982	6.64064	7.87322	2.6e-07	7.83e-06	7.00466
DUSP6	2.76811	1.4689	10.7216	6.48461	3.77e-06	5.8e-05	4.30455
LOC400794	2.76086	1.46512	5.55391	7.10802	1.1e-06	2.26e-05	5.54954
S100A11	2.74968	1.45926	10.4053	9.23065	2.44e-08	1.39e-06	9.39009
MEGF9	2.74736	1.45805	7.76546	8.39237	1.02e-07	4.02e-06	7.94604
MAMLD1	2.7387	1.45349	6.81146	7.77547	3.11e-07	9.05e-06	6.82328
KRT19	2.73771	1.45297	6.71085	9.46266	1.66e-08	1.06e-06	9.77371
SHROOM4	2.72624	1.44691	6.52637	10.6952	2.42e-09	2.69e-07	11.702
TPD52L1	2.72162	1.44446	9.77534	5.5245	2.77e-05	0.000264972	2.28903
LCA5	2.71751	1.44228	6.14508	6.53677	3.39e-06	5.36e-05	4.41072
PLCD3	2.71724	1.44214	7.31492	10.1365	5.69e-09	4.85e-07	10.8503
ICAM1	2.70925	1.43789	7.364	7.02845	1.28e-06	2.55e-05	5.39358
CHST2	2.7025	1.43429	6.36801	5.78993	1.58e-05	0.000172199	2.85723
TNFSF15	2.69039	1.42782	6.33394	7.9537	2.25e-07	7.08e-06	7.153
TIAM1	2.68892	1.42703	7.14855	7.13406	1.04e-06	2.19e-05	5.60038
NRP2	2.68172	1.42316	6.31421	8.36264	1.08e-07	4.17e-06	7.89311
MFAP2	2.67961	1.42203	7.91092	11.6212	6.33e-10	1.11e-07	13.0377
MRC2	2.66995	1.41681	8.19022	14.8172	1.09e-11	5.85e-09	17.0201
GRHL3	2.66907	1.41634	5.0393	12.2329	2.72e-10	6.12e-08	13.8714
BNC1	2.65553	1.409	4.31829	5.59928	2.37e-05	0.000234394	2.44988
TGFBR1	2.64381	1.40262	7.62491	6.14538	7.52e-06	9.78e-05	3.60534
ROR1	2.61244	1.3854	5.61802	9.41259	1.81e-08	1.12e-06	9.69149
DAPK2	2.60994	1.38402	8.8092	5.35957	3.96e-05	0.000347564	1.93218
XPR1	2.60577	1.38171	7.51073	14.061	2.65e-11	1.18e-08	16.1564
TGFA	2.59875	1.37782	6.94958	8.73379	5.65e-08	2.61e-06	8.54532
SLC22A31	2.59761	1.37718	6.95665	12.0951	3.28e-10	7.08e-08	13.6869
NRIP1	2.58919	1.3725	9.43519	6.46317	3.93e-06	5.98e-05	4.26079
TNIK	2.58395	1.36958	6.62954	9.23473	2.42e-08	1.39e-06	9.39689
CTSC	2.58015	1.36746	8.57206	4.48312	0.000272151	0.00158127	-0.00118603
LY6E	2.57755	1.366	8.25348	6.41454	4.34e-06	6.47e-05	4.16134
ACSL5	2.55407	1.3528	7.55581	3.9366	0.000929229	0.00422664	-1.22106
RNF139-AS1	2.54887	1.34986	5.72094	12.1747	2.95e-10	6.49e-08	13.7937
SYT12	2.54768	1.34919	5.93782	7.75072	3.26e-07	9.4e-06	6.77715
MAP2	2.54723	1.34893	7.63017	7.9778	2.15e-07	6.87e-06	7.19725
TTC39B	2.54032	1.34501	6.06213	7.11967	1.07e-06	2.23e-05	5.57229
COL3A1	2.53633	1.34274	9.72015	3.75599	0.00139589	0.00585496	-1.62249
LGALS3	2.51992	1.33338	7.81153	9.23377	2.43e-08	1.39e-06	9.39528
SUGCT	2.50286	1.32358	6.92438	5.64318	2.15e-05	0.000217916	2.54404
TM4SF4	2.50169	1.3229	5.67767	3.74814	0.0014208	0.00594241	-1.63991
CA11	2.49513	1.31911	7.05362	9.35916	1.97e-08	1.2e-06	9.60341
GNA15	2.49163	1.31709	5.85005	10.4931	3.29e-09	3.27e-07	11.398
CDH13	2.49067	1.31653	5.29744	6.50062	3.65e-06	5.65e-05	4.33716
EMB	2.48581	1.31371	7.97912	8.15379	1.56e-07	5.5e-06	7.51798
ADK	2.48171	1.31133	8.62491	10.2488	4.78e-09	4.31e-07	11.0244
GAP43	2.4741	1.3069	4.80495	5.17448	5.91e-05	0.000473088	1.52861
BEAN1	2.47272	1.3061	5.14008	4.379	0.000343575	0.00190882	-0.233523
MCTP2	2.46529	1.30176	6.485	10.59	2.84e-09	2.98e-07	11.5444
UPP1	2.45474	1.29557	7.28757	6.62366	2.85e-06	4.67e-05	4.58678
ST3GAL5	2.44979	1.29266	10.4706	7.18234	9.52e-07	2.03e-05	5.69442
SPATA18	2.44896	1.29217	5.75025	5.17164	5.95e-05	0.000475468	1.52239
VASN	2.44166	1.28787	8.197	11.6964	5.69e-10	1.04e-07	13.1422
UNC5B-AS1	2.4415	1.28777	5.35057	7.35333	6.86e-07	1.61e-05	6.02485
CST6	2.4402	1.287	7.11959	7.19009	9.38e-07	2.01e-05	5.70947
B3GAT1	2.43757	1.28545	7.28063	6.01054	9.95e-06	0.000119737	3.32334
NOX4	2.43078	1.28142	4.92569	5.44709	3.28e-05	0.00030197	2.12188
CDC42EP5	2.42922	1.2805	7.44226	6.15557	7.37e-06	9.63e-05	3.62656
FSTL3	2.4275	1.27947	7.32063	8.17867	1.5e-07	5.3e-06	7.56297
COL5A1	2.42593	1.27854	6.92882	4.00408	0.000798151	0.00375452	-1.07065
LAMC2	2.42523	1.27812	6.41388	7.7503	3.26e-07	9.4e-06	6.77636
CCND1	2.41744	1.27348	9.00582	6.68719	2.51e-06	4.26e-05	4.71487
LOC101926996	2.41734	1.27342	4.55559	6.68632	2.51e-06	4.26e-05	4.71314
SPRY1	2.41644	1.27288	8.60378	5.51952	2.8e-05	0.000267066	2.27828
TNFRSF21	2.41256	1.27056	7.07039	6.15735	7.34e-06	9.6e-05	3.63027
PTCHD4	2.40889	1.26837	5.36938	6.98856	1.39e-06	2.71e-05	5.31508
CHPT1	2.40869	1.26825	8.50439	3.69559	0.00159926	0.0065036	-1.75628
TACSTD2	2.40531	1.26622	6.50777	10.2278	4.94e-09	4.43e-07	10.9919
CD1A	2.39879	1.26231	6.47411	3.5271	0.00233557	0.00885449	-2.12771
TMC6	2.39629	1.2608	7.34322	5.93369	1.17e-05	0.000135758	3.16164
IGF2BP2	2.38733	1.2554	6.98441	9.32752	2.08e-08	1.26e-06	9.55109
DOK2	2.38389	1.25332	6.68293	6.18212	6.98e-06	9.26e-05	3.68178
ZNF208	2.38313	1.25286	4.49468	5.30359	4.46e-05	0.000380015	1.81046
CD109	2.38279	1.25265	5.64194	7.87673	2.58e-07	7.81e-06	7.01115
B4GALT6	2.37945	1.25063	5.63845	4.96888	9.27e-05	0.000669445	1.07688
IER5L	2.37913	1.25044	6.9811	8.65057	6.52e-08	2.88e-06	8.40068
CDC42EP1	2.37848	1.25004	7.16437	9.42654	1.77e-08	1.11e-06	9.71443
ADAMTS9	2.37356	1.24705	6.61614	4.63336	0.000194658	0.00120471	0.333481
PRSS3	2.37034	1.2451	6.17563	7.84778	2.73e-07	8.13e-06	6.95758
ETHE1	2.36893	1.24424	8.83035	6.47073	3.87e-06	5.93e-05	4.27623
RNF175	2.36339	1.24086	5.0659	7.46398	5.57e-07	1.39e-05	6.23652
GLDN	2.36157	1.23975	6.58632	4.10335	0.000638249	0.00313235	-0.84915
CXCL16	2.36151	1.23971	8.01565	7.16788	9.79e-07	2.07e-05	5.66629
ST6GALNAC5	2.36088	1.23932	4.85614	4.02433	0.000762561	0.00361722	-1.02549
RSPO4	2.35276	1.23436	5.96695	7.67935	3.72e-07	1.03e-05	6.64365
HMGA2	2.35227	1.23405	4.49924	14.0145	2.8e-11	1.19e-08	16.1018
CDH11	2.34281	1.22824	6.76233	3.81039	0.00123491	0.00529806	-1.50179
KLHL2	2.33749	1.22496	9.13622	11.93	4.12e-10	8.6e-08	13.4632
MLLT4-AS1	2.33583	1.22394	5.48963	5.11664	6.7e-05	0.000519819	1.40188
KRT15	2.33572	1.22387	4.67989	13.4673	5.48e-11	1.94e-08	15.4462
LMO3	2.33278	1.22205	7.05432	6.35616	4.88e-06	7.07e-05	4.04153
SH2D4A	2.32672	1.2183	7.92446	10.2721	4.61e-09	4.23e-07	11.0603
UNC5B	2.32042	1.21439	7.33065	15.9438	3.08e-12	2.56e-09	18.2286
SNORA72	2.31606	1.21167	4.90823	10.1746	5.36e-09	4.67e-07	10.9094
CCDC148	2.30214	1.20298	6.41894	5.59011	2.41e-05	0.000237461	2.4302
SYNC	2.28491	1.19214	6.83081	5.59779	2.37e-05	0.000234685	2.44668
CORO1C	2.28312	1.19101	8.71139	5.40886	3.56e-05	0.000322106	2.03912
GPR64	2.28262	1.19069	7.19206	5.99348	1.03e-05	0.000123338	3.28752
TBC1D2	2.28185	1.1902	7.39821	7.79529	3e-07	8.8e-06	6.86016
SLC47A1	2.27989	1.18897	8.02108	5.80496	1.53e-05	0.000167935	2.88918
MRC1	2.27983	1.18893	8.65981	4.22306	0.000487566	0.00253162	-0.581799
MYO6	2.27892	1.18835	7.91799	6.27865	5.72e-06	7.96e-05	3.88179
FJX1	2.27471	1.18568	6.32029	12.6381	1.59e-10	4.17e-08	14.4038
KCNK5	2.2614	1.17722	7.7021	6.0918	8.4e-06	0.000105368	3.49356
ENC1	2.25936	1.17591	7.05597	7.1071	1.1e-06	2.26e-05	5.54774
SCARA3	2.25823	1.17519	7.40163	5.28634	4.63e-05	0.000390102	1.77289
GALNT12	2.25794	1.175	8.76898	7.68106	3.71e-07	1.03e-05	6.64685
LGALS1	2.25707	1.17445	11.3335	6.38873	4.57e-06	6.7e-05	4.10842
MIR34A	2.25323	1.172	6.58369	11.2144	1.13e-09	1.68e-07	12.4622
USP18	2.25256	1.17157	7.4584	3.89416	0.00102248	0.00456262	-1.31555
MVP	2.24732	1.16821	8.77062	6.12099	7.91e-06	0.000101054	3.55449
PHYHIP	2.2428	1.1653	5.81617	10.9026	1.78e-09	2.25e-07	12.0093
IGF2R	2.24262	1.16519	8.5452	12.3886	2.21e-10	5.45e-08	14.0778
MBOAT2	2.24183	1.16468	8.10788	7.0363	1.26e-06	2.53e-05	5.409
SHC3	2.24113	1.16422	5.68114	6.62091	2.86e-06	4.69e-05	4.58124
CLDN2	2.24092	1.16409	5.77577	3.53725	0.00228298	0.00869894	-2.10543
HIGD1B	2.23904	1.16288	6.91383	5.57224	2.51e-05	0.000244873	2.39178
DHRS3	2.23877	1.16271	9.46386	5.88888	1.28e-05	0.000146446	3.06701
TMEM154	2.23806	1.16225	5.40308	4.08811	0.000660522	0.00322203	-0.883163
EPHA2	2.23646	1.16122	7.41997	5.81259	1.51e-05	0.000165615	2.90538
CLDN9	2.23107	1.15774	6.18447	9.76841	1.02e-08	7.34e-07	10.269
COL13A1	2.22801	1.15576	6.4162	11.1975	1.16e-09	1.7e-07	12.438
TMCC3	2.22799	1.15574	8.33177	6.11607	7.99e-06	0.000101612	3.54423
TMEM130	2.22108	1.15126	4.92124	4.52223	0.000249383	0.00147433	0.0860038
SLC39A10	2.21021	1.14418	9.92667	5.96579	1.09e-05	0.000128563	3.22927
PLAUR	2.2088	1.14326	7.02244	4.09622	0.000648575	0.00317434	-0.865065
PCDH7	2.20535	1.14101	5.95097	4.14481	0.000581383	0.00291875	-0.756571
LURAP1L	2.20508	1.14083	6.72152	4.66971	0.000179536	0.00112819	0.414332
FAS	2.20464	1.14054	8.14078	4.11275	0.000624882	0.0030827	-0.828158
PDGFC	2.20463	1.14053	8.90987	8.33135	1.14e-07	4.34e-06	7.83728
MTUS1	2.20202	1.13882	8.24079	6.89519	1.66e-06	3.13e-05	5.13045
MTMR11	2.20053	1.13785	6.43553	11.1237	1.29e-09	1.86e-07	12.3315
FAM110C	2.20001	1.13751	8.30166	4.03257	0.000748527	0.00356801	-1.0071
ULBP2	2.1996	1.13724	6.00324	8.73279	5.66e-08	2.61e-06	8.54359
LOC102723918	2.19912	1.13693	4.6551	5.20481	5.53e-05	0.000450616	1.59496
TNFRSF10C	2.19609	1.13494	6.18933	8.29051	1.23e-07	4.57e-06	7.76421
PCDHAC2	2.19346	1.13321	5.43833	7.8676	2.63e-07	7.89e-06	6.99426
BLACAT1	2.18935	1.1305	6.74658	6.292	5.57e-06	7.76e-05	3.90937
LDLRAD3	2.18827	1.12979	6.52997	8.66292	6.38e-08	2.85e-06	8.4222
NT5E	2.1879	1.12955	7.52364	4.96439	9.36e-05	0.000674822	1.06698
NAT8L	2.18732	1.12916	6.51309	4.86816	0.000115673	0.00080026	0.854444
ETV5	2.18482	1.12751	7.08692	9.63351	1.26e-08	8.75e-07	10.0519
MYEF2	2.18372	1.12679	5.64942	9.80882	9.52e-09	7.09e-07	10.3336
MIR100HG	2.18194	1.12561	8.92586	5.34475	4.08e-05	0.000355644	1.89999
TNFRSF10B	2.1805	1.12466	7.41915	13.165	8.03e-11	2.65e-08	15.0733
NKX3-2	2.17657	1.12205	5.46877	10.7946	2.09e-09	2.43e-07	11.8499
SGMS1	2.17244	1.11931	9.56391	7.64646	3.95e-07	1.08e-05	6.58189
PPP1R1C	2.17077	1.11821	5.44382	9.15804	2.75e-08	1.51e-06	9.26861
NANOS1	2.17034	1.11792	7.67435	3.54542	0.00224147	0.00857909	-2.08746
MLLT11	2.16814	1.11646	7.59197	4.8091	0.000131797	0.000889053	0.723703
PLEKHA4	2.1636	1.11343	6.70818	5.09263	7.06e-05	0.000541053	1.34919
DPYSL3	2.15894	1.11032	6.40404	6.36736	4.77e-06	6.93e-05	4.06456
FLNA	2.15773	1.10951	9.00435	6.80213	2e-06	3.61e-05	4.94524
KL	2.15518	1.10781	5.5811	4.61483	0.000202853	0.00124306	0.292262
INHBA	2.15276	1.10619	5.90993	5.1106	6.79e-05	0.000526129	1.38862
MILR1	2.15267	1.10613	5.51153	4.75789	0.000147621	0.000971521	0.61017
PMEPA1	2.14983	1.10422	7.8149	9.89354	8.33e-09	6.43e-07	10.4684
GDF15	2.14185	1.09886	5.37386	6.89123	1.68e-06	3.15e-05	5.12258
MICALCL	2.14095	1.09825	4.77194	6.4158	4.33e-06	6.47e-05	4.16392
HTRA4	2.13977	1.09746	4.90462	6.30047	5.47e-06	7.65e-05	3.92684
SOX4	2.13771	1.09607	7.37953	15.0207	8.59e-12	4.89e-09	17.2452
FAM150B	2.13766	1.09603	5.21187	5.05981	7.59e-05	0.00057108	1.27709
ECE1	2.13724	1.09575	8.13867	16.259	2.2e-12	2.41e-09	18.5511
YPEL4	2.13491	1.09418	5.04168	5.76744	1.66e-05	0.000178224	2.8094
DOCK9	2.1323	1.09241	6.59208	11.0428	1.45e-09	2.02e-07	12.2142
MANEAL	2.1315	1.09187	6.45808	6.80553	1.98e-06	3.59e-05	4.95204
RAB38	2.13079	1.09139	7.94864	6.41107	4.37e-06	6.51e-05	4.15422
GALE	2.1298	1.09072	7.0971	15.1392	7.51e-12	4.61e-09	17.3748
BAG3	2.12622	1.08829	9.34216	7.09913	1.12e-06	2.29e-05	5.53216
DRAM1	2.12044	1.08436	8.26144	4.37883	0.000343707	0.00190904	-0.233907
ETV4	2.11243	1.0789	6.76795	7.41156	6.15e-07	1.49e-05	6.13644
ARRDC2	2.10869	1.07635	8.04846	8.66816	6.32e-08	2.83e-06	8.43132
CLDN7	2.10356	1.07283	9.57	6.05112	9.14e-06	0.000112908	3.40846
CCL7	2.10078	1.07093	4.15797	5.62773	2.23e-05	0.000223755	2.51094
ICAM5	2.0994	1.06998	5.4872	11.7453	5.32e-10	1.03e-07	13.2099
HRH1	2.09846	1.06933	5.96159	6.15169	7.43e-06	9.68e-05	3.61847
CRLF1	2.09812	1.06909	7.19744	4.1022	0.000639897	0.00313938	-0.851708
MKX	2.09741	1.06861	4.29582	3.72213	0.00150649	0.00621695	-1.69752
EPHA4	2.09673	1.06814	7.67428	5.84403	1.41e-05	0.000157472	2.97207
WNT5A	2.09365	1.06602	8.15258	4.24175	0.000467509	0.00244791	-0.540049
GRB7	2.08524	1.06021	7.26581	7.22213	8.82e-07	1.93e-05	5.77167
FGF1	2.08367	1.05913	5.82983	7.45868	5.62e-07	1.39e-05	6.22642
RSAD2	2.08199	1.05796	7.17777	5.31869	4.32e-05	0.000371822	1.84332
ABCC3	2.08077	1.05712	7.2066	6.53736	3.39e-06	5.36e-05	4.41191
ZNF233	2.0792	1.05603	4.6842	7.61687	4.18e-07	1.11e-05	6.5262
MGAT4B	2.07882	1.05577	8.98001	8.49547	8.54e-08	3.57e-06	8.12864
RASA1	2.07555	1.0535	10.1201	9.46873	1.65e-08	1.06e-06	9.78365
SLC17A5	2.0752	1.05325	10.1984	6.55002	3.3e-06	5.26e-05	4.43763
AHR	2.07173	1.05084	9.76582	4.57409	0.00022213	0.00133991	0.201563
BCAT1	2.07088	1.05024	6.48884	3.59914	0.00198671	0.00778001	-1.96926
EMP3	2.06921	1.04908	9.31049	4.36986	0.000350682	0.00194011	-0.253919
CD44	2.06738	1.04781	7.65947	7.17982	9.56e-07	2.04e-05	5.68951
FAM84A	2.0665	1.04719	4.87027	6.14189	7.58e-06	9.81e-05	3.59807
CDH6	2.06554	1.04652	5.62333	6.95022	1.49e-06	2.88e-05	5.23939
IVL	2.06217	1.04416	4.9259	5.18125	5.82e-05	0.000468731	1.54342
PTPRG	2.06013	1.04273	7.007	3.85553	0.00111549	0.00488294	-1.40149
MAD2L2	2.0596	1.04237	7.8051	6.54281	3.35e-06	5.32e-05	4.42299
SIPA1L2	2.05671	1.04034	7.40542	6.70246	2.43e-06	4.17e-05	4.74559
GUCY1B3	2.05353	1.0381	7.51807	4.13057	0.000600307	0.00298883	-0.788357
SNX30	2.05303	1.03776	7.15949	9.7994	9.67e-09	7.17e-07	10.3186
MORC4	2.05265	1.03749	8.21759	4.33125	0.000382405	0.00208132	-0.340154
PAM	2.05052	1.03599	11.168	11.8609	4.53e-10	9.27e-08	13.3689
PTP4A3	2.04994	1.03558	6.80206	6.71944	2.35e-06	4.06e-05	4.7797
REEP3	2.04612	1.03289	7.789	6.79978	2.01e-06	3.62e-05	4.94055
CPNE4	2.04492	1.03204	4.03274	6.82669	1.9e-06	3.46e-05	4.99424
MAPK13	2.04458	1.0318	8.07485	8.77907	5.22e-08	2.48e-06	8.62364
RBBP8	2.03985	1.02846	9.5132	11.3223	9.67e-10	1.52e-07	12.6166
RNF24	2.03879	1.02772	6.75682	12.7451	1.38e-10	3.84e-08	14.5417
ZNF404	2.03678	1.02629	5.70849	3.51999	0.00237313	0.00895909	-2.14332
SGMS2	2.03195	1.02286	8.22917	5.47554	3.08e-05	0.000288228	2.18339
CX3CR1	2.02989	1.0214	6.80665	5.09767	6.99e-05	0.000536613	1.36025
CKLF	2.02851	1.02042	8.21867	5.59799	2.37e-05	0.000234685	2.44711
NXN	2.02675	1.01917	9.41689	6.57184	3.16e-06	5.07e-05	4.4819
CXCL2	2.02106	1.01511	5.70019	6.04309	9.3e-06	0.000114291	3.39163
PLEKHG1	2.02038	1.01462	7.30259	3.7666	0.00136294	0.00574498	-1.59897
LOC101928988	2.0144	1.01035	4.41285	5.05729	7.63e-05	0.000573191	1.27154
FAM43A	2.01149	1.00826	7.50798	4.59516	0.000211938	0.00128792	0.248486
RIMS2	2.00994	1.00715	5.13362	4.95383	9.58e-05	0.000686321	1.04369
PC	2.00201	1.00145	6.72354	3.90139	0.00100596	0.00450556	-1.29945
OR7E14P	2.0006	1.00043	5.18777	4.12105	0.000613315	0.00303815	-0.809624

## Sheet: No-down from GSE60542
	FC	logFC	AveExpr	t	P.Value	adj.P.Val	B
DIO1	0.045169	-4.46852	9.33241	-5.23064	5.23e-05	0.00043116	1.6514
TPO	0.0593984	-4.07343	10.3998	-5.56208	2.56e-05	0.000249645	2.36993
TFF3	0.0635796	-3.97529	9.89471	-6.64078	2.75e-06	4.56e-05	4.62136
SERTM1	0.0820121	-3.60802	5.62922	-8.98537	3.68e-08	1.9e-06	8.97706
LRP1B	0.085519	-3.54761	5.25821	-8.44408	9.34e-08	3.8e-06	8.0378
PKHD1L1	0.0911901	-3.45498	7.49009	-4.5564	0.00023107	0.00138486	0.162154
MPPED2	0.0972626	-3.36197	7.10829	-7.40717	6.2e-07	1.5e-05	6.12805
IPCEF1	0.109185	-3.19516	8.32403	-7.09267	1.13e-06	2.31e-05	5.51952
SLC26A4-AS1	0.116211	-3.10518	8.74655	-4.62999	0.000196121	0.00121195	0.325994
MMRN1	0.124386	-3.0071	5.7212	-11.0373	1.46e-09	2.02e-07	12.2062
BEX1	0.14019	-2.83454	9.01375	-5.62965	2.22e-05	0.000223064	2.51504
CAPSL	0.161443	-2.63091	5.9183	-8.51683	8.22e-08	3.48e-06	8.1663
DGKI	0.174752	-2.51662	7.34085	-4.71984	0.000160619	0.00103083	0.525709
FOSB	0.174885	-2.51552	10.1904	-4.17858	0.000538846	0.00274627	-0.681143
IGFBPL1	0.183216	-2.44838	7.30395	-6.25635	5.99e-06	8.21e-05	3.8357
KIT	0.186681	-2.42135	8.79163	-5.70075	1.91e-05	0.000198372	2.66719
SEMA3D	0.197077	-2.34317	4.99572	-11.0939	1.35e-09	1.93e-07	12.2884
FABP4	0.198297	-2.33427	7.57418	-6.26836	5.84e-06	8.08e-05	3.86053
CDH16	0.202407	-2.30467	7.26963	-5.8755	1.32e-05	0.000149113	3.03872
TBX22	0.205233	-2.28467	4.36823	-6.87068	1.74e-06	3.24e-05	5.08177
MT1M	0.205714	-2.28129	6.94396	-5.51889	2.81e-05	0.000267291	2.27692
PLA2R1	0.211743	-2.23962	5.88237	-8.25321	1.31e-07	4.78e-06	7.69729
MT1F	0.213324	-2.22888	11.4547	-6.65995	2.65e-06	4.43e-05	4.66002
RPS16P5	0.214264	-2.22254	7.93879	-7.28413	7.83e-07	1.78e-05	5.8916
SLC4A4	0.214302	-2.22228	6.23837	-7.40649	6.2e-07	1.5e-05	6.12674
MUM1L1	0.218737	-2.19273	7.84064	-4.11825	0.000617197	0.00305214	-0.815884
ANO5	0.219752	-2.18605	5.90068	-7.69467	3.62e-07	1.02e-05	6.67237
GJB6	0.222429	-2.16858	6.29712	-5.23846	5.14e-05	0.000425262	1.66846
PTCSC1	0.226736	-2.14092	10.3398	-4.41003	0.000320506	0.00180416	-0.164268
TFCP2L1	0.23164	-2.11004	7.04603	-7.32508	7.24e-07	1.67e-05	5.97053
OTOS	0.232643	-2.10381	7.53844	-6.51348	3.55e-06	5.54e-05	4.36335
EGR2	0.233572	-2.09806	10.4724	-5.01688	8.34e-05	0.000615215	1.18264
CA4	0.233751	-2.09695	7.49348	-6.58612	3.07e-06	4.97e-05	4.51084
TNFRSF11B	0.234358	-2.09321	8.57433	-6.33215	5.13e-06	7.31e-05	3.99214
TMEM171	0.235705	-2.08495	7.05165	-8.09171	1.75e-07	5.93e-06	7.40531
LYVE1	0.236132	-2.08233	6.25099	-6.73364	2.29e-06	4e-05	4.80819
HGD	0.236812	-2.07819	6.78117	-6.5074	3.6e-06	5.59e-05	4.35098
RYR2	0.238492	-2.06799	5.93902	-8.10239	1.72e-07	5.85e-06	7.42474
LOC102724927	0.240135	-2.05808	4.86121	-8.84399	4.67e-08	2.28e-06	8.73545
C11orf74	0.240523	-2.05575	8.40827	-8.27536	1.26e-07	4.64e-06	7.73705
PCOLCE2	0.240966	-2.0531	6.291	-4.39036	0.000334938	0.00187099	-0.208157
COL23A1	0.245325	-2.02723	8.0823	-6.50217	3.63e-06	5.64e-05	4.34033
IP6K3	0.246216	-2.02201	6.46784	-7.46508	5.55e-07	1.39e-05	6.23861
LOC646736	0.250345	-1.99801	8.1347	-3.66582	0.00171004	0.00686867	-1.82209
CWH43	0.250955	-1.9945	6.27918	-5.16875	5.98e-05	0.000477536	1.51607
AGR3	0.251088	-1.99374	4.47704	-5.33622	4.16e-05	0.000360571	1.88145
ATP6V0E2-AS1	0.253483	-1.98004	5.91556	-6.72386	2.33e-06	4.05e-05	4.78858
PROM1	0.254053	-1.9768	5.74445	-3.41619	0.00299451	0.0107858	-2.37048
DLG2	0.256766	-1.96147	5.63462	-7.62177	4.14e-07	1.11e-05	6.53543
LINGO2	0.261326	-1.93608	5.89462	-8.44111	9.39e-08	3.81e-06	8.03254
HLF	0.262139	-1.9316	7.77264	-4.36589	0.000353822	0.00195145	-0.262798
AGTR1	0.265016	-1.91585	6.2437	-4.92348	0.000102392	0.000724354	0.976697
DPP6	0.268208	-1.89858	6.42248	-8.02649	1.97e-07	6.49e-06	7.2864
FHL1	0.268975	-1.89446	10.2134	-5.08011	7.26e-05	0.000551562	1.3217
ELMO1	0.269855	-1.88974	8.0919	-6.87354	1.74e-06	3.24e-05	5.08746
SOSTDC1	0.2704	-1.88683	5.57363	-5.98671	1.05e-05	0.000124798	3.27329
LTF	0.271466	-1.88116	7.86816	-2.47918	0.0230272	0.0562237	-4.32113
RELN	0.271663	-1.88011	6.84503	-11.9412	4.05e-10	8.6e-08	13.4786
ZNF536	0.272466	-1.87585	4.94182	-10.8945	1.8e-09	2.25e-07	11.9973
AOX1	0.273041	-1.87281	7.00893	-6.3676	4.77e-06	6.93e-05	4.06504
DDX25	0.278718	-1.84312	6.09899	-5.35772	3.97e-05	0.000347745	1.92816
CCL21	0.279862	-1.83721	8.15655	-4.03203	0.00074945	0.00357157	-1.00832
FCGBP	0.280776	-1.83251	10.7104	-5.43277	3.38e-05	0.00030918	2.0909
TCEAL2	0.28106	-1.83105	8.5597	-3.33162	0.00361724	0.0126128	-2.55446
DEPTOR	0.281689	-1.82783	7.23436	-7.5938	4.36e-07	1.15e-05	6.4827
GPM6A	0.282933	-1.82147	7.01028	-5.09773	6.99e-05	0.000536613	1.36038
MT1H	0.2842	-1.81502	11.4861	-6.51283	3.56e-06	5.55e-05	4.36202
GLDC	0.284623	-1.81288	6.2548	-6.26223	5.92e-06	8.14e-05	3.84787
PBX4	0.285314	-1.80938	7.33686	-6.67868	2.55e-06	4.31e-05	4.69775
PAPSS2	0.286044	-1.80569	8.30366	-6.73949	2.26e-06	3.97e-05	4.81993
KCNIP4	0.287693	-1.7974	6.14883	-8.98463	3.68e-08	1.9e-06	8.9758
SYNDIG1	0.288849	-1.79161	6.64727	-8.48428	8.71e-08	3.62e-06	8.10888
RNF157-AS1	0.290719	-1.7823	5.86698	-4.59603	0.000211529	0.00128582	0.250416
RGS8	0.291372	-1.77907	5.53743	-10.5613	2.96e-09	3.06e-07	11.5012
RTN4RL2	0.291442	-1.77872	6.18553	-5.40976	3.55e-05	0.000321853	2.04106
SLC26A4	0.292737	-1.77232	11.0418	-4.54519	0.000236919	0.00141289	0.137189
ITPR1	0.294389	-1.76421	7.92574	-6.7993	2.01e-06	3.62e-05	4.9396
TENM2	0.294767	-1.76235	5.10699	-9.26462	2.3e-08	1.34e-06	9.44667
FAM3B	0.295134	-1.76056	7.27842	-3.46391	0.0026911	0.00993057	-2.26622
CUX2	0.295229	-1.76009	5.08592	-7.22562	8.76e-07	1.93e-05	5.77844
SPX	0.295609	-1.75824	6.96096	-5.89547	1.26e-05	0.000144841	3.08094
MAFB	0.296166	-1.75552	10.2713	-7.56653	4.59e-07	1.2e-05	6.43117
SLC26A7	0.296517	-1.75381	8.36193	-4.27836	0.000430605	0.00229219	-0.458282
ADH1B	0.2998	-1.73793	6.55284	-6.32004	5.26e-06	7.41e-05	3.9672
BMP8A	0.305964	-1.70857	6.69329	-5.80805	1.52e-05	0.000167116	2.89574
TDRD9	0.305996	-1.70842	6.91287	-3.77865	0.00132645	0.00561547	-1.57225
C8orf88	0.306021	-1.7083	6.77517	-7.22185	8.82e-07	1.93e-05	5.77113
KIAA1324	0.306392	-1.70655	6.06804	-9.41938	1.79e-08	1.11e-06	9.70266
STXBP5L	0.307571	-1.70101	4.64938	-12.5347	1.82e-10	4.66e-08	14.2693
MAMDC2	0.309146	-1.69364	6.34711	-4.61645	0.000202123	0.00124052	0.295865
LOC101929480	0.314673	-1.66808	5.97502	-7.12917	1.05e-06	2.2e-05	5.59085
RGS17	0.31484	-1.66731	5.19757	-5.6028	2.35e-05	0.000233205	2.45745
SMCO3	0.315258	-1.66539	4.60567	-8.71788	5.8e-08	2.66e-06	8.51773
SLC25A15	0.31684	-1.65817	7.32156	-5.31152	4.39e-05	0.000376055	1.82772
DIRAS2	0.318303	-1.65153	4.60296	-6.48612	3.75e-06	5.8e-05	4.30762
HBB	0.319861	-1.64448	10.1118	-4.14164	0.000585546	0.00293389	-0.763653
ID3	0.320113	-1.64335	10.7796	-6.39657	4.5e-06	6.65e-05	4.12452
MAGEL2	0.320597	-1.64117	5.27908	-8.79333	5.1e-08	2.43e-06	8.64824
RAG2	0.321933	-1.63517	3.74392	-5.23687	5.16e-05	0.000426227	1.66499
ROR2	0.321946	-1.63511	5.38276	-5.82885	1.45e-05	0.000161433	2.93988
TCF7L1	0.3237	-1.62727	7.57675	-5.97026	1.08e-05	0.000127737	3.23868
FIBIN	0.324148	-1.62528	6.55029	-4.63292	0.000194847	0.00120517	0.332509
ZFPM2	0.325662	-1.61855	8.01749	-4.73956	0.000153743	0.000999866	0.569497
LRRN4CL	0.326502	-1.61484	5.64753	-5.97454	1.07e-05	0.000126821	3.24769
PEG3	0.327402	-1.61087	6.70379	-4.13523	0.00059405	0.00296706	-0.777961
APOD	0.328179	-1.60744	8.67736	-3.09301	0.00614208	0.0193249	-3.06708
JUN	0.329734	-1.60062	9.93612	-5.55781	2.58e-05	0.00025157	2.36076
GHR	0.332582	-1.58822	6.88525	-5.45851	3.2e-05	0.000296252	2.14658
NEB	0.333563	-1.58397	4.81529	-7.30266	7.56e-07	1.73e-05	5.92735
LIFR	0.336434	-1.57161	6.85154	-6.01394	9.88e-06	0.000119104	3.33048
RNF150	0.337635	-1.56646	6.30307	-9.29481	2.19e-08	1.3e-06	9.49685
OCA2	0.338092	-1.56451	7.13909	-6.59754	3e-06	4.87e-05	4.53397
CHRDL1	0.340099	-1.55597	8.14983	-3.27022	0.00414755	0.0141192	-2.68735
ZMAT4	0.341125	-1.55163	7.47706	-5.16565	6.02e-05	0.000479838	1.50928
PTX3	0.341885	-1.54842	4.49349	-7.20862	9.05e-07	1.97e-05	5.74547
GPR83	0.342064	-1.54766	6.61839	-5.22145	5.33e-05	0.000438268	1.63133
DPT	0.342944	-1.54396	7.82666	-4.23612	0.000473465	0.0024734	-0.552632
CTH	0.342962	-1.54388	5.90127	-7.61694	4.18e-07	1.11e-05	6.52633
AADACP1	0.344764	-1.53632	4.36847	-6.11961	7.93e-06	0.000101215	3.55162
GLT8D2	0.345925	-1.53147	8.83746	-3.9594	0.000882678	0.00406457	-1.17025
RASSF9	0.346082	-1.53081	6.02609	-8.50182	8.44e-08	3.54e-06	8.13984
EDN3	0.346836	-1.52767	6.72005	-3.07889	0.00633631	0.0198081	-3.09707
TBC1D4	0.348322	-1.52151	8.71923	-6.34542	4.99e-06	7.18e-05	4.01945
PAK3	0.348705	-1.51992	6.49501	-4.20155	0.000511721	0.00263824	-0.629844
LOC100505474	0.34902	-1.51862	5.61641	-16.5423	1.63e-12	2.18e-09	18.8354
CIB4	0.349184	-1.51794	4.50915	-8.98668	3.67e-08	1.9e-06	8.97928
AC010980.2 /// LOC440934 /// LOC440934	0.349215	-1.51781	4.55503	-8.81065	4.95e-08	2.38e-06	8.6781
RPL36A	0.350675	-1.51179	6.00834	-10.9481	1.67e-09	2.18e-07	12.076
BMP2	0.352054	-1.50613	8.07795	-4.98971	8.85e-05	0.000644883	1.1228
ITPR1-AS1	0.352816	-1.50301	5.16041	-6.10945	8.1e-06	0.000102457	3.53043
C16orf89	0.353215	-1.50138	10.5082	-5.18307	5.8e-05	0.0004678	1.5474
ZNF781	0.354117	-1.4977	4.63988	-18.1513	3.23e-13	6.39e-10	20.3574
EPHB1	0.355654	-1.49145	6.43005	-6.40324	4.44e-06	6.58e-05	4.13819
GDF10	0.356547	-1.48784	5.34197	-5.12207	6.62e-05	0.000515528	1.41378
SLITRK5	0.357552	-1.48378	4.75058	-6.93242	1.55e-06	2.95e-05	5.20421
FAM167A	0.357922	-1.48228	7.25321	-5.87142	1.33e-05	0.00015023	3.03008
GSTM3	0.358346	-1.48057	8.40973	-5.61963	2.27e-05	0.000226755	2.49357
SPAG5	0.360833	-1.4706	6.72345	-10.6927	2.43e-09	2.69e-07	11.6983
NUPR1	0.361101	-1.46953	9.99977	-3.76293	0.00137424	0.0057843	-1.60711
PPARGC1A	0.363782	-1.45885	5.60913	-6.44561	4.07e-06	6.16e-05	4.22491
DPY19L2	0.363932	-1.45826	6.61252	-4.30828	0.000402631	0.00216809	-0.391453
HSD17B6	0.364613	-1.45556	9.32852	-4.28759	0.000421769	0.00225336	-0.437658
LRP2	0.365321	-1.45276	9.34657	-3.98965	0.000824522	0.00384719	-1.10282
CFD	0.365487	-1.45211	9.09691	-5.08239	7.22e-05	0.000549405	1.3267
FMOD	0.365753	-1.45106	9.76775	-5.70554	1.89e-05	0.000196838	2.67742
PTTG3P	0.365956	-1.45026	7.07867	-9.49603	1.58e-08	1.03e-06	9.82833
WDR72	0.366846	-1.44675	7.2573	-4.70609	0.000165599	0.00105749	0.495161
SCARA5	0.3672	-1.44536	6.72216	-4.71332	0.000162959	0.00104324	0.511237
CETP	0.367515	-1.44413	6.09575	-5.18098	5.83e-05	0.000468816	1.54285
FOXA2	0.367816	-1.44295	5.52113	-10.9908	1.56e-09	2.12e-07	12.1384
ADAMTS5	0.368726	-1.43938	6.75956	-5.45392	3.23e-05	0.000298785	2.13665
LOC100129129	0.369907	-1.43477	6.37574	-9.09494	3.06e-08	1.64e-06	9.16252
ARHGAP24	0.370894	-1.43092	6.86691	-7.26451	8.13e-07	1.83e-05	5.85372
VLDLR	0.371135	-1.42998	7.59236	-4.36717	0.00035281	0.00194751	-0.259945
SOD3	0.373474	-1.42092	8.12396	-6.04153	9.33e-06	0.000114438	3.38836
FOS	0.373477	-1.42091	11.7194	-2.95743	0.00827232	0.0246054	-3.35316
SORBS2	0.373921	-1.41919	7.43835	-4.85355	0.000119465	0.000819912	0.822123
CYR61	0.374744	-1.41602	10.8927	-3.37802	0.0032613	0.0115764	-2.45365
LECT1	0.374947	-1.41524	5.92653	-6.10623	8.16e-06	0.0001029	3.52369
ANGPTL1	0.375338	-1.41374	7.62645	-3.84044	0.00115406	0.00501956	-1.43502
NOL4	0.377098	-1.40699	4.58103	-11.63	6.25e-10	1.1e-07	13.05
SLC16A2	0.37725	-1.40641	7.90949	-4.73138	0.000156558	0.00101175	0.551338
DIO2	0.377277	-1.4063	8.90361	-7.18862	9.4e-07	2.02e-05	5.70662
BC048103 /// CSGALNACT1	0.377329	-1.40611	8.14746	-5.153	6.19e-05	0.000489814	1.48159
TFF2	0.380847	-1.39271	5.09575	-10.3351	4.18e-09	3.95e-07	11.1571
SGK223	0.381435	-1.39049	10.1538	-9.9699	7.38e-09	5.9e-07	10.5892
LOC101928847	0.381453	-1.39042	4.30965	-13.1521	8.16e-11	2.65e-08	15.0571
FAM46B	0.382916	-1.3849	6.92494	-6.25242	6.04e-06	8.27e-05	3.82756
COL9A3	0.383282	-1.38352	7.68077	-2.51757	0.0212507	0.0527417	-4.24627
IER2	0.384738	-1.37805	12.0482	-5.27745	4.72e-05	0.000396226	1.75351
CRABP1	0.385375	-1.37567	6.52313	-5.4328	3.38e-05	0.00030918	2.09096
SYNE1	0.38732	-1.3684	5.87283	-7.10978	1.09e-06	2.26e-05	5.55298
ODAM	0.388612	-1.3636	5.74966	-5.13547	6.43e-05	0.000504424	1.44317
MT1G	0.388954	-1.36233	8.46977	-5.66341	2.06e-05	0.000210515	2.58736
PROX1	0.391778	-1.35189	6.10867	-7.16593	9.82e-07	2.08e-05	5.6625
LOC101928303	0.392361	-1.34975	6.75832	-3.7161	0.00152708	0.00627914	-1.71088
LOC101926934	0.394065	-1.34349	4.34119	-14.2413	2.13e-11	9.7e-09	16.3663
CD36	0.394704	-1.34116	6.52984	-4.19466	0.000519708	0.00267001	-0.645229
SCN4B	0.394738	-1.34103	7.41894	-3.81331	0.00122681	0.00527325	-1.4953
CAPN6	0.395982	-1.33649	4.3243	-9.11376	2.96e-08	1.59e-06	9.19421
MRO	0.396977	-1.33287	5.63412	-7.6945	3.62e-07	1.02e-05	6.67204
GPR125	0.397043	-1.33263	6.43009	-6.06035	8.97e-06	0.000111238	3.42778
MT1HL1	0.397673	-1.33035	12.2022	-5.41717	3.49e-05	0.000317603	2.05712
TSPAN5	0.399179	-1.32489	7.3703	-6.39552	4.51e-06	6.65e-05	4.12237
TMEM178A	0.402454	-1.3131	7.20896	-3.95964	0.000882203	0.00406329	-1.16971
PRTG	0.403095	-1.31081	7.07508	-6.07823	8.64e-06	0.000107909	3.46519
WSCD2	0.40481	-1.30468	6.7807	-7.91187	2.42e-07	7.46e-06	7.07602
TTC30A	0.40511	-1.30362	6.26752	-6.11649	7.99e-06	0.000101612	3.54512
CRYAB	0.40584	-1.30102	10.3	-3.7468	0.00142511	0.00595313	-1.64289
SALL4	0.407806	-1.29404	6.98136	-8.57089	7.48e-08	3.2e-06	8.26132
OGN	0.408263	-1.29243	7.79195	-2.3761	0.0285119	0.0668488	-4.51928
ADAMTS3	0.409688	-1.2874	5.3715	-4.05184	0.000716741	0.0034433	-0.964117
RGS16	0.412784	-1.27654	7.37649	-5.98141	1.06e-05	0.000125675	3.26214
SLC25A33	0.413562	-1.27383	7.87986	-6.61926	2.87e-06	4.7e-05	4.57789
STEAP2	0.414262	-1.27139	6.8014	-4.91559	0.000104186	0.000736279	0.959286
PLEKHG4B	0.41477	-1.26962	5.2067	-7.95811	2.23e-07	7.04e-06	7.16111
SCGB2A1	0.414892	-1.26919	5.85729	-4.93309	0.000100248	0.000710903	0.997921
SGCD	0.415137	-1.26834	6.40685	-6.24373	6.15e-06	8.38e-05	3.80959
SERPINA5	0.415359	-1.26757	5.60616	-8.51419	8.26e-08	3.49e-06	8.16165
C1orf64	0.415421	-1.26735	6.01705	-11.8082	4.87e-10	9.6e-08	13.2965
SDPR	0.415594	-1.26675	8.41043	-3.05798	0.00663483	0.0205561	-3.14139
SMOC2	0.417374	-1.26059	7.61358	-4.01094	0.000785915	0.00370653	-1.05536
BTBD11	0.418522	-1.25662	7.36751	-3.30499	0.0038385	0.01325	-2.61217
ALDH1A1	0.418999	-1.25498	10.5546	-4.91658	0.00010396	0.000734934	0.961464
SMAD9	0.419721	-1.2525	7.79468	-5.93228	1.17e-05	0.000136005	3.15865
C3orf55	0.41974	-1.25243	5.34124	-4.76972	0.000143801	0.000952932	0.636414
B3GALT2	0.42113	-1.24766	3.79985	-3.61667	0.00190992	0.00753695	-1.9306
TSPAN8	0.422725	-1.24221	6.1549	-2.88747	0.00963559	0.02783	-3.49904
PLA2G7	0.424158	-1.23733	8.26839	-6.0201	9.75e-06	0.000117864	3.34342
MROH7	0.425162	-1.23392	5.76677	-8.04225	1.91e-07	6.36e-06	7.3152
TMEM139	0.426288	-1.2301	6.36383	-3.73781	0.00145422	0.00605006	-1.66279
UGT8	0.428201	-1.22364	5.77247	-4.61822	0.000201326	0.00123702	0.299815
CLCNKB	0.429301	-1.21994	6.93213	-5.74317	1.74e-05	0.000185457	2.7577
GNA14	0.430051	-1.21742	6.75631	-4.55705	0.000230734	0.00138366	0.163608
TNN	0.43069	-1.21528	5.77408	-8.37954	1.05e-07	4.09e-06	7.9232
KCNJ13	0.431704	-1.21189	4.92093	-5.26837	4.82e-05	0.000403629	1.73372
LOC375196	0.431876	-1.21131	4.6496	-7.84076	2.76e-07	8.19e-06	6.94458
EGR1	0.434273	-1.20332	11.4305	-4.85836	0.000118202	0.000813159	0.832765
TCEAL7	0.434453	-1.20273	5.77081	-3.61708	0.00190818	0.00753153	-1.92971
CLUL1	0.434624	-1.20216	5.62382	-4.52972	0.000245245	0.0014528	0.102708
ZBTB16	0.435839	-1.19813	7.73553	-4.72739	0.00015795	0.00101808	0.542478
AIF1L	0.436416	-1.19622	8.51916	-5.10064	6.94e-05	0.000534065	1.36677
SCN3B	0.437092	-1.19399	5.39896	-6.39375	4.53e-06	6.65e-05	4.11874
NTS	0.437144	-1.19382	5.07711	-4.58499	0.000216799	0.0013124	0.225827
RERGL	0.437801	-1.19165	6.29035	-2.3127	0.0324667	0.074234	-4.63894
NR4A3	0.437815	-1.19161	5.83898	-3.86585	0.00108984	0.00479115	-1.37853
STARD13	0.438788	-1.1884	6.287	-5.51326	2.84e-05	0.000269541	2.26479
OGDHL	0.439366	-1.1865	7.40662	-3.79786	0.00127026	0.00542925	-1.52961
ASXL3	0.439667	-1.18552	5.47722	-9.61513	1.3e-08	8.99e-07	10.0221
PTTG1	0.440388	-1.18315	10.3475	-4.93613	9.96e-05	0.000707202	1.00464
ART4	0.443757	-1.17216	4.90799	-7.37147	6.63e-07	1.58e-05	6.05967
ANK2	0.444258	-1.17053	5.55214	-9.51799	1.52e-08	1e-06	9.8642
ATP2C2	0.446826	-1.16222	5.76323	-8.06151	1.85e-07	6.18e-06	7.35034
OSR1	0.447065	-1.16144	5.29804	-7.96158	2.21e-07	7.01e-06	7.16748
CCDC146	0.447576	-1.1598	7.49339	-5.33845	4.14e-05	0.000359145	1.88628
RSPO3	0.448117	-1.15805	6.28178	-3.23514	0.00448402	0.0150396	-2.763
TLE4	0.448209	-1.15776	5.62243	-9.83251	9.17e-09	6.88e-07	10.3714
PKNOX2	0.448255	-1.15761	6.73579	-5.73499	1.77e-05	0.000187908	2.74027
IQGAP2	0.449283	-1.1543	6.71641	-7.02612	1.29e-06	2.56e-05	5.389
LRRC2	0.449718	-1.15291	8.05501	-5.07082	7.41e-05	0.000561202	1.30127
ID4	0.450439	-1.1506	9.72623	-6.57988	3.11e-06	5.01e-05	4.49821
SHISA3	0.450707	-1.14974	5.10921	-4.19087	0.00052416	0.00268748	-0.653701
HCG4	0.450972	-1.14889	5.71127	-4.07385	0.000682073	0.00331138	-0.914988
RBM24	0.45109	-1.14851	5.06846	-4.41429	0.00031746	0.00179144	-0.154749
ADIPOQ	0.45129	-1.14787	4.37065	-1.91613	0.0709788	0.138356	-5.34362
GBP1	0.451741	-1.14643	9.40584	-2.63498	0.0165856	0.0431951	-4.01392
CCDC110	0.453145	-1.14195	5.10826	-5.29502	4.55e-05	0.000384575	1.7918
SLC25A2	0.453362	-1.14127	4.3519	-14.6959	1.25e-11	6.39e-09	16.8846
CENPJ	0.454032	-1.13913	5.36937	-9.76518	1.02e-08	7.34e-07	10.2638
ERO1LB	0.454549	-1.13749	6.90398	-7.69011	3.65e-07	1.02e-05	6.66382
DDX43	0.454636	-1.13721	4.61904	-4.23869	0.000470734	0.00246102	-0.546882
PRKX	0.45475	-1.13685	8.61611	-4.33711	0.000377408	0.00205825	-0.327061
CITED2	0.454964	-1.13618	9.07268	-7.08626	1.15e-06	2.33e-05	5.50698
TOB1	0.455053	-1.13589	10.8958	-6.15195	7.42e-06	9.68e-05	3.61903
LINC00328	0.455829	-1.13344	3.7069	-9.26576	2.3e-08	1.34e-06	9.44857
ESRRG	0.456717	-1.13063	6.52163	-4.63004	0.000196098	0.00121195	0.326114
CORO6	0.456799	-1.13037	7.67701	-2.48218	0.0228837	0.0559434	-4.31531
SCARNA2	0.457192	-1.12913	6.63054	-6.0271	9.61e-06	0.000116986	3.35811
SLC24A3	0.457259	-1.12892	6.26829	-7.67671	3.74e-07	1.03e-05	6.6387
LRFN5	0.457718	-1.12747	4.60049	-8.90798	4.19e-08	2.09e-06	8.84512
FLRT1	0.458059	-1.12639	6.66064	-3.84177	0.00115061	0.00500882	-1.43207
PGM5-AS1	0.459338	-1.12237	6.3197	-8.2787	1.25e-07	4.63e-06	7.74305
SLC35F4	0.45956	-1.12168	4.53781	-5.02224	8.24e-05	0.000608903	1.19444
ANKRD37	0.461194	-1.11655	6.28192	-6.13057	7.76e-06	9.99e-05	3.57448
NETO2	0.461198	-1.11654	6.17519	-6.57179	3.16e-06	5.07e-05	4.48181
MT1E	0.462002	-1.11403	11.4126	-4.23019	0.000479814	0.00249891	-0.565872
SLC1A1	0.462217	-1.11336	8.13151	-3.03116	0.00703801	0.0215412	-3.19812
SNTA1	0.462308	-1.11307	8.15232	-6.73094	2.3e-06	4.01e-05	4.80278
EYA2	0.462347	-1.11295	6.85775	-5.122	6.63e-05	0.000515528	1.41363
LINC00960	0.463108	-1.11058	4.90938	-4.96611	9.32e-05	0.000673218	1.07078
CYP27B1	0.46311	-1.11057	6.64852	-3.68441	0.00163998	0.00663413	-1.781
C8orf31	0.463138	-1.11049	5.99842	-5.63777	2.18e-05	0.00022022	2.53244
SUCNR1	0.463357	-1.1098	8.37581	-4.88476	0.000111512	0.000776262	0.891161
FREM2	0.464475	-1.10633	7.69523	-3.35924	0.00340105	0.0119721	-2.49451
SYNM	0.464859	-1.10514	7.70451	-5.79048	1.58e-05	0.000172124	2.8584
AVPR1A	0.4658	-1.10222	5.7164	-5.3591	3.96e-05	0.000347564	1.93116
PPP1R15A	0.46801	-1.09539	8.11839	-3.76538	0.00136671	0.00575732	-1.60169
AGPAT4	0.468928	-1.09256	5.67964	-9.52637	1.5e-08	1e-06	9.87787
MYL12A	0.469107	-1.09201	7.64026	-6.49312	3.7e-06	5.73e-05	4.32188
DYNLRB2	0.469214	-1.09168	6.3098	-4.30668	0.000404074	0.00217529	-0.395015
ANKRD18A	0.469374	-1.09119	4.62525	-7.33469	7.11e-07	1.65e-05	5.98902
MADCAM1	0.46995	-1.08942	6.58624	-6.8702	1.75e-06	3.24e-05	5.08083
MT2A	0.470142	-1.08883	12.2304	-4.3753	0.000346438	0.00192004	-0.241789
PRR15L	0.470145	-1.08882	8.67703	-5.00649	8.53e-05	0.000627138	1.15977
TIMD4	0.470468	-1.08783	5.11003	-1.96557	0.0645874	0.128403	-5.26029
TOX	0.471244	-1.08545	5.3033	-2.67718	0.0151602	0.0401571	-3.92925
PLEKHH1	0.471293	-1.0853	9.31999	-4.43125	0.000305635	0.00173813	-0.116908
MARC2	0.47165	-1.08421	8.15307	-4.95831	9.48e-05	0.000681494	1.05358
LOC401068	0.472288	-1.08226	5.07975	-9.70553	1.12e-08	7.93e-07	10.1681
C1orf192	0.472604	-1.0813	5.04451	-6.17859	7.03e-06	9.31e-05	3.67445
C8orf48	0.47293	-1.0803	6.32287	-5.14837	6.25e-05	0.000494023	1.47144
LOC283070	0.473156	-1.07961	8.12511	-7.91732	2.4e-07	7.42e-06	7.08605
CNTN3	0.473323	-1.0791	6.01526	-2.39899	0.0271975	0.0642597	-4.47564
LINC00982	0.474488	-1.07556	6.20607	-5.69256	1.94e-05	0.000200793	2.64969
EGF	0.475178	-1.07346	4.13498	-11.2892	1.01e-09	1.56e-07	12.5693
MT1X	0.476315	-1.07001	11.6672	-3.87873	0.00105865	0.00468522	-1.34987
ATF3	0.476947	-1.0681	8.15375	-2.18149	0.0423128	0.0919517	-4.88085
BBOX1	0.476997	-1.06795	7.00402	-2.17501	0.0428633	0.0929106	-4.89258
C9orf66	0.478305	-1.064	5.26729	-6.74531	2.24e-06	3.93e-05	4.83159
DNAJB4	0.478895	-1.06222	8.58481	-3.40546	0.00306728	0.0110112	-2.39389
LRRIQ3	0.47906	-1.06172	4.16925	-7.10912	1.1e-06	2.26e-05	5.55168
RGS2	0.479541	-1.06027	9.57979	-2.87021	0.0100039	0.0286729	-3.53483
MIOX	0.479947	-1.05905	6.89434	-3.75116	0.00141117	0.00590693	-1.63321
C8orf12	0.480255	-1.05813	4.38889	-8.47164	8.9e-08	3.66e-06	8.08657
TCL1A	0.481021	-1.05583	6.69504	-1.60311	0.125897	0.217546	-5.83645
TFPI	0.481173	-1.05537	5.93153	-5.16154	6.08e-05	0.00048302	1.50029
GPR155	0.483536	-1.04831	6.49687	-7.97216	2.17e-07	6.9e-06	7.18691
PPARG	0.483536	-1.04831	6.6886	-4.94375	9.79e-05	0.000697826	1.02144
SLC43A3	0.483629	-1.04803	9.13162	-2.94976	0.00841217	0.0249308	-3.36922
RBM20	0.483798	-1.04752	4.42395	-5.47344	3.1e-05	0.000289039	2.17885
MYOC	0.484642	-1.04501	7.25815	-2.99968	0.00754148	0.0227705	-3.26448
ACSF2	0.485389	-1.04279	8.78427	-5.74676	1.73e-05	0.000184438	2.76535
C3orf33	0.485597	-1.04217	5.37887	-3.92773	0.000947994	0.00429102	-1.24082
IRS1	0.486213	-1.04034	7.95554	-3.72642	0.001492	0.00617086	-1.68802
KCNK2	0.48633	-1.03999	5.0977	-5.52479	2.77e-05	0.000264935	2.28964
FOXF1	0.48678	-1.03866	6.13773	-7.6334	4.05e-07	1.09e-05	6.55733
BZRAP1-AS1	0.486818	-1.03854	5.68895	-3.79196	0.00128726	0.00548815	-1.5427
SAMD5	0.487051	-1.03785	4.97873	-5.96456	1.09e-05	0.000128744	3.22669
HOGA1	0.487303	-1.03711	5.90126	-5.95316	1.12e-05	0.000131317	3.20267
ZDHHC8P1	0.488513	-1.03353	5.31178	-11.0755	1.38e-09	1.96e-07	12.2618
TMEM220	0.489133	-1.0317	7.4343	-6.73152	2.3e-06	4.01e-05	4.80394
PLCH1	0.489319	-1.03115	4.62896	-9.37031	1.94e-08	1.19e-06	9.62182
AQP4	0.489482	-1.03067	5.44996	-3.52906	0.00232532	0.00882087	-2.12341
SRPX	0.489886	-1.02948	8.77073	-3.15176	0.00539452	0.0174557	-2.94186
FAM95A	0.489902	-1.02943	5.94947	-5.64908	2.13e-05	0.000215757	2.55668
HSD17B3	0.490191	-1.02858	6.07708	-7.03118	1.27e-06	2.54e-05	5.39896
POLI	0.490267	-1.02836	7.85507	-5.60541	2.33e-05	0.00023244	2.46306
ST7-AS1	0.490453	-1.02781	5.7389	-5.80403	1.53e-05	0.000168177	2.88719
SPIB	0.490998	-1.02621	5.26727	-2.79991	0.0116487	0.0324158	-3.67974
PGF	0.491274	-1.0254	8.87457	-4.75412	0.000148862	0.00097838	0.601787
HSD11B2	0.492046	-1.02314	5.84666	-3.02051	0.00720459	0.021969	-3.2206
CCDC85A	0.492472	-1.02189	6.74894	-5.34864	4.05e-05	0.000353117	1.90844
PDLIM3	0.492563	-1.02162	6.43715	-4.69656	0.000169138	0.00107539	0.47401
TBC1D28	0.492876	-1.0207	3.62423	-13.0996	8.72e-11	2.73e-08	14.9915
LOC100130429	0.493387	-1.01921	4.77943	-10.794	2.09e-09	2.43e-07	11.849
PRIMA1	0.493796	-1.01801	5.96108	-7.16794	9.78e-07	2.07e-05	5.66641
LMNTD2	0.494217	-1.01678	5.74148	-10.007	6.96e-09	5.66e-07	10.6477
LGI3	0.496343	-1.01059	6.69878	-5.3201	4.31e-05	0.000370999	1.8464
LINC01220	0.496982	-1.00873	4.12827	-8.39873	1.01e-07	4e-06	7.95734
FLJ38379	0.497203	-1.00809	3.66108	-5.64745	2.13e-05	0.000216173	2.55319
SERHL2	0.497785	-1.0064	6.10362	-8.35407	1.09e-07	4.22e-06	7.87784
TRIM58	0.497894	-1.00609	5.52183	-4.02449	0.000762286	0.00361675	-1.02514
SERPIND1	0.498549	-1.00419	3.81974	-9.18974	2.61e-08	1.46e-06	9.32173
GBP1P1	0.499758	-1.0007	6.20203	-5.84877	1.4e-05	0.000156168	2.98211
ID1	0.499864	-1.00039	11.8907	-3.95141	0.000898725	0.00412722	-1.18806

## Sheet: N+ all from GSE60542
GENE SYMBOL	FC	logFC	AveExpr	t	P.Value	adj.P.Val	B
SLC9A5	2.35908	1.23822	5.09136	17.7652	1.15894e-12	1.89317e-08	18.5579
RORB	0.423306	-1.24023	4.0495	-17.2736	1.84944e-12	1.89317e-08	18.1638
LINC00347	0.597158	-0.743816	3.42853	-15.0246	1.84677e-11	1.03341e-07	16.1673
LOC100996251	0.502096	-0.993964	3.58719	-14.9428	2.01906e-11	1.03341e-07	16.0882
GPR32	1.87729	0.908653	4.48581	14.3392	3.95315e-11	1.48665e-07	15.4882
SLC25A2	0.423465	-1.23969	4.25305	-14.2535	4.35692e-11	1.48665e-07	15.4008
LOC101926934	0.336444	-1.57156	4.32364	-14.0685	5.38497e-11	1.57495e-07	15.2099
KMT2E-AS1	0.573019	-0.803346	6.02256	-12.7748	2.53789e-10	6.49478e-07	13.7948
MYADML2	1.86354	0.898047	5.04643	12.6514	2.96185e-10	6.73756e-07	13.6521
LOC101929488	1.71166	0.775396	5.65526	12.534	3.43487e-10	7.03221e-07	13.515
CNTFR-AS1	1.82783	0.870132	4.46535	12.3956	4.09642e-10	7.62418e-07	13.3517
CXorf67	1.91815	0.939717	4.63554	12.264	4.85093e-10	8.27608e-07	13.1946
PIANP	2.04476	1.03193	4.97693	11.9597	7.21e-10	1.06091e-06	12.825
LOC101928460	1.72575	0.787223	4.98299	11.955	7.25478e-10	1.06091e-06	12.8192
NOS2	1.62556	0.70094	5.45504	11.8134	8.74811e-10	1.194e-06	12.644
GPR132	0.431378	-1.21297	4.91484	-11.5817	1.19302e-09	1.29735e-06	12.3529
LOC100129447	0.590638	-0.759654	4.36899	-11.5686	1.21422e-09	1.29735e-06	12.3363
MAGEL2	0.303025	-1.72249	5.12008	-11.5544	1.23779e-09	1.29735e-06	12.3182
ADH1A	0.523887	-0.932673	4.17261	-11.5457	1.2525e-09	1.29735e-06	12.3071
CDHR3	0.474019	-1.07698	4.3645	-11.51	1.31439e-09	1.29735e-06	12.2618
STARD6	1.47876	0.564387	3.52198	11.5009	1.33075e-09	1.29735e-06	12.2501
CLDN9	3.11226	1.63796	5.97525	11.2509	1.87354e-09	1.7435e-06	11.9275
GBA3	0.550482	-0.861233	4.29396	-11.2013	2.00656e-09	1.7861e-06	11.8627
LINC00445	1.72253	0.784532	4.74283	11.1234	2.23569e-09	1.90714e-06	11.7604
CST9	2.04027	1.02876	4.8982	11.0472	2.48649e-09	2.03624e-06	11.6598
ANO5	0.114204	-3.13032	5.70542	-10.9697	2.77201e-09	2.18275e-06	11.5567
CPSF1	1.91499	0.937338	5.02951	10.8991	3.06251e-09	2.32218e-06	11.4621
CCNB3	0.624339	-0.6796	4.32251	-10.7684	3.6868e-09	2.63581e-06	11.2859
CNTN1	0.505953	-0.982926	3.92367	-10.7596	3.73362e-09	2.63581e-06	11.2739
RPL23AP53	1.78853	0.838772	5.04296	10.7228	3.93506e-09	2.68541e-06	11.2239
ZNF781	0.357779	-1.48286	4.99383	-10.5977	4.71081e-09	3.11111e-06	11.0525
LOC101927876	0.60058	-0.735572	3.8518	-10.4199	6.09887e-09	3.90194e-06	10.806
PCDHGC3	1.90133	0.927013	4.58074	10.3895	6.37661e-09	3.95601e-06	10.7634
LCN6	3.25547	1.70287	5.38957	10.3581	6.67787e-09	4.02106e-06	10.7193
TAOK3	1.72623	0.787628	7.07885	10.3273	6.98644e-09	4.08667e-06	10.6761
LINC01271	0.559783	-0.837061	4.60003	-10.2927	7.35175e-09	4.11033e-06	10.6273
ATP5J2	1.59133	0.670232	4.93905	10.2857	7.42843e-09	4.11033e-06	10.6174
FAM178B	2.28493	1.19215	6.09942	10.2457	7.88118e-09	4.24609e-06	10.5607
RNF157	0.539966	-0.889059	5.57873	-10.1166	9.54933e-09	5.01291e-06	10.3767
CRIP3	1.7219	0.784001	5.095	10.0882	9.96357e-09	5.09961e-06	10.336
C9orf24	0.352936	-1.50252	5.31794	-10.0684	1.02628e-08	5.12465e-06	10.3076
L3MBTL4	0.495138	-1.0141	4.99933	-9.81239	1.51189e-08	7.36973e-06	9.93513
CLPS	1.6775	0.746316	5.34669	9.70929	1.77075e-08	8.43083e-06	9.78286
KNCN	1.64348	0.716753	5.16546	9.6848	1.8388e-08	8.5407e-06	9.7465
ZNF461	1.39149	0.476629	5.47269	9.67137	1.87726e-08	8.5407e-06	9.72653
C1orf64	0.46826	-1.09462	5.92629	-9.65205	1.9341e-08	8.608e-06	9.69776
EPHB3	2.46633	1.30237	6.66813	9.60026	2.09554e-08	8.98359e-06	9.62039
ATP2C2	0.360534	-1.47179	5.64012	-9.59697	2.10625e-08	8.98359e-06	9.61547
FZD10-AS1	0.500256	-0.999263	5.18584	-9.55768	2.2388e-08	9.22283e-06	9.55655
LINC00870	0.669072	-0.579767	4.06363	-9.55063	2.26349e-08	9.22283e-06	9.54595
SERHL2	0.365709	-1.45123	5.71977	-9.54106	2.29749e-08	9.22283e-06	9.53155
ZNF536	0.232839	-2.10259	4.78723	-9.49665	2.46231e-08	9.32362e-06	9.46461
TPRN	1.51135	0.595839	6.25399	9.49306	2.47614e-08	9.32362e-06	9.45919
HIST1H2BB	1.57315	0.653657	4.2493	9.46638	2.58168e-08	9.32362e-06	9.41885
SCN3B	0.302408	-1.72543	5.23344	-9.4634	2.59375e-08	9.32362e-06	9.41434
KCNA10	1.65018	0.72262	5.04045	9.46009	2.60726e-08	9.32362e-06	9.40931
SERTM1	0.0552141	-4.17882	5.18231	-9.43913	2.69436e-08	9.32362e-06	9.37754
SULT1C4	0.538124	-0.89399	4.09018	-9.43458	2.71367e-08	9.32362e-06	9.37063
KCNMB3	0.484759	-1.04466	5.2421	-9.43038	2.7316e-08	9.32362e-06	9.36426
HIST1H3C	1.6141	0.690731	4.58382	9.43018	2.73246e-08	9.32362e-06	9.36396
RNF133	0.699073	-0.516485	4.00946	-9.40901	2.82492e-08	9.4183e-06	9.33177
ANO6	2.46555	1.30191	7.07568	9.39756	2.87627e-08	9.4183e-06	9.31434
EYA1	0.612725	-0.706688	5.05971	-9.38679	2.92544e-08	9.4183e-06	9.29794
LOC101927865	1.49137	0.57664	4.20033	9.38273	2.94422e-08	9.4183e-06	9.29174
TFF2	0.38822	-1.36505	5.11718	-9.36387	3.03309e-08	9.55331e-06	9.26296
LINC01342	0.661792	-0.595549	6.15584	-9.35385	3.08141e-08	9.55845e-06	9.24766
NADK2-AS1	0.679548	-0.557353	4.13668	-9.31451	3.2792e-08	9.94625e-06	9.18742
HCG4B	0.541079	-0.88609	4.21362	-9.30983	3.30359e-08	9.94625e-06	9.18025
PIK3R2	1.70296	0.768044	6.72655	9.29193	3.39867e-08	1.00842e-05	9.15277
CD160	0.568897	-0.81376	3.92116	-9.16145	4.18429e-08	1.22379e-05	8.95117
MLLT1	0.541374	-0.885304	6.99268	-9.14072	4.32565e-08	1.24731e-05	8.91894
IDI2	1.52818	0.611814	5.18509	9.09518	4.65396e-08	1.30633e-05	8.84794
CAPN6	0.481926	-1.05312	4.03852	-9.09368	4.66524e-08	1.30633e-05	8.84559
HOXA7	0.692925	-0.529229	4.43329	-9.07841	4.78137e-08	1.30633e-05	8.82171
AFAP1	2.07222	1.05118	6.01102	9.06887	4.85544e-08	1.30633e-05	8.80679
RASSF9	0.21838	-2.19509	5.31545	-9.06276	4.90354e-08	1.30633e-05	8.79721
SIX3-AS1	0.659915	-0.599647	4.12702	-9.05735	4.94647e-08	1.30633e-05	8.78875
LINC01362	0.644081	-0.634685	3.65139	-9.05354	4.97699e-08	1.30633e-05	8.78278
ABTB2	1.8691	0.902345	5.65659	9.02481	5.21354e-08	1.35067e-05	8.73767
RBM24	0.193878	-2.36678	4.82719	-9.01723	5.27784e-08	1.35067e-05	8.72576
PRDM7	1.56561	0.646723	4.00119	8.98647	5.54759e-08	1.40217e-05	8.67732
TBATA	1.7651	0.819753	5.27222	8.97725	5.63126e-08	1.40596e-05	8.66277
DNAAF1	0.477541	-1.0663	5.52982	-8.95655	5.82385e-08	1.43653e-05	8.63008
LOC101927599	1.97593	0.982532	4.90334	8.94788	5.90651e-08	1.43957e-05	8.61638
LINC01029	0.709336	-0.495459	3.94778	-8.93894	5.99304e-08	1.44348e-05	8.60224
IGFL2	5.72783	2.51799	5.49001	8.92642	6.11649e-08	1.45608e-05	8.58241
KRT72	1.53231	0.615712	5.24566	8.91529	6.22853e-08	1.46571e-05	8.56475
PTPRN	1.7579	0.813853	4.52629	8.88682	6.52487e-08	1.51073e-05	8.51954
UTF1	1.70287	0.767966	4.67329	8.88284	6.56743e-08	1.51073e-05	8.51321
AP4M1	1.60323	0.680982	6.932	8.85033	6.92631e-08	1.56029e-05	8.46144
GLDC	0.126088	-2.9875	6.58516	-8.84954	6.9353e-08	1.56029e-05	8.46018
C8orf88	0.173738	-2.52502	6.59632	-8.79447	7.59162e-08	1.65338e-05	8.37214
LRRC7	0.466914	-1.09877	3.63232	-8.78935	7.65587e-08	1.65338e-05	8.36394
LOC283588	0.313763	-1.67225	4.29271	-8.7886	7.66537e-08	1.65338e-05	8.36273
ERV3-2	0.537659	-0.895237	4.60436	-8.78806	7.67213e-08	1.65338e-05	8.36187
MGC20647	0.607393	-0.719298	5.25562	-8.77965	7.77912e-08	1.65898e-05	8.34838
LMTK3	2.19701	1.13554	5.70821	8.71477	8.65885e-08	1.82755e-05	8.244
CPT1C	2.22756	1.15546	5.07741	8.69671	8.92181e-08	1.86384e-05	8.21484
RTKN	1.61068	0.687673	6.25311	8.68985	9.02378e-08	1.8661e-05	8.20376
NOL4	0.268179	-1.89873	4.38651	-8.6775	9.21064e-08	1.87111e-05	8.18378
ASAP1-IT2	1.64827	0.720951	5.13982	8.67618	9.23081e-08	1.87111e-05	8.18164
TENM2	0.285262	-1.80964	4.48135	-8.66726	9.36855e-08	1.88042e-05	8.1672
OR2K2	1.46566	0.551547	4.23744	8.61997	1.01355e-07	2.01461e-05	8.09045
SOX30	0.711799	-0.490458	3.16553	-8.61063	1.02945e-07	2.02654e-05	8.07527
CHRNA6	1.59766	0.675964	4.88438	8.5645	1.11196e-07	2.14404e-05	8.00004
FAM98A	0.58822	-0.765572	7.00346	-8.56142	1.11771e-07	2.14404e-05	7.995
TMEM184A	1.68584	0.753471	5.85424	8.55719	1.12564e-07	2.14404e-05	7.9881
ZNF526	1.73308	0.793335	5.72389	8.55434	1.13103e-07	2.14404e-05	7.98344
IDO2	0.48672	-1.03884	3.93788	-8.52975	1.17864e-07	2.1943e-05	7.94318
GSDMC	1.5922	0.671017	5.57509	8.522	1.19406e-07	2.1943e-05	7.93049
FLJ20712	1.763	0.818034	5.78273	8.51832	1.20146e-07	2.1943e-05	7.92446
GRIA1	0.720551	-0.472828	3.53388	-8.51062	1.21711e-07	2.1943e-05	7.91182
LOC100505549	0.579278	-0.787671	5.40092	-8.50437	1.22996e-07	2.1943e-05	7.90156
PLA2R1	0.153339	-2.7052	5.89206	-8.50393	1.23088e-07	2.1943e-05	7.90084
UGT8	0.221802	-2.17265	5.50792	-8.50311	1.23257e-07	2.1943e-05	7.89949
MROH7	0.43557	-1.19902	5.56396	-8.48722	1.26597e-07	2.23432e-05	7.87338
PCDH19	0.406335	-1.29926	4.39713	-8.46839	1.30676e-07	2.2853e-05	7.8424
PSMB2	1.44017	0.526243	7.14693	8.46369	1.31718e-07	2.2853e-05	7.83464
DEFB108B	0.676215	-0.564445	3.34692	-8.45084	1.34603e-07	2.31574e-05	7.81347
PGLYRP1	1.46786	0.553717	5.41446	8.44507	1.35922e-07	2.31895e-05	7.80394
LRRIQ1	0.533219	-0.907201	4.08918	-8.43422	1.38436e-07	2.34231e-05	7.78603
LOC102723526	0.584253	-0.775335	4.65099	-8.42567	1.40452e-07	2.35695e-05	7.7719
OSR1	0.352703	-1.50347	4.94049	-8.40656	1.45069e-07	2.41463e-05	7.74029
TTC9	1.8468	0.885026	6.55367	8.36974	1.54416e-07	2.54949e-05	7.67924
GRAMD1A	1.73642	0.796117	6.70636	8.33029	1.65131e-07	2.69751e-05	7.61363
LRRC55	0.743616	-0.42737	3.84939	-8.32715	1.66017e-07	2.69751e-05	7.60839
PCDHAC2	2.534	1.34142	5.07709	8.31517	1.6944e-07	2.73145e-05	7.58843
FANCE	1.71159	0.77534	7.0241	8.30527	1.72326e-07	2.75627e-05	7.5719
LOC102724718	0.744669	-0.42533	3.29082	-8.29418	1.75619e-07	2.76723e-05	7.55338
PTTG3P	0.355295	-1.49291	6.8027	-8.29144	1.76443e-07	2.76723e-05	7.5488
ELFN1	2.15719	1.10915	5.74671	8.28196	1.79326e-07	2.76723e-05	7.53294
SYNE3	0.691836	-0.531499	4.56527	-8.28069	1.79717e-07	2.76723e-05	7.53081
C2orf80	0.712562	-0.488912	3.32352	-8.28051	1.79769e-07	2.76723e-05	7.53053
LOC102724312	1.90173	0.927314	5.34976	8.2605	1.86031e-07	2.82448e-05	7.49701
LOC284825	0.601664	-0.732971	4.15307	-8.25921	1.86444e-07	2.82448e-05	7.49485
SOX3	0.529573	-0.917098	4.85752	-8.25496	1.87806e-07	2.82448e-05	7.48772
TAS1R1	0.712374	-0.489292	4.34196	-8.24886	1.89779e-07	2.82448e-05	7.47749
WNT9B	0.564429	-0.825136	4.10391	-8.24699	1.90386e-07	2.82448e-05	7.47436
TAS2R1	0.627739	-0.671763	4.60059	-8.22193	1.98751e-07	2.92736e-05	7.43227
MIF4GD	1.95898	0.9701	8.12862	8.19592	2.07836e-07	3.0393e-05	7.3885
NCSTN	1.43414	0.520183	6.9603	8.18744	2.10892e-07	3.04102e-05	7.3742
UPK3A	0.517805	-0.949518	4.81468	-8.18735	2.10924e-07	3.04102e-05	7.37405
LOC101927379	1.78088	0.83259	4.82097	8.17	2.17322e-07	3.11136e-05	7.34478
LOC101929123	1.43417	0.520216	5.52231	8.11269	2.39938e-07	3.40533e-05	7.24778
SLITRK3	0.67387	-0.569458	4.09055	-8.10627	2.4262e-07	3.40533e-05	7.23688
FAM109A	1.54749	0.629929	6.87824	8.10573	2.42846e-07	3.40533e-05	7.23597
PPP1R14D	1.68808	0.755386	4.80712	8.09379	2.47924e-07	3.44286e-05	7.21568
CDC42BPG	1.4649	0.550798	4.97851	8.09156	2.48886e-07	3.44286e-05	7.21189
PPM1N	1.48383	0.569325	5.02286	8.07974	2.5404e-07	3.479e-05	7.1918
MS4A15	1.51001	0.594556	4.16255	8.0778	2.54896e-07	3.479e-05	7.1885
CPEB4	0.547667	-0.86863	7.65689	-8.07094	2.57951e-07	3.49737e-05	7.17682
PFDN1	1.52543	0.609213	8.81764	8.05572	2.6486e-07	3.56743e-05	7.1509
SF3B2	1.66442	0.735019	7.97623	8.05015	2.67439e-07	3.57861e-05	7.1414
LTA	1.56211	0.643495	5.00367	8.04134	2.7157e-07	3.60663e-05	7.12637
LOC654841	0.68154	-0.553131	3.6831	-8.03821	2.73056e-07	3.60663e-05	7.12102
POU5F1P3	0.645636	-0.631206	5.24637	-8.02923	2.77355e-07	3.63992e-05	7.1057
OTX2-AS1	0.705392	-0.503504	3.24855	-8.02073	2.81496e-07	3.67074e-05	7.09116
FLJ27354	0.723751	-0.466435	3.82904	-8.01374	2.84947e-07	3.69222e-05	7.07921
RARG	1.49406	0.57924	6.21795	8.00367	2.89997e-07	3.72195e-05	7.06197
KIAA1549	1.81122	0.85696	5.17398	8.00193	2.90876e-07	3.72195e-05	7.059
LOC101927543	0.777118	-0.363793	4.27415	-7.98944	2.97291e-07	3.78039e-05	7.03761
NEGR1	0.427768	-1.2251	4.45198	-7.97697	3.03843e-07	3.82591e-05	7.01621
BMP1	1.56453	0.645733	6.20364	7.97553	3.04608e-07	3.82591e-05	7.01375
KCNU1	0.624259	-0.679782	4.01319	-7.95803	3.14081e-07	3.92084e-05	6.9837
PROX1	0.297946	-1.74688	6.09981	-7.90873	3.42459e-07	4.24919e-05	6.89879
BPIFB6	1.3753	0.459752	3.89399	7.90254	3.46201e-07	4.25672e-05	6.88812
C8orf12	0.551118	-0.859568	4.09192	-7.89949	3.48066e-07	4.25672e-05	6.88285
MGC15705	0.686797	-0.542044	3.93499	-7.89747	3.49303e-07	4.25672e-05	6.87936
MGC50722	1.52051	0.604557	5.16167	7.88728	3.55625e-07	4.30812e-05	6.86175
FAM95A	0.462945	-1.11109	5.64241	-7.88063	3.59811e-07	4.33318e-05	6.85026
LINC00202-1	0.62006	-0.689519	5.48139	-7.87336	3.64452e-07	4.35557e-05	6.83767
CLSTN2	0.417092	-1.26156	4.42634	-7.87107	3.65925e-07	4.35557e-05	6.83371
GFRA1	0.514459	-0.958873	4.78923	-7.86382	3.70631e-07	4.38609e-05	6.82117
DRD4	1.65658	0.72821	4.50805	7.84848	3.80799e-07	4.47032e-05	6.79458
TNP1	1.69403	0.760458	5.33161	7.8447	3.83349e-07	4.47032e-05	6.78803
LINC00595	1.51097	0.595479	5.55337	7.8433	3.843e-07	4.47032e-05	6.78559
LOC100506603	1.78612	0.836828	5.52486	7.83988	3.8663e-07	4.47202e-05	6.77966
CNGB3	1.37533	0.459773	3.48188	7.82835	3.9459e-07	4.53112e-05	6.75964
ASPHD1	1.62517	0.700591	5.30957	7.82609	3.96166e-07	4.53112e-05	6.75572
POU3F1	1.41293	0.498694	4.24423	7.8229	3.98409e-07	4.53146e-05	6.75018
RELN	0.158102	-2.66107	6.43734	-7.81291	4.05513e-07	4.58678e-05	6.73281
ANK2	0.405876	-1.30089	5.19724	-7.8096	4.07896e-07	4.58838e-05	6.72706
LINC01133	0.722614	-0.468703	3.38328	-7.79941	4.15324e-07	4.62353e-05	6.70932
MYLK4	0.691396	-0.532415	4.40431	-7.79457	4.18907e-07	4.62353e-05	6.70088
FLJ41170	1.52093	0.604953	4.37471	7.79446	4.18987e-07	4.62353e-05	6.7007
SAMD5	0.359239	-1.47698	5.08231	-7.78994	4.22357e-07	4.62353e-05	6.69282
KHDC1L	1.60332	0.681058	3.8752	7.7863	4.25091e-07	4.62353e-05	6.68648
LINC00654	0.519546	-0.944676	4.58627	-7.78448	4.26465e-07	4.62353e-05	6.68331
SMCO3	0.338843	-1.56131	4.49117	-7.78299	4.27598e-07	4.62353e-05	6.6807
TPPP	0.516189	-0.954028	5.35982	-7.78103	4.29088e-07	4.62353e-05	6.67729
ANKDD1A	0.530312	-0.915086	5.74556	-7.77379	4.34631e-07	4.62426e-05	6.66467
SLC6A15	0.718479	-0.476982	3.68264	-7.77245	4.35673e-07	4.62426e-05	6.66232
MEX3A	1.74415	0.802522	5.76619	7.77211	4.35931e-07	4.62426e-05	6.66173
ITPKA	1.48779	0.573167	4.89886	7.76288	4.4314e-07	4.66228e-05	6.64562
MPC1	0.602742	-0.730387	6.91162	-7.7617	4.4407e-07	4.66228e-05	6.64355
TSPY1	1.8085	0.854792	5.53142	7.75808	4.46933e-07	4.6684e-05	6.63724
RABGGTA	1.72751	0.788697	7.52762	7.75177	4.5198e-07	4.69715e-05	6.6262
LOC101929926	1.43996	0.526026	3.96641	7.74729	4.5559e-07	4.71075e-05	6.61838
FAM151A	0.631539	-0.663057	4.38775	-7.73704	4.63976e-07	4.77335e-05	6.60045
LOC101928614	0.661693	-0.595766	3.4869	-7.7312	4.68829e-07	4.79917e-05	6.59022
ECE1	1.96216	0.972441	8.38745	7.72707	4.7229e-07	4.81054e-05	6.58299
TSPAN8	0.179473	-2.47816	5.41908	-7.7183	4.79727e-07	4.85951e-05	6.56763
PLCD3	2.84676	1.50932	7.48275	7.71583	4.81844e-07	4.85951e-05	6.5633
PAQR4	1.511	0.595502	6.30826	7.68771	5.06649e-07	5.08462e-05	6.51394
BCAR1	1.42969	0.515703	5.56512	7.68225	5.11612e-07	5.10938e-05	6.50435
NPY5R	0.521999	-0.937882	4.52194	-7.67654	5.16867e-07	5.13512e-05	6.4943
SLC51A	0.517968	-0.949066	4.0119	-7.67351	5.19672e-07	5.13512e-05	6.48898
LOC102723684	1.3281	0.409359	3.87437	7.67132	5.21714e-07	5.13512e-05	6.48512
PID1	0.571445	-0.807314	4.33654	-7.66074	5.31686e-07	5.20823e-05	6.4665
FOXP2	0.478988	-1.06194	5.01631	-7.65778	5.34512e-07	5.21099e-05	6.46128
SEMA3F	2.35533	1.23593	7.54153	7.65323	5.38881e-07	5.22037e-05	6.45327
APEX2	1.41214	0.497887	6.57884	7.65148	5.40575e-07	5.22037e-05	6.45019
AX747140 /// TMEM198B	0.646222	-0.629899	6.51069	-7.64695	5.44976e-07	5.23816e-05	6.44221
PRND	1.52651	0.610241	4.31822	7.64329	5.48567e-07	5.24804e-05	6.43575
CCDC182	1.44231	0.528377	6.4734	7.63927	5.5253e-07	5.254e-05	6.42867
USP49	0.666094	-0.586202	4.74605	-7.63735	5.54444e-07	5.254e-05	6.42527
HS3ST3A1	0.707312	-0.499582	3.32431	-7.63479	5.56992e-07	5.254e-05	6.42076
DIRAS2	0.29012	-1.78528	4.48162	-7.63233	5.59455e-07	5.254e-05	6.41642
LOC100130741	1.47398	0.559721	4.69777	7.61982	5.7216e-07	5.30297e-05	6.39432
STXBP5L	0.250205	-1.99882	4.52275	-7.61773	5.74314e-07	5.30297e-05	6.39062
PRDM10	1.32223	0.402972	6.23477	7.61773	5.74314e-07	5.30297e-05	6.39062
ANKRD30BP2	0.745644	-0.423441	3.95494	-7.61703	5.75031e-07	5.30297e-05	6.3894
KIAA0319	1.50546	0.590201	4.74684	7.60351	5.89174e-07	5.40904e-05	6.36549
EGF	0.460644	-1.11827	4.28146	-7.59139	6.02164e-07	5.50362e-05	6.34403
GALE	2.44218	1.28817	7.05928	7.58192	6.12516e-07	5.55356e-05	6.32725
CDKL1	0.578139	-0.790512	4.44153	-7.58143	6.13053e-07	5.55356e-05	6.32639
FXYD1	0.432362	-1.20969	6.55431	-7.57504	6.20148e-07	5.58236e-05	6.31506
LOC81691	1.31726	0.397538	5.10052	7.57367	6.21686e-07	5.58236e-05	6.31263
RASSF6	0.239516	-2.06181	4.74338	-7.56558	6.30813e-07	5.63958e-05	6.29828
LRP1B	0.073416	-3.76776	5.25703	-7.54258	6.57551e-07	5.85306e-05	6.25741
SEMA3D	0.199719	-2.32395	4.76995	-7.49991	7.10307e-07	6.27642e-05	6.18143
GDF10	0.121368	-3.04254	4.83721	-7.49918	7.11244e-07	6.27642e-05	6.18013
TSTA3	1.82955	0.871486	8.62049	7.49647	7.14751e-07	6.2803e-05	6.17528
ERO1LB	0.25969	-1.94514	6.86632	-7.48178	7.34044e-07	6.42226e-05	6.14905
SCARA5	0.238238	-2.06952	6.03033	-7.47274	7.46182e-07	6.50068e-05	6.1329
LOC101928612	0.666713	-0.584863	5.45001	-7.46409	7.57994e-07	6.5756e-05	6.11743
ZNF625	0.609848	-0.713479	4.99151	-7.45147	7.75589e-07	6.69985e-05	6.09483
A1BG	1.96992	0.978135	5.8921	7.44843	7.79883e-07	6.70863e-05	6.08939
NHLH1	0.65442	-0.611711	5.58504	-7.44485	7.84977e-07	6.7242e-05	6.08297
SPG20OS	0.611947	-0.708522	4.07782	-7.4411	7.90353e-07	6.74204e-05	6.07625
STX2	0.607796	-0.71834	6.43486	-7.41736	8.25278e-07	7.01076e-05	6.03365
NUDT17	1.61919	0.695277	6.48863	7.41026	8.36022e-07	7.05121e-05	6.0209
SLC35F4	0.701781	-0.510907	3.59442	-7.40967	8.36928e-07	7.05121e-05	6.01983
MPPED2	0.0755979	-3.72551	7.00391	-7.40502	8.44053e-07	7.08209e-05	6.01148
KCNK2	0.260926	-1.93829	5.28391	-7.3772	8.88049e-07	7.3962e-05	5.9614
CST11	1.35554	0.438866	4.3227	7.37481	8.91926e-07	7.3962e-05	5.95711
LINC01091	1.50463	0.589413	4.13376	7.37457	8.92328e-07	7.3962e-05	5.95667
LINC01214	1.61909	0.695186	4.049	7.36467	9.08626e-07	7.44773e-05	5.93883
TRMT1	1.31756	0.397871	6.32884	7.36467	9.08632e-07	7.44773e-05	5.93882
CCR10	1.73576	0.795566	4.76807	7.36231	9.12572e-07	7.44773e-05	5.93456
RPS6KA2-AS1	0.688356	-0.538773	5.35898	-7.36199	9.13096e-07	7.44773e-05	5.93399
DIO2	0.320829	-1.64012	9.12607	-7.3562	9.22829e-07	7.49726e-05	5.92354
PLA2G4D	0.62585	-0.676112	4.59534	-7.34777	9.37194e-07	7.58386e-05	5.90831
LOC100505817	0.65709	-0.605838	3.54912	-7.3389	9.52542e-07	7.61347e-05	5.8923
FIBIN	0.21269	-2.23318	6.24592	-7.33841	9.53405e-07	7.61347e-05	5.89141
SLC22A31	2.17257	1.1194	6.98078	7.33762	9.54787e-07	7.61347e-05	5.88998
LINC01424	0.644565	-0.633602	3.74357	-7.33708	9.55728e-07	7.61347e-05	5.88901
CCDC18	0.764167	-0.388041	3.95776	-7.32114	9.84098e-07	7.80908e-05	5.86017
FLJ31104	1.49319	0.578401	5.06215	7.30914	1.00603e-06	7.92504e-05	5.83844
LOC101060019	0.754491	-0.406424	3.25344	-7.30891	1.00645e-06	7.92504e-05	5.83802
UBE2Q2L	0.658846	-0.601987	5.85715	-7.3065	1.01091e-06	7.92968e-05	5.83366
FSCN2	2.26215	1.17769	4.93311	7.30395	1.01566e-06	7.93647e-05	5.82904
SNAP91	0.506369	-0.981738	3.98192	-7.26502	1.09112e-06	8.49376e-05	5.75836
TAS2R3	1.61527	0.691779	4.63511	7.24865	1.12457e-06	8.72093e-05	5.72858
WNT9A	1.5488	0.63115	4.76298	7.24317	1.136e-06	8.77637e-05	5.7186
LRRIQ3	0.45024	-1.15123	4.30454	-7.22233	1.18059e-06	9.08656e-05	5.68062
HIST1H4L	1.40712	0.492745	4.91743	7.21875	1.18843e-06	9.11264e-05	5.67409
DOCK9	2.25226	1.17138	6.91485	7.21603	1.19442e-06	9.12441e-05	5.66913
SPIRE2	0.497719	-1.0066	5.22545	-7.21227	1.20276e-06	9.15395e-05	5.66227
ZNF544	0.776495	-0.364951	6.33077	-7.20858	1.21101e-06	9.17356e-05	5.65553
CCDC160	0.748854	-0.417244	3.05822	-7.20606	1.21668e-06	9.17356e-05	5.65092
POM121L10P	0.626857	-0.673791	4.05857	-7.20512	1.21878e-06	9.17356e-05	5.64921
FLJ22184	1.85706	0.893018	6.0439	7.19692	1.23743e-06	9.27982e-05	5.63423
FAM133A	0.568337	-0.81518	3.86537	-7.19261	1.24735e-06	9.32009e-05	5.62635
PNPLA1	0.724442	-0.465058	3.72766	-7.17695	1.28411e-06	9.55983e-05	5.59769
SSPO	1.56583	0.646931	5.65444	7.17027	1.30013e-06	9.61047e-05	5.58546
SLC22A14	1.66106	0.732104	6.72663	7.16894	1.30335e-06	9.61047e-05	5.58302
PRKAB1	1.40937	0.495047	8.12567	7.16826	1.30499e-06	9.61047e-05	5.58177
MATN4	1.50368	0.588497	5.70227	7.16387	1.31567e-06	9.65441e-05	5.57373
LRGUK	0.654398	-0.61176	4.1378	-7.1462	1.35959e-06	9.941e-05	5.54132
EPHA6	0.785384	-0.34853	3.35112	-7.1355	1.38691e-06	0.000101047	5.52169
ITGA3	3.51074	1.81177	9.00819	7.12293	1.41975e-06	0.000103073	5.49858
LINC00648	0.708744	-0.496663	3.35117	-7.11922	1.42959e-06	0.000103421	5.49176
TMEM220	0.315697	-1.66339	7.32203	-7.11285	1.44667e-06	0.000104113	5.48004
TBX21	0.701409	-0.511673	5.34228	-7.11186	1.44933e-06	0.000104113	5.47823
OTOP2	1.40256	0.488063	5.34403	7.10608	1.46505e-06	0.000104874	5.46757
EGOT	2.08401	1.05936	4.72501	7.10134	1.47805e-06	0.000105199	5.45885
DLG2	0.211782	-2.23935	5.29013	-7.10024	1.4811e-06	0.000105199	5.45682
C1orf168	0.616146	-0.698655	4.6029	-7.09877	1.48516e-06	0.000105199	5.45411
OR8B8	1.5449	0.627509	5.10592	7.09697	1.49014e-06	0.000105199	5.45081
C8orf66	0.763352	-0.389579	5.00105	-7.09147	1.50554e-06	0.000105921	5.44066
LOC79999	1.55859	0.64024	4.98722	7.08629	1.52016e-06	0.000106583	5.43112
C1orf158	0.64788	-0.626202	3.83357	-7.07966	1.53909e-06	0.000107355	5.4189
KIAA2022	0.54221	-0.883077	3.98483	-7.07877	1.54166e-06	0.000107355	5.41725
RAB1A	0.642769	-0.637628	8.857	-7.07162	1.5624e-06	0.000108431	5.40406
ELMO1	0.168464	-2.56948	7.78322	-7.05694	1.6059e-06	0.000111073	5.37694
CDHR2	1.34544	0.42808	5.85204	7.05172	1.62167e-06	0.000111786	5.36729
RNF157-AS1	0.216311	-2.20882	5.61417	-7.04984	1.62738e-06	0.000111803	5.36382
B3GALNT2	0.720747	-0.472436	5.50534	-7.0472	1.63544e-06	0.000111861	5.35894
SLC4A4	0.194055	-2.36546	6.37909	-7.04599	1.63915e-06	0.000111861	5.3567
CACNA1F	0.646181	-0.62999	5.4686	-7.03948	1.65928e-06	0.000112859	5.34465
CTXN1	2.40333	1.26504	5.99611	7.0325	1.68113e-06	0.000113874	5.33173
ROR1	2.42441	1.27763	5.07763	7.03059	1.68716e-06	0.000113874	5.32819
CYP2S1	2.7902	1.48037	5.58385	7.02941	1.69089e-06	0.000113874	5.32601
UPK1A	1.44213	0.528205	4.26279	7.02288	1.71172e-06	0.000114899	5.31391
RASGRF1	1.69406	0.760486	5.05878	7.0136	1.7418e-06	0.000116536	5.29671
SOX5	0.644611	-0.633498	4.70983	-7.00582	1.76744e-06	0.000117866	5.28227
P2RY6	1.92366	0.94385	5.93428	7.00071	1.78448e-06	0.000118616	5.2728
LOC101928283	0.753269	-0.408764	3.17483	-6.99745	1.79544e-06	0.000118674	5.26675
LOC102724975	1.35681	0.440214	4.131	6.9969	1.79731e-06	0.000118674	5.26572
ADRA1B	1.42575	0.51172	3.86564	6.99529	1.80275e-06	0.000118674	5.26273
EMR2	1.79125	0.840969	4.1954	6.98681	1.83175e-06	0.000119902	5.24697
LINC00454	1.58049	0.660376	5.3216	6.98487	1.83844e-06	0.000119902	5.24336
FGF23	1.42951	0.51552	4.96626	6.98441	1.84003e-06	0.000119902	5.24252
GAPDHS	1.45256	0.538595	4.04997	6.98303	1.84482e-06	0.000119902	5.23995
KCNK7	1.34453	0.427105	5.11335	6.97316	1.87941e-06	0.000121763	5.22159
LINC00881	0.47116	-1.08571	5.51052	-6.96753	1.89945e-06	0.000122002	5.21112
TMEM161B-AS1	1.76945	0.823298	6.0222	6.96695	1.90152e-06	0.000122002	5.21004
LRRC71	1.74059	0.79958	5.0394	6.96559	1.90639e-06	0.000122002	5.20751
NEUROG3	1.45503	0.541045	4.50428	6.96544	1.90693e-06	0.000122002	5.20723
BCAS1	1.3696	0.453752	4.34153	6.96096	1.92308e-06	0.000122263	5.1989
EVX1	1.5707	0.651411	4.82806	6.95935	1.92893e-06	0.000122263	5.1959
ICAM5	2.5119	1.32878	5.72576	6.95808	1.93358e-06	0.000122263	5.19352
HFM1	0.592641	-0.754769	3.58711	-6.95771	1.93491e-06	0.000122263	5.19284
DIO3	1.62634	0.701631	5.45731	6.95045	1.96158e-06	0.000123568	5.17931
LOC101928298	0.794976	-0.331016	3.2347	-6.93979	2.00142e-06	0.000125691	5.15944
CNTD1	1.44494	0.531007	4.6904	6.93507	2.01934e-06	0.000126378	5.15064
KRTAP19-3	0.74028	-0.433857	3.40006	-6.93366	2.02472e-06	0.000126378	5.14801
WWC2-AS2	0.570769	-0.809022	4.67054	-6.92745	2.04861e-06	0.000127481	5.13642
TFF3	0.0437457	-4.51471	9.63289	-6.90851	2.12329e-06	0.000131727	5.10103
ADORA1	2.4821	1.31156	6.16536	6.90102	2.1536e-06	0.000132894	5.08702
C9	0.753605	-0.40812	3.24745	-6.89993	2.15803e-06	0.000132894	5.08499
AGPAT4	0.38144	-1.39047	5.49402	-6.89852	2.16382e-06	0.000132894	5.08234
LOC646626	0.674125	-0.568912	3.93037	-6.89648	2.17217e-06	0.000132894	5.07853
NSAP11	1.55191	0.634042	4.06915	6.89591	2.17455e-06	0.000132894	5.07745
FST	0.512589	-0.964125	5.06379	-6.89137	2.1933e-06	0.000133276	5.06897
CHL1-AS1	1.32005	0.40059	3.46402	6.89125	2.19381e-06	0.000133276	5.06874
RPS6KA5	0.526455	-0.925617	5.85835	-6.8876	2.20901e-06	0.000133709	5.06191
LINC00466	0.752923	-0.409425	3.619	-6.88641	2.214e-06	0.000133709	5.05968
ADH4	0.800289	-0.321406	4.11749	-6.88137	2.23528e-06	0.000134597	5.05023
CRYBG3	0.332722	-1.58761	9.9158	-6.87851	2.24743e-06	0.000134931	5.04487
LINC00889	0.75864	-0.398513	3.45027	-6.87386	2.2673e-06	0.000135454	5.03617
HEMGN	0.760884	-0.394252	3.27783	-6.87339	2.26936e-06	0.000135454	5.03527
ONECUT1	0.708347	-0.497473	4.58195	-6.86936	2.28677e-06	0.000136096	5.02772
SCGB2B2	1.4515	0.537542	4.23323	6.86062	2.32501e-06	0.000137823	5.01132
PRKCE	0.69313	-0.528802	5.10013	-6.85966	2.32924e-06	0.000137823	5.00952
STARD13	0.422656	-1.24244	6.25773	-6.85068	2.36929e-06	0.000139788	4.99267
OLFM2	0.592639	-0.754775	4.87729	-6.84722	2.38492e-06	0.000140306	4.98617
SNCB	1.36065	0.444301	5.79255	6.84269	2.40556e-06	0.000141115	4.97765
LOC100506895	0.680311	-0.555734	4.20202	-6.83653	2.43386e-06	0.000142367	4.96609
SYNE1	0.318864	-1.64899	5.70001	-6.83473	2.4422e-06	0.000142448	4.96271
OR2S2	1.63251	0.707094	4.62452	6.83297	2.45042e-06	0.000142521	4.95939
HERPUD1	0.591308	-0.758017	8.86347	-6.82179	2.5031e-06	0.000145094	4.93836
SIRPD	1.51742	0.601618	5.62982	6.82059	2.50884e-06	0.000145094	4.93609
MAD2L2	2.12674	1.08864	7.44755	6.81693	2.52636e-06	0.000145356	4.92921
DES	0.69426	-0.526453	4.67577	-6.81511	2.53511e-06	0.000145356	4.92579
NOB1	1.49818	0.583208	9.17676	6.81255	2.54751e-06	0.000145356	4.92097
CD226	0.66962	-0.578586	3.37897	-6.81242	2.54816e-06	0.000145356	4.92071
OR6W1P	1.50089	0.585817	4.27618	6.81227	2.54886e-06	0.000145356	4.92044
C1QTNF7	0.363926	-1.45828	4.74906	-6.80884	2.56558e-06	0.000145846	4.91398
LOC388456	0.691303	-0.53261	3.8228	-6.80759	2.57171e-06	0.000145846	4.91162
LY6G6C	1.98958	0.992461	5.84628	6.80499	2.58449e-06	0.000146166	4.90672
ADAMTS17	1.80311	0.850489	4.95145	6.79785	2.6199e-06	0.000147761	4.89326
C17orf98	0.745173	-0.424352	3.26288	-6.79366	2.64089e-06	0.000148133	4.88537
LOC100996654	0.728084	-0.457822	4.12702	-6.79365	2.64097e-06	0.000148133	4.88534
SMC5-AS1	1.47541	0.561118	4.83839	6.79088	2.65497e-06	0.000148388	4.88011
LOC286071	0.468525	-1.0938	5.24508	-6.78981	2.66039e-06	0.000148388	4.8781
RYR2	0.191997	-2.38084	5.92399	-6.78736	2.67283e-06	0.000148388	4.87348
TNFRSF10C	1.9762	0.982727	6.02987	6.78704	2.6745e-06	0.000148388	4.87287
CASP12	0.546373	-0.872043	4.37773	-6.78447	2.68765e-06	0.000148714	4.86801
MXRA8	4.40025	2.13759	9.92794	6.78163	2.70225e-06	0.000149119	4.86266
UNC5CL	2.60763	1.38274	5.43752	6.77234	2.75058e-06	0.00015107	4.84513
ERC2-IT1	1.47496	0.560674	4.33797	6.77201	2.75236e-06	0.00015107	4.84449
NPFFR2	0.618143	-0.693987	4.23683	-6.76759	2.77566e-06	0.000151671	4.83615
FAM71E1	1.49017	0.575474	6.46943	6.76656	2.78115e-06	0.000151671	4.8342
MOGAT2	1.4335	0.519544	4.73248	6.76574	2.78553e-06	0.000151671	4.83264
FNDC9	0.653994	-0.612652	3.77548	-6.76116	2.81003e-06	0.000152557	4.82398
TMEM74B	1.54166	0.624484	5.86927	6.75991	2.81672e-06	0.000152557	4.82163
DHH	1.39348	0.478696	4.25076	6.75851	2.82427e-06	0.000152563	4.81898
BMP5	0.570715	-0.809158	4.41201	-6.7549	2.84384e-06	0.000153215	4.81215
DPY19L2	0.288361	-1.79405	6.8212	-6.73848	2.93462e-06	0.000157692	4.78107
LOC157740	0.740656	-0.433125	3.9494	-6.73553	2.95124e-06	0.00015817	4.77548
TMEM150B	1.27777	0.353625	4.27911	6.7334	2.96334e-06	0.000158403	4.77144
STAC	2.84229	1.50706	6.82199	6.72642	3.00319e-06	0.000160116	4.75822
LOC253805	0.755207	-0.405057	3.71346	-6.72022	3.0391e-06	0.000161609	4.74647
SLC6A18	1.67586	0.744904	5.23323	6.71119	3.09223e-06	0.000163657	4.72932
SV2C	0.767091	-0.38253	3.45207	-6.71096	3.09359e-06	0.000163657	4.72889
PLEKHG4B	0.51449	-0.958785	4.82581	-6.70869	3.10706e-06	0.000163886	4.72459
ERVH-4	1.67487	0.744047	4.73005	6.70754	3.11393e-06	0.000163886	4.7224
ROR2	0.229838	-2.12131	5.00847	-6.70618	3.12208e-06	0.000163893	4.71982
RGS8	0.251964	-1.98871	5.44589	-6.69829	3.1697e-06	0.000165967	4.70484
DSCR10	1.36474	0.448631	5.02842	6.69199	3.20834e-06	0.000167535	4.69286
CXorf57	0.547284	-0.869639	4.74373	-6.69074	3.216e-06	0.000167535	4.6905
HOXA4	0.595674	-0.747406	5.70531	-6.68352	3.26096e-06	0.000169061	4.67676
SH3BP5	0.482465	-1.0515	9.48557	-6.68333	3.26217e-06	0.000169061	4.67639
RDH8	1.59131	0.670215	5.05478	6.68035	3.28088e-06	0.000169061	4.67074
CUL7	1.34514	0.427758	6.49257	6.67955	3.28592e-06	0.000169061	4.66922
CSNK1G2-AS1	1.4589	0.544882	5.55593	6.67945	3.2866e-06	0.000169061	4.66901
PHLDA2	1.69292	0.759516	5.97698	6.67135	3.33816e-06	0.000171167	4.65361
ACSBG1	0.776531	-0.364885	4.27616	-6.67041	3.34425e-06	0.000171167	4.65181
KCNS2	0.709723	-0.494672	4.69579	-6.66604	3.37245e-06	0.00017218	4.6435
CYP1B1-AS1	1.76842	0.822457	4.56257	6.66276	3.39381e-06	0.000172839	4.63725
C9orf16	1.84261	0.881751	7.45773	6.66116	3.40427e-06	0.000172942	4.63421
LINC01243	0.699588	-0.515423	3.3018	-6.64929	3.48302e-06	0.000176381	4.61158
ZNF296	1.59382	0.672486	4.53126	6.64837	3.4892e-06	0.000176381	4.60983
NLRC4	1.59142	0.670314	4.07163	6.64649	3.50189e-06	0.000176586	4.60624
LY6D	1.5133	0.597702	5.06591	6.64467	3.51417e-06	0.00017677	4.60277
PYDC1	1.32232	0.403074	3.89865	6.64186	3.53329e-06	0.000176793	4.5974
GRHL3	3.72778	1.89832	5.04871	6.6402	3.54458e-06	0.000176793	4.59424
SRCIN1	1.47991	0.565505	5.25322	6.63888	3.55365e-06	0.000176793	4.59171
STAR	0.717412	-0.479126	4.5433	-6.63874	3.55456e-06	0.000176793	4.59146
ABCB9	1.54085	0.623727	5.34594	6.63827	3.5578e-06	0.000176793	4.59056
HKDC1	0.515734	-0.9553	5.06958	-6.63367	3.58952e-06	0.000177938	4.58178
LINC00934	0.673453	-0.570351	4.30289	-6.62966	3.6174e-06	0.000178886	4.57412
DEFB114	0.821186	-0.284218	2.80228	-6.62664	3.6385e-06	0.000179187	4.56836
KLHL11	1.74641	0.804391	5.05359	6.62534	3.64766e-06	0.000179187	4.56588
ALLC	1.49653	0.581618	4.19168	6.62505	3.64974e-06	0.000179187	4.56531
DUSP19	0.628002	-0.67116	4.32769	-6.6202	3.68407e-06	0.000180273	4.55605
FAM170B-AS1	1.35294	0.436103	4.10516	6.61944	3.68946e-06	0.000180273	4.5546
SLC5A1	1.38017	0.46485	4.799	6.61462	3.72395e-06	0.000181215	4.54539
DBNDD1	1.76632	0.820745	5.78549	6.61414	3.7274e-06	0.000181215	4.54448
MAP7D3	0.657646	-0.604616	6.1069	-6.61305	3.73531e-06	0.000181215	4.54238
LRRN4CL	0.438128	-1.19058	5.38669	-6.61052	3.75362e-06	0.000181474	4.53754
DHX32	1.5991	0.677263	8.95851	6.60986	3.75837e-06	0.000181474	4.53629
LOC100507535	0.61406	-0.703548	6.44678	-6.60548	3.79034e-06	0.000182588	4.5279
PDE9A	1.59141	0.670303	5.39602	6.59999	3.83076e-06	0.000184101	4.51741
RNF112	0.796461	-0.328325	4.96233	-6.5948	3.86943e-06	0.000185524	4.50747
POU2F3	2.26567	1.17994	4.29131	6.58855	3.91645e-06	0.000186947	4.49551
LOC728868	0.677417	-0.561885	4.36559	-6.58843	3.91737e-06	0.000186947	4.49528
ERVW-1	0.727558	-0.458867	4.32339	-6.58265	3.96145e-06	0.000188437	4.4842
LGI1	0.687736	-0.540074	3.47283	-6.58193	3.96699e-06	0.000188437	4.48282
KRTAP13-1	1.76202	0.817234	5.37374	6.57849	3.99349e-06	0.00018884	4.47623
KCTD16	0.480127	-1.05851	3.98277	-6.57844	3.99392e-06	0.00018884	4.47612
ZBTB25	0.604455	-0.726293	5.78692	-6.57334	4.03351e-06	0.000190116	4.46636
GPR98	0.610714	-0.711432	4.16095	-6.57258	4.03949e-06	0.000190116	4.46489
AMDHD1	0.664159	-0.5904	3.55548	-6.56935	4.06485e-06	0.000190531	4.4587
GUSBP2	0.77672	-0.364533	3.76461	-6.56909	4.06691e-06	0.000190531	4.4582
ZNF259P1	0.780547	-0.357442	3.90036	-6.56531	4.09679e-06	0.000191492	4.45095
LOC101927702	1.42673	0.512709	5.60821	6.56396	4.1075e-06	0.000191555	4.44837
LOC100130654	0.688199	-0.539102	4.20512	-6.56087	4.1322e-06	0.000192173	4.44244
ADH1B	0.206062	-2.27885	5.73628	-6.55996	4.13951e-06	0.000192173	4.44069
LINC01114	1.40277	0.488275	5.1356	6.55479	4.1812e-06	0.000193669	4.43077
RAD51	1.45241	0.538449	4.49536	6.5504	4.21698e-06	0.000194885	4.42233
LOC100506114	0.60939	-0.714561	4.46637	-6.5475	4.24082e-06	0.000195546	4.41675
BCO2	0.418016	-1.25837	5.18435	-6.54418	4.26819e-06	0.000195769	4.41038
PRG3	1.34508	0.427696	5.14824	6.54417	4.26829e-06	0.000195769	4.41036
LIPH	5.4236	2.43925	6.08334	6.54344	4.27434e-06	0.000195769	4.40896
IGFBPL1	0.130477	-2.93813	7.40577	-6.53553	4.34049e-06	0.00019835	4.39376
PRORY	1.48956	0.574883	5.7196	6.53439	4.35008e-06	0.00019835	4.39157
DNAJC9-AS1	0.607169	-0.719829	5.16792	-6.52504	4.42987e-06	0.000201539	4.37358
ADAMTS4	1.46576	0.551651	5.67534	6.52368	4.4416e-06	0.000201625	4.37096
C1QTNF4	0.559296	-0.838315	4.39435	-6.52073	4.46715e-06	0.000202336	4.36528
WWOX	0.484926	-1.04416	7.0526	-6.51798	4.49112e-06	0.000202733	4.35998
IPCEF1	0.0683111	-3.87174	8.27548	-6.51745	4.49571e-06	0.000202733	4.35897
HK2	1.82057	0.86439	6.51684	6.51406	4.52549e-06	0.000203627	4.35243
HCP5B	1.48453	0.570004	4.8224	6.50982	4.563e-06	0.000204733	4.34426
TBX6	1.35083	0.43385	4.99613	6.50849	4.5748e-06	0.000204733	4.3417
LOC100128164	0.634289	-0.656789	4.50315	-6.5079	4.58006e-06	0.000204733	4.34057
SYNDIG1	0.251859	-1.98931	6.14144	-6.50425	4.61274e-06	0.000205744	4.33353
KLHL25	1.37959	0.464242	6.7608	6.49532	4.69363e-06	0.000208625	4.31632
LOC101927340	1.24161	0.312211	4.44206	6.49487	4.69772e-06	0.000208625	4.31546
LRFN3	1.69602	0.762152	5.33603	6.49329	4.71222e-06	0.000208816	4.3124
MT1M	0.117123	-3.09391	6.85254	-6.48834	4.75786e-06	0.000209512	4.30286
ITIH4	0.778997	-0.36031	4.75978	-6.48814	4.75969e-06	0.000209512	4.30248
FAM217A	0.770768	-0.375632	4.05483	-6.4879	4.76198e-06	0.000209512	4.302
WBP5	0.507001	-0.979941	11.1477	-6.48674	4.77271e-06	0.000209512	4.29977
KHDC3L	1.56265	0.643993	4.81104	6.48606	4.77909e-06	0.000209512	4.29845
LINC00167	0.660716	-0.597898	3.79155	-6.47787	4.85603e-06	0.00021243	4.28264
C7orf63	0.540849	-0.886701	7.12421	-6.47653	4.86866e-06	0.000212529	4.28007
LOC645513	0.72747	-0.459041	3.91001	-6.47396	4.89314e-06	0.000213143	4.2751
HOXA-AS3	1.31057	0.390195	4.50863	6.47139	4.91774e-06	0.00021376	4.27014
OLFM1	0.481006	-1.05587	6.01636	-6.46705	4.95963e-06	0.000213771	4.26174
APOL4	1.47414	0.559878	5.03275	6.46692	4.96083e-06	0.000213771	4.2615
LOC100506834	0.590254	-0.760591	4.17992	-6.46661	4.96389e-06	0.000213771	4.26089
TWIST2	0.690732	-0.533803	4.33665	-6.46615	4.96831e-06	0.000213771	4.26
GNG5	1.39622	0.48153	11.4749	6.46595	4.9702e-06	0.000213771	4.25963
CASC6	0.738203	-0.437911	3.39192	-6.45597	5.06802e-06	0.000217521	4.24033
KLF2	0.436451	-1.19611	7.59844	-6.44848	5.14274e-06	0.000220266	4.22583
LPGAT1	0.517509	-0.950345	8.30475	-6.44736	5.15398e-06	0.000220287	4.22367
COL4A6	0.681528	-0.553155	3.99109	-6.44336	5.19446e-06	0.000221555	4.21593
PPEF1	2.17202	1.11904	4.06691	6.44115	5.21696e-06	0.000221773	4.21165
SLC43A1	0.494715	-1.01533	6.57146	-6.44073	5.22124e-06	0.000221773	4.21083
CLSTN3	1.72286	0.784805	6.32481	6.43899	5.23907e-06	0.000222069	4.20746
ETV4	2.72689	1.44726	6.61707	6.43727	5.25668e-06	0.000222136	4.20413
CANT1	1.44267	0.528746	7.95891	6.43672	5.26233e-06	0.000222136	4.20307
ADARB2-AS1	0.670035	-0.577692	6.72361	-6.42832	5.34954e-06	0.000225155	4.18679
C1orf194	1.49906	0.58406	4.59658	6.42772	5.35585e-06	0.000225155	4.18563
C4orf17	1.49277	0.577995	5.5348	6.42526	5.38165e-06	0.00022569	4.18087
IKBKE	1.52444	0.608282	6.59483	6.42441	5.39064e-06	0.00022569	4.17921
SCPEP1	0.585379	-0.772558	7.88748	-6.42195	5.41667e-06	0.000225752	4.17444
PGM5-AS1	0.421113	-1.24772	6.01098	-6.42123	5.42432e-06	0.000225752	4.17305
UNC5B	2.18397	1.12695	7.2554	6.42115	5.42519e-06	0.000225752	4.17289
RYR1	7.22738	2.85347	6.39849	6.41372	5.50469e-06	0.000227582	4.15848
MMP11	1.62046	0.696408	5.7538	6.4125	5.5178e-06	0.000227582	4.15612
SETBP1	0.484481	-1.04549	7.63853	-6.41217	5.52144e-06	0.000227582	4.15547
LEMD1	4.50395	2.17119	5.69552	6.41197	5.52354e-06	0.000227582	4.15509
APCDD1L	1.59188	0.670731	5.15773	6.41092	5.53498e-06	0.000227582	4.15305
LOC101927098	1.3952	0.480477	4.63927	6.40973	5.54786e-06	0.000227582	4.15074
TMEM171	0.279655	-1.83828	6.68077	-6.40901	5.55567e-06	0.000227582	4.14935
IL17RE	1.34991	0.432863	4.58982	6.40879	5.55811e-06	0.000227582	4.14892
CPED1	0.598611	-0.740309	6.69816	-6.40504	5.59911e-06	0.000228804	4.14164
SLC39A14	0.474864	-1.07441	6.82946	-6.40243	5.62779e-06	0.000229517	4.13658
SYNDIG1L	1.64497	0.718059	5.67655	6.39927	5.66282e-06	0.000230487	4.13043
EMILIN2	2.05362	1.03817	6.13579	6.39033	5.763e-06	0.000233768	4.11306
LOC101928847	0.413334	-1.27462	4.317	-6.39004	5.76627e-06	0.000233768	4.1125
TLDC2	1.86344	0.897965	4.33807	6.38388	5.83633e-06	0.000236141	4.10054
CPSF3L	1.30972	0.389264	6.46412	6.38229	5.85466e-06	0.000236415	4.09743
FAM89B	1.71166	0.775392	8.1755	6.37783	5.90613e-06	0.000237805	4.08877
MINA	0.387506	-1.36771	8.56652	-6.3773	5.9123e-06	0.000237805	4.08773
SMIM2-AS1	1.67697	0.745857	4.34032	6.3761	5.92624e-06	0.000237898	4.0854
RHOC	1.32043	0.401012	7.58772	6.37399	5.95079e-06	0.000238416	4.0813
ANKRD20A11P	0.599209	-0.73887	6.96565	-6.36734	6.02907e-06	0.000240729	4.06836
LINC01137	2.11333	1.07952	5.77438	6.3666	6.03785e-06	0.000240729	4.06692
PTTG2	0.789836	-0.340375	3.45781	-6.3661	6.04381e-06	0.000240729	4.06594
LOC101928031	0.756214	-0.403134	3.39383	-6.35806	6.14009e-06	0.000244089	4.05029
LIPF	0.710671	-0.492746	3.90565	-6.3566	6.15766e-06	0.000244314	4.04745
KIAA1755	0.680906	-0.554472	4.74626	-6.35463	6.18161e-06	0.00024479	4.04361
C9orf152	0.754497	-0.406413	3.17739	-6.3447	6.3036e-06	0.000249138	4.02425
DPP6	0.234455	-2.09262	6.5739	-6.33913	6.37313e-06	0.000251383	4.01338
LMOD1	0.287265	-1.79955	6.39149	-6.33818	6.38495e-06	0.000251383	4.01155
OOSP2	0.762798	-0.390626	3.15572	-6.33193	6.46406e-06	0.000254009	3.99935
LINC00290	0.764145	-0.388081	3.25989	-6.32688	6.52869e-06	0.000256057	3.9895
C6	0.57355	-0.802008	5.04077	-6.32541	6.54762e-06	0.000256308	3.98663
TYRO3	1.68187	0.750062	5.65212	6.32279	6.58156e-06	0.000257146	3.98151
LOC100507654	0.722302	-0.469326	4.30308	-6.31988	6.61937e-06	0.000257801	3.97583
LOC101927086	1.3713	0.455547	4.05297	6.31923	6.62793e-06	0.000257801	3.97455
LOC101927641	0.655546	-0.609231	4.24585	-6.3186	6.63612e-06	0.000257801	3.97333
LOC101927003	0.802088	-0.318167	2.92171	-6.31753	6.65018e-06	0.000257858	3.97123
PCDHA9	1.46505	0.550945	4.34283	6.31637	6.6654e-06	0.00025796	3.96897
LGALS8-AS1	1.6123	0.689118	5.25192	6.31457	6.68915e-06	0.000258276	3.96544
SDCBP2-AS1	0.674711	-0.567658	5.02809	-6.31332	6.70566e-06	0.000258276	3.963
RNF208	1.62449	0.699987	5.70319	6.31288	6.71142e-06	0.000258276	3.96215
LINC00954	1.48014	0.565731	3.54395	6.31169	6.72715e-06	0.000258396	3.95983
ANKRD27	0.698598	-0.517465	9.10795	-6.30528	6.81277e-06	0.000260812	3.9473
TNFRSF25	1.6394	0.713169	5.48282	6.30417	6.82781e-06	0.000260812	3.94512
KIAA0408	1.87822	0.909365	3.63568	6.30371	6.83399e-06	0.000260812	3.94422
LOC100996286	0.655498	-0.609336	5.59844	-6.30319	6.841e-06	0.000260812	3.9432
LOC101927244	1.33772	0.419779	3.7131	6.30083	6.87288e-06	0.00026154	3.9386
DICER1	0.727517	-0.458947	7.02073	-6.29571	6.94274e-06	0.000263708	3.92858
MYO3B	1.66274	0.733563	4.02202	6.28779	7.05225e-06	0.000267372	3.91307
PWAR5	0.309336	-1.69275	6.3119	-6.28315	7.11712e-06	0.000269332	3.904
LOC100996385	0.77004	-0.376994	3.80459	-6.2769	7.20562e-06	0.000272146	3.89176
PKHD1L1	0.0516011	-4.27645	7.30659	-6.27603	7.21805e-06	0.000272146	3.89005
MYL6	0.76987	-0.377314	10.0102	-6.27291	7.2627e-06	0.000273144	3.88394
LINC00659	1.51848	0.602631	4.46926	6.27186	7.27779e-06	0.000273144	3.88189
RIN1	1.45228	0.538315	6.50339	6.27078	7.29333e-06	0.000273144	3.87977
ITGB4	1.62988	0.70477	5.6045	6.27007	7.30366e-06	0.000273144	3.87837
MT1H	0.204543	-2.28953	11.7067	-6.26951	7.31177e-06	0.000273144	3.87727
MEIG1	0.689524	-0.536328	4.63963	-6.26862	7.32459e-06	0.000273144	3.87554
GPR125	0.470622	-1.08736	6.55175	-6.25643	7.50354e-06	0.00027925	3.85162
PCBP4	1.42774	0.513729	6.91052	6.25491	7.5261e-06	0.00027925	3.84864
KIR3DL1	0.63955	-0.644871	4.61935	-6.25406	7.53878e-06	0.00027925	3.84698
SLC16A7	0.55422	-0.851469	4.33707	-6.25379	7.54286e-06	0.00027925	3.84644
NDUFB4	1.35008	0.433042	8.3473	6.25053	7.59172e-06	0.000280489	3.84004
SULT2B1	1.84197	0.881246	5.525	6.24973	7.60374e-06	0.000280489	3.83848
CORO7	1.29213	0.369756	5.95468	6.2425	7.71346e-06	0.000283684	3.82428
FBXO31	1.35467	0.437943	7.02802	6.2422	7.71806e-06	0.000283684	3.82369
TTLL7	0.632378	-0.66114	4.56946	-6.24027	7.74759e-06	0.000284259	3.81991
SPX	0.207903	-2.26602	6.701	-6.23801	7.78231e-06	0.000285022	3.81548
PDX1	1.29093	0.368411	4.76889	6.2361	7.81189e-06	0.000285594	3.81172
LOC100505592	1.54298	0.625718	4.44154	6.22996	7.90758e-06	0.000288272	3.79965
RAVER2	0.617708	-0.695003	4.85019	-6.22896	7.92326e-06	0.000288272	3.79769
PSORS1C3	0.719169	-0.475597	4.05269	-6.2287	7.92739e-06	0.000288272	3.79717
B3GALT4	1.40525	0.490822	5.63683	6.22694	7.95507e-06	0.000288766	3.79372
NCAM1	0.385559	-1.37498	5.64019	-6.22502	7.98546e-06	0.000289356	3.78994
NPCDR1	0.597764	-0.742353	4.28143	-6.22207	8.03237e-06	0.000290542	3.78414
CLCNKB	0.340827	-1.55289	6.7125	-6.2199	8.06696e-06	0.000290587	3.77988
LAYN	0.560111	-0.836214	4.94185	-6.21826	8.09335e-06	0.000290587	3.77664
PQLC2	1.33772	0.419781	6.25253	6.21764	8.1033e-06	0.000290587	3.77543
MECR	1.34402	0.426557	6.76815	6.21754	8.10498e-06	0.000290587	3.77522
LOC100507336	1.3783	0.462891	4.64669	6.2173	8.10877e-06	0.000290587	3.77476
POLR3E	0.699299	-0.516018	4.70149	-6.21668	8.11877e-06	0.000290587	3.77354
THAP8	1.5791	0.659103	6.51833	6.21	8.22711e-06	0.000293569	3.7604
HABP2	1.38794	0.472949	4.94928	6.20978	8.23076e-06	0.000293569	3.75996
KRT82	0.691392	-0.532425	5.20283	-6.20883	8.24626e-06	0.00029361	3.7581
UCN	1.86614	0.900054	5.54083	6.2052	8.30605e-06	0.000295225	3.75094
KRT33A	1.35257	0.435704	4.96323	6.20087	8.37781e-06	0.00029708	3.74241
LOC101927121	0.824253	-0.278841	2.84367	-6.2003	8.38725e-06	0.00029708	3.7413
C6orf1	1.7857	0.836493	7.19024	6.19877	8.41289e-06	0.000297212	3.73827
HRH1	2.72493	1.44622	5.92085	6.19806	8.42463e-06	0.000297212	3.73689
PLCG2	0.693896	-0.527209	4.83401	-6.19747	8.43453e-06	0.000297212	3.73573
UNC13C	0.563162	-0.828378	3.80097	-6.18917	8.57502e-06	0.000301643	3.71936
RNF150	0.297817	-1.7475	6.401	-6.18604	8.62843e-06	0.000303002	3.7132
RBM46	0.77653	-0.364886	3.04464	-6.17931	8.74489e-06	0.000306565	3.69992
KIT	0.122307	-3.03142	8.65816	-6.17498	8.8206e-06	0.000308691	3.69137
PFKFB2	0.486927	-1.03822	6.53366	-6.17339	8.8485e-06	0.000309139	3.68824
SYNGR1	0.677399	-0.561922	6.71858	-6.1677	8.94933e-06	0.000312129	3.67702
TCAP	0.727059	-0.459856	6.05405	-6.16543	8.98994e-06	0.000313012	3.67253
SCIMP	0.7061	-0.502055	4.82451	-6.16325	9.02901e-06	0.000313686	3.66823
FOXJ1	0.534177	-0.90461	5.86415	-6.1623	9.04608e-06	0.000313686	3.66636
COL25A1	0.66068	-0.597975	3.80671	-6.16179	9.05525e-06	0.000313686	3.66535
HSF1	1.4503	0.536354	6.783	6.15984	9.09053e-06	0.000313988	3.6615
HIST1H1D	1.60262	0.680437	5.3278	6.15962	9.09464e-06	0.000313988	3.66105
PEG3	0.255208	-1.97026	7.07564	-6.1572	9.1385e-06	0.000314971	3.65628
ITIH6	1.48761	0.572992	4.86184	6.15178	9.23779e-06	0.000317416	3.64557
CEP95	0.66616	-0.586058	5.80619	-6.15164	9.24045e-06	0.000317416	3.64529
SREBF1	1.58247	0.662177	6.63511	6.15005	9.26976e-06	0.000317889	3.64215
CD276	1.34201	0.424393	6.14905	6.14567	9.35114e-06	0.000320144	3.63349
LOC101928043	0.76965	-0.377726	3.56907	-6.13863	9.48337e-06	0.000323825	3.61957
ANKS1B	0.490111	-1.02882	4.59899	-6.13758	9.50322e-06	0.000323825	3.6175
SEMA3B	1.49148	0.576742	4.67573	6.13743	9.50613e-06	0.000323825	3.6172
LOC100287387	0.796181	-0.328831	3.17086	-6.13617	9.52994e-06	0.000324097	3.61472
CTH	0.299701	-1.7384	6.11624	-6.13076	9.63346e-06	0.000327074	3.60401
ANKRD30A	0.784251	-0.350612	3.67129	-6.12702	9.70574e-06	0.000328586	3.5966
LANCL3	1.34196	0.424338	3.60284	6.12679	9.71008e-06	0.000328586	3.59616
SLC25A48	1.69093	0.757814	5.08514	6.12485	9.74782e-06	0.000329319	3.59231
LIMS1	0.62235	-0.684201	4.37562	-6.11874	9.86761e-06	0.000331387	3.58021
P2RY1	0.795935	-0.329277	3.29163	-6.11821	9.87797e-06	0.000331387	3.57917
LOC101927122	0.707196	-0.499818	5.24751	-6.11821	9.87804e-06	0.000331387	3.57916
LSAMP-AS1	1.41704	0.502878	5.06934	6.11777	9.8867e-06	0.000331387	3.57829
CCM2	1.80899	0.855188	7.57576	6.11761	9.88998e-06	0.000331387	3.57796
C4orf19	0.494085	-1.01717	4.9206	-6.11454	9.95078e-06	0.000332871	3.57189
PDLIM4	2.91547	1.54373	6.80869	6.11374	9.96679e-06	0.000332871	3.5703
RASD2	3.86097	1.94896	5.80255	6.11011	1.00394e-05	0.000334749	3.56311
C9orf173	1.43968	0.525747	5.21845	6.10642	1.01136e-05	0.000336468	3.5558
LGI3	0.474488	-1.07556	6.63403	-6.1053	1.01363e-05	0.000336468	3.55358
TRIL	1.75404	0.810678	7.39841	6.10511	1.01402e-05	0.000336468	3.5532
CYP8B1	1.40502	0.490589	4.84154	6.10403	1.01621e-05	0.000336647	3.55107
PTGFR	0.733552	-0.447028	3.2804	-6.09877	1.02695e-05	0.000339196	3.54064
ZNF32-AS3	0.755976	-0.403588	3.54087	-6.09803	1.02848e-05	0.000339196	3.53917
LIN28A	0.722586	-0.468758	3.38747	-6.09784	1.02887e-05	0.000339196	3.53879
LILRA1	0.77774	-0.362641	4.10402	-6.09689	1.03084e-05	0.000339298	3.5369
AVPR1A	0.337703	-1.56617	5.6147	-6.09561	1.03348e-05	0.000339303	3.53436
BCL2	0.529343	-0.917725	6.68072	-6.09528	1.03417e-05	0.000339303	3.5337
CAPSL	0.231784	-2.10915	6.00487	-6.09055	1.04401e-05	0.000341618	3.52431
KCNIP4	0.254907	-1.97196	6.11471	-6.09028	1.04456e-05	0.000341618	3.52379
PTCHD1	0.699762	-0.515065	3.57479	-6.08913	1.04697e-05	0.000341861	3.5215
GNA15	2.26444	1.17915	5.52831	6.08768	1.05001e-05	0.000342136	3.51863
GTF3C2-AS1	0.73084	-0.452372	4.70629	-6.08714	1.05116e-05	0.000342136	3.51755
SRPK3	1.56628	0.647341	5.67627	6.08152	1.06306e-05	0.000345459	3.50639
NPTXR	1.76003	0.815598	6.4233	6.07993	1.06644e-05	0.000345794	3.50324
CLDN20	0.756024	-0.403495	3.71296	-6.07945	1.06746e-05	0.000345794	3.50229
PPARGC1A	0.328999	-1.60385	5.69319	-6.07822	1.07009e-05	0.000346097	3.49985
LZTS1	1.31057	0.39019	4.60106	6.0758	1.0753e-05	0.000347235	3.49504
SGCZ	0.726447	-0.46107	3.38765	-6.07208	1.08335e-05	0.000348747	3.48765
ZNF414	1.29164	0.369199	4.67418	6.07206	1.08339e-05	0.000348747	3.48761
TFCP2L1	0.163133	-2.61588	7.22268	-6.06935	1.0893e-05	0.000349551	3.48222
FAM24A	0.779536	-0.359313	3.5805	-6.06934	1.0893e-05	0.000349551	3.48221
GPR17	0.721268	-0.471394	3.72956	-6.06852	1.09112e-05	0.000349584	3.48057
AOX1	0.134619	-2.89305	6.53398	-6.0634	1.10236e-05	0.000351443	3.4704
TGFA	2.63521	1.39792	7.06628	6.06287	1.10354e-05	0.000351443	3.46935
LAMA5	1.62623	0.701533	8.70447	6.06122	1.10719e-05	0.000351443	3.46607
SCML2	0.705228	-0.503839	7.65187	-6.06063	1.10851e-05	0.000351443	3.46489
LINC00472	0.374255	-1.41791	5.76973	-6.06037	1.10909e-05	0.000351443	3.46437
NEK4	0.600023	-0.736911	7.23194	-6.05999	1.10994e-05	0.000351443	3.46361
AJAP1	1.36883	0.452948	4.29957	6.05989	1.11016e-05	0.000351443	3.46342
SOSTDC1	0.205175	-2.28507	5.42809	-6.05905	1.11204e-05	0.000351443	3.46174
LINC01013	0.766815	-0.38305	4.00547	-6.05853	1.11319e-05	0.000351443	3.46071
ESRP1	1.37616	0.460646	9.28822	6.05813	1.11408e-05	0.000351443	3.45992
BEX1	0.11142	-3.16592	9.00021	-6.0548	1.12154e-05	0.000352768	3.4533
ACSM1	1.3484	0.431251	4.45969	6.05433	1.1226e-05	0.000352768	3.45237
CPNE9	1.36541	0.449332	5.00439	6.05323	1.12509e-05	0.000352768	3.45017
LINC00883	0.626146	-0.675428	5.80217	-6.05319	1.12518e-05	0.000352768	3.4501
FAM212A	1.35728	0.44072	6.2048	6.04867	1.13544e-05	0.000355305	3.4411
PLCZ1	0.735569	-0.443067	3.65305	-6.0481	1.13674e-05	0.000355305	3.43996
FGF8	1.46708	0.552943	4.63184	6.04686	1.13958e-05	0.000355649	3.43749
SLC7A11-AS1	1.43786	0.523924	4.24858	6.04554	1.14258e-05	0.000356044	3.43488
AGAP9	0.588124	-0.765807	5.02682	-6.04393	1.1463e-05	0.000356659	3.43166
C4orf32	0.656906	-0.606241	6.63967	-6.04138	1.15218e-05	0.000357946	3.42659
MRGPRX3	1.30975	0.389296	3.60509	6.04051	1.15419e-05	0.000358025	3.42486
COL6A6	0.576591	-0.794379	3.7643	-6.0355	1.16588e-05	0.000361105	3.41488
LOC101929210	0.769242	-0.37849	3.19497	-6.03351	1.17055e-05	0.000361489	3.41091
MICALCL	3.38523	1.75925	5.0767	6.03346	1.17065e-05	0.000361489	3.41083
HEATR4	0.731328	-0.451409	4.12302	-6.03212	1.17382e-05	0.000361634	3.40814
ACSF2	0.436351	-1.19644	8.62551	-6.03176	1.17465e-05	0.000361634	3.40744
LIFR	0.237314	-2.07513	7.09708	-6.02731	1.18521e-05	0.000364337	3.39857
CLIP3	1.59675	0.675141	5.9509	6.02051	1.20155e-05	0.000368804	3.385
PLSCR4	0.402949	-1.31133	9.06802	-6.01923	1.20463e-05	0.000369199	3.38246
CEP83-AS1	1.28962	0.366945	4.13429	6.01811	1.20735e-05	0.000369479	3.38022
GLT1D1	3.75975	1.91064	7.15606	6.01336	1.21895e-05	0.000372345	3.37075
PLEKHG2	1.6522	0.724389	6.63714	6.01278	1.22036e-05	0.000372345	3.36961
BCORP1	1.25561	0.328394	3.65445	6.00718	1.23419e-05	0.000376005	3.35843
ALPL	1.33873	0.420864	4.32065	6.00513	1.23929e-05	0.000376999	3.35434
MGAT4B	2.16552	1.11471	9.00531	5.99955	1.2533e-05	0.000380356	3.3432
TPH2	0.69117	-0.532887	3.49409	-5.99912	1.25439e-05	0.000380356	3.34234
B3GAT1	2.5521	1.35168	7.41494	5.99852	1.2559e-05	0.000380356	3.34114
PDLIM3	0.319276	-1.64712	6.50702	-5.99758	1.25828e-05	0.000380514	3.33927
GPR162	1.43237	0.518404	5.32562	5.99563	1.26325e-05	0.000381452	3.33536
A1BG-AS1	1.46015	0.546113	5.23682	5.99335	1.26905e-05	0.000382639	3.33082
LYSMD4	1.33078	0.412268	6.23346	5.99237	1.27157e-05	0.000382835	3.32885
EDARADD	0.503994	-0.988521	5.0967	-5.99111	1.2748e-05	0.000383245	3.32634
AKAP4	1.41168	0.497413	4.45738	5.98822	1.28223e-05	0.000384799	3.32057
MIR4313	1.48416	0.569649	4.36173	5.98765	1.28373e-05	0.000384799	3.31942
CDH16	0.109598	-3.1897	6.8755	-5.98538	1.2896e-05	0.000385994	3.31489
VENTX	1.40422	0.489773	5.07481	5.9807	1.30184e-05	0.000388502	3.30553
AKR1C1	0.52108	-0.940424	5.94012	-5.98068	1.3019e-05	0.000388502	3.30549
STL	0.485142	-1.04352	4.16522	-5.97968	1.30451e-05	0.000388502	3.3035
FAM63A	0.616018	-0.698957	8.87886	-5.97928	1.30557e-05	0.000388502	3.30269
DEFB1	0.603689	-0.728123	4.90381	-5.97414	1.31916e-05	0.000391976	3.29243
ELOVL2-AS1	0.745178	-0.424343	3.32627	-5.96949	1.3316e-05	0.000395099	3.28312
DGKI	0.105648	-3.24266	7.30772	-5.96848	1.33432e-05	0.000395333	3.2811
DSEL	0.673721	-0.569777	3.85783	-5.96484	1.34415e-05	0.000397438	3.27382
LOC101928207	1.32006	0.400599	3.84838	5.96442	1.34531e-05	0.000397438	3.27297
URB1	1.31183	0.391577	5.43761	5.96284	1.34961e-05	0.000398134	3.26981
HP08942	1.28103	0.357307	5.19787	5.95979	1.35794e-05	0.000400015	3.26371
EPHA3	0.485166	-1.04345	5.31327	-5.95858	1.36125e-05	0.00040005	3.26129
LOC101929177	0.70339	-0.507604	7.40907	-5.95832	1.36196e-05	0.00040005	3.26077
LINC00328	0.724777	-0.464391	3.63767	-5.95431	1.37305e-05	0.000402729	3.25273
ZNF385D	0.697791	-0.519134	4.66005	-5.94962	1.38612e-05	0.00040598	3.24334
HTR3A	0.702857	-0.508696	5.03969	-5.94784	1.39112e-05	0.000406863	3.23977
SCAF1	1.81908	0.863212	5.97047	5.93883	1.41669e-05	0.000413749	3.22172
SNHG22	1.92448	0.944472	4.71964	5.93703	1.42184e-05	0.000414238	3.21812
EFNA5	0.585204	-0.77299	5.34865	-5.93683	1.42241e-05	0.000414238	3.21772
OTOS	0.12223	-3.03233	7.04937	-5.93504	1.42759e-05	0.00041492	3.21412
PHLDB3	1.31835	0.39873	5.20155	5.93462	1.4288e-05	0.00041492	3.21328
ESRRG	0.339142	-1.56004	6.76466	-5.93228	1.43556e-05	0.000416281	3.20859
ALPK2	0.649993	-0.621505	3.75864	-5.9316	1.43756e-05	0.000416281	3.20722
VAPB	0.550894	-0.860153	7.94124	-5.93023	1.44153e-05	0.000416841	3.20449
ALDH4A1	0.56915	-0.81312	6.01106	-5.92443	1.45855e-05	0.000421168	3.19285
LOC101928429	2.17612	1.12176	4.35101	5.92287	1.46315e-05	0.000421902	3.18972
PAPSS2	0.212001	-2.23786	8.09401	-5.91944	1.47335e-05	0.000423652	3.18284
HOTS	0.445841	-1.1654	4.8759	-5.91811	1.47732e-05	0.000423652	3.18017
SPINT1	2.07181	1.05089	8.04477	5.91783	1.47816e-05	0.000423652	3.17961
ADAM11	1.32166	0.402347	4.94625	5.91754	1.47904e-05	0.000423652	3.17901
TAAR3	0.739759	-0.434873	3.96595	-5.91736	1.47956e-05	0.000423652	3.17866
TPO	0.0317671	-4.97632	10.2998	-5.91619	1.4831e-05	0.00042377	3.1763
HNRNPA3P1	0.73318	-0.44776	3.373	-5.91558	1.48492e-05	0.00042377	3.17508
KIAA1324	0.306823	-1.70452	5.67682	-5.91512	1.48629e-05	0.00042377	3.17417
GNRHR2	0.731111	-0.451838	4.52095	-5.91447	1.48826e-05	0.00042377	3.17286
BEND2	1.23723	0.307113	3.51934	5.91006	1.50161e-05	0.000426979	3.164
LMNTD2	0.632355	-0.661192	5.61921	-5.90875	1.50559e-05	0.000427517	3.16138
RXFP1	0.439014	-1.18766	4.33654	-5.90536	1.51597e-05	0.000429869	3.15456
EPHB1	0.332853	-1.58704	6.15129	-5.90302	1.52317e-05	0.000431312	3.14987
EDRF1	0.80262	-0.317212	5.86197	-5.89931	1.53469e-05	0.000432754	3.1424
CBLN2	0.653483	-0.613778	4.7023	-5.89882	1.5362e-05	0.000432754	3.14142
FBLN7	0.442119	-1.17749	6.81545	-5.89857	1.53699e-05	0.000432754	3.14091
SF3B3	1.27785	0.35372	7.73245	5.89847	1.53731e-05	0.000432754	3.14071
CYP2C18	0.739761	-0.43487	3.6862	-5.89798	1.53883e-05	0.000432754	3.13972
KRT25	0.670922	-0.575783	3.40114	-5.8956	1.54626e-05	0.000434245	3.13495
LOC100131763	1.26921	0.343936	4.26607	5.89449	1.54976e-05	0.000434633	3.13271
OR8B2	0.748465	-0.417994	3.24104	-5.8932	1.5538e-05	0.000435169	3.13013
ZNF385B	0.693604	-0.527815	3.62116	-5.88919	1.5665e-05	0.000438127	3.12206
BDKRB1	0.582584	-0.779461	5.24505	-5.88711	1.57313e-05	0.000439382	3.11787
PRAF2	1.60108	0.679048	8.64039	5.88411	1.58271e-05	0.000440658	3.11185
LINC01082	0.723745	-0.466447	4.16095	-5.8837	1.58403e-05	0.000440658	3.11103
COLEC10	0.569628	-0.811907	4.95986	-5.88366	1.58415e-05	0.000440658	3.11095
C21orf91-OT1	1.2663	0.34062	4.36514	5.88236	1.58834e-05	0.000441223	3.10833
XYLT2	1.29798	0.376268	5.19012	5.88044	1.59455e-05	0.000442346	3.10446
LOC100996671	1.24636	0.317722	4.29481	5.87825	1.60167e-05	0.000443721	3.10004
TMEM207	0.708072	-0.498033	4.14393	-5.87443	1.61414e-05	0.000446571	3.09236
DNAJC3	0.485524	-1.04239	9.0036	-5.87352	1.61711e-05	0.000446791	3.09053
LINC01192	0.692165	-0.530813	4.22459	-5.87079	1.6261e-05	0.000448669	3.08503
NDNL2	0.582563	-0.779515	7.72728	-5.86791	1.63562e-05	0.000450488	3.07925
GPC3	0.496674	-1.00963	4.84007	-5.86747	1.6371e-05	0.000450488	3.07835
DBN1	1.4283	0.514295	7.86863	5.86631	1.64097e-05	0.000450948	3.07601
TRIM11	1.35343	0.436616	5.63407	5.86414	1.64821e-05	0.000452331	3.07164
KCP	1.35953	0.443105	5.36546	5.86329	1.65106e-05	0.000452506	3.06993
CNTN5	0.531708	-0.911293	3.71358	-5.86101	1.65871e-05	0.000453994	3.06535
CDX1	1.43688	0.522942	6.84169	5.86013	1.66171e-05	0.000454208	3.06356
FAM131C	1.54238	0.625158	5.27459	5.85888	1.66592e-05	0.000454654	3.06105
ASF1B	2.02844	1.02037	6.27296	5.85833	1.66778e-05	0.000454654	3.05994
ZNF804A	0.645488	-0.631538	3.62582	-5.85676	1.6731e-05	0.000455266	3.05679
PIWIL1	3.65368	1.86935	5.66579	5.85636	1.67448e-05	0.000455266	3.05597
TAAR5	0.681347	-0.553539	4.75071	-5.8554	1.67773e-05	0.000455547	3.05404
TBL1X	0.726188	-0.461584	6.40281	-5.854	1.68252e-05	0.000456242	3.05122
LOC101928729	1.39867	0.484053	4.58421	5.85104	1.69269e-05	0.000458206	3.04524
CST8	1.40584	0.491432	5.24665	5.85059	1.69424e-05	0.000458206	3.04434
UGT2B15	0.741658	-0.431174	4.19283	-5.84771	1.7042e-05	0.00046029	3.03853
PRICKLE3	1.39857	0.483953	5.61708	5.84412	1.71666e-05	0.000463046	3.0313
MT1F	0.153505	-2.70364	11.4403	-5.84182	1.72472e-05	0.000464609	3.02666
LOC283914	0.686733	-0.542178	5.24905	-5.83993	1.73138e-05	0.00046579	3.02284
LOC101928251	0.736289	-0.441656	4.6164	-5.83907	1.73439e-05	0.000465986	3.02112
LOC285095	0.528387	-0.920332	4.41556	-5.83576	1.7461e-05	0.000468519	3.01444
RMDN1	0.516983	-0.95181	7.29817	-5.82867	1.77149e-05	0.000474708	3.00013
MAT2A	0.569346	-0.812621	9.79362	-5.82647	1.77947e-05	0.000476224	2.99567
FLJ45513	0.723244	-0.467445	4.83596	-5.82467	1.786e-05	0.000477347	2.99204
PALM2	0.583379	-0.777495	4.40827	-5.82107	1.79912e-05	0.000480228	2.98478
HIRA	0.63044	-0.66557	6.59049	-5.81934	1.80547e-05	0.000481294	2.98129
LOC101929512	0.623639	-0.681217	4.08407	-5.81621	1.81702e-05	0.000483744	2.97497
ARHGAP23	1.41251	0.498263	6.02791	5.81438	1.82385e-05	0.000484872	2.97125
WDR96	0.666401	-0.585538	4.25826	-5.8138	1.826e-05	0.000484872	2.97008
IFNL1	0.707014	-0.50019	4.50831	-5.81254	1.83066e-05	0.000485482	2.96755
LOC101927582	0.718623	-0.476693	3.49077	-5.81171	1.83377e-05	0.000485678	2.96587
SIX6	0.749281	-0.416421	3.69468	-5.80869	1.84509e-05	0.000488026	2.95977
ATP5O	0.741774	-0.430949	8.30792	-5.80808	1.84741e-05	0.000488026	2.95852
ZNF675	1.62284	0.69852	4.61099	5.80307	1.86638e-05	0.000492403	2.94839
TBX5	0.773464	-0.370593	4.21242	-5.79218	1.90831e-05	0.000502605	2.92637
NRCAM	3.55832	1.8312	7.06239	5.79175	1.90996e-05	0.000502605	2.92551
SHC3	2.87359	1.52285	5.62542	5.78874	1.92174e-05	0.000504852	2.91941
C1QL1	1.32741	0.408617	4.9126	5.78831	1.92343e-05	0.000504852	2.91854
CORO2A	3.31504	1.72902	6.13297	5.78593	1.93278e-05	0.000506656	2.91373
OR11A1	0.739998	-0.434407	3.54485	-5.77953	1.95823e-05	0.000512669	2.90077
FABP4	0.125198	-2.99772	7.48363	-5.7776	1.96594e-05	0.000513426	2.89687
LINGO2	0.252307	-1.98675	5.95698	-5.77722	1.96749e-05	0.000513426	2.89608
C11orf49	1.32444	0.405378	7.51379	5.77693	1.96864e-05	0.000513426	2.89551
LOC339539	1.27603	0.351667	4.896	5.77615	1.9718e-05	0.000513596	2.89392
ALAS2	1.23241	0.301481	4.43917	5.77266	1.98588e-05	0.00051634	2.88686
AAED1	0.594606	-0.749995	8.06394	-5.77183	1.98926e-05	0.00051634	2.88518
FOXI1	1.41706	0.502906	4.68595	5.77151	1.99055e-05	0.00051634	2.88453
SLC18A2	1.37973	0.46439	4.09175	5.77105	1.99242e-05	0.00051634	2.8836
TXLNB	0.75919	-0.397467	3.23289	-5.76888	2.0013e-05	0.000517985	2.87919
ARSJ	2.8383	1.50503	4.34933	5.76547	2.01531e-05	0.000520952	2.87228
FAM83E	1.49589	0.581004	5.03787	5.76378	2.02229e-05	0.00052148	2.86885
TEX35	1.36429	0.448147	5.35805	5.76374	2.02245e-05	0.00052148	2.86877
STK32A	2.90005	1.53608	5.35818	5.762	2.02962e-05	0.000522673	2.86526
BECN1	1.26406	0.338064	7.38522	5.76057	2.03559e-05	0.000523551	2.86235
AHSP	1.38768	0.472677	5.7782	5.75779	2.04717e-05	0.000525869	2.85672
CLEC1B	0.769968	-0.377131	4.48227	-5.75534	2.05749e-05	0.000527207	2.85174
BAALC	0.477434	-1.06663	4.69844	-5.75489	2.05936e-05	0.000527207	2.85084
RNASE3	0.72927	-0.455475	6.10998	-5.75471	2.06011e-05	0.000527207	2.85048
LTBP3	1.57938	0.659363	8.23412	5.75159	2.07334e-05	0.000529502	2.84413
COL26A1	1.42273	0.508659	5.96983	5.75096	2.07599e-05	0.000529502	2.84287
LOC100507462	0.660843	-0.59762	3.51746	-5.75076	2.07683e-05	0.000529502	2.84246
WNT8A	0.770053	-0.376971	4.88814	-5.74987	2.08061e-05	0.000529804	2.84066
HAGLROS	2.30626	1.20555	4.77989	5.74713	2.09234e-05	0.000532131	2.83508
LTB4R2	1.40435	0.4899	4.69356	5.74544	2.09957e-05	0.000533306	2.83167
TRRAP	1.50244	0.587309	8.21792	5.74394	2.10602e-05	0.000534281	2.82862
LOC100507477	0.606118	-0.722329	4.02288	-5.74239	2.11273e-05	0.000535322	2.82547
SYCE1L	1.65234	0.724512	5.42202	5.73937	2.12582e-05	0.000537972	2.81935
SART1	1.31764	0.397955	6.53924	5.73627	2.13937e-05	0.000540733	2.81304
APOBEC1	1.3876	0.472592	4.59508	5.73522	2.14399e-05	0.000541231	2.81091
INPP4A	1.70032	0.765804	6.28409	5.73043	2.16509e-05	0.000545582	2.8012
EPS8	2.82771	1.49963	10.5898	5.72973	2.16819e-05	0.000545582	2.79978
SCART1	0.749629	-0.415752	5.87981	-5.72911	2.17096e-05	0.000545582	2.79851
PDE5A	2.50494	1.32478	6.27433	5.7289	2.17188e-05	0.000545582	2.79809
MNX1	1.53504	0.618277	5.17853	5.72775	2.17702e-05	0.000546204	2.79575
CLSTN2-AS1	0.776972	-0.364066	3.61638	-5.72708	2.18e-05	0.000546282	2.79439
GRB14	0.355041	-1.49394	6.05133	-5.72564	2.18647e-05	0.000547233	2.79145
FAM84A	2.27037	1.18293	4.9157	5.72436	2.19221e-05	0.000547683	2.78885
HNRNPA3	0.720204	-0.473523	10.1248	-5.72404	2.19362e-05	0.000547683	2.78822
TPSB2	2.52312	1.33521	6.11129	5.72277	2.19934e-05	0.000548442	2.78563
IL12A-AS1	1.29082	0.368293	4.266	5.71743	2.22355e-05	0.000553805	2.77478
KCNMB2	0.64573	-0.630998	3.78585	-5.71533	2.23316e-05	0.000555109	2.7705
PCAT19	0.526586	-0.92526	6.21583	-5.7151	2.23421e-05	0.000555109	2.77004
MAGEA8	1.24826	0.319924	3.722	5.71178	2.24947e-05	0.00055788	2.76329
PLAC8L1	0.826111	-0.275592	5.19874	-5.71149	2.25081e-05	0.00055788	2.7627
ST14	1.5092	0.593786	7.09667	5.71006	2.25744e-05	0.000558845	2.75978
CEP85L	0.641464	-0.64056	5.56499	-5.70818	2.26616e-05	0.000560328	2.75596
PI15	0.758854	-0.398106	4.16554	-5.70684	2.27239e-05	0.00056119	2.75324
C20orf166	1.57684	0.657036	6.20387	5.70609	2.27589e-05	0.000561376	2.75171
PITRM1	0.710221	-0.49366	7.05779	-5.705	2.28099e-05	0.000561958	2.74949
SLC34A1	1.35641	0.439791	4.73156	5.70426	2.28445e-05	0.000562133	2.74799
BNC1	2.23325	1.15914	3.95394	5.70347	2.28816e-05	0.000562372	2.74638
DCX	0.745322	-0.424065	3.70736	-5.70044	2.30244e-05	0.000565203	2.74021
TUBA4B	1.38918	0.474237	6.66529	5.69769	2.31543e-05	0.000567711	2.73463
PP2D1	0.820821	-0.28486	2.94425	-5.69699	2.31877e-05	0.000567848	2.73321
ULBP2	1.83935	0.879197	5.66468	5.69532	2.32676e-05	0.00056848	2.72979
TTC23L	0.752024	-0.41115	4.49166	-5.69529	2.3269e-05	0.00056848	2.72973
EMP2	1.88097	0.911474	8.26411	5.69464	2.32998e-05	0.000568553	2.72842
LOC101928140	0.824911	-0.27769	2.98607	-5.69308	2.33746e-05	0.000569405	2.72524
LOC100507033	0.648504	-0.624812	4.22987	-5.69276	2.33903e-05	0.000569405	2.72458
LASP1	1.80972	0.855765	10.3477	5.69068	2.34904e-05	0.000571163	2.72034
S100G	0.703046	-0.50831	4.23203	-5.68879	2.35814e-05	0.000572694	2.71651
IGSF11	0.641403	-0.640698	3.93017	-5.68588	2.37227e-05	0.000575444	2.71059
FDX1	0.57664	-0.794256	9.1125	-5.68462	2.37845e-05	0.000576261	2.70801
AGAP3	1.35953	0.443107	6.96206	5.68286	2.38703e-05	0.000577657	2.70444
FAM90A1	1.59444	0.673045	5.33229	5.68155	2.39348e-05	0.000578533	2.70176
PGM5	0.584982	-0.773537	5.1217	-5.67918	2.40517e-05	0.000579959	2.69693
ELK2AP	1.49328	0.578486	6.91584	5.67896	2.40625e-05	0.000579959	2.69649
ATIC	2.15081	1.10488	9.42871	5.67863	2.40788e-05	0.000579959	2.69582
CECR2	0.64072	-0.642233	4.69533	-5.67623	2.41979e-05	0.000581586	2.69092
PPP1R9B	1.49479	0.57994	5.85953	5.6759	2.42142e-05	0.000581586	2.69026
NDRG4	0.61919	-0.691545	5.63734	-5.67556	2.42316e-05	0.000581586	2.68955
TMEM178A	0.322845	-1.63109	7.1258	-5.67379	2.43199e-05	0.000582598	2.68594
BAI1	0.783151	-0.352638	5.42508	-5.67357	2.43307e-05	0.000582598	2.6855
SLMAP	0.658503	-0.602737	6.12421	-5.67278	2.43701e-05	0.000582616	2.68389
WNT10A	1.481	0.566573	5.58802	5.67242	2.43883e-05	0.000582616	2.68315
TBC1D29	0.603317	-0.729011	4.607	-5.66991	2.45143e-05	0.00058471	2.67804
LINC00260	1.71974	0.782193	4.49354	5.66929	2.45457e-05	0.00058471	2.67677
CAND2	0.707892	-0.498398	5.78108	-5.66897	2.45616e-05	0.00058471	2.67613
LOC101929705	0.620918	-0.687525	5.21988	-5.6614	2.49474e-05	0.000593202	2.66068
TRIML1	0.677228	-0.562285	4.29011	-5.65983	2.50281e-05	0.000594328	2.65748
SYNM	0.433578	-1.20564	7.66219	-5.65935	2.50528e-05	0.000594328	2.6565
LOC101060510	0.696687	-0.521418	5.12409	-5.65727	2.51602e-05	0.000595848	2.65226
SEZ6L2	1.81106	0.856834	5.83012	5.65698	2.5175e-05	0.000595848	2.65167
HPN	3.12446	1.64361	7.59537	5.65577	2.52379e-05	0.000596607	2.6492
TRPM3	0.744253	-0.426135	4.38192	-5.65466	2.52955e-05	0.000596607	2.64694
LINC00176	1.30605	0.385209	4.32026	5.65438	2.53102e-05	0.000596607	2.64636
MANF	0.44037	-1.18321	9.94385	-5.65397	2.53314e-05	0.000596607	2.64554
ZNF551	0.781748	-0.355225	5.44294	-5.65356	2.53528e-05	0.000596607	2.6447
ITPR1	0.258877	-1.94966	7.97359	-5.65073	2.55008e-05	0.000599401	2.63892
NKRF	1.4567	0.542705	7.75601	5.64905	2.55896e-05	0.000600798	2.63548
STGC3	0.676809	-0.56318	5.11811	-5.64823	2.56328e-05	0.000601123	2.63381
CNTNAP3	0.647762	-0.626465	3.17031	-5.64623	2.57384e-05	0.000602544	2.62973
LOC100506405	1.3574	0.440846	4.01657	5.64597	2.57523e-05	0.000602544	2.6292
AGR3	0.156603	-2.67481	4.82687	-5.64474	2.58174e-05	0.000602842	2.62669
ANGPTL1	0.227357	-2.13697	7.40564	-5.64462	2.58239e-05	0.000602842	2.62644
FBN3	2.16165	1.11213	6.10428	5.63932	2.61074e-05	0.000608766	2.61562
EPC1	0.642244	-0.638808	7.9067	-5.63726	2.62184e-05	0.000610659	2.61141
WNT2B	0.742825	-0.428905	4.24676	-5.63618	2.62765e-05	0.000610736	2.60922
TMC8	2.14439	1.10057	5.6318	5.6361	2.62814e-05	0.000610736	2.60903
SLC33A1	0.654271	-0.61204	7.53648	-5.63452	2.6367e-05	0.000612032	2.60581
GZMM	0.650178	-0.621093	4.95234	-5.632	2.65042e-05	0.000613967	2.60066
DAGLA	1.37389	0.458264	5.34961	5.63188	2.65104e-05	0.000613967	2.60043
LOC730202	0.701519	-0.511446	4.35295	-5.63068	2.65764e-05	0.000614802	2.59796
LYG1	1.37495	0.459377	5.84513	5.62763	2.6744e-05	0.000617766	2.59173
LINC00475	1.28199	0.35839	4.82137	5.62725	2.67649e-05	0.000617766	2.59096
MAP1LC3A	0.659231	-0.601144	7.3773	-5.62341	2.69777e-05	0.000620931	2.58311
B3GALT5	0.641135	-0.641301	4.8694	-5.62312	2.69938e-05	0.000620931	2.58251
SEMA5B	1.64652	0.719418	7.30519	5.62301	2.69998e-05	0.000620931	2.58229
ZBTB20-AS1	1.24606	0.317374	4.73798	5.62236	2.70359e-05	0.000620931	2.58097
DOCK9-AS2	1.62824	0.70331	5.74231	5.62204	2.70537e-05	0.000620931	2.58032
MS4A14	1.63578	0.709981	4.73039	5.62129	2.7096e-05	0.000621205	2.57877
GHR	0.212231	-2.23629	6.64869	-5.61927	2.72087e-05	0.000623091	2.57465
LOC100289094	0.487431	-1.03673	4.32107	-5.61693	2.73403e-05	0.000624262	2.56987
BRINP3	0.576052	-0.795729	3.42935	-5.61683	2.7346e-05	0.000624262	2.56966
UBXN10-AS1	1.81699	0.861551	7.35781	5.61674	2.73513e-05	0.000624262	2.56947
S100A7	1.26435	0.338398	4.06194	5.61423	2.7493e-05	0.000626798	2.56435
RSPO4	2.14872	1.10347	5.65383	5.61346	2.75368e-05	0.000627099	2.56277
TMEM135	0.777539	-0.363013	6.03594	-5.60347	2.81108e-05	0.000639459	2.54231
MYF6	0.605532	-0.723725	4.42196	-5.60253	2.81649e-05	0.000639919	2.54041
MEG9	0.723176	-0.46758	5.06837	-5.60204	2.81936e-05	0.000639919	2.5394
CTRB2	1.4503	0.536356	5.79692	5.59939	2.83484e-05	0.00064261	2.53397
GP5	0.793315	-0.334033	3.83902	-5.59853	2.83987e-05	0.00064261	2.53221
ZBTB5	0.723915	-0.466108	8.74451	-5.59837	2.84082e-05	0.00064261	2.53188
CD33	1.62821	0.703291	5.45514	5.59745	2.84624e-05	0.00064261	2.52999
SYCP2	0.7835	-0.351994	3.29119	-5.59733	2.84691e-05	0.00064261	2.52976
DDIT4L	0.52218	-0.937381	5.40251	-5.59664	2.85097e-05	0.000642818	2.52834
CBX3P2	0.788971	-0.341956	3.04433	-5.59596	2.85501e-05	0.000643021	2.52694
LOC101930415	0.440384	-1.18317	9.50885	-5.59494	2.86099e-05	0.000643218	2.52487
IGSF9B	0.763703	-0.388916	4.92121	-5.59474	2.86217e-05	0.000643218	2.52446
MAEL	0.793427	-0.333831	3.61015	-5.59312	2.87176e-05	0.000644666	2.52114
FZD5	0.588207	-0.765604	7.22	-5.59042	2.88782e-05	0.0006469	2.51561
EMC3-AS1	1.68745	0.754843	5.53662	5.59039	2.88803e-05	0.0006469	2.51554
IFNA17	0.592716	-0.754587	5.26302	-5.58851	2.89927e-05	0.000648707	2.51169
ARHGEF7-IT1	0.712555	-0.488927	3.51722	-5.58613	2.91358e-05	0.000651137	2.50681
C6orf25	1.448	0.53406	4.23273	5.58564	2.91649e-05	0.000651137	2.50582
OK/SW-CL.58	0.732419	-0.449259	3.56792	-5.58346	2.92966e-05	0.000652488	2.50135
NGFRAP1	0.590899	-0.759016	12.6869	-5.5834	2.93001e-05	0.000652488	2.50123
CATX-1	0.761718	-0.392671	3.89537	-5.58306	2.9321e-05	0.000652488	2.50053
PIP5KL1	1.68406	0.75194	5.36449	5.5808	2.94586e-05	0.000654619	2.49588
KCNH8	0.678036	-0.560567	3.25036	-5.58043	2.94807e-05	0.000654619	2.49514
C8A	0.652205	-0.616602	4.0916	-5.57976	2.95216e-05	0.000654654	2.49376
LINC00982	0.443748	-1.17219	6.01435	-5.57928	2.95508e-05	0.000654654	2.49278
MAMDC2	0.248167	-2.01062	6.59521	-5.57836	2.96071e-05	0.000654654	2.4909
GAS6-AS1	1.42255	0.508483	4.18254	5.57831	2.96102e-05	0.000654654	2.49079
GCSAML-AS1	0.81269	-0.299223	3.04487	-5.57704	2.96884e-05	0.000655675	2.48818
METAP1D	0.791647	-0.337072	4.51568	-5.56649	3.03432e-05	0.000669415	2.46655
ZFHX4	0.78386	-0.351333	4.28702	-5.56008	3.07479e-05	0.000677613	2.45341
S1PR5	1.24791	0.319511	4.73336	5.55911	3.081e-05	0.00067825	2.45142
SLMO1	1.78806	0.838394	5.44006	5.55858	3.08441e-05	0.000678273	2.45032
PCDHB9	0.665022	-0.588527	4.84119	-5.55741	3.09188e-05	0.000679049	2.44792
PLXDC1	2.55173	1.35147	6.14769	5.55699	3.09457e-05	0.000679049	2.44706
HIVEP3	0.684538	-0.546798	6.42838	-5.55632	3.09886e-05	0.000679261	2.44568
A2M-AS1	0.487392	-1.03685	5.72818	-5.55498	3.10745e-05	0.000680416	2.44294
NUDT16	0.583702	-0.776697	6.24542	-5.55278	3.12164e-05	0.000681538	2.43842
KCNK3	0.615993	-0.699013	5.78524	-5.55248	3.1236e-05	0.000681538	2.4378
TMEM158	1.81153	0.857206	5.32552	5.55236	3.12435e-05	0.000681538	2.43756
MRC2	2.51466	1.33037	8.18167	5.55206	3.12632e-05	0.000681538	2.43694
ZNF613	0.667303	-0.583586	4.06517	-5.55161	3.12922e-05	0.000681538	2.43602
HAR1A	0.767369	-0.382007	4.1035	-5.55032	3.13758e-05	0.000682633	2.43337
HYOU1	0.429459	-1.21941	9.9203	-5.54357	3.18174e-05	0.000691506	2.41952
LINC00691	0.790522	-0.339123	3.62896	-5.543	3.18555e-05	0.000691598	2.41833
ECRP	0.734935	-0.444311	4.80193	-5.5411	3.19811e-05	0.00069359	2.41443
PROZ	1.30636	0.385554	5.32578	5.53966	3.20762e-05	0.000694916	2.41149
ADAT2	0.731861	-0.450358	5.41482	-5.53522	3.2373e-05	0.000700605	2.40236
DDI1	0.812646	-0.299301	3.39825	-5.53207	3.25852e-05	0.000704452	2.39588
OR7E14P	2.2675	1.18111	5.49083	5.52986	3.27347e-05	0.000705071	2.39134
ZSWIM5	1.91402	0.936604	7.0985	5.52885	3.28036e-05	0.000705071	2.38926
OTP	0.780538	-0.357458	4.01149	-5.52883	3.28043e-05	0.000705071	2.38923
LEP	0.679853	-0.556706	4.46807	-5.52709	3.29234e-05	0.000705071	2.38564
TSPAN2	0.463873	-1.1082	4.21597	-5.52695	3.29325e-05	0.000705071	2.38537
PLEKHH1	0.431513	-1.21252	9.65397	-5.52658	3.29579e-05	0.000705071	2.3846
BAIAP2	1.45342	0.539447	6.2903	5.52634	3.29746e-05	0.000705071	2.3841
GLT8D2	0.213602	-2.227	8.73248	-5.52625	3.29803e-05	0.000705071	2.38393
TGM6	1.53365	0.616972	5.573	5.52583	3.30096e-05	0.000705071	2.38305
MVP	2.50494	1.32477	8.53017	5.52576	3.30138e-05	0.000705071	2.38292
SERPINI2	0.773755	-0.37005	3.93627	-5.52564	3.30224e-05	0.000705071	2.38266
RUNX1T1	0.553544	-0.85323	5.52745	-5.52557	3.30271e-05	0.000705071	2.38252
CDC14B	0.690687	-0.533896	6.07922	-5.52443	3.31056e-05	0.000706011	2.38017
AZU1	1.83562	0.876267	4.15331	5.52381	3.31478e-05	0.000706132	2.37891
ZPBP2	0.750179	-0.414692	3.5107	-5.52334	3.31802e-05	0.000706132	2.37794
IL20RA	0.647398	-0.627276	4.41584	-5.51855	3.35113e-05	0.000712437	2.36809
LYNX1	1.44066	0.526728	6.23709	5.51644	3.36583e-05	0.00071482	2.36376
DIO3OS	0.711462	-0.491142	4.66821	-5.51487	3.37684e-05	0.000716414	2.36052
PLCH1	0.554561	-0.850582	4.65573	-5.51298	3.39012e-05	0.000718488	2.35663
EFNA3	1.51373	0.598107	6.56103	5.50946	3.41495e-05	0.000723002	2.34939
GUCY2C	1.39417	0.47941	3.8853	5.50487	3.44768e-05	0.000729178	2.33994
SLC30A8	0.771315	-0.374608	4.16971	-5.50149	3.47193e-05	0.000733302	2.33299
PLEKHG5	1.3813	0.466029	6.28945	5.501	3.47552e-05	0.000733302	2.33196
FBXO30	0.505039	-0.985533	7.68639	-5.50066	3.47793e-05	0.000733302	2.33128
PKMYT1	1.41298	0.498743	6.60867	5.49812	3.49635e-05	0.000736427	2.32604
ACTA1	1.36314	0.446932	4.5311	5.49671	3.50662e-05	0.000737831	2.32313
RUNX2	1.59008	0.669102	5.52811	5.49498	3.51922e-05	0.000739723	2.31958
GABRD	1.58166	0.66144	5.11464	5.49414	3.52541e-05	0.000740193	2.31784
FHL1	0.227591	-2.13548	10.0992	-5.49369	3.52869e-05	0.000740193	2.31691
CACNB4	0.665506	-0.587476	4.40589	-5.49173	3.54308e-05	0.000742452	2.31288
ERVMER34-1	0.660962	-0.597361	4.36709	-5.49056	3.55167e-05	0.000742867	2.31048
ERBB2	1.48985	0.575163	6.46795	5.49047	3.55232e-05	0.000742867	2.3103
ALDH3A1	0.756978	-0.401676	5.03686	-5.48978	3.55744e-05	0.000742917	2.30887
NGEF	3.67848	1.87911	5.95105	5.48855	3.56653e-05	0.000742917	2.30634
SH2D4A	2.08255	1.05835	8.11477	5.48837	3.56791e-05	0.000742917	2.30595
DPT	0.179585	-2.47726	6.81513	-5.48795	3.57098e-05	0.000742917	2.3051
PROS1	5.21315	2.38215	10.1537	5.48752	3.57417e-05	0.000742917	2.30422
LOC100128288	1.69298	0.759568	3.89528	5.4875	3.57433e-05	0.000742917	2.30417
IL1RAP	3.26042	1.70506	6.45448	5.48481	3.59441e-05	0.000746331	2.29862
TRPM8	1.2318	0.300764	4.45265	5.48293	3.60848e-05	0.000748495	2.29475
CCDC85A	0.483809	-1.04749	6.76645	-5.48151	3.61911e-05	0.000749941	2.29183
LAMB3	7.17882	2.84375	7.43468	5.48079	3.62457e-05	0.000750293	2.29034
SH3GLB2	1.3013	0.37995	6.81282	5.48031	3.62815e-05	0.000750293	2.28936
SVEP1	0.742621	-0.429302	4.64173	-5.47383	3.67737e-05	0.000759704	2.276
SPATA41	0.729585	-0.454851	4.38703	-5.47203	3.6912e-05	0.000761794	2.27228
SLC20A2	0.640025	-0.643799	8.78513	-5.47115	3.69797e-05	0.000762422	2.27046
ACPP	1.57567	0.655962	4.47967	5.46699	3.73007e-05	0.000768267	2.26189
ABCA9	0.597945	-0.741915	4.24188	-5.4643	3.75102e-05	0.000771535	2.25634
MT1HL1	0.304953	-1.71334	12.2839	-5.46382	3.75481e-05	0.000771535	2.25534
LOC102723380	1.38542	0.470325	5.13856	5.46351	3.75724e-05	0.000771535	2.2547
MAGEF1	1.41124	0.496961	8.32307	5.46205	3.76868e-05	0.000773029	2.25169
ZFYVE19	1.68025	0.748674	7.43815	5.46162	3.77207e-05	0.000773029	2.2508
ZSWIM4	1.32728	0.408474	3.68154	5.46099	3.77699e-05	0.000773181	2.2495
TRPV5	0.76208	-0.391986	4.95689	-5.46056	3.78036e-05	0.000773181	2.24862
LOC100505474	0.554026	-0.851974	5.69929	-5.46004	3.78449e-05	0.000773253	2.24754
KIAA1875	1.40559	0.491172	4.1803	5.45849	3.79666e-05	0.000774569	2.24435
ESYT1	1.54135	0.624199	9.02132	5.45804	3.80023e-05	0.000774569	2.24342
LOC100505912	0.60618	-0.722181	4.152	-5.45778	3.80229e-05	0.000774569	2.24289
GALK2	0.712648	-0.488739	6.62482	-5.45684	3.80977e-05	0.000775322	2.24094
LINC01069	1.36453	0.448403	5.06945	5.4553	3.82198e-05	0.000777035	2.23777
KRTCAP3	1.36255	0.446304	7.38054	5.4534	3.83717e-05	0.000777046	2.23383
DOK5	0.399993	-1.32195	6.65079	-5.45311	3.83943e-05	0.000777046	2.23325
MLIP	0.613467	-0.704941	4.64208	-5.45302	3.84017e-05	0.000777046	2.23306
MYO10	0.63894	-0.646247	6.14378	-5.45287	3.84142e-05	0.000777046	2.23274
TNFRSF11B	0.179159	-2.48069	8.74601	-5.45255	3.84391e-05	0.000777046	2.2321
LOC729652	0.827201	-0.27369	2.96274	-5.45244	3.84481e-05	0.000777046	2.23186
C17orf96	1.65191	0.724131	5.93042	5.45032	3.86187e-05	0.000779725	2.22747
CA4	0.185448	-2.43091	7.45574	-5.44922	3.87068e-05	0.000780671	2.22522
NKAIN1	1.35441	0.43766	4.8927	5.44853	3.87625e-05	0.000780671	2.22379
RPS6KA6	0.429785	-1.21831	5.53018	-5.44785	3.88172e-05	0.000780671	2.22239
ENPP6	0.810243	-0.303573	2.95281	-5.44784	3.88181e-05	0.000780671	2.22237
SIPA1L1	1.49389	0.579075	6.6614	5.44549	3.90087e-05	0.000783733	2.21751
ASB2	0.741355	-0.431763	4.42691	-5.44461	3.90807e-05	0.000784095	2.21569
LINC00564	0.808861	-0.306037	2.86687	-5.44401	3.91297e-05	0.000784095	2.21444
LINC00882	0.753125	-0.409038	4.07485	-5.44386	3.91416e-05	0.000784095	2.21414
BID	3.79953	1.92582	7.48516	5.44195	3.92978e-05	0.000785897	2.21019
MLLT3	0.59535	-0.748191	7.192	-5.44182	3.93083e-05	0.000785897	2.20993
CCDC57	0.788964	-0.341969	5.58812	-5.43838	3.95911e-05	0.000790532	2.20282
LINC00423	1.30565	0.384768	3.9559	5.43758	3.96571e-05	0.000790532	2.20117
LOC101927204	2.44338	1.28888	7.12722	5.43691	3.97125e-05	0.000790532	2.19979
CCDC70	1.34091	0.423212	4.05876	5.43642	3.97531e-05	0.000790532	2.19878
SLC25A20	0.638437	-0.647383	7.55701	-5.4362	3.97716e-05	0.000790532	2.19831
LINC00607	1.52703	0.610726	4.36091	5.4362	3.97718e-05	0.000790532	2.19831
PCED1B-AS1	0.752567	-0.410108	3.55928	-5.43502	3.98696e-05	0.000791048	2.19587
GABPB2	0.609029	-0.715417	7.45382	-5.43495	3.9875e-05	0.000791048	2.19574
TRH	1.62565	0.701016	4.85136	5.43339	4.00053e-05	0.000792864	2.19251
ZNF330	0.689366	-0.536657	8.58426	-5.4327	4.00629e-05	0.000793237	2.19108
PAQR5	0.751532	-0.412093	3.74732	-5.43173	4.0144e-05	0.000794075	2.18908
ZFYVE27	1.43336	0.5194	7.25998	5.42941	4.03388e-05	0.000797159	2.18428
LOC101928694	0.743748	-0.427115	3.43802	-5.42663	4.05733e-05	0.000800617	2.17853
PAQR3	0.696125	-0.522583	5.93091	-5.42621	4.0609e-05	0.000800617	2.17766
MIR205	1.31313	0.393006	5.46891	5.42594	4.06311e-05	0.000800617	2.17712
RTN2	1.67947	0.748002	6.20929	5.42343	4.08449e-05	0.000804055	2.17192
CLCA3P	0.844065	-0.244574	2.70405	-5.4219	4.09755e-05	0.000805852	2.16875
RNF215	0.759314	-0.397231	4.65276	-5.41906	4.12188e-05	0.00080945	2.16289
RAP1B	0.732501	-0.449097	11.3192	-5.41884	4.12375e-05	0.00080945	2.16244
BCL11B	0.494841	-1.01496	5.01908	-5.41623	4.14633e-05	0.000813102	2.15702
TGM7	0.759706	-0.396487	3.64281	-5.41458	4.16056e-05	0.000815111	2.15363
OR4C1P	0.74045	-0.433527	4.0374	-5.41301	4.17429e-05	0.00081702	2.15036
ZBTB33	1.62009	0.69607	6.90719	5.41057	4.19559e-05	0.000820405	2.14532
LENG9	0.689759	-0.535835	4.57553	-5.40983	4.20204e-05	0.000820881	2.1438
DLG4	1.51056	0.595081	4.95753	5.40894	4.20984e-05	0.000821622	2.14196
LPCAT4	1.28177	0.358139	5.30613	5.40786	4.21942e-05	0.000822706	2.1397
TGM1	1.60585	0.683337	5.7428	5.40717	4.22547e-05	0.000823102	2.13828
BCAS2	0.688277	-0.538939	9.64501	-5.40639	4.23238e-05	0.000823665	2.13666
GABRB3	0.294536	-1.76349	5.40325	-5.40295	4.26288e-05	0.000828812	2.12955
C16orf46	0.593053	-0.753767	7.21753	-5.40165	4.27446e-05	0.000829851	2.12686
LINC00263	1.34566	0.428317	3.87391	5.40144	4.27633e-05	0.000829851	2.12642
ICAM4	3.65453	1.86968	5.31664	5.40025	4.28697e-05	0.000831129	2.12396
DEPDC1-AS1	0.812577	-0.299424	2.95027	-5.39825	4.30495e-05	0.000833279	2.11981
KCNK9	1.31066	0.39029	4.7694	5.39738	4.31276e-05	0.000833279	2.11802
LOC375196	0.544108	-0.878035	4.6025	-5.39737	4.31282e-05	0.000833279	2.118
FRRS1	0.81021	-0.303632	3.12241	-5.3972	4.31435e-05	0.000833279	2.11765
MLLT4-AS1	2.18331	1.12652	5.7139	5.39659	4.31986e-05	0.000833557	2.11639
KCNA2	0.672366	-0.572681	4.02572	-5.39396	4.34364e-05	0.000837356	2.11095
BCAR4	0.765215	-0.386063	4.0988	-5.39219	4.3598e-05	0.000839148	2.10726
C3orf36	0.63106	-0.664151	4.74953	-5.39204	4.36113e-05	0.000839148	2.10696
PCDP1	0.690936	-0.533375	5.19647	-5.38993	4.38045e-05	0.000842074	2.10258
DNAJB11	0.578691	-0.789136	9.77386	-5.38739	4.4037e-05	0.00084575	2.09734
FAXC	3.73128	1.89967	5.05339	5.38506	4.4252e-05	0.000848222	2.09251
FGF22	1.30277	0.381582	5.30434	5.3848	4.42768e-05	0.000848222	2.09195
TMEM79	2.23809	1.16227	6.3674	5.38465	4.429e-05	0.000848222	2.09166
SBSPON	0.468184	-1.09485	4.8185	-5.38379	4.437e-05	0.00084896	2.08987
SHF	1.77805	0.830297	6.09071	5.38311	4.44333e-05	0.000849377	2.08846
C11orf80	3.51433	1.81325	6.04487	5.38015	4.47091e-05	0.000853851	2.08232
ABI3BP	0.539011	-0.891612	5.65329	-5.3792	4.47977e-05	0.000854747	2.08036
HEYL	1.4587	0.544685	6.49049	5.37758	4.49501e-05	0.000856856	2.07699
GLRB	2.3827	1.2526	5.03024	5.37485	4.52074e-05	0.00086096	2.07134
BLACAT1	2.21175	1.14519	6.11939	5.37195	4.54827e-05	0.000864753	2.06532
FGF1	1.88806	0.916905	5.6444	5.37186	4.54911e-05	0.000864753	2.06514
CKAP2L	1.53151	0.614952	4.7292	5.37103	4.55699e-05	0.000865448	2.06342
ITGA9-AS1	1.41583	0.501644	4.13231	5.36875	4.57876e-05	0.000868776	2.0587
TMC6	3.03924	1.60371	7.08439	5.36765	4.58932e-05	0.000869203	2.05641
STX11	0.430393	-1.21627	5.47908	-5.36744	4.59135e-05	0.000869203	2.05598
TMEM92	1.58051	0.660386	5.40812	5.36719	4.59375e-05	0.000869203	2.05546
N4BP2	0.629715	-0.667229	7.58797	-5.36577	4.60738e-05	0.000870979	2.05252
LINC00452	1.36362	0.447446	4.77485	5.36439	4.6208e-05	0.000872709	2.04964
HOXA2	0.702187	-0.510073	4.09732	-5.36301	4.63413e-05	0.00087442	2.04678
LOC642776	0.707573	-0.499049	4.62021	-5.36248	4.63928e-05	0.000874586	2.04568
ADAM22	0.692632	-0.529839	4.45256	-5.36007	4.66274e-05	0.000878198	2.04069
NR2F1-AS1	4.07114	2.02543	5.86588	5.35933	4.66991e-05	0.000878331	2.03916
GPR155	0.359067	-1.47767	6.24653	-5.35912	4.67202e-05	0.000878331	2.03871
IZUMO4	1.28906	0.366315	5.28086	5.35664	4.69636e-05	0.000880991	2.03356
TTC30A	0.33667	-1.57059	6.17215	-5.35641	4.69858e-05	0.000880991	2.0331
GPHA2	1.41915	0.50503	5.24003	5.35636	4.69908e-05	0.000880991	2.03299
LSMEM1	0.743785	-0.427042	4.58156	-5.3548	4.71445e-05	0.000882269	2.02975
ETNPPL	0.318802	-1.64927	4.01809	-5.35462	4.7162e-05	0.000882269	2.02939
LOC100996634	0.79825	-0.325088	3.31386	-5.35436	4.71883e-05	0.000882269	2.02883
TBX22	0.185851	-2.42778	4.29824	-5.35305	4.73177e-05	0.000883882	2.02612
WTIP	2.06027	1.04283	7.00112	5.35078	4.75435e-05	0.000887291	2.0214
ERI1	1.51571	0.599996	5.70202	5.34831	4.77895e-05	0.000891071	2.01629
AKR1D1	0.820809	-0.284881	2.9949	-5.34674	4.79468e-05	0.00089319	2.01303
CYP2C19	1.34581	0.428472	4.85756	5.3443	4.81927e-05	0.000896248	2.00796
CLCN1	1.35902	0.442568	5.38264	5.3442	4.82033e-05	0.000896248	2.00774
TMEM133	1.85309	0.889931	8.06018	5.34365	4.82588e-05	0.000896248	2.0066
COPZ2	0.494533	-1.01586	7.0173	-5.34338	4.82861e-05	0.000896248	2.00604
C20orf195	1.51942	0.603523	5.20337	5.3424	4.83851e-05	0.000897271	2.00401
LINC01343	1.39927	0.484669	4.99148	5.34109	4.85178e-05	0.000898624	2.0013
TTTY11	1.3481	0.430929	6.01971	5.34051	4.85772e-05	0.000898624	2.00008
PHF20L1	0.653691	-0.613319	7.32748	-5.34039	4.85897e-05	0.000898624	1.99983
PRM3	1.32812	0.409387	4.11967	5.3399	4.86391e-05	0.000898725	1.99882
HOXB9	0.735086	-0.444015	4.4432	-5.33463	4.91793e-05	0.000906714	1.98788
ATP7B	0.695504	-0.52387	5.72377	-5.3346	4.9183e-05	0.000906714	1.9878
MFGE8	2.86129	1.51667	8.39717	5.33439	4.92043e-05	0.000906714	1.98737
TK2	1.37162	0.455876	6.96883	5.3302	4.96387e-05	0.000913897	1.97866
BREA2	1.26384	0.337811	5.46059	5.32845	4.98215e-05	0.000916439	1.97502
LOC101928697	1.20878	0.273557	3.24986	5.3247	5.0215e-05	0.000922313	1.96722
SALL4	0.435926	-1.19785	6.82149	-5.32426	5.02614e-05	0.000922313	1.96631
PDE11A	0.645078	-0.632454	4.17748	-5.32412	5.0276e-05	0.000922313	1.96602
SYT12	2.16529	1.11456	5.74353	5.32144	5.05591e-05	0.000926676	1.96046
CYCS	0.430295	-1.2166	7.99061	-5.3209	5.06165e-05	0.000926721	1.95933
HDC	1.5493	0.631617	5.0435	5.32056	5.06521e-05	0.000926721	1.95863
NPY1R	0.324832	-1.62223	6.98561	-5.31705	5.10266e-05	0.000932739	1.95133
STARD8	0.599044	-0.739267	6.85874	-5.31612	5.11265e-05	0.000933324	1.9494
CCDC146	0.355935	-1.49031	7.69506	-5.31534	5.12108e-05	0.000933324	1.94776
EPHA7	0.808918	-0.305935	3.18626	-5.3151	5.12356e-05	0.000933324	1.94728
IL17B	1.4091	0.494778	4.88883	5.31506	5.1241e-05	0.000933324	1.94718
SORBS2	0.372141	-1.42608	7.53939	-5.31364	5.13936e-05	0.000935272	1.94423
SAMD1	1.3923	0.477469	6.71421	5.3115	5.16245e-05	0.000938639	1.93979
NAT8L	2.56892	1.36116	6.48177	5.31005	5.17821e-05	0.000940042	1.93677
LOC102724511	1.37078	0.454998	4.5506	5.30988	5.18003e-05	0.000940042	1.93642
FADD	1.73813	0.797533	8.31759	5.30912	5.1883e-05	0.000940042	1.93484
CTNNA1	1.27935	0.355405	9.19673	5.3091	5.18853e-05	0.000940042	1.9348
FLJ12120	0.704056	-0.506239	3.4607	-5.30853	5.19479e-05	0.000940262	1.9336
SSTR5-AS1	1.33628	0.418224	4.28606	5.30815	5.19893e-05	0.000940262	1.93281
CNIH3	1.76955	0.823381	5.03058	5.30497	5.23375e-05	0.000945723	1.9262
GRIN3B	1.25607	0.328916	5.51056	5.30343	5.25068e-05	0.000947947	1.923
CASC2	0.670633	-0.576405	4.46491	-5.30102	5.27736e-05	0.000951796	1.91798
TMEM63A	1.31104	0.390709	6.08928	5.30066	5.2813e-05	0.000951796	1.91724
ZNF341	1.29202	0.36963	5.23548	5.29954	5.29379e-05	0.000953208	1.91489
SLC18B1	0.540077	-0.888762	8.21487	-5.29865	5.30366e-05	0.000953315	1.91305
PSAT1	0.548799	-0.865651	6.44139	-5.29837	5.30683e-05	0.000953315	1.91246
TMEM63C	0.633595	-0.658367	4.46653	-5.29823	5.30835e-05	0.000953315	1.91217
WBP2	1.54037	0.623281	8.88247	5.296	5.33327e-05	0.00095695	1.90753
MOSPD2	0.684849	-0.546143	7.99462	-5.29445	5.35066e-05	0.000959229	1.90431
SEMA6B	1.28695	0.363958	5.47316	5.29395	5.35624e-05	0.000959242	1.90327
SLC22A5	1.38455	0.46942	6.4318	5.29361	5.3601e-05	0.000959242	1.90256
LOC284219	0.688394	-0.538695	5.19763	-5.29264	5.37111e-05	0.000960374	1.90053
CLEC5A	3.03611	1.60223	5.15549	5.29013	5.39947e-05	0.000964601	1.89531
ME3	1.58494	0.664428	6.24834	5.28952	5.40634e-05	0.000964986	1.89405
CST13P	0.832078	-0.265209	3.28499	-5.28297	5.48128e-05	0.000977511	1.88041
SPAG5-AS1	0.762155	-0.391845	4.69429	-5.28204	5.49208e-05	0.000978585	1.87846
RD3	0.736695	-0.440862	3.79659	-5.27812	5.53752e-05	0.000985823	1.87029
LOC101928893	0.827299	-0.273519	3.01926	-5.27597	5.56265e-05	0.000989437	1.86581
CHST11	2.02043	1.01467	6.07883	5.27496	5.57446e-05	0.000990676	1.86371
LLGL2	1.29474	0.372662	6.37371	5.27318	5.59536e-05	0.000991874	1.86
DEPTOR	0.352555	-1.50408	7.33363	-5.27316	5.59564e-05	0.000991874	1.85995
MON2	0.765988	-0.384606	6.47388	-5.27315	5.59573e-05	0.000991874	1.85993
TMEM230	0.724814	-0.464317	10.8349	-5.27097	5.62136e-05	0.000994473	1.8554
STARD7	0.747546	-0.419765	10.5602	-5.27075	5.624e-05	0.000994473	1.85494
HIST1H2BM	1.27402	0.349385	3.47131	5.27067	5.62497e-05	0.000994473	1.85477
LOC642852	0.63633	-0.652152	6.40589	-5.27011	5.63162e-05	0.00099479	1.8536
MST1R	1.68292	0.750964	6.56914	5.26912	5.64329e-05	0.000995991	1.85155
RNF212B	0.653948	-0.612752	4.15512	-5.26639	5.67588e-05	0.00100088	1.84584
SSR1	0.714828	-0.484331	9.19259	-5.26597	5.68081e-05	0.00100089	1.84498
GLS2	1.50139	0.586295	4.42245	5.2653	5.68888e-05	0.00100145	1.84357
CHD5	0.786778	-0.345971	4.55222	-5.26367	5.70843e-05	0.00100403	1.84017
ACTR1B	1.34823	0.431071	8.97843	5.26157	5.7337e-05	0.00100761	1.8358
LOC284865	1.329	0.410343	6.12043	5.25921	5.76226e-05	0.00101164	1.83087
BAIAP3	1.57302	0.653536	6.62139	5.25886	5.76655e-05	0.00101164	1.83014
TLE1	0.529796	-0.916492	6.45775	-5.25821	5.77437e-05	0.00101206	1.82879
KRT27	1.86201	0.896859	4.7483	5.25647	5.79558e-05	0.00101206	1.82516
C1orf145	1.40415	0.489696	3.84958	5.25638	5.79665e-05	0.00101206	1.82498
DENND6A	0.539816	-0.88946	10.0433	-5.25638	5.79672e-05	0.00101206	1.82497
PAM	1.61245	0.689252	11.2243	5.25603	5.80103e-05	0.00101206	1.82423
TCF7	1.76426	0.819065	6.81521	5.2559	5.8026e-05	0.00101206	1.82396
MAPKAPK3	1.69174	0.758509	9.17742	5.2557	5.80496e-05	0.00101206	1.82356
SGSM1	1.37728	0.461817	5.47998	5.25541	5.80851e-05	0.00101206	1.82295
MTUS1	1.88498	0.914547	8.42385	5.25281	5.84047e-05	0.00101677	1.81752
C19orf57	1.32644	0.407556	6.52688	5.25227	5.84714e-05	0.00101706	1.81639
DNMT1	2.05653	1.04021	8.66367	5.25112	5.86123e-05	0.00101865	1.814
PWAR6	0.543036	-0.880879	9.54859	-5.2503	5.87133e-05	0.00101954	1.8123
PP14571	1.73827	0.797655	3.77657	5.24959	5.8802e-05	0.00102021	1.8108
FAM110C	2.07483	1.05299	8.67653	5.24887	5.88909e-05	0.00102073	1.8093
GPR113	0.797742	-0.326006	3.80747	-5.24854	5.89314e-05	0.00102073	1.80862
NUCB2	0.392685	-1.34856	7.99602	-5.24772	5.90339e-05	0.00102098	1.8069
TRIM29	2.00002	1.00002	5.86159	5.2475	5.90613e-05	0.00102098	1.80644
TRIM54	1.41068	0.496388	4.69957	5.24723	5.90953e-05	0.00102098	1.80587
PARP4	1.73973	0.79886	10.3404	5.24372	5.95336e-05	0.00102768	1.79855
ZRANB2-AS1	0.731728	-0.45062	4.214	-5.24198	5.97515e-05	0.00103058	1.79493
RGS17	0.289432	-1.7887	5.38214	-5.24143	5.98215e-05	0.00103091	1.79377
BHLHE41	2.19709	1.1356	7.58228	5.23986	6.0019e-05	0.00103345	1.7905
S100Z	1.28652	0.363477	4.4304	5.23912	6.01131e-05	0.00103361	1.78895
SGCD	0.29441	-1.7641	6.04982	-5.23899	6.01293e-05	0.00103361	1.78868
NR2F6	1.33003	0.411456	6.74991	5.23541	6.05853e-05	0.00103974	1.7812
KLK2	0.681775	-0.552632	5.05382	-5.23539	6.05876e-05	0.00103974	1.78116
TNFSF9	2.18193	1.12561	4.74545	5.2349	6.06497e-05	0.00103993	1.78015
LGR4	1.28897	0.366219	5.81165	5.23238	6.09725e-05	0.00104459	1.77489
CDH13	2.26803	1.18144	6.0513	5.23049	6.1217e-05	0.00104791	1.77092
CD36	0.401745	-1.31565	6.68209	-5.22505	6.19225e-05	0.0010591	1.75957
TMED10	0.743571	-0.427458	9.64486	-5.22453	6.19905e-05	0.00105938	1.75848
GJA4	2.24629	1.16754	8.28808	5.22236	6.22754e-05	0.00106336	1.75394
TAS2R19	0.678177	-0.560266	3.57738	-5.22186	6.234e-05	0.00106357	1.75291
LOC101929288	0.789415	-0.341144	4.7978	-5.21941	6.26637e-05	0.00106821	1.74778
KRT31	1.53081	0.614292	3.93943	5.21791	6.28627e-05	0.00107071	1.74464
CBLN4	2.14823	1.10315	4.67596	5.21618	6.30915e-05	0.00107371	1.74104
CNTLN	0.701407	-0.511676	4.77189	-5.21403	6.33785e-05	0.00107732	1.73655
MTCL1	0.752799	-0.409664	4.23536	-5.21381	6.34089e-05	0.00107732	1.73607
ASCL5	1.5932	0.67193	4.68174	5.21312	6.3501e-05	0.00107775	1.73463
DDX28	1.19239	0.25386	5.96638	5.21283	6.35396e-05	0.00107775	1.73403
MYL12B	1.29915	0.377563	12.524	5.21232	6.36077e-05	0.00107801	1.73297
NTSR1	1.42554	0.511513	5.33327	5.21168	6.36938e-05	0.00107858	1.73163
LOC100507630	1.44164	0.527714	4.35802	5.21071	6.38241e-05	0.00107989	1.7296
RELA	1.43916	0.525229	8.03636	5.21009	6.39087e-05	0.00108043	1.72829
LPAR1	0.505814	-0.983322	7.16163	-5.20875	6.40895e-05	0.00108235	1.72549
MPL	0.715297	-0.483385	4.38937	-5.20846	6.41277e-05	0.00108235	1.7249
LPAR5	5.12864	2.35858	7.16667	5.2073	6.42854e-05	0.00108277	1.72247
RPRD1B	0.804504	-0.313829	6.60682	-5.20729	6.4287e-05	0.00108277	1.72245
CLIP2	1.80972	0.855763	5.74167	5.20711	6.43112e-05	0.00108277	1.72207
NUPR1	0.251703	-1.99021	10.0144	-5.20511	6.4583e-05	0.00108645	1.71789
IL17RD	2.07351	1.05207	5.35922	5.20421	6.47065e-05	0.00108722	1.716
TMEM40	1.413	0.498763	4.95799	5.20367	6.47806e-05	0.00108722	1.71487
TMEM139	0.258517	-1.95167	6.13196	-5.20361	6.47884e-05	0.00108722	1.71475
TSPAN32	1.36013	0.443749	6.00391	5.20229	6.49693e-05	0.00108937	1.71199
RAP2A	1.25354	0.326005	6.38345	5.19982	6.53082e-05	0.00109415	1.70683
FAM47B	1.22368	0.291228	3.48665	5.1994	6.53671e-05	0.00109424	1.70594
PAIP2B	0.341465	-1.55019	6.84313	-5.19829	6.55203e-05	0.00109453	1.70362
ATP5E	0.632525	-0.660806	8.71031	-5.19799	6.5562e-05	0.00109453	1.70299
ACSL6	0.820742	-0.285	4.0098	-5.19798	6.55628e-05	0.00109453	1.70298
RNF5	0.680484	-0.555367	5.18601	-5.19773	6.55981e-05	0.00109453	1.70245
SUCLG2-AS1	0.696902	-0.520972	4.46337	-5.19692	6.57095e-05	0.0010955	1.70076
CERS5	1.29553	0.373545	6.47617	5.18761	6.70143e-05	0.00111634	1.68129
ESPL1	1.3632	0.446995	5.39503	5.18551	6.73136e-05	0.00112042	1.67687
VGLL2	1.41397	0.499749	4.3597	5.18408	6.75163e-05	0.00112288	1.67389
TCEAL2	0.0808818	-3.62804	7.71977	-5.18283	6.76957e-05	0.00112495	1.67126
SLC9A2	1.34878	0.431655	4.27208	5.17893	6.82551e-05	0.00113292	1.66311
CYTL1	0.587119	-0.768274	5.07453	-5.17872	6.82861e-05	0.00113292	1.66266
LOC654780	1.42009	0.505983	6.2709	5.17466	6.88748e-05	0.00114176	1.65416
SLC18A3	1.67304	0.742476	4.65054	5.17296	6.91231e-05	0.00114488	1.6506
LOC100505776	0.853557	-0.22844	2.78255	-5.17231	6.92176e-05	0.00114488	1.64924
GDF2	1.34206	0.424453	6.30643	5.17222	6.92312e-05	0.00114488	1.64905
LOC730098	1.50488	0.589645	6.68858	5.17184	6.92867e-05	0.00114488	1.64826
RERGL	0.173065	-2.53062	5.52525	-5.1697	6.96007e-05	0.00114914	1.64378
PRR26	0.786096	-0.347223	3.62448	-5.16898	6.97075e-05	0.00114937	1.64226
SH3GL2	0.197052	-2.34335	4.81094	-5.16885	6.97268e-05	0.00114937	1.64198
CA7	1.32477	0.40574	5.97171	5.16816	6.98286e-05	0.00115012	1.64054
HGD	0.197917	-2.33703	6.55478	-5.16754	6.9919e-05	0.00115069	1.63926
LRRC72	0.792345	-0.3358	3.81781	-5.167	7e-05	0.00115109	1.63811
BC036055 /// PREX2	0.529459	-0.917409	4.91508	-5.16555	7.02152e-05	0.0011537	1.63507
C19orf52	1.65279	0.724908	6.96917	5.16503	7.02914e-05	0.00115403	1.634
KCNK1	1.25162	0.323799	5.62079	5.16397	7.04493e-05	0.00115505	1.63177
CYP27C1	0.827702	-0.272817	3.0562	-5.16386	7.04664e-05	0.00115505	1.63153
HCRTR2	0.642842	-0.637464	4.07792	-5.16255	7.06608e-05	0.00115731	1.6288
MAGEC1	0.751693	-0.411784	3.5525	-5.16103	7.08885e-05	0.0011587	1.62562
RFX4	0.800923	-0.320265	3.50851	-5.16096	7.08993e-05	0.0011587	1.62546
TNFRSF18	1.26885	0.343522	4.84552	5.16052	7.09661e-05	0.0011587	1.62453
MYLPF	1.39261	0.477789	5.98047	5.16048	7.09718e-05	0.0011587	1.62445
T	0.726944	-0.460084	6.64902	-5.15909	7.118e-05	0.00116117	1.62155
LOC100507006	0.690932	-0.533384	4.82572	-5.15807	7.13343e-05	0.00116276	1.61941
PXN	1.36054	0.444183	7.03268	5.15761	7.14041e-05	0.00116297	1.61844
ART4	0.344401	-1.53784	4.99172	-5.15096	7.24164e-05	0.00117852	1.6045
SH3GL1	1.35686	0.44027	8.43013	5.14817	7.28453e-05	0.00118456	1.59865
PTPRU	1.93743	0.954146	7.00962	5.1471	7.301e-05	0.00118554	1.59641
LOC102723448	0.752079	-0.411044	3.11603	-5.14703	7.30213e-05	0.00118554	1.59626
GSTM3	0.271533	-1.8808	8.54133	-5.14511	7.33191e-05	0.00118917	1.59222
LZTS1-AS1	1.42175	0.507672	4.33508	5.14484	7.3361e-05	0.00118917	1.59166
LOC283454	1.38453	0.469398	4.36879	5.14356	7.35589e-05	0.00119089	1.58899
DTWD2	0.732595	-0.448911	7.12107	-5.14341	7.35836e-05	0.00119089	1.58866
JAKMIP3	1.39284	0.478025	4.85897	5.14212	7.37842e-05	0.00119319	1.58596
SLC46A2	0.751657	-0.411854	3.98612	-5.14134	7.39062e-05	0.00119422	1.58433
UNC45B	0.735078	-0.444031	3.60903	-5.14048	7.40403e-05	0.00119545	1.58253
LINC00923	0.827081	-0.2739	3.69143	-5.13893	7.42847e-05	0.00119845	1.57927
ORC1	1.33345	0.415165	4.51817	5.13773	7.44739e-05	0.00120055	1.57675
LOC101927211	0.838334	-0.254404	3.53455	-5.13728	7.45452e-05	0.00120076	1.5758
NPAS1	1.37974	0.464398	5.36007	5.1361	7.47306e-05	0.0012028	1.57334
CBX2	1.28505	0.361825	5.50605	5.13525	7.48661e-05	0.00120403	1.57154
PML	1.26147	0.335107	6.34743	5.1343	7.5017e-05	0.00120551	1.56955
LOC1720	0.809182	-0.305464	3.09788	-5.13342	7.51567e-05	0.0012067	1.56771
HIP1R	1.41076	0.496474	7.44674	5.13309	7.52088e-05	0.0012067	1.56702
SLC25A33	0.321492	-1.63715	8.00586	-5.13265	7.52793e-05	0.00120689	1.56609
DTHD1	0.826384	-0.275117	3.10156	-5.13188	7.54021e-05	0.00120791	1.56448
LOC101928728	0.663816	-0.591145	4.90039	-5.13104	7.55368e-05	0.00120912	1.56271
FBXO4	0.745713	-0.423307	4.79957	-5.12978	7.57388e-05	0.00121141	1.56007
FAM20A	5.44297	2.44439	6.47167	5.12934	7.58098e-05	0.0012116	1.55914
ARFGAP3	0.550468	-0.861269	9.9141	-5.12648	7.62697e-05	0.00121799	1.55315
C3orf33	0.454365	-1.13808	5.53956	-5.12446	7.6598e-05	0.00122163	1.5489
LOC102724965	1.37691	0.461433	4.01898	5.12434	7.66167e-05	0.00122163	1.54865
LOC101927668	0.811617	-0.301129	3.46123	-5.12269	7.68851e-05	0.00122439	1.54519
DNAJC11	0.80995	-0.304095	7.74568	-5.12254	7.69091e-05	0.00122439	1.54488
FGF13-AS1	0.553906	-0.852287	4.28762	-5.12208	7.69853e-05	0.00122465	1.5439
C1orf226	2.58344	1.36929	5.27889	5.11753	7.77305e-05	0.00123554	1.53436
MSRB2	0.616936	-0.696808	7.82628	-5.11632	7.79307e-05	0.00123776	1.53181
CPS1	0.526343	-0.925925	5.08919	-5.11458	7.82187e-05	0.00124137	1.52816
C21orf58	1.23298	0.302145	5.15237	5.1132	7.84483e-05	0.00124405	1.52526
THUMPD2	0.791368	-0.33758	7.65185	-5.11245	7.85727e-05	0.00124506	1.52369
CWF19L2	0.77402	-0.369558	5.65707	-5.11148	7.87352e-05	0.00124624	1.52164
FBXO18	1.23619	0.305895	6.53486	5.11123	7.87763e-05	0.00124624	1.52113
KIAA2013	1.54636	0.628873	7.83555	5.11089	7.8834e-05	0.00124624	1.5204
POLD1	1.57446	0.654853	6.98769	5.11055	7.88903e-05	0.00124624	1.51969
RASA1	1.97092	0.978867	10.287	5.10964	7.90433e-05	0.00124769	1.51778
LOC100506014	0.740038	-0.434328	5.22406	-5.10844	7.92446e-05	0.0012499	1.51526
GABRB2	8.84635	3.14508	6.8237	5.10664	7.95475e-05	0.00125306	1.51148
WDR17	0.460542	-1.1186	4.25171	-5.10652	7.9567e-05	0.00125306	1.51124
VEPH1	0.670998	-0.57562	4.25275	-5.10576	7.96955e-05	0.00125412	1.50964
LOC101929745	0.789775	-0.340486	3.68644	-5.10529	7.97764e-05	0.00125443	1.50863
KLHL8	0.589292	-0.762946	7.69219	-5.10464	7.98856e-05	0.00125518	1.50728
CSF3	1.27794	0.353824	6	5.10055	8.05822e-05	0.00126515	1.49868
TFAP2E	1.32193	0.402641	5.95767	5.09977	8.07164e-05	0.00126629	1.49703
CHRNB2	1.38003	0.464699	6.13766	5.09913	8.08258e-05	0.00126648	1.49569
TTPA	0.819324	-0.287494	3.89745	-5.09897	8.08522e-05	0.00126648	1.49537
PARK2	0.740252	-0.433911	3.95332	-5.09744	8.11165e-05	0.00126965	1.49214
PKP2	1.83569	0.876319	4.76347	5.097	8.11918e-05	0.00126985	1.49122
LYPD4	0.83035	-0.268208	4.03959	-5.09461	8.16047e-05	0.00127534	1.4862
GLYCTK-AS1	0.780866	-0.356853	4.62447	-5.09392	8.17246e-05	0.00127624	1.48474
FBLN1	0.431787	-1.21161	6.9261	-5.08863	8.26478e-05	0.00128967	1.47362
CCDC120	1.2918	0.36938	5.27276	5.08826	8.27126e-05	0.0012897	1.47284
TMEM50B	0.669923	-0.577932	8.91914	-5.08649	8.30235e-05	0.00129356	1.46913
LETM2	0.799305	-0.323182	4.05409	-5.08587	8.31338e-05	0.00129429	1.46781
LOC101928813	0.758624	-0.398542	3.71399	-5.08471	8.33386e-05	0.0012965	1.46538
EVA1A	4.94422	2.30574	6.63005	5.08328	8.35923e-05	0.00129946	1.46237
CYP2E1	1.40208	0.487573	4.68236	5.08145	8.3918e-05	0.00130353	1.45852
CDC42EP1	2.14108	1.09834	7.07491	5.08034	8.41154e-05	0.00130531	1.45619
EXT1	0.503833	-0.988982	6.29844	-5.08009	8.416e-05	0.00130531	1.45566
SH3RF1	0.558012	-0.841633	8.29698	-5.07634	8.48336e-05	0.00131398	1.44777
FAAH2	1.64118	0.714731	7.46805	5.07626	8.48478e-05	0.00131398	1.44761
LOC101927499	0.758443	-0.398888	3.55495	-5.0752	8.50398e-05	0.00131596	1.44537
DRD3	1.18435	0.244098	3.68322	5.07483	8.51052e-05	0.00131598	1.44461
TMC5	0.698371	-0.517935	3.97589	-5.07154	8.57033e-05	0.00132386	1.43767
PHYHIP	1.47285	0.558609	5.59088	5.07132	8.5744e-05	0.00132386	1.4372
FLG	0.827682	-0.272852	3.10797	-5.07051	8.58913e-05	0.00132513	1.4355
XBP1	0.605086	-0.724788	8.07833	-5.06792	8.63642e-05	0.00133141	1.43007
TBC1D4	0.325452	-1.61949	8.68027	-5.06758	8.64282e-05	0.00133141	1.42933
LOC157860	1.34577	0.428431	3.91495	5.06511	8.68823e-05	0.00133609	1.42414
CLUL1	0.374169	-1.41824	5.48707	-5.06496	8.69096e-05	0.00133609	1.42383
PIAS3	1.56974	0.650524	7.4362	5.06487	8.69275e-05	0.00133609	1.42363
CTTN	1.40943	0.49511	6.72959	5.05921	8.79794e-05	0.00135049	1.41172
TMEM8A	1.47886	0.564487	7.97483	5.05912	8.79966e-05	0.00135049	1.41153
C12orf55	0.747997	-0.418896	3.07099	-5.05836	8.81384e-05	0.00135066	1.40993
LOC102724927	0.339596	-1.55811	4.73289	-5.05835	8.81397e-05	0.00135066	1.40992
STOX2	0.604161	-0.726995	6.77565	-5.05658	8.84724e-05	0.00135381	1.40619
MAP7D2	1.78419	0.835272	4.20425	5.0564	8.8506e-05	0.00135381	1.40581
KRTAP4-9	0.753542	-0.40824	4.04272	-5.0562	8.85438e-05	0.00135381	1.40539
LOC101927254	0.732129	-0.44983	4.07926	-5.05526	8.87209e-05	0.00135551	1.40341
ANKRD18A	0.491926	-1.02349	4.82632	-5.05441	8.88827e-05	0.00135697	1.40161
ITM2A	0.410202	-1.28559	9.76177	-5.05325	8.91018e-05	0.0013593	1.39917
HP1BP3	0.721631	-0.470667	9.35658	-5.05247	8.92495e-05	0.00135992	1.39753
DCT	0.799721	-0.322432	4.26983	-5.05234	8.92749e-05	0.00135992	1.39725
PRKCQ	0.514783	-0.957964	8.31835	-5.04848	9.00103e-05	0.0013701	1.38913
CAPN11	0.775171	-0.367413	4.64752	-5.04615	9.0457e-05	0.00137495	1.38422
LOC100506175	0.760012	-0.395906	6.03004	-5.04612	9.04632e-05	0.00137495	1.38416
STEAP1B	1.42727	0.513257	4.50451	5.04461	9.0755e-05	0.00137836	1.38097
LOC100506844	0.641998	-0.639358	5.49862	-5.04383	9.09058e-05	0.00137963	1.37932
LINC00950	1.57432	0.654727	4.83255	5.04172	9.13156e-05	0.00138482	1.37487
GOLT1A	3.36581	1.75095	6.40705	5.04109	9.14374e-05	0.00138564	1.37355
LGALS3	3.25215	1.70139	8.23749	5.04001	9.16483e-05	0.00138781	1.37127
LOC101927133	0.766961	-0.382774	3.81359	-5.03788	9.20642e-05	0.00139234	1.36679
INF2	1.27708	0.352851	5.26644	5.0374	9.21576e-05	0.00139234	1.36579
AR	0.506091	-0.982532	6.33511	-5.03716	9.22054e-05	0.00139234	1.36527
RPTN	0.767605	-0.381564	3.36456	-5.03709	9.22198e-05	0.00139234	1.36512
LOC641515	0.786839	-0.345859	2.96242	-5.03604	9.24259e-05	0.00139363	1.36291
RTCA	1.45146	0.53751	7.3875	5.03596	9.24415e-05	0.00139363	1.36274
ITPR3	1.43802	0.524087	7.21727	5.03467	9.26953e-05	0.00139643	1.36003
MUM1L1	0.135821	-2.88022	8.39341	-5.03246	9.31331e-05	0.001402	1.35536
C6orf165	0.632502	-0.660858	6.48934	-5.03164	9.32946e-05	0.00140248	1.35365
KLHL2	1.8337	0.874754	9.5349	5.0316	9.33025e-05	0.00140248	1.35356
PMEPA1	1.802	0.849599	7.81397	5.03109	9.34044e-05	0.00140299	1.35248
KNOP1	1.3642	0.448057	6.948	5.03013	9.35954e-05	0.00140482	1.35046
KIF25-AS1	1.21646	0.282684	4.13492	5.02977	9.36674e-05	0.00140487	1.3497
COL23A1	0.220901	-2.17853	8.00836	-5.02916	9.37886e-05	0.00140566	1.34842
RPRML	1.43234	0.518374	4.41098	5.02765	9.40916e-05	0.00140917	1.34523
WDR72	0.329709	-1.60073	7.31969	-5.02726	9.41691e-05	0.0014093	1.34441
ARID3B	0.712366	-0.48931	6.48722	-5.02618	9.43869e-05	0.00141072	1.34212
SOX4	2.29863	1.20077	7.49752	5.0261	9.4402e-05	0.00141072	1.34197
CYB5RL	1.25574	0.328543	4.43853	5.02544	9.45357e-05	0.00141169	1.34056
PDZK1IP1	4.21218	2.07457	6.09798	5.02378	9.48713e-05	0.00141536	1.33706
KIAA1524	0.66463	-0.589376	3.89147	-5.02354	9.49195e-05	0.00141536	1.33655
DOK6	0.784093	-0.350902	4.48289	-5.02007	9.56232e-05	0.00142451	1.32924
PRUNE	0.636078	-0.652725	7.68455	-5.01983	9.56722e-05	0.00142451	1.32873
CDC14C	0.846018	-0.24124	2.80839	-5.01906	9.58289e-05	0.0014258	1.32711
NUS1	0.707	-0.500218	8.60743	-5.01794	9.60575e-05	0.00142817	1.32476
CDH3	5.13913	2.36152	8.05373	5.01756	9.61352e-05	0.00142828	1.32396
OVOL3	1.31703	0.397291	5.81144	5.01507	9.6648e-05	0.00143415	1.31869
PPP1R13B	0.544767	-0.876289	7.96233	-5.01487	9.66888e-05	0.00143415	1.31827
STRN4	1.53183	0.615254	7.03079	5.01462	9.674e-05	0.00143415	1.31775
ACKR2	0.75846	-0.398856	4.84685	-5.01336	9.70013e-05	0.00143698	1.31508
ALOX15B	3.9155	1.9692	6.40763	5.01217	9.72471e-05	0.00143958	1.31257
ARRDC2	2.09239	1.06515	8.48551	5.01035	9.76253e-05	0.0014435	1.30873
LOC101928054	2.11396	1.07995	5.53857	5.01005	9.76867e-05	0.0014435	1.30811
ETHE1	2.3488	1.23192	8.4636	5.00988	9.77234e-05	0.0014435	1.30774
MAML1	1.34234	0.424752	8.86889	5.00896	9.79143e-05	0.00144528	1.30581
C15orf62	1.34446	0.427023	4.42878	5.00831	9.80507e-05	0.00144625	1.30443
KCNN4	4.75885	2.25061	6.739	5.00612	9.851e-05	0.00145198	1.2998
GPR150	1.2893	0.366584	5.05888	5.00537	9.86658e-05	0.00145323	1.29824
SNTA1	0.495692	-1.01248	8.31621	-5.00296	9.91745e-05	0.00145967	1.29315
LMO7DN	0.718754	-0.476431	3.60242	-5.00237	9.93001e-05	0.00146018	1.29189
LOC101929078	1.44517	0.531242	3.79658	5.00203	9.93712e-05	0.00146018	1.29119
CXorf22	0.774739	-0.368218	3.30586	-5.00179	9.94235e-05	0.00146018	1.29067
NIPAL3	1.48942	0.574752	7.75962	4.99748	0.00010034	0.00147171	1.28158
LOC101926987	0.709342	-0.495446	5.3273	-4.99743	0.000100352	0.00147171	1.28146
FGF12	0.751133	-0.412859	4.10129	-4.99663	0.000100522	0.00147315	1.27979
CWH43	0.170515	-2.55203	6.03393	-4.99596	0.000100667	0.00147403	1.27837
AC010980.2 /// LOC440934 /// LOC440934	0.433943	-1.20442	4.30878	-4.99568	0.000100726	0.00147403	1.27778
ITIH2	1.45506	0.541076	4.71106	4.99303	0.000101297	0.00148133	1.27218
PRKACB	0.515163	-0.956899	7.59235	-4.98989	0.000101979	0.00149023	1.26555
NOV	0.367266	-1.4451	7.39124	-4.98802	0.000102386	0.00149511	1.26161
TMEM130	2.24091	1.16408	5.05779	4.98688	0.000102636	0.00149769	1.25919
MAP2	2.57652	1.36542	7.76433	4.98617	0.000102791	0.0014989	1.25769
LOC100505501	0.36259	-1.46359	4.74729	-4.985	0.000103049	0.00150158	1.25522
HP09025	0.73737	-0.43954	3.94675	-4.98376	0.000103322	0.00150449	1.2526
LOC100996694	0.679228	-0.558033	4.31871	-4.98334	0.000103415	0.00150464	1.2517
RNF103	0.737186	-0.4399	6.73512	-4.98305	0.000103479	0.00150464	1.25109
DSPP	0.606844	-0.720603	4.31924	-4.98121	0.000103886	0.00150947	1.24721
NOA1	1.49216	0.577406	8.9418	4.98031	0.000104085	0.00151129	1.24532
MRO	0.318267	-1.65169	5.58085	-4.97971	0.000104218	0.00151216	1.24405
MAP3K4	0.775099	-0.367547	8.90247	-4.9775	0.000104712	0.00151826	1.23937
AP2M1	1.21633	0.282532	10.4865	4.97622	0.000104998	0.00152132	1.23667
SPATC1	1.32288	0.403685	5.16608	4.97347	0.000105617	0.00152921	1.23085
LILRB3	1.30359	0.382493	6.56032	4.97076	0.00010623	0.00153699	1.22513
NEXN	0.36635	-1.44871	6.59304	-4.97002	0.000106398	0.00153834	1.22356
CSPG4P1Y	0.802318	-0.317754	5.69506	-4.96824	0.000106802	0.00154309	1.21981
NACC2	1.34147	0.42381	6.35264	4.96784	0.000106894	0.00154333	1.21896
ERBB3	1.82969	0.8716	6.36048	4.96718	0.000107046	0.00154443	1.21756
CUX2	0.386614	-1.37103	4.9573	-4.96664	0.000107169	0.00154511	1.21642
GGCT	2.69165	1.42849	10.523	4.966	0.000107314	0.00154612	1.21508
TEX37	1.39655	0.481865	5.15156	4.96492	0.000107562	0.0015486	1.2128
FKBP4	0.755458	-0.404577	6.31635	-4.96366	0.000107853	0.00155084	1.21012
GPR135	1.30309	0.381933	4.34774	4.96359	0.000107869	0.00155084	1.20998
CCDC88C	1.54501	0.627616	4.42475	4.96094	0.000108481	0.00155855	1.20437
MYBPC2	1.52844	0.612057	4.46933	4.95986	0.000108731	0.00156105	1.2021
C12orf77	0.805453	-0.312128	3.17664	-4.95877	0.000108985	0.00156359	1.19979
ZG16B	1.33911	0.42127	4.95424	4.95842	0.000109067	0.00156368	1.19904
GLI1	0.625173	-0.677674	5.52862	-4.95701	0.000109395	0.00156719	1.19607
LOC400794	3.02015	1.59462	5.54794	4.95658	0.000109497	0.00156719	1.19515
LINC00561	0.839765	-0.251943	3.32163	-4.95624	0.000109577	0.00156719	1.19443
FHOD1	1.90482	0.929657	7.73108	4.95606	0.000109619	0.00156719	1.19405
OR52A1	1.42686	0.512847	4.05757	4.95518	0.000109826	0.00156906	1.19218
MMS19	1.3405	0.422775	7.83965	4.95475	0.000109925	0.00156938	1.19129
LOC101929465	2.63087	1.39554	6.29532	4.95418	0.00011006	0.00157022	1.19007
VPREB1	0.826732	-0.274508	3.79242	-4.95222	0.000110521	0.0015757	1.18594
MYT1L	0.829887	-0.269013	3.37967	-4.95145	0.000110704	0.0015772	1.18431
PRSS50	1.66874	0.738756	5.10178	4.95024	0.000110991	0.0015802	1.18174
LOC101929631	1.25007	0.322013	5.08969	4.94917	0.000111245	0.00158271	1.17948
TCL1B	1.37555	0.460014	6.37069	4.94813	0.000111493	0.00158434	1.17728
HPGDS	2.34971	1.23248	5.62729	4.94748	0.000111647	0.00158434	1.17591
RGS16	0.485994	-1.04099	6.75469	-4.94736	0.000111675	0.00158434	1.17566
SLC22A4	2.63825	1.39958	4.96388	4.947	0.000111762	0.00158434	1.17489
XPNPEP3	0.754538	-0.406334	6.00067	-4.94697	0.000111769	0.00158434	1.17483
LOC100289098	0.578546	-0.789495	7.29938	-4.94674	0.000111824	0.00158434	1.17434
AOX2P	1.3464	0.42911	4.44388	4.94571	0.00011207	0.00158633	1.17216
ZNF480	0.607172	-0.719822	3.90492	-4.94514	0.000112207	0.00158633	1.17096
PBX4	0.377366	-1.40596	7.18172	-4.945	0.000112241	0.00158633	1.17066
LYPD6	0.786262	-0.346918	4.1221	-4.94486	0.000112274	0.00158633	1.17037
RIMS2	1.87848	0.909568	4.95653	4.94352	0.000112596	0.00158968	1.16753
LOC100128993	1.23301	0.302181	3.77807	4.94323	0.000112667	0.00158968	1.16691
LOC646736	0.164795	-2.60125	7.65251	-4.94275	0.000112782	0.00159021	1.1659
SPTBN1	0.686883	-0.541864	6.24676	-4.94237	0.000112875	0.00159042	1.16509
KCNJ2-AS1	1.60493	0.682506	3.59019	4.93855	0.000113801	0.00160237	1.157
FAM189A1	0.387387	-1.36815	5.56731	-4.93818	0.00011389	0.00160252	1.15623
DEFB129	0.770114	-0.376857	3.09468	-4.93329	0.000115087	0.00161825	1.14588
DENND6B	1.48343	0.568939	5.8267	4.93209	0.000115384	0.00162132	1.14333
ME1	0.534344	-0.904158	6.277	-4.93117	0.000115612	0.00162154	1.14138
LOC101929486	0.73578	-0.442653	3.3989	-4.93114	0.000115617	0.00162154	1.14133
C11orf74	0.222434	-2.16855	8.47811	-4.93106	0.000115638	0.00162154	1.14116
YIF1B	1.25879	0.33204	6.19655	4.92972	0.00011597	0.00162411	1.13832
SND1-IT1	0.613189	-0.705596	5.52021	-4.92951	0.000116022	0.00162411	1.13788
INGX	0.801806	-0.318674	3.77975	-4.92936	0.000116059	0.00162411	1.13756
HLF	0.262281	-1.93082	7.57779	-4.92624	0.000116838	0.0016333	1.13094
PIN1P1	1.36993	0.4541	5.84155	4.92609	0.000116875	0.0016333	1.13063
S100A11	2.30881	1.20715	10.364	4.92444	0.000117289	0.00163796	1.12713
SH3BP2	1.42808	0.514077	5.84286	4.924	0.000117399	0.00163838	1.1262
C19orf47	0.742183	-0.430153	5.92879	-4.92337	0.000117557	0.00163948	1.12487
HSPB11	0.492358	-1.02222	8.81397	-4.92293	0.000117667	0.00163989	1.12394
BARHL1	1.25856	0.331776	6.72136	4.92167	0.000117985	0.00164247	1.12128
SLITRK5	0.297251	-1.75025	4.69209	-4.92128	0.000118084	0.00164247	1.12045
TRIM51	0.75355	-0.408225	4.16862	-4.92113	0.000118122	0.00164247	1.12013
CYSLTR2	2.05614	1.03994	5.97527	4.92093	0.000118173	0.00164247	1.1197
DAG1	1.30474	0.383765	7.91387	4.92015	0.000118371	0.0016441	1.11805
HFE2	0.750875	-0.413356	4.17526	-4.9193	0.000118585	0.00164596	1.11626
HSH2D	1.43887	0.524941	5.15499	4.91739	0.000119072	0.00165104	1.1122
FCGBP	0.309687	-1.69112	11.0728	-4.91723	0.000119112	0.00165104	1.11187
SGPL1	1.40809	0.493742	7.60046	4.91665	0.00011926	0.00165149	1.11065
TCEAL7	0.499394	-1.00175	6.0265	-4.91637	0.000119331	0.00165149	1.11005
PTX3	0.36887	-1.43882	4.51502	-4.91615	0.000119387	0.00165149	1.10959
LOC100289058	0.672938	-0.571454	5.04265	-4.91545	0.000119567	0.00165271	1.1081
SLC26A7	0.246588	-2.01982	8.35694	-4.91503	0.000119675	0.00165271	1.1072
SLC5A7	0.673293	-0.570693	4.05513	-4.91484	0.000119723	0.00165271	1.10681
ARHGEF16	1.33717	0.419182	6.9033	4.91436	0.000119847	0.00165271	1.10579
HSD17B4	0.76476	-0.38692	7.06665	-4.91423	0.000119879	0.00165271	1.10552
CDCP1	1.45815	0.544139	5.91664	4.91369	0.000120019	0.00165276	1.10437
DPY19L2P3	1.42376	0.509706	3.99303	4.91359	0.000120044	0.00165276	1.10416
NKD2	1.46136	0.547312	6.52838	4.91217	0.000120411	0.0016567	1.10114
PARP14	1.56037	0.641888	6.54467	4.91097	0.000120719	0.00165982	1.09862
FAM120C	1.2615	0.335142	6.66013	4.90928	0.000121158	0.00166474	1.09502
NDUFA5	0.604031	-0.727305	8.1918	-4.90856	0.000121345	0.00166556	1.0935
LINC00970	1.21839	0.284971	5.44873	4.90842	0.00012138	0.00166556	1.09321
RTDR1	1.23783	0.307813	5.0841	4.90766	0.000121578	0.00166716	1.0916
TSHZ3	0.572376	-0.804965	7.74702	-4.90626	0.000121943	0.00167104	1.08863
C1orf106	3.39574	1.76373	6.2831	4.90159	0.00012317	0.00168673	1.07873
MUC7	1.23777	0.307746	3.94966	4.89675	0.000124453	0.00170316	1.06847
DLX5	1.41877	0.504641	4.91873	4.89589	0.000124682	0.00170432	1.06666
ABCC4	0.632068	-0.661848	4.73114	-4.89581	0.000124705	0.00170432	1.06648
GABRR1	0.730631	-0.452785	3.36721	-4.89484	0.000124964	0.00170672	1.06443
C5orf28	0.468442	-1.09406	7.85717	-4.89295	0.00012547	0.00171158	1.06043
TSPAN17	1.24079	0.311264	6.19915	4.8928	0.00012551	0.00171158	1.06011
BTBD7	0.777388	-0.363292	7.24761	-4.89258	0.00012557	0.00171158	1.05964
TLCD1	1.85923	0.894706	6.89785	4.89225	0.00012566	0.00171167	1.05893
ASPH	0.700373	-0.513805	6.78526	-4.89159	0.000125837	0.00171255	1.05754
GPD1	0.835013	-0.26013	4.78448	-4.89139	0.000125892	0.00171255	1.05711
IFNE	1.82701	0.869481	3.96956	4.89056	0.000126116	0.00171446	1.05535
COL13A1	2.19511	1.13429	6.49371	4.89014	0.000126229	0.00171485	1.05446
MIA3	0.712955	-0.488117	7.6896	-4.88969	0.00012635	0.00171536	1.05351
MTMR4	0.560236	-0.835893	8.30328	-4.88848	0.000126678	0.00171868	1.05095
SORCS3-AS1	0.709748	-0.494621	4.90179	-4.88751	0.000126942	0.00172112	1.04889
SLC22A6	1.2785	0.354448	4.49006	4.88512	0.000127596	0.00172883	1.04381
PHKB	0.632968	-0.659796	7.59291	-4.8843	0.000127819	0.00173072	1.04208
CDKN2B	3.21513	1.68488	4.87673	4.88303	0.000128168	0.0017343	1.03938
LOC283482	1.36857	0.452667	4.46827	4.88234	0.000128357	0.0017357	1.03793
LINC01136	1.37934	0.463978	5.92799	4.88199	0.000128454	0.00173587	1.03717
FRMD8P1	1.39084	0.47596	6.67873	4.88127	0.000128651	0.00173738	1.03566
ARL8A	1.36154	0.445242	7.75016	4.88095	0.000128742	0.00173746	1.03496
IGF2BP3	0.664001	-0.590742	3.97483	-4.88061	0.000128834	0.00173756	1.03426
CTC1	1.26287	0.33671	6.13799	4.88024	0.000128938	0.00173782	1.03346
ELMO3	1.71201	0.775691	7.87333	4.87909	0.000129254	0.00174	1.03103
PIAS4	1.20242	0.26594	6.49236	4.87904	0.000129269	0.00174	1.03092
ZNF710	1.20792	0.272522	5.76459	4.87819	0.000129506	0.00174203	1.02911
IQGAP3	1.21812	0.284661	4.49432	4.87707	0.000129817	0.00174507	1.02674
CDC14A	1.53	0.613534	4.86517	4.87628	0.000130038	0.00174607	1.02506
DKFZp434J0226	1.33916	0.421327	4.06818	4.87619	0.000130062	0.00174607	1.02487
UCP1	0.773809	-0.36995	4.17629	-4.87567	0.000130206	0.00174685	1.02378
LINC00572	0.745437	-0.423842	3.83358	-4.8749	0.000130422	0.00174862	1.02213
LOC101928284	0.78918	-0.341573	4.05735	-4.87355	0.000130799	0.00175252	1.01928
TOB1	0.457794	-1.12723	10.8814	-4.87296	0.000130965	0.00175359	1.01803
RTN4RL2	0.496221	-1.01095	5.14391	-4.86674	0.000132725	0.001776	1.00482
MT1G	0.231048	-2.11374	8.66178	-4.86524	0.000133154	0.00178058	1.00163
SLC26A4-AS1	0.112371	-3.15366	8.67141	-4.86161	0.000134195	0.00179332	0.993934
MARC2	0.467443	-1.09714	8.176	-4.86086	0.000134411	0.00179378	0.99234
FAM223B	1.42348	0.509427	5.62618	4.86071	0.000134454	0.00179378	0.992024
MED13L	0.660523	-0.59832	7.32747	-4.86058	0.000134492	0.00179378	0.991743
FLJ34503	0.728947	-0.456115	3.49074	-4.85898	0.000134953	0.00179876	0.988359
LOC100128840	0.48881	-1.03266	5.08732	-4.85705	0.000135515	0.00180508	0.984249
GPX4	1.49929	0.584278	11.5931	4.85367	0.000136501	0.00181703	0.977078
CD151	1.75478	0.811289	8.61299	4.85237	0.000136882	0.00182091	0.974326
FOXO4	1.28693	0.363935	6.04536	4.85137	0.000137177	0.00182365	0.972193
FGF10	0.643737	-0.635456	3.90001	-4.8503	0.000137492	0.00182665	0.969928
ASXL3	0.484358	-1.04585	5.32265	-4.84883	0.000137928	0.00183126	0.966796
LY6E	2.5621	1.35733	8.21622	4.84805	0.000138159	0.00183201	0.965139
MAGI1-IT1	0.760185	-0.395577	5.10107	-4.84803	0.000138163	0.00183201	0.965109
LOC101928278	1.30844	0.387848	4.24436	4.84761	0.000138288	0.00183247	0.964218
RTN4R	1.98891	0.991976	5.62791	4.8472	0.00013841	0.0018329	0.963344
BATF2	0.55144	-0.858724	5.88221	-4.84539	0.000138949	0.00183561	0.959499
BCAP29	0.575745	-0.796497	7.64839	-4.84536	0.000138957	0.00183561	0.959441
LOC100507600	0.804815	-0.313272	3.78171	-4.84536	0.00013896	0.00183561	0.959423
S100A1	2.08923	1.06297	8.79611	4.84531	0.000138973	0.00183561	0.95933
LINC01395	0.813516	-0.297758	3.27578	-4.84475	0.000139142	0.00183607	0.958132
UNC5B-AS1	1.73463	0.79463	4.9142	4.8446	0.000139187	0.00183607	0.957807
ABCA8	0.659973	-0.599521	5.25199	-4.84397	0.000139374	0.00183734	0.956484
FXYD6	0.42048	-1.24989	8.82031	-4.84175	0.000140041	0.00184496	0.951757
PYGM	0.48503	-1.04385	5.6399	-4.8414	0.000140145	0.00184514	0.951022
ENY2	0.685723	-0.544302	8.07775	-4.84058	0.000140393	0.00184721	0.949278
ST7-AS1	0.466892	-1.09884	5.67419	-4.83898	0.000140878	0.0018524	0.945868
SRPX	0.274018	-1.86766	8.23619	-4.8377	0.000141265	0.00185598	0.943152
DNM1P41	0.758103	-0.399534	5.05949	-4.83748	0.000141331	0.00185598	0.942689
PPDPF	1.55741	0.639145	8.82352	4.83538	0.000141971	0.00186319	0.938223
LINC00869	1.45691	0.542907	4.84273	4.83501	0.000142084	0.00186347	0.937441
SDC2	0.520546	-0.941902	11.1534	-4.83313	0.00014266	0.00186983	0.933439
SELPLG	1.61819	0.694382	6.25286	4.8326	0.000142821	0.00187075	0.932319
LINC00939	1.37368	0.458044	4.27064	4.83203	0.000142994	0.00187182	0.931122
ZRANB3	0.789569	-0.340862	4.76423	-4.82904	0.000143917	0.00188187	0.924764
SYTL1	3.00717	1.58841	8.22849	4.82895	0.000143946	0.00188187	0.924564
KCND3	0.829892	-0.269005	4.39775	-4.82801	0.000144238	0.00188448	0.922563
POLR3G	0.785492	-0.348331	3.92312	-4.82477	0.000145245	0.00189643	0.915679
JARID2-AS1	1.48805	0.573418	4.14669	4.82386	0.000145528	0.00189867	0.913757
GAS2L2	0.735555	-0.443096	6.31316	-4.82363	0.000145602	0.00189867	0.913254
PGK2	0.678125	-0.560376	4.46895	-4.82202	0.000146106	0.00190403	0.909836
LOC100507459	0.436417	-1.19622	4.94563	-4.82063	0.000146543	0.00190851	0.906884
SPATA9	1.34046	0.422729	3.66658	4.82012	0.000146705	0.0019094	0.905792
PLK4	1.42707	0.513052	4.26083	4.81978	0.000146811	0.00190957	0.905075
VAMP8	1.63154	0.706238	10.9717	4.81875	0.000147138	0.0019126	0.902878
ARHGAP24	0.379405	-1.39819	6.56073	-4.81824	0.000147297	0.00191346	0.901809
LOC101928877	0.800618	-0.320815	2.97911	-4.81571	0.000148102	0.0019227	0.89642
MOCOS	1.66357	0.734285	4.55028	4.81522	0.000148258	0.0019235	0.89538
MAPRE2	0.729191	-0.455631	6.61183	-4.81411	0.000148612	0.00192558	0.893021
FSTL3	1.80214	0.849714	7.24602	4.81392	0.000148674	0.00192558	0.892607
ZNF876P	0.810636	-0.302874	3.03766	-4.81383	0.0001487	0.00192558	0.892434
ABHD16B	1.35493	0.438213	4.38718	4.81351	0.000148805	0.00192572	0.891737
KLF12	1.39376	0.478977	5.25017	4.81251	0.000149124	0.00192863	0.889621
ABR	1.80376	0.851003	7.62021	4.81151	0.000149445	0.00193156	0.887494
ZSCAN12P1	0.706245	-0.501759	4.80294	-4.81093	0.000149633	0.00193276	0.886254
ATP11A	1.75576	0.812098	6.19657	4.81043	0.000149793	0.00193361	0.885195
SBK1	1.38636	0.471301	6.61735	4.80875	0.000150335	0.00193872	0.881622
CHST5	0.772003	-0.373322	5.05324	-4.80845	0.000150431	0.00193872	0.880993
TYRO3P	1.38205	0.466805	4.78297	4.80833	0.000150473	0.00193872	0.880719
GLUL	0.531521	-0.911802	9.85208	-4.80748	0.000150746	0.00194102	0.878924
STBD1	1.26091	0.334463	4.13487	4.8068	0.000150969	0.00194146	0.877464
MAPK13	1.63401	0.708417	8.20713	4.80679	0.00015097	0.00194146	0.877459
ZNF423	0.621198	-0.686874	7.57898	-4.8059	0.000151261	0.00194382	0.875552
ENDOD1	1.93042	0.948918	7.73207	4.80564	0.000151343	0.00194382	0.875017
RABL3	0.582096	-0.780671	7.5403	-4.80454	0.000151704	0.00194723	0.87266
KIF24	0.817527	-0.290662	3.15082	-4.80361	0.000152007	0.0019499	0.87069
NR1H2	1.50382	0.588634	7.87266	4.80169	0.000152637	0.00195675	0.8666
LOC101928823	1.19801	0.26064	3.06677	4.7995	0.000153359	0.00196397	0.861934
FSHB	1.42596	0.51193	5.26526	4.7994	0.000153392	0.00196397	0.861725
DGKQ	1.37284	0.457164	6.34116	4.79779	0.000153923	0.00196872	0.858306
ARHGAP28	0.608866	-0.715804	4.52448	-4.79769	0.000153955	0.00196872	0.858102
LOC100996455	1.38668	0.471638	4.17885	4.79727	0.000154096	0.0019693	0.857192
MEX3D	1.48276	0.568285	5.50511	4.79632	0.00015441	0.00197089	0.855185
LOC284669	0.787079	-0.34542	4.47146	-4.79631	0.000154414	0.00197089	0.855158
CCDC94	0.763045	-0.390159	7.70051	-4.796	0.000154518	0.00197099	0.854492
C3orf52	0.347673	-1.5242	6.67265	-4.79355	0.000155334	0.00198017	0.849282
ST6GALNAC4	1.32238	0.403132	5.97458	4.79292	0.000155543	0.00198152	0.847953
ITGA8	0.605035	-0.72491	5.64787	-4.79266	0.000155633	0.00198152	0.847381
RTN4RL1	0.705044	-0.504216	4.80697	-4.7921	0.000155819	0.00198174	0.846204
LOC728196	0.829622	-0.269473	3.72325	-4.79203	0.000155844	0.00198174	0.84604
SIPA1L2	2.04839	1.03449	7.62948	4.7896	0.000156659	0.00199087	0.840884
C20orf166-AS1	0.791769	-0.336849	6.0188	-4.78763	0.000157326	0.00199735	0.836688
KRTAP5-2	1.36513	0.449034	5.35735	4.78752	0.000157365	0.00199735	0.836443
WDR86-AS1	2.17762	1.12275	4.97664	4.78549	0.000158054	0.00200486	0.832124
MT2A	0.388961	-1.3623	12.1731	-4.78418	0.000158498	0.00200827	0.829351
SPHK1	2.74733	1.45803	6.53182	4.78412	0.000158519	0.00200827	0.829217
PTN	0.461376	-1.11598	6.54119	-4.78254	0.000159059	0.00201386	0.825856
LOC102724809	0.762855	-0.390519	3.30287	-4.78159	0.000159385	0.00201674	0.823836
MGAT1	0.652847	-0.615184	8.74361	-4.7804	0.000159794	0.00202066	0.821303
C17orf100	1.29603	0.374097	6.6185	4.77983	0.000159992	0.00202169	0.820075
TBCE	0.602452	-0.731083	8.13367	-4.77936	0.000160152	0.00202169	0.819088
C10orf67	1.31308	0.39296	5.71026	4.77931	0.000160171	0.00202169	0.818969
LINC00269	1.26084	0.334389	5.7912	4.7766	0.000161107	0.00203225	0.813213
HIST1H4G	1.32878	0.410099	3.98283	4.77582	0.000161379	0.00203335	0.811546
FAM43A	2.29752	1.20008	7.56059	4.77578	0.000161393	0.00203335	0.81146
SQLE	0.672475	-0.572448	5.59409	-4.77325	0.000162274	0.00204243	0.806079
FOXD1	0.741792	-0.430914	4.58374	-4.77314	0.000162313	0.00204243	0.805841
OSBPL7	1.2499	0.321817	6.05272	4.77239	0.000162576	0.00204448	0.80424
GOLGA8N	0.478501	-1.0634	11.2448	-4.77196	0.000162727	0.00204513	0.803321
MRGPRF	0.442094	-1.17758	5.75377	-4.77068	0.000163175	0.0020495	0.800604
MSI1	0.680426	-0.555491	3.94202	-4.76992	0.000163442	0.0020516	0.798986
SNORA68	0.654489	-0.61156	5.44668	-4.76937	0.000163636	0.00205277	0.797815
LZTS2	1.47052	0.556325	7.35743	4.76831	0.00016401	0.0020562	0.795561
RAX	1.27177	0.346841	5.76599	4.76687	0.00016452	0.00206133	0.792493
LOC101928865	1.26617	0.340473	4.05866	4.76581	0.000164898	0.0020648	0.790223
PROK1	0.769589	-0.37784	4.40268	-4.76541	0.000165039	0.00206531	0.789378
CHRDL2	1.50697	0.591646	4.85109	4.76513	0.00016514	0.00206531	0.788772
N4BP2L1	1.28712	0.364147	5.57368	4.76436	0.000165415	0.00206748	0.787131
AIFM2	0.735863	-0.442491	7.04779	-4.764	0.000165543	0.00206782	0.786363
LOC100287808	1.34026	0.422513	4.21714	4.7628	0.00016597	0.00207145	0.783815
C19orf81	0.800453	-0.321112	3.9686	-4.76262	0.000166035	0.00207145	0.783428
ALDH6A1	0.60695	-0.72035	7.54543	-4.7602	0.000166904	0.00208102	0.77827
ADIPOR2	0.630512	-0.665405	9.40118	-4.75991	0.000167006	0.00208102	0.777664
LPHN3	0.709684	-0.494751	3.74527	-4.75722	0.000167979	0.00209187	0.771927
SPRR1B	0.690126	-0.535069	3.62283	-4.75515	0.00016873	0.00209995	0.767517
DDB2	2.015	1.01078	6.98577	4.75311	0.000169475	0.00210608	0.763165
AVEN	1.38034	0.465022	7.07928	4.75289	0.000169555	0.00210608	0.762697
SHMT2	1.43568	0.521732	7.36392	4.75256	0.000169675	0.00210608	0.761995
RUSC2	0.627036	-0.67338	7.54341	-4.7525	0.000169697	0.00210608	0.761869
UBE2G2	0.777172	-0.363695	7.48025	-4.75239	0.000169738	0.00210608	0.761632
NBEAL1	0.711927	-0.4902	5.81918	-4.7516	0.000170026	0.00210839	0.759954
LOC100507165	3.84004	1.94112	7.23457	4.75042	0.000170458	0.00211135	0.757444
ZNF529	0.805328	-0.312351	6.84551	-4.75039	0.000170472	0.00211135	0.757369
OGN	0.130157	-2.94168	6.98993	-4.7498	0.000170688	0.00211276	0.756112
TC2N	0.472346	-1.08208	5.47388	-4.74914	0.00017093	0.00211409	0.754715
SLC45A3	0.772	-0.373328	5.1067	-4.74895	0.000171002	0.00211409	0.754297
CASC11	0.710633	-0.492824	4.06746	-4.74806	0.000171329	0.00211685	0.752409
GSS	1.32045	0.401032	8.45952	4.74708	0.000171691	0.00211903	0.750327
DIP2C	0.645587	-0.631317	7.36927	-4.74702	0.000171713	0.00211903	0.7502
RPS8	0.771666	-0.373952	4.5393	-4.7461	0.000172056	0.00212199	0.748227
RETN	1.51812	0.602282	5.44637	4.74557	0.000172252	0.00212312	0.747103
G6PC2	1.37045	0.454649	4.87084	4.74507	0.000172439	0.00212415	0.746027
IL23R	0.802695	-0.317076	3.55198	-4.74451	0.000172647	0.00212469	0.744834
FBLN5	0.384653	-1.37837	8.0583	-4.74439	0.00017269	0.00212469	0.744592
KRT10	0.656825	-0.606418	9.96539	-4.74336	0.000173075	0.00212815	0.74239
LINC00482	1.44277	0.528843	5.70012	4.74112	0.000173913	0.00213692	0.737615
RPGRIP1	1.27989	0.356019	5.23283	4.74088	0.000174001	0.00213692	0.737115
PFAS	1.25016	0.322113	7.50056	4.74049	0.00017415	0.00213692	0.736269
TTC22	1.20842	0.273126	5.27593	4.74023	0.000174246	0.00213692	0.735726
GATM	0.716236	-0.481494	5.36241	-4.74006	0.000174311	0.00213692	0.735359
AL832909 /// LINC00984	0.434879	-1.20131	8.68155	-4.73894	0.000174734	0.00214083	0.732962
HSDL1	0.558309	-0.840866	7.9203	-4.73689	0.000175507	0.00214779	0.7286
SLC26A8	2.42066	1.2754	4.51523	4.73683	0.000175529	0.00214779	0.728479
CLMN	0.492063	-1.02308	5.99556	-4.73659	0.000175619	0.00214779	0.727969
LOC101929118	0.672838	-0.571668	4.59109	-4.73632	0.000175722	0.00214779	0.72739
IGF2BP2	2.06146	1.04367	6.97133	4.7352	0.000176149	0.00215173	0.724991
B3GNT8	1.58035	0.660245	5.07096	4.73448	0.000176423	0.00215379	0.723458
KRT24	0.730098	-0.453838	4.50611	-4.73346	0.000176812	0.00215705	0.72128
MPRIP	1.24459	0.315667	7.49563	4.73322	0.0001769	0.00215705	0.720785
MCM2	1.53022	0.61374	7.86475	4.73263	0.000177129	0.00215855	0.719508
FAM114A2	0.744047	-0.426535	7.53937	-4.73185	0.000177426	0.00216037	0.717852
LCN1	1.37593	0.46041	4.77136	4.73143	0.000177588	0.00216037	0.716951
ACACB	0.647925	-0.626102	6.89116	-4.73141	0.000177595	0.00216037	0.716915
FGF13	0.236235	-2.08171	7.08614	-4.7308	0.000177829	0.00216193	0.715614
MMRN1	0.108401	-3.20556	5.87321	-4.72994	0.000178157	0.00216463	0.713791
GRASPOS	1.25141	0.323556	4.72719	4.72952	0.000178319	0.00216494	0.712892
NMNAT3	0.623914	-0.680581	6.28546	-4.72933	0.000178394	0.00216494	0.71248
RHO	0.76924	-0.378495	5.8758	-4.72878	0.000178605	0.00216622	0.711311
SLC30A6	0.83721	-0.256338	7.01009	-4.72597	0.000179692	0.00217811	0.705317
SMIM3	1.4296	0.515616	8.56404	4.72433	0.000180328	0.00218452	0.701825
ZNF71	1.25651	0.329426	5.73622	4.72326	0.000180746	0.00218828	0.699535
TMC7	0.807578	-0.308326	3.39543	-4.72299	0.000180851	0.00218828	0.698961
HOTAIR	0.838854	-0.253509	2.94773	-4.72189	0.000181282	0.00219103	0.696611
FAM46B	0.447962	-1.15855	6.59993	-4.72186	0.000181293	0.00219103	0.69655
NYAP2	1.28772	0.364821	3.79787	4.72102	0.000181621	0.00219371	0.694761
RCE1	1.26614	0.340442	5.99077	4.71796	0.000182827	0.00220635	0.688226
SLC26A10	0.770367	-0.376382	5.11362	-4.71781	0.000182884	0.00220635	0.687918
MTCP1	0.738077	-0.438157	4.85309	-4.71745	0.000183026	0.00220677	0.687149
SEMA4C	1.56906	0.649899	8.12787	4.7162	0.000183522	0.00221144	0.684476
RAX2	0.758651	-0.398491	6.87837	-4.7158	0.000183682	0.00221208	0.683612
GALNT14	0.682892	-0.55027	5.44205	-4.71354	0.00018458	0.00222095	0.678793
C15orf43	0.861419	-0.215213	2.82601	-4.7134	0.000184636	0.00222095	0.678494
EXTL3	1.18403	0.243705	6.3973	4.71035	0.000185858	0.00223433	0.671981
SERPINA9	0.596848	-0.744564	6.54309	-4.70977	0.000186088	0.00223528	0.670759
DPP4	10.1008	3.3364	7.67599	4.7096	0.000186155	0.00223528	0.670401
VN1R2	1.42437	0.510326	4.2974	4.70922	0.000186311	0.00223584	0.669575
RSPO3	0.431322	-1.21316	5.2686	-4.70815	0.000186742	0.00223942	0.667291
NIPAL4	1.39255	0.477729	5.48896	4.70793	0.000186828	0.00223942	0.666837
CDH18	0.699355	-0.515903	4.5162	-4.70717	0.000187135	0.00224178	0.665216
LINC00092	0.526194	-0.926332	6.14943	-4.7061	0.000187572	0.00224448	0.662912
NPBWR2	0.798001	-0.325537	3.62878	-4.70608	0.000187579	0.00224448	0.662871
KLF17	1.3087	0.388133	4.64509	4.7038	0.000188504	0.00225423	0.658014
NF1	1.28645	0.363395	4.35965	4.70184	0.000189302	0.00226147	0.65384
ATF7IP2	0.59728	-0.74352	7.17097	-4.70177	0.00018933	0.00226147	0.65369
LOXL2	1.39269	0.477872	5.42835	4.70107	0.000189617	0.00226345	0.652195
ZNF316	1.25289	0.325261	6.01324	4.70083	0.000189717	0.00226345	0.651676
LRFN5	0.623919	-0.680568	4.25819	-4.70016	0.000189992	0.0022654	0.650246
KCNK12	1.30647	0.385678	3.93211	4.69919	0.000190393	0.00226886	0.648164
LOC101928787	1.28141	0.357736	4.57849	4.69806	0.000190856	0.00227306	0.645762
N4BP2L2-IT2	1.35708	0.440508	4.40849	4.69774	0.000190987	0.0022733	0.645085
MMP8	0.81575	-0.293801	3.63664	-4.69633	0.000191572	0.00227798	0.64206
MAPK8IP1	0.703038	-0.508325	4.57402	-4.69625	0.000191603	0.00227798	0.641905
VASN	2.1607	1.1115	8.25151	4.69463	0.000192278	0.00228468	0.638428
ZNF404	2.11076	1.07776	6.16101	4.69384	0.000192606	0.00228634	0.636744
CLEC4G	1.21444	0.280293	4.65678	4.69375	0.000192641	0.00228634	0.636568
DNAI1	1.32091	0.401536	4.96831	4.69272	0.000193073	0.00229014	0.634353
PON3	0.347775	-1.52377	6.8739	-4.69183	0.000193442	0.00229191	0.632465
KRT78	0.768063	-0.380703	4.48742	-4.69173	0.000193486	0.00229191	0.632244
FAHD2A	0.586078	-0.770836	7.73112	-4.69156	0.000193558	0.00229191	0.631877
LOC101927798	1.3413	0.423629	4.05981	4.69079	0.000193877	0.00229436	0.630249
LMBR1L	1.52794	0.61159	7.26862	4.68911	0.000194586	0.00229839	0.626644
GCFC2	0.751994	-0.411206	7.0789	-4.68877	0.000194727	0.00229839	0.625926
TRPM5	1.24772	0.319294	4.47809	4.68872	0.000194747	0.00229839	0.625823
ASPG	0.801583	-0.319076	4.90673	-4.68872	0.000194748	0.00229839	0.62582
RAB25	1.55229	0.634396	10.0433	4.68865	0.000194779	0.00229839	0.625663
MCHR2-AS1	0.816191	-0.293022	3.23137	-4.68762	0.00019521	0.00230141	0.62348
FAM124A	0.723379	-0.467176	4.63019	-4.68751	0.00019526	0.00230141	0.623227
TFPI	0.391917	-1.35138	5.98638	-4.68629	0.000195775	0.0023048	0.620624
LINC00879	0.742034	-0.430442	3.6867	-4.68618	0.000195819	0.0023048	0.620402
LOC101928417	0.817786	-0.290204	3.43153	-4.68603	0.000195885	0.0023048	0.62007
TP53INP2	0.46891	-1.09262	8.56755	-4.6851	0.000196276	0.00230807	0.6181
DEF8	1.37905	0.463674	8.1463	4.68431	0.000196613	0.00231046	0.616407
SCN3A	0.286534	-1.80322	5.58551	-4.6841	0.000196704	0.00231046	0.615946
EPHA5-AS1	0.637118	-0.650368	4.43161	-4.68371	0.000196871	0.00231108	0.615112
FAM3B	0.228405	-2.13033	7.20942	-4.6804	0.000198283	0.00232633	0.608053
CNTNAP3P2	0.778305	-0.361592	4.19656	-4.67973	0.000198568	0.00232834	0.60663
GPR61	0.795952	-0.329246	3.89167	-4.67899	0.000198888	0.00233076	0.605042
LOH12CR2	0.409848	-1.28684	5.99693	-4.67817	0.000199243	0.00233358	0.60328
FNDC3B	1.39901	0.484408	4.45936	4.67583	0.000200253	0.00234289	0.598286
AB074162 /// MIR181A2HG	2.92302	1.54746	7.98727	4.6758	0.000200267	0.00234289	0.598218
CD300LG	0.735575	-0.443056	4.96946	-4.67467	0.000200756	0.00234667	0.595806
PLEKHM2	1.41235	0.498102	7.40118	4.67452	0.000200819	0.00234667	0.5955
TBC1D2	2.56748	1.36035	7.4343	4.67101	0.000202349	0.0023632	0.588003
HSBP1L1	1.36348	0.447297	7.52903	4.66953	0.000202997	0.00236931	0.584842
FUCA1	1.28962	0.366946	7.37991	4.66929	0.000203103	0.00236931	0.584327
GTF2IRD2B	0.629012	-0.66884	5.55175	-4.66845	0.000203476	0.00237231	0.582514
AK1	1.76346	0.818407	8.79512	4.66793	0.000203704	0.0023736	0.581411
STK33	0.608901	-0.715721	6.44201	-4.66741	0.000203931	0.0023749	0.580309
KLK12	1.42285	0.508779	6.24526	4.66673	0.000204231	0.00237704	0.578859
ISOC1	1.4817	0.567254	9.33898	4.66619	0.000204473	0.00237851	0.577689
MID1	0.656902	-0.60625	7.19615	-4.66587	0.000204615	0.00237881	0.577002
PDGFRA	0.616336	-0.698211	4.97457	-4.66504	0.000204981	0.00238115	0.575238
METTL21EP	0.732903	-0.448306	4.13056	-4.66489	0.000205049	0.00238115	0.57491
WSCD2	0.376978	-1.40745	6.49541	-4.66449	0.000205223	0.00238182	0.574072
LINC00280	0.76085	-0.394315	3.95677	-4.66294	0.000205914	0.00238849	0.570751
WDR34	1.34501	0.427612	8.75205	4.66193	0.000206366	0.00239238	0.568585
ST3GAL5	2.48631	1.314	10.7339	4.66058	0.000206969	0.00239801	0.565704
PLXNB2	1.53312	0.616472	7.52563	4.65901	0.000207671	0.00240477	0.56236
ST8SIA5	1.2201	0.287003	5.17859	4.65876	0.000207787	0.00240477	0.561808
LOC100130700	1.26642	0.340752	5.29126	4.65785	0.000208193	0.0024081	0.559882
NRG2	0.736849	-0.440559	4.57103	-4.65648	0.000208815	0.00241354	0.556937
GJD3	0.738924	-0.436502	6.09982	-4.65629	0.000208899	0.00241354	0.556539
SPINK2	2.59776	1.37727	5.82341	4.65437	0.000209769	0.00242222	0.552435
EVC2	1.27546	0.351014	5.01557	4.65204	0.000210831	0.00243309	0.547445
DYNLRB2	0.313846	-1.67187	6.06607	-4.65178	0.000210948	0.00243309	0.5469
NAALAD2	0.841954	-0.248187	3.17751	-4.6513	0.00021117	0.00243428	0.545862
SYCP3	1.58271	0.662401	3.81771	4.6495	0.000211991	0.00244221	0.542028
SNCA	0.55702	-0.844198	6.34321	-4.64927	0.000212097	0.00244221	0.541537
EFCAB2	0.524605	-0.930696	6.61986	-4.64834	0.000212526	0.00244578	0.539539
SPAG11A	0.742131	-0.430254	5.10987	-4.64766	0.000212836	0.00244797	0.538099
KCNAB1	0.423601	-1.23922	6.92747	-4.64695	0.000213164	0.00245037	0.53658
F2RL3	1.25097	0.323043	4.04065	4.64657	0.000213342	0.00245104	0.535756
IP6K3	0.265308	-1.91426	6.15782	-4.64415	0.000214463	0.00246206	0.530578
ALK	1.77431	0.827257	5.03239	4.64398	0.000214542	0.00246206	0.530217
MYH10	2.05555	1.03952	8.88776	4.64183	0.000215542	0.00247215	0.525623
ITPR2	1.63799	0.711929	6.71963	4.64108	0.000215892	0.00247478	0.52402
LOC285766	0.822522	-0.281874	3.29936	-4.64028	0.000216264	0.00247683	0.522321
LYVE1	0.20371	-2.29541	6.26141	-4.64018	0.000216313	0.00247683	0.5221
FAM167A	0.334636	-1.57933	7.13467	-4.63949	0.000216636	0.0024782	0.520624
ALDH2	0.543926	-0.878518	10.0448	-4.63941	0.000216674	0.0024782	0.520451
RPL36A	0.55911	-0.838796	5.18718	-4.63781	0.000217429	0.00248544	0.517019
NAA11	1.33477	0.41659	4.30814	4.636	0.00021828	0.00249378	0.513158
PTGER2	0.565409	-0.822634	4.88459	-4.63527	0.000218627	0.00249635	0.511592
TNFRSF10B	2.07585	1.0537	7.43841	4.63453	0.000218974	0.00249892	0.510024
LOC283075	0.674009	-0.56916	3.78287	-4.63234	0.000220018	0.00250944	0.505328
MT1X	0.337448	-1.56726	11.8686	-4.63191	0.000220225	0.00251	0.504403
TTC39A	1.42402	0.509971	5.44298	4.63151	0.000220414	0.00251	0.503552
HINFP	1.32533	0.406348	7.43701	4.63146	0.000220435	0.00251	0.503458
RIC8B	0.664242	-0.59022	7.44006	-4.62974	0.000221259	0.00251797	0.499776
EBF3	0.635876	-0.653183	4.97607	-4.6291	0.000221568	0.00252009	0.498397
NOL4L	1.28915	0.366416	5.44507	4.62666	0.000222741	0.00253202	0.493185
TEK	0.690596	-0.534086	6.64504	-4.62594	0.000223092	0.00253461	0.491631
DTYMK	1.18612	0.246245	5.74837	4.62433	0.000223867	0.00254201	0.488204
PRICKLE1	2.51678	1.33158	8.19118	4.62349	0.000224279	0.00254242	0.486393
NTMT1	1.27589	0.351503	6.72731	4.62341	0.000224318	0.00254242	0.486221
MYOT	0.469534	-1.0907	3.71371	-4.62333	0.000224353	0.00254242	0.486066
LOC643659	0.805803	-0.311501	3.24118	-4.62324	0.0002244	0.00254242	0.485858
TLE4	0.505684	-0.983692	5.54867	-4.62117	0.000225409	0.00255212	0.48143
NODAL	0.786174	-0.34708	5.18532	-4.62097	0.000225506	0.00255212	0.481003
SEPT8	1.36944	0.453585	7.76544	4.6197	0.000226127	0.00255773	0.478291
CPTP	1.38171	0.46645	7.71078	4.61832	0.000226804	0.00256398	0.475337
TRMT10A	0.63041	-0.665638	5.63097	-4.61687	0.00022752	0.00257065	0.472226
LOC101927531	1.48237	0.567908	4.05642	4.61615	0.000227873	0.00257321	0.470697
EMCN	0.396585	-1.3343	8.78128	-4.61482	0.000228533	0.00257925	0.467841
LOC399884	1.37781	0.462378	4.83863	4.61202	0.000229922	0.0025935	0.461857
SPATA3-AS1	1.30237	0.381143	5.21256	4.61116	0.00023035	0.0025969	0.460021
FLG2	0.846012	-0.241249	3.28674	-4.61043	0.000230719	0.00259962	0.458443
OTUD6B-AS1	0.636434	-0.651916	8.21238	-4.60913	0.000231366	0.00260519	0.455679
SYTL5	6.09509	2.60765	5.93975	4.60893	0.000231467	0.00260519	0.455245
IZUMO2	0.734087	-0.445977	5.03834	-4.60726	0.000232309	0.00261322	0.451664
ARMCX6	1.58124	0.661058	7.95338	4.60535	0.000233274	0.00262263	0.447571
TCOF1	1.27837	0.354304	6.19265	4.60474	0.000233579	0.00262462	0.446282
IRS4	0.754375	-0.406647	4.63254	-4.60402	0.000233945	0.00262729	0.444736
ESX1	0.8475	-0.238715	3.56705	-4.60298	0.000234472	0.00263176	0.442515
HEBP2	1.31715	0.397414	8.00826	4.60222	0.000234858	0.00263466	0.44089
PI16	0.639122	-0.645836	6.3262	-4.60162	0.000235165	0.00263666	0.439599
CCDC141	0.731363	-0.45134	3.09694	-4.60046	0.000235759	0.00264187	0.43711
PODN	0.649561	-0.622463	5.81881	-4.59999	0.000235999	0.00264224	0.436106
PNRC1	0.767655	-0.381471	10.6721	-4.59989	0.00023605	0.00264224	0.435891
UPF3A	0.76232	-0.391531	8.66385	-4.59853	0.00023675	0.00264862	0.43297
SNORD8	0.733563	-0.447006	4.11811	-4.59738	0.00023734	0.00265326	0.430515
INTS4L1	0.758247	-0.39926	3.53491	-4.59721	0.000237424	0.00265326	0.430164
PTCH2	1.30345	0.38233	5.36602	4.59692	0.000237574	0.0026535	0.429538
RBM12B	0.734775	-0.444626	7.48466	-4.59438	0.000238887	0.00266553	0.424101
SEL1L	0.692027	-0.5311	7.3449	-4.59433	0.000238912	0.00266553	0.423996
BTBD8	0.799672	-0.32252	3.22634	-4.59374	0.000239218	0.00266661	0.422732
LINC00261	0.604108	-0.727122	4.51149	-4.59364	0.00023927	0.00266661	0.422521
COX7B	0.666219	-0.585932	9.51859	-4.593	0.000239604	0.00266889	0.421142
CABLES2	1.32865	0.409962	7.4222	4.59251	0.00023986	0.00267029	0.420087
LMO3	2.04794	1.03417	7.09094	4.59195	0.00024015	0.00267206	0.418895
LINC00929	0.738384	-0.437557	4.18354	-4.59138	0.000240447	0.00267392	0.417674
RNF180	0.568928	-0.813682	7.33164	-4.59061	0.000240848	0.00267691	0.416033
NUDT1	1.73574	0.795552	6.24697	4.5898	0.000241275	0.00268021	0.414281
CRISP1	0.822497	-0.281917	3.30678	-4.58764	0.000242409	0.00269065	0.409654
MCTP2	1.84316	0.882185	6.52463	4.58741	0.000242528	0.00269065	0.409172
PATL2	1.28625	0.363176	4.31196	4.58726	0.000242609	0.00269065	0.408839
PAGE4	1.37168	0.455939	4.52087	4.58558	0.000243492	0.00269898	0.405253
MIR205HG	0.699362	-0.515889	4.00115	-4.58477	0.000243923	0.00270229	0.40351
NT5C3B	0.576398	-0.794862	9.70114	-4.58334	0.000244679	0.00270782	0.400457
REEP4	1.23126	0.300141	7.04694	4.58333	0.000244687	0.00270782	0.400424
CENPJ	0.451485	-1.14725	5.35114	-4.58268	0.000245032	0.00271018	0.399031
FAM35A	0.670093	-0.577566	10.0892	-4.58209	0.000245346	0.00271187	0.397768
RIT2	0.778488	-0.361254	3.18685	-4.58189	0.00024545	0.00271187	0.397352
ODAM	0.3244	-1.62416	5.19543	-4.57988	0.000246522	0.00272225	0.393049
LOC101928211	0.857219	-0.222264	2.87903	-4.57883	0.000247087	0.00272701	0.39079
ANGPTL4	1.90504	0.929818	6.68664	4.57822	0.000247412	0.00272913	0.389494
PMP2	0.811177	-0.301912	3.35854	-4.57795	0.000247556	0.00272925	0.388917
PCBP2	0.731377	-0.451313	8.07976	-4.57457	0.000249379	0.00274739	0.381676
NCR3	1.21025	0.275307	4.63349	4.57441	0.00024947	0.00274739	0.381318
FZR1	1.22788	0.296171	6.23632	4.57304	0.00025021	0.00275285	0.378393
LOC440346	0.847186	-0.239249	3.07431	-4.573	0.000250235	0.00275285	0.378297
POU4F1	0.840869	-0.250047	3.43036	-4.57135	0.000251132	0.0027604	0.374763
ZNF852	0.768398	-0.380075	3.16838	-4.57124	0.000251191	0.0027604	0.374533
ALDH7A1	0.578684	-0.789152	7.99601	-4.56995	0.000251897	0.00276668	0.371761
UCA1	1.55634	0.638155	4.96434	4.5696	0.000252087	0.00276728	0.371019
PANK4	1.2049	0.268917	7.66203	4.56929	0.000252254	0.00276743	0.370366
METTL20	0.699634	-0.515328	4.86323	-4.56908	0.000252371	0.00276743	0.369909
ASAP2	1.46882	0.554661	10.1522	4.56809	0.000252916	0.00277192	0.36778
LOC400043	0.651199	-0.61883	6.70311	-4.56404	0.000255148	0.00279489	0.359109
TBPL1	0.75416	-0.407058	8.38062	-4.56303	0.000255707	0.00279951	0.356949
LINC00462	0.79408	-0.332643	3.57393	-4.56256	0.000255967	0.00280041	0.355945
TAB1	1.3817	0.466444	5.82478	4.56222	0.000256158	0.00280041	0.355209
PRO1082	0.638356	-0.647568	4.21637	-4.56215	0.000256199	0.00280041	0.355051
PITPNM2	0.754053	-0.407263	5.32603	-4.5616	0.000256502	0.00280222	0.353888
ABCC3	2.13606	1.09495	7.07744	4.55702	0.000259069	0.00282875	0.344061
IQSEC3	1.17357	0.230902	4.39028	4.55659	0.000259313	0.00282876	0.343132
COG4	1.27689	0.352638	8.49356	4.55629	0.000259481	0.00282876	0.342494
TRPM2-AS	1.39662	0.481944	5.57242	4.55627	0.00025949	0.00282876	0.342458
PCDHB12	0.742928	-0.428706	5.74366	-4.55604	0.000259622	0.00282876	0.341958
CDON	0.588372	-0.765201	5.69215	-4.55444	0.000260526	0.00283711	0.338525
MGC16142	1.35162	0.434688	4.25058	4.55336	0.000261137	0.00284225	0.336213
FAM65C	0.707617	-0.498959	5.24037	-4.55231	0.00026173	0.00284718	0.333978
RXRG	8.36147	3.06376	6.62852	4.55138	0.000262264	0.00285147	0.331967
SLC22A8	1.3691	0.453232	5.15962	4.55082	0.000262579	0.00285339	0.33078
LOC101927287	1.26251	0.336298	5.11207	4.54859	0.000263856	0.00286574	0.325995
B3GNT3	2.70372	1.43494	6.98529	4.54734	0.000264577	0.00287205	0.323304
TDRD9	0.140809	-2.82819	7.50828	-4.54648	0.000265068	0.00287585	0.321473
AAK1	0.709379	-0.495371	6.45141	-4.54601	0.000265339	0.00287727	0.320466
CRELD2	0.391597	-1.35256	9.99547	-4.54441	0.000266261	0.00288574	0.317044
NCK2	1.38884	0.473883	9.41406	4.54374	0.00026665	0.00288731	0.315604
DNASE1	0.799513	-0.322807	4.97592	-4.54364	0.000266709	0.00288731	0.315386
XRCC6	1.27225	0.347386	7.79739	4.54343	0.000266829	0.00288731	0.314939
RNASET2	0.734598	-0.444973	6.91961	-4.54135	0.00026804	0.00289888	0.310474
SLC24A3	0.35729	-1.48483	6.32939	-4.53917	0.000269315	0.00291113	0.305792
TFCP2	0.787639	-0.344393	7.88784	-4.53868	0.0002696	0.00291268	0.304748
RABAC1	0.694218	-0.52654	9.77229	-4.53781	0.000270111	0.00291639	0.302881
TK1	1.85663	0.892686	5.87803	4.53761	0.000270228	0.00291639	0.302451
LY6G6E	1.29617	0.374256	4.27574	4.53654	0.000270857	0.00292164	0.300157
IL12A	0.640554	-0.642608	3.71635	-4.53466	0.000271968	0.00293207	0.29612
ID4	0.522539	-0.936389	9.77867	-4.53255	0.000273214	0.00294337	0.291611
PDGFA	1.58929	0.668386	5.98801	4.5324	0.000273304	0.00294337	0.291287
SERPINA12	0.779275	-0.359796	4.33503	-4.53138	0.000273912	0.00294837	0.289093
LOC100127940	0.819026	-0.288019	3.2488	-4.53023	0.000274597	0.00295313	0.28663
ZNF233	1.9191	0.940429	4.62001	4.53015	0.000274643	0.00295313	0.286466
CBX4	2.01715	1.01232	8.02521	4.52962	0.000274963	0.00295503	0.285315
CCDC173	0.57912	-0.788065	4.71474	-4.529	0.000275333	0.00295744	0.283991
KRTAP4-7	0.818402	-0.289118	3.04388	-4.52858	0.000275585	0.0029586	0.283086
RCBTB1	0.777852	-0.362432	5.91903	-4.52741	0.000276286	0.00296457	0.280582
CLDN18	1.21368	0.27939	4.44458	4.52501	0.000277733	0.00297854	0.275429
LINC01142	0.765608	-0.385322	4.34795	-4.5246	0.000277979	0.00297962	0.274554
TMEM150C	0.640458	-0.642824	7.16985	-4.52421	0.000278218	0.00298061	0.273709
GIPC1	1.50213	0.587006	8.97458	4.52394	0.000278381	0.0029808	0.27313
TNFRSF19	0.693218	-0.528619	5.00687	-4.52369	0.000278533	0.00298087	0.272593
ARHGEF7-AS2	1.24935	0.321174	3.08714	4.52176	0.000279704	0.00299183	0.268454
PTP4A3	1.62042	0.696366	6.59291	4.52026	0.000280617	0.00299861	0.26524
RAD9B	0.845683	-0.241811	3.27114	-4.52024	0.00028063	0.00299861	0.265194
TXNL1	0.577184	-0.792898	9.42804	-4.51899	0.000281389	0.00300516	0.262528
PSD3	3.07703	1.62154	8.4196	4.51779	0.000282125	0.00301144	0.259953
PSMA8	0.773581	-0.370376	3.50759	-4.5168	0.000282734	0.00301581	0.257827
LOC51145	1.3355	0.417381	3.40413	4.51665	0.000282829	0.00301581	0.257494
GBP1P1	0.666244	-0.585876	5.22776	-4.51357	0.00028473	0.00303332	0.250888
LOC340017	0.868138	-0.204003	2.77885	-4.51351	0.000284767	0.00303332	0.250758
KLK10	5.31659	2.4105	6.16825	4.51175	0.000285856	0.00304333	0.246995
SIX1	0.709229	-0.495676	5.46999	-4.51023	0.000286805	0.0030517	0.243724
SLFN11	0.517793	-0.949552	7.88238	-4.51001	0.00028694	0.0030517	0.24326
HMBOX1	0.708607	-0.496943	7.36875	-4.50929	0.000287395	0.00305378	0.241699
NOD1	3.50436	1.80915	7.91028	4.50922	0.000287434	0.00305378	0.241565
SHANK2	0.596801	-0.744677	5.34389	-4.50697	0.000288849	0.00306667	0.23672
PKIA	0.400465	-1.32025	8.76383	-4.50681	0.000288947	0.00306667	0.236387
GSX2	0.77385	-0.369873	5.39052	-4.50643	0.000289188	0.00306764	0.235565
CDH22	1.3328	0.414465	6.79015	4.50616	0.000289358	0.00306786	0.234984
LOC100126784	1.31393	0.393889	4.70221	4.50539	0.000289844	0.00307059	0.233329
TRPC4	1.22495	0.292722	4.20544	4.50502	0.000290074	0.00307059	0.232549
LOC100653086	1.41438	0.500175	4.91242	4.50491	0.000290145	0.00307059	0.232305
LRFN2	1.43843	0.52449	4.20487	4.5048	0.000290216	0.00307059	0.232063
CCNYL2	1.28467	0.361392	3.50194	4.50386	0.000290807	0.00307525	0.230058
BRMS1	0.805946	-0.311245	8.0491	-4.50346	0.000291061	0.00307635	0.229197
GRIK1-AS2	1.41645	0.502278	4.4349	4.50235	0.000291762	0.00308217	0.226826
PAIP2	0.749447	-0.416101	8.49197	-4.50045	0.000292977	0.00309242	0.222728
ZNF470	1.46698	0.552851	5.25299	4.50034	0.000293046	0.00309242	0.222495
BHMT2	0.373181	-1.42205	5.55889	-4.50012	0.000293185	0.00309242	0.222026
DIO1	0.0435547	-4.52103	9.84147	-4.49875	0.000294059	0.00310004	0.21909
OR4D2	1.42734	0.513331	4.9388	4.49722	0.000295039	0.00310811	0.21581
LOC401220	0.659109	-0.601412	3.39766	-4.49708	0.000295129	0.00310811	0.215509
ENOPH1	1.33597	0.41789	10.0043	4.49685	0.000295281	0.00310811	0.215003
IER5L	2.12284	1.086	6.91795	4.49472	0.000296652	0.00311952	0.210433
LOC101927059	0.832489	-0.264497	3.45052	-4.49469	0.000296669	0.00311952	0.210376
ZNF486	1.42223	0.508156	6.55636	4.49385	0.00029721	0.0031236	0.20858
HCG11	0.539506	-0.890289	5.38908	-4.49251	0.000298083	0.00313117	0.205688
DCXR	0.500688	-0.998016	8.93293	-4.49215	0.000298315	0.003132	0.204921
BCKDK	1.28216	0.358582	7.53008	4.48875	0.000300532	0.00315366	0.197618
ABCD4	1.2621	0.335824	6.54684	4.48683	0.000301792	0.00316526	0.193493
TNFAIP8	0.577494	-0.792121	7.29296	-4.48635	0.000302104	0.00316691	0.192474
RANBP1	1.25244	0.324747	6.40322	4.48556	0.000302627	0.00317076	0.190771
NLRP7	1.23936	0.309591	4.20929	4.4844	0.000303388	0.00317712	0.188293
HMGA2	1.96707	0.976048	4.38414	4.48206	0.000304939	0.00319034	0.183266
S100A16	1.76328	0.818266	10.1572	4.48203	0.000304962	0.00319034	0.18319
LOC100506498	0.819319	-0.287503	3.22175	-4.48169	0.000305183	0.00319101	0.182478
PHF20	0.765406	-0.385702	6.7491	-4.48113	0.000305559	0.00319332	0.181263
QPCT	5.85837	2.5505	8.46556	4.48051	0.000305971	0.00319599	0.179935
MB	0.534681	-0.90325	5.00646	-4.48003	0.000306294	0.00319773	0.178894
RTN1	0.472342	-1.0821	6.12339	-4.47907	0.00030693	0.00320112	0.176849
PF4	0.566154	-0.820733	6.13216	-4.47907	0.000306931	0.00320112	0.176845
TFG	0.778192	-0.361801	6.72943	-4.47707	0.000308271	0.00321346	0.172549
LOC158960	0.671356	-0.57485	8.9696	-4.47683	0.000308436	0.00321354	0.172023
LOC101926967	1.65583	0.727556	5.37732	4.47645	0.000308691	0.00321456	0.171207
PGF	0.47174	-1.08394	9.04311	-4.47604	0.000308966	0.00321579	0.170329
BMPR1B	0.71079	-0.492505	4.03882	-4.47388	0.000310422	0.0032293	0.165694
LOC101927067	0.485576	-1.04223	4.66301	-4.47356	0.00031064	0.00322993	0.165003
SLC34A2	9.65086	3.27066	9.56561	4.47311	0.000310939	0.00323125	0.164055
NCS1	0.703006	-0.508392	6.21378	-4.47258	0.000311298	0.00323125	0.162915
ERI3	0.78307	-0.352786	7.7267	-4.47252	0.000311341	0.00323125	0.162781
UNC13D	1.20483	0.268831	5.4082	4.4719	0.000311759	0.00323125	0.161457
SMTNL2	0.746904	-0.421006	4.59245	-4.47182	0.000311818	0.00323125	0.161271
SERPINA1	3.53934	1.82348	7.51679	4.47179	0.00031184	0.00323125	0.161202
LINC01339	1.65902	0.730328	5.43501	4.47174	0.000311872	0.00323125	0.1611
RBMS2	1.47218	0.557954	7.22684	4.47096	0.000312403	0.00323512	0.159423
IL19	0.678367	-0.559862	4.60326	-4.47065	0.000312613	0.00323566	0.158759
ZC3H12C	0.736709	-0.440833	5.76738	-4.47032	0.000312834	0.00323566	0.158062
C10orf85	0.755841	-0.403845	5.69211	-4.47004	0.000313028	0.00323566	0.157452
LOC101926960	0.831609	-0.266023	2.93339	-4.46995	0.000313088	0.00323566	0.157264
PDCL2	0.834966	-0.260211	2.93755	-4.46879	0.000313881	0.00324222	0.15477
TROVE2	0.759268	-0.397318	7.45775	-4.46856	0.000314042	0.00324225	0.154265
ABCB1	0.625154	-0.677717	5.09491	-4.46667	0.000315337	0.00325398	0.150207
SAMD10	1.27594	0.351565	6.24204	4.46586	0.000315892	0.00325806	0.148473
ARRDC1	1.40839	0.494042	5.9366	4.46488	0.000316563	0.00326334	0.14638
ITPR1-AS1	0.356996	-1.48602	5.20983	-4.46263	0.000318119	0.0032762	0.141548
MIR133A1HG	0.803731	-0.315216	3.16993	-4.46249	0.000318221	0.0032762	0.141231
MYEF2	1.96894	0.977416	5.76511	4.46239	0.00031829	0.0032762	0.141017
LOC101927314	0.847252	-0.239136	2.92411	-4.46133	0.000319021	0.00328082	0.138756
FRMD5	2.1149	1.08059	5.28605	4.46128	0.00031906	0.00328082	0.138637
SOD3	0.31722	-1.65644	7.64403	-4.4603	0.000319741	0.00328613	0.136533
MAML3	1.33656	0.418529	6.02628	4.45987	0.000320043	0.00328613	0.135605
OXNAD1	1.27261	0.347787	8.06033	4.45985	0.000320058	0.00328613	0.135558
ATP6V0E2-AS1	0.244205	-2.03383	5.96726	-4.45957	0.00032025	0.00328645	0.134967
CSRP2	0.557393	-0.843232	9.16289	-4.45929	0.000320444	0.00328679	0.13437
FBXL14	1.37714	0.461672	6.59635	4.45865	0.00032089	0.00328895	0.132998
KLHL41	0.697084	-0.520595	4.34575	-4.45853	0.000320975	0.00328895	0.132737
LINC01398	0.805179	-0.312618	4.03397	-4.45532	0.000323229	0.00331039	0.125838
[truncated: 18,474 more rows]

## Sheet: N+ up  FC>4 from GSE60542
GENE SYMBOL	FC	logFC	AveExpr	t	P.Value	adj.P.Val	B
PRR15	15.2451	3.93027	7.73104	4.4222	0.000347434	0.00348677	0.0546684
DCSTAMP	11.6674	3.54441	6.99782	3.5241	0.00250046	0.013964	-1.87702
DPP4	10.1008	3.3364	7.67599	4.7096	0.000186155	0.00223528	0.670401
SLC34A2	9.65086	3.27066	9.56561	4.47311	0.000310939	0.00323125	0.164055
GABRB2	8.84635	3.14508	6.8237	5.10664	7.95475e-05	0.00125306	1.51148
RXRG	8.36147	3.06376	6.62852	4.55138	0.000262264	0.00285147	0.331967
SLC27A6	8.10798	3.01934	7.60428	3.4505	0.00293929	0.015622	-2.03369
RYR1	7.22738	2.85347	6.39849	6.41372	5.50469e-06	0.000227582	4.15848
LAMB3	7.17882	2.84375	7.43468	5.48079	3.62457e-05	0.000750293	2.29034
PDZRN4	6.77671	2.76058	6.11159	2.88214	0.010103	0.0378453	-3.21737
SYTL5	6.09509	2.60765	5.93975	4.60893	0.000231467	0.00260519	0.455245
METTL7B	6.09174	2.60685	8.07529	3.95199	0.000974517	0.00721305	-0.958561
CITED1	5.98985	2.58252	9.00483	3.27761	0.00429239	0.0202858	-2.39928
ZCCHC12	5.98645	2.5817	9.27173	2.23269	0.0388525	0.101923	-4.46951
QPCT	5.85837	2.5505	8.46556	4.48051	0.000305971	0.00319599	0.179935
IGFL2	5.72783	2.51799	5.49001	8.92642	6.11649e-08	1.45608e-05	8.58241
FAM20A	5.44297	2.44439	6.47167	5.12934	7.58098e-05	0.0012116	1.55914
LIPH	5.4236	2.43925	6.08334	6.54344	4.27434e-06	0.000195769	4.40896
KLK10	5.31659	2.4105	6.16825	4.51175	0.000285856	0.00304333	0.246995
CLDN1	5.26163	2.39551	8.86226	2.83758	0.0111119	0.0405641	-3.30747
PROS1	5.21315	2.38215	10.1537	5.48752	3.57417e-05	0.000742917	2.30422
CBLN1	5.14259	2.3625	5.81121	3.64387	0.00192117	0.0115855	-1.62102
CDH3	5.13913	2.36152	8.05373	5.01756	9.61352e-05	0.00142828	1.32396
LPAR5	5.12864	2.35858	7.16667	5.2073	6.42854e-05	0.00108277	1.72247
TNFRSF12A	5.08701	2.34682	9.11876	3.72245	0.00161582	0.0102799	-1.45249
KLK11	5.0745	2.34326	6.84338	3.16637	0.00547037	0.0241733	-2.63232
COMP	5.04336	2.33439	6.46464	3.09643	0.00636742	0.0269246	-2.77777
TM4SF4	5.00516	2.32342	6.5478	3.37028	0.00350469	0.0175603	-2.20378
EVA1A	4.94422	2.30574	6.63005	5.08328	8.35923e-05	0.00129946	1.46237
EGFEM1P	4.78295	2.2579	4.81547	4.07234	0.000747798	0.0059897	-0.699066
KCNN4	4.75885	2.25061	6.739	5.00612	9.851e-05	0.00145198	1.2998
KCNJ2	4.69458	2.231	7.93768	3.14477	0.00573332	0.0250113	-2.67733
LRRK2	4.6758	2.22521	9.05755	2.72391	0.0141441	0.0484305	-3.53494
C2CD4A	4.59807	2.20103	4.83178	4.41242	0.000354931	0.00353429	0.0336319
CAMK2N1	4.58387	2.19656	7.45952	4.13594	0.000650257	0.00542269	-0.561906
SFTPB	4.56473	2.19053	8.89339	2.73829	0.0137208	0.0474664	-3.50638
LEMD1	4.50395	2.17119	5.69552	6.41197	5.52354e-06	0.000227582	4.15509
TRPC5	4.43385	2.14856	4.54344	3.93222	0.00101787	0.00743668	-1.00116
MXRA8	4.40025	2.13759	9.92794	6.78163	2.70225e-06	0.000149119	4.86266
C19orf33	4.30407	2.1057	8.03879	3.10963	0.00618782	0.0264033	-2.75039
CLDN10	4.30125	2.10476	6.36582	3.03104	0.00733519	0.0297432	-2.91293
FN1	4.293	2.10199	9.68839	3.42741	0.00309207	0.016163	-2.08272
NFE2L3	4.25915	2.09057	5.63996	4.06319	0.000762991	0.00608283	-0.718793
AMIGO2	4.23265	2.08156	9.42954	3.93922	0.0010023	0.00734996	-0.986078
KLK7	4.22538	2.07908	6.63603	3.3859	0.00338677	0.0171415	-2.17073
DUSP4	4.21941	2.07704	6.64122	4.14091	0.000643187	0.00537541	-0.551172
TMPRSS4	4.21417	2.07525	6.54489	3.23556	0.00470509	0.0216807	-2.48761
PDZK1IP1	4.21218	2.07457	6.09798	5.02378	9.48713e-05	0.00141536	1.33706
NELL2	4.12538	2.04453	10.7236	2.82379	0.0114433	0.0414505	-3.33525
NR2F1-AS1	4.07114	2.02543	5.86588	5.35933	4.66991e-05	0.000878331	2.03916
LRP4	4.06651	2.02379	8.95244	2.62451	0.0174322	0.0564253	-3.73084

## Sheet: N+ down FC<0.25 from GSE60542
GENE SYMBOL	FC	logFC	AveExpr	t	P.Value	adj.P.Val	B
TPO	0.0317671	-4.97632	10.2998	-5.91619	1.4831e-05	0.00042377	3.1763
DIO1	0.0435547	-4.52103	9.84147	-4.49875	0.000294059	0.00310004	0.21909
TFF3	0.0437457	-4.51471	9.63289	-6.90851	2.12329e-06	0.000131727	5.10103
PKHD1L1	0.0516011	-4.27645	7.30659	-6.27603	7.21805e-06	0.000272146	3.89005
SERTM1	0.0552141	-4.17882	5.18231	-9.43913	2.69436e-08	9.32362e-06	9.37754
IPCEF1	0.0683111	-3.87174	8.27548	-6.51745	4.49571e-06	0.000202733	4.35897
LRP1B	0.073416	-3.76776	5.25703	-7.54258	6.57551e-07	5.85306e-05	6.25741
MPPED2	0.0755979	-3.72551	7.00391	-7.40502	8.44053e-07	7.08209e-05	6.01148
TCEAL2	0.0808818	-3.62804	7.71977	-5.18283	6.76957e-05	0.00112495	1.67126
DGKI	0.105648	-3.24266	7.30772	-5.96848	1.33432e-05	0.000395333	3.2811
MMRN1	0.108401	-3.20556	5.87321	-4.72994	0.000178157	0.00216463	0.713791
CDH16	0.109598	-3.1897	6.8755	-5.98538	1.2896e-05	0.000385994	3.31489
BEX1	0.11142	-3.16592	9.00021	-6.0548	1.12154e-05	0.000352768	3.4533
SLC26A4-AS1	0.112371	-3.15366	8.67141	-4.86161	0.000134195	0.00179332	0.993934
ANO5	0.114204	-3.13032	5.70542	-10.9697	2.77201e-09	2.18275e-06	11.5567
MT1M	0.117123	-3.09391	6.85254	-6.48834	4.75786e-06	0.000209512	4.30286
GDF10	0.121368	-3.04254	4.83721	-7.49918	7.11244e-07	6.27642e-05	6.18013
OTOS	0.12223	-3.03233	7.04937	-5.93504	1.42759e-05	0.00041492	3.21412
KIT	0.122307	-3.03142	8.65816	-6.17498	8.8206e-06	0.000308691	3.69137
FABP4	0.125198	-2.99772	7.48363	-5.7776	1.96594e-05	0.000513426	2.89687
GLDC	0.126088	-2.9875	6.58516	-8.84954	6.9353e-08	1.56029e-05	8.46018
OGN	0.130157	-2.94168	6.98993	-4.7498	0.000170688	0.00211276	0.756112
IGFBPL1	0.130477	-2.93813	7.40577	-6.53553	4.34049e-06	0.00019835	4.39376
AOX1	0.134619	-2.89305	6.53398	-6.0634	1.10236e-05	0.000351443	3.4704
MUM1L1	0.135821	-2.88022	8.39341	-5.03246	9.31331e-05	0.001402	1.35536
TDRD9	0.140809	-2.82819	7.50828	-4.54648	0.000265068	0.00287585	0.321473
PLA2R1	0.153339	-2.7052	5.89206	-8.50393	1.23088e-07	2.1943e-05	7.90084
MT1F	0.153505	-2.70364	11.4403	-5.84182	1.72472e-05	0.000464609	3.02666
AGR3	0.156603	-2.67481	4.82687	-5.64474	2.58174e-05	0.000602842	2.62669
RELN	0.158102	-2.66107	6.43734	-7.81291	4.05513e-07	4.58678e-05	6.73281
GJB6	0.162891	-2.61802	6.07665	-4.28418	0.000469767	0.00425919	-0.242354
TFCP2L1	0.163133	-2.61588	7.22268	-6.06935	1.0893e-05	0.000349551	3.48222
LOC646736	0.164795	-2.60125	7.65251	-4.94275	0.000112782	0.00159021	1.1659
ELMO1	0.168464	-2.56948	7.78322	-7.05694	1.6059e-06	0.000111073	5.37694
CWH43	0.170515	-2.55203	6.03393	-4.99596	0.000100667	0.00147403	1.27837
RERGL	0.173065	-2.53062	5.52525	-5.1697	6.96007e-05	0.00114914	1.64378
C8orf88	0.173738	-2.52502	6.59632	-8.79447	7.59162e-08	1.65338e-05	8.37214
TNFRSF11B	0.179159	-2.48069	8.74601	-5.45255	3.84391e-05	0.000777046	2.2321
TSPAN8	0.179473	-2.47816	5.41908	-7.7183	4.79727e-07	4.85951e-05	6.56763
DPT	0.179585	-2.47726	6.81513	-5.48795	3.57098e-05	0.000742917	2.3051
PROM1	0.181915	-2.45866	5.79401	-4.20978	0.00055296	0.00478476	-0.402684
CA4	0.185448	-2.43091	7.45574	-5.44922	3.87068e-05	0.000780671	2.22522
TBX22	0.185851	-2.42778	4.29824	-5.35305	4.73177e-05	0.000883882	2.02612
CNTN3	0.190349	-2.39328	5.46268	-4.3894	0.000373223	0.00365948	-0.0158746
RYR2	0.191997	-2.38084	5.92399	-6.78736	2.67283e-06	0.000148388	4.87348
RBM24	0.193878	-2.36678	4.82719	-9.01723	5.27784e-08	1.35067e-05	8.72576
SLC4A4	0.194055	-2.36546	6.37909	-7.04599	1.63915e-06	0.000111861	5.3567
AGTR1	0.196182	-2.34974	6.23533	-4.35135	0.000405567	0.00385656	-0.0977222
SH3GL2	0.197052	-2.34335	4.81094	-5.16885	6.97268e-05	0.00114937	1.64198
HGD	0.197917	-2.33703	6.55478	-5.16754	6.9919e-05	0.00115069	1.63926
SEMA3D	0.199719	-2.32395	4.76995	-7.49991	7.10307e-07	6.27642e-05	6.18143
LYVE1	0.20371	-2.29541	6.26141	-4.64018	0.000216313	0.00247683	0.5221
MT1H	0.204543	-2.28953	11.7067	-6.26951	7.31177e-06	0.000273144	3.87727
SOSTDC1	0.205175	-2.28507	5.42809	-6.05905	1.11204e-05	0.000351443	3.46174
ADH1B	0.206062	-2.27885	5.73628	-6.55996	4.13951e-06	0.000192173	4.44069
SPX	0.207903	-2.26602	6.701	-6.23801	7.78231e-06	0.000285022	3.81548
SLC26A4	0.209539	-2.25471	10.9164	-2.83345	0.0112101	0.0408297	-3.31579
PTCSC1	0.209566	-2.25452	10.3377	-3.56352	0.00229279	0.0131028	-1.79288
DLG2	0.211782	-2.23935	5.29013	-7.10024	1.4811e-06	0.000105199	5.45682
PAPSS2	0.212001	-2.23786	8.09401	-5.91944	1.47335e-05	0.000423652	3.18284
GHR	0.212231	-2.23629	6.64869	-5.61927	2.72087e-05	0.000623091	2.57465
FIBIN	0.21269	-2.23318	6.24592	-7.33841	9.53405e-07	7.61347e-05	5.89141
CHRDL1	0.21293	-2.23155	7.76302	-4.43043	0.000341253	0.00344379	0.072357
GLT8D2	0.213602	-2.227	8.73248	-5.52625	3.29803e-05	0.000705071	2.38393
RNF157-AS1	0.216311	-2.20882	5.61417	-7.04984	1.62738e-06	0.000111803	5.36382
RASSF9	0.21838	-2.19509	5.31545	-9.06276	4.90354e-08	1.30633e-05	8.79721
COL23A1	0.220901	-2.17853	8.00836	-5.02916	9.37886e-05	0.00140566	1.34842
UGT8	0.221802	-2.17265	5.50792	-8.50311	1.23257e-07	2.1943e-05	7.89949
C11orf74	0.222434	-2.16855	8.47811	-4.93106	0.000115638	0.00162154	1.14116
ANGPTL1	0.227357	-2.13697	7.40564	-5.64462	2.58239e-05	0.000602842	2.62644
FHL1	0.227591	-2.13548	10.0992	-5.49369	3.52869e-05	0.000740193	2.31691
FAM3B	0.228405	-2.13033	7.20942	-4.6804	0.000198283	0.00232633	0.608053
ROR2	0.229838	-2.12131	5.00847	-6.70618	3.12208e-06	0.000163893	4.71982
MT1G	0.231048	-2.11374	8.66178	-4.86524	0.000133154	0.00178058	1.00163
CAPSL	0.231784	-2.10915	6.00487	-6.09055	1.04401e-05	0.000341618	3.52431
ZNF536	0.232839	-2.10259	4.78723	-9.49665	2.46231e-08	9.32362e-06	9.46461
DPP6	0.234455	-2.09262	6.5739	-6.33913	6.37313e-06	0.000251383	4.01338
RAG2	0.235891	-2.08381	4.3478	-3.45885	0.0028859	0.0154344	-2.01594
FGF13	0.236235	-2.08171	7.08614	-4.7308	0.000177829	0.00216193	0.715614
LIFR	0.237314	-2.07513	7.09708	-6.02731	1.18521e-05	0.000364337	3.39857
SCARA5	0.238238	-2.06952	6.03033	-7.47274	7.46182e-07	6.50068e-05	6.1329
RASSF6	0.239516	-2.06181	4.74338	-7.56558	6.30813e-07	5.63958e-05	6.29828
ATP6V0E2-AS1	0.244205	-2.03383	5.96726	-4.45957	0.00032025	0.00328645	0.134967
ZFPM2	0.24429	-2.03333	7.70959	-3.97652	0.000923292	0.00693163	-0.90569
SLC26A7	0.246588	-2.01982	8.35694	-4.91503	0.000119675	0.00165271	1.1072
GPM6A	0.247984	-2.01168	6.73563	-4.2034	0.000560757	0.00482977	-0.416446
MAMDC2	0.248167	-2.01062	6.59521	-5.57836	2.96071e-05	0.000654654	2.4909
SLC25A15	0.248731	-2.00734	7.35601	-3.96294	0.000951297	0.0070873	-0.934951
