# Supplementary material for: TMT-labeling Proteomics of Papillary Thyroid Carcinoma Reveal Invasive Biomarkers
Source: J Cancer. 2020 Aug 25;11(20):6122–32. doi: 10.7150/jca.47290 (PMC7477402; doi:10.7150/jca.47290)
Supplement: Supplementary file 9 — Supplementary table 8. [file jcav11p6122s9.xlsx]

## Sheet: Nega and Posi correlation
	Table S8: Genes Negative and Posotive correlate with SLC27 in THCA
	Genes Negative correlate with SLC27 in THCA	PearsonCC	Genes positive correlate with SLC27 in THCA	Pearson CC
	C6orf125	-0.52	MAP3K5	0.77
	BCAT2	-0.51	COL8A2	0.77		Highlighted yellow background represents the same gene in our primary results
	CISD3	-0.51	MGAT3	0.76
	MRPL34	-0.5	ACVR1	0.75
	C6orf136	-0.5	FAM176A	0.74
	CIDECP	-0.5	SEL1L3	0.74
	FAM195A	-0.5	KCNQ3	0.73
	COX6C	-0.49	MGAT4C	0.73
	VEGFB	-0.49	RAI2	0.73
	MRPS26	-0.49	C6orf168	0.72
	MMP15	-0.49	CDCP1	0.72
	SLC25A39	-0.49	CHST15	0.71
	NDUFS7	-0.49	PTPRE	0.71
	HINT2	-0.48	DOCK9	0.71
	C17orf37	-0.48	CD55	0.7
	SAT2	-0.48	SGMS2	0.7
	C6orf108	-0.48	IL13RA1	0.7
	COX8A	-0.48	HRH1	0.69
	SPATA24	-0.48	PELI1	0.69
	C16orf89	-0.48	ASAP2	0.69
	TRAPPC6A	-0.47	CNN3	0.69
	MSRB2	-0.47	TMEM43	0.69
	NDUFA1	-0.47	MDFIC	0.69
	SNRNP25	-0.47	CSGALNACT2	0.68
	ABHD14B	-0.46	EPHA4	0.68
	SLC2A4RG	-0.46	AHR	0.68
	MRPL24	-0.46	CSDA	0.68
	COX6A1	-0.46	ISOC1	0.68
	C12orf62	-0.46	IL1RAP	0.68
	NDUFB1	-0.46	GPR110	0.68
	SSU72	-0.46	TMPRSS2	0.68
	ATP5H	-0.46	SYTL5	0.67
	C14orf2	-0.46	CAV2	0.67
	ALDH2	-0.45	ARHGAP23	0.67
	NME4	-0.45	GRAMD3	0.67
	CHCHD10	-0.45	SPOCK2	0.67
	GAMT	-0.45	PGM2L1	0.67
	C9orf122	-0.45	CD109	0.67
	COX5B	-0.45	PON2	0.67
	NDUFA2	-0.45	ZFP36L1	0.66
	STOML1	-0.45	ACOT9	0.66
	LGI3	-0.45	AMOT	0.66
	TRPT1	-0.45	SOX4	0.66
	COX4I1	-0.45	CLEC16A	0.66
	SDSL	-0.45	MEX3C	0.66
	NDUFB2	-0.45	TANC1	0.66
	NOL3	-0.45	ITGA9	0.66
	C2orf7	-0.45	MET	0.66
	ATPAF2	-0.45	TMEM98	0.66
	NDUFA8	-0.45	PTPRF	0.66
	MON1A	-0.44	NOD1	0.65
	NDUFA7	-0.44	SVIL	0.65
	CYC1	-0.44	PPP4R1	0.65
	UQCRQ	-0.44	RUNX1	0.65
	NDUFV2	-0.44	DDX52	0.65
	NDUFS3	-0.44	MACC1	0.65
	C15orf61	-0.44	SDC4	0.65
	TXNL4A	-0.44	MICALCL	0.65
	BAD	-0.44	TGIF1	0.65
	LOC80054	-0.44	GRB7	0.64
	NDUFB8	-0.44	PPL	0.64
	SIRT4	-0.44	MXRA5	0.64
	ATP5I	-0.44	DRAM1	0.64
	LSM10	-0.44	DUSP5	0.64
	TMEM37	-0.44	AHNAK	0.64
	DCI	-0.44	NOTCH2	0.64
	KCNQ1	-0.44	KLF5	0.64
	LDHD	-0.44	ABTB2	0.64
	UQCR11	-0.43	PRICKLE1	0.64
	BLVRB	-0.43	RAB11FIP1	0.64
	DUS1L	-0.43	C10orf47	0.64
	ATP6V0B	-0.43	OSMR	0.64
	NAPA	-0.43	KIAA1217	0.64
	NDUFV3	-0.43	IGF1R	0.64
	ARHGAP22	-0.43	CAV1	0.64
	BNIP1	-0.43	EGFR	0.63
	VPS16	-0.43	ZHX2	0.63
	POP5	-0.43	TMOD3	0.63
	SULT1A2	-0.43	ITGB8	0.63
	TEX264	-0.43	RICH2	0.63
	C11orf51	-0.43	FOXQ1	0.63
	ATP5G1	-0.43	SCARA3	0.63
	C5orf32	-0.43	SLC6A6	0.63
	FAAH	-0.43	DTX4	0.63
	PRR15L	-0.43	ZNF217	0.63
	ZNF467	-0.43	TGM1	0.63
	TIMM17B	-0.43	CFI	0.63
	GSTM4	-0.43	PTPRU	0.63
	ACSF2	-0.43	CFH	0.63
	KIF22	-0.42	IQGAP1	0.62
	HDDC3	-0.42	ALS2CR4	0.62
	COMTD1	-0.42	KANK2	0.62
	COX17	-0.42	SLC35F2	0.62
	RAB17	-0.42	CLDN1	0.62
	GPER	-0.42	SRGAP3	0.62
	MAP1LC3A	-0.42	ENDOD1	0.62
	MRPS15	-0.42	FSTL3	0.62
	LOC401052	-0.42	STAC	0.62
	RTN4IP1	-0.42	LMO7	0.62
	SUCLG1	-0.42	GABRB2	0.62
	POLR3K	-0.42	XPR1	0.62
	MRPS34	-0.42	IL1RL2	0.62
	RAB26	-0.42	SEC23A	0.62
	MFSD3	-0.42	PTPRK	0.62
	NDUFB10	-0.42	PDLIM1	0.61
	MYT1	-0.42	MAP2	0.61
	MRPL12	-0.41	EMP2	0.61
	LOH12CR2	-0.41	ERBB3	0.61
	NECAB3	-0.41	VWA5A	0.61
	NDUFB11	-0.41	AFAP1	0.61
	INPP5J	-0.41	RASA1	0.61
	POLDIP2	-0.41	GTF2IRD1	0.61
	LSMD1	-0.41	HPSE	0.61
	APOM	-0.41	CYSLTR2	0.61
	NDUFB9	-0.41	MBOAT2	0.61
	LRRC45	-0.41	TMEM117	0.61
	C20orf151	-0.41	SERPINB8	0.61
	TMEM161A	-0.41	SHROOM4	0.61
	RILP	-0.41	CDC42EP1	0.61
	COQ9	-0.4	ANKRD56	0.6
	MT1DP	-0.4	EPHA2	0.6
	SFXN4	-0.4	SLC2A3	0.6
	FBXO16	-0.4	DST	0.6
	ATG4D	-0.4	NEDD9	0.6
	COX6B1	-0.4	TMPRSS4	0.6
	NDUFA3	-0.4	IFNAR2	0.6
	TBCE	-0.4	GSN	0.6
	BDH1	-0.4	STK38	0.6
	NT5C3L	-0.4	ANXA2P2	0.6
	MYEOV2	-0.4	SLC2A14	0.6
	CEMP1	-0.4	MED13	0.6
	MRPL53	-0.4	TEAD3	0.6
	PNMA6A	-0.4	ANKLE2	0.6
	QDPR	-0.4	LIPH	0.6
	C7orf55	-0.4	HSPH1	0.6
	ATP5G2	-0.4	TNFRSF10A	0.6
	NTHL1	-0.4	PERP	0.6
	SNTA1	-0.4	CLDN4	0.6
	ARHGAP24	-0.4	BCL2L1	0.6
	PGP	-0.4	DPY19L1	0.6
	C16orf5	-0.4	ERI1	0.6
	MTX1	-0.4	SDC3	0.59
	BTBD11	-0.4	CMTM6	0.59
	BOLA3	-0.4	CTDSPL	0.59
	SLC25A45	-0.4	NT5E	0.59
	TIMM13	-0.4	CSDAP1	0.59
	FAM125A	-0.4	MAML2	0.59
	CCDC107	-0.4	TBC1D2	0.59
	C14orf64	-0.4	TIAM1	0.59
	RPP25	-0.39	ARNTL	0.59
	NDUFA12	-0.39	DUSP6	0.59
	SLC4A4	-0.39	CAND1	0.59
	SLC26A4	-0.39	PPP2R3A	0.59
	CINP	-0.39	DOCK7	0.59
	SHARPIN	-0.39	ITPRIPL2	0.59
	ALDH9A1	-0.39	IL17RD	0.59
	COX7B	-0.39	INHBB	0.59
	MBLAC1	-0.39	FLNA	0.59
	HIGD2A	-0.39	SHE	0.58
	C9orf23	-0.39	LCA5	0.58
	FAM155B	-0.39	MAP3K1	0.58
	ZBTB8OS	-0.39	FAM60A	0.58
	NDUFB7	-0.39	F2RL1	0.58
	SPR	-0.39	TMCC3	0.58
	C17orf95	-0.39	ECE1	0.58
	USMG5	-0.39	ANXA1	0.58
	SDHAF1	-0.39	DCDC2	0.58
	KPTN	-0.39	CAMSAP1	0.58
	MRPL2	-0.39	2020-09-11	0.58
	PTGES2	-0.39	KIAA0247	0.58
	STRA13	-0.39	RARG	0.58
	MPPED2	-0.39	ARID5B	0.58
	ANXA6	-0.39	CDC42BPG	0.58
	GNAS	-0.39	PTRF	0.58
	SLC25A42	-0.39	TSN	0.58
	KATNAL2	-0.39	IL1RL1	0.58
	NDUFC2	-0.39	SCEL	0.58
	DUSP15	-0.39	JOSD1	0.58
	SMUG1	-0.39	CREB5	0.58
	PLEKHJ1	-0.39	MICAL2	0.58
	VDAC3	-0.39	LDLR	0.57
	C1orf97	-0.39	FOSL2	0.57
	NPRL2	-0.39	LAMA1	0.57
	C9orf116	-0.39	LASP1	0.57
	NMRAL1	-0.39	CPAMD8	0.57
	GLI4	-0.39	TUSC3	0.57
	HGD	-0.38	B4GALT5	0.57
	COL23A1	-0.38	MPZL2	0.57
	TG	-0.38	PAPSS1	0.57
	KCNJ11	-0.38	LRRC8A	0.57
	MAPRE3	-0.38	ITGA2	0.57
	C3orf18	-0.38	MFI2	0.57
	GATM	-0.38	ANXA2	0.57
	C5orf4	-0.38	STAT3	0.57
	ACADS	-0.38	ALDH3B1	0.57
	C7orf50	-0.38	CDYL	0.57
	FAHD2A	-0.38	TEAD1	0.57
	ATP5E	-0.38	PARP4	0.57
	NT5M	-0.38	PQLC3	0.57
	ATP5J	-0.38	SH3BP2	0.57
	ALKBH4	-0.38	ARHGAP29	0.57
	FKBP2	-0.38	MACF1	0.57
	C11orf59	-0.38	RBMS2	0.57
	ALDOA	-0.38	PTPN14	0.57
	THAP3	-0.38	NXN	0.57
	APOA1BP	-0.38	LEPROT	0.57
	SLC25A29	-0.38	CTTNBP2NL	0.56
	C6orf129	-0.38	PROS1	0.56
	COX7C	-0.38	FOXN3	0.56
	ECSIT	-0.38	RAPGEF5	0.56
	COASY	-0.38	ANKRD28	0.56
	PPARGC1A	-0.37	GRHL3	0.56
	HRSP12	-0.37	B3GNT3	0.56
	KCNIP3	-0.37	DAG1	0.56
	C9orf37	-0.37	CYP2S1	0.56
	COMMD7	-0.37	TM4SF1	0.56
	ASRGL1	-0.37	ELK3	0.56
	PARK7	-0.37	TBC1D9	0.56
	SFTPD	-0.37	ARL13B	0.56
	RAB24	-0.37	SMURF2	0.56
	FASTK	-0.37	MXRA8	0.56
	ANKRD24	-0.37	FAS	0.56
	C1orf175	-0.37	DAB2IP	0.56
	NDUFS6	-0.37	IRS2	0.56
	HRASLS	-0.37	SLC2A1	0.56
	ELMO1	-0.37	CCDC109B	0.56
	SH3BGR	-0.37	RAB31	0.56
	ABHD14A	-0.37	C5orf62	0.56
	LOC286002	-0.37	REXO2	0.56
	TMEM129	-0.37	CSNK1E	0.56
	ZSCAN1	-0.37	ERBB2	0.56
	CEBPA	-0.37	C1orf116	0.56
	HLF	-0.37	PLS3	0.56
	ETFB	-0.37	SMURF1	0.56
	UBE2M	-0.37	IDS	0.56
	PEF1	-0.37	LRP10	0.56
	NCRNA00116	-0.37	MFHAS1	0.56
	NUCB2	-0.37	ARHGAP32	0.56
	ILVBL	-0.37	MMP16	0.55
	TPMT	-0.37	BHLHE40	0.55
	FGF11	-0.37	MST1R	0.55
	NDUFS8	-0.37	SHROOM3	0.55
	MAGIX	-0.37	CCDC148	0.55
	FAM128B	-0.37	NOX4	0.55
	RNASET2	-0.37	GLUD1	0.55
	OGDHL	-0.37	CBFB	0.55
	UQCR10	-0.37	PARD3	0.55
	HDHD3	-0.37	XPC	0.55
	DCXR	-0.37	C12orf49	0.55
	KCTD8	-0.37	LTBP3	0.55
	HMGCL	-0.37	TJP2	0.55
	C15orf56	-0.37	SCRN1	0.55
	GNA14	-0.37	C6orf167	0.55
	TPO	-0.36	FLII	0.55
	KRT10	-0.36	MAFF	0.55
	COX7A2	-0.36	DAPK2	0.55
	KLHDC3	-0.36	CDH6	0.55
	TMEM175	-0.36	COL8A1	0.55
	GRIN2C	-0.36	B4GALNT3	0.55
	DHRS13	-0.36	DYNC1I2	0.55
	RABEP2	-0.36	BACH1	0.55
	SNHG9	-0.36	C5orf42	0.55
	EBF4	-0.36	RNF39	0.55
	SC65	-0.36	CLIC5	0.55
	GPR160	-0.36	NDEL1	0.55
	CDON	-0.36	TGFB2	0.55
	PEBP1	-0.36	OSGIN2	0.55
	C22orf25	-0.36	PTTG1IP	0.55
	PNKD	-0.36	WDR1	0.55
	ACACB	-0.36	USP6NL	0.54
	COQ4	-0.36	IL1R1	0.54
	ACSS2	-0.36	PLEKHN1	0.54
	ATP5O	-0.36	FZD6	0.54
	FBXO10	-0.36	MAP4K4	0.54
	GCSH	-0.36	FEZ2	0.54
	PSMG4	-0.36	MTMR11	0.54
	ATPIF1	-0.36	PTGS2	0.54
	MESP1	-0.36	GLS	0.54
	PCOTH	-0.36	ASCC3	0.54
	FAM167A	-0.36	ELF3	0.54
	TRIM58	-0.36	EFCAB4B	0.54
	ATAD3C	-0.36	GSTCD	0.54
	PRDX2	-0.36	RASD2	0.54
	NDUFA9	-0.36	NLN	0.54
	TMEM141	-0.36	ADCY7	0.54
	HSD17B10	-0.36	KDM5B	0.54
	PEBP4	-0.36	TEP1	0.54
	CARS	-0.36	CFLAR	0.54
	WWOX	-0.36	EMP1	0.54
	SLC25A10	-0.36	MAL2	0.54
	SEC61B	-0.36	ZCCHC14	0.54
	IGSF22	-0.36	RIPK4	0.54
	AS3MT	-0.36	DLGAP4	0.54
	IQGAP2	-0.36	PDE5A	0.54
	MRPS11	-0.36	AKT3	0.54
	COPZ2	-0.36	ITGB4	0.54
	C19orf70	-0.36	TMPRSS6	0.54
	TMEM223	-0.36	GPRC5A	0.54
	MPV17L2	-0.36	ZNRF2	0.54
	TMCO4	-0.36	SDK1	0.54
	MOSC2	-0.36	ZNF431	0.54
	B9D1	-0.36	NRCAM	0.54
	PCYT2	-0.36	RAD18	0.54
	PPFIA3	-0.36	CDH3	0.54
	CYB561	-0.36	FER	0.54
	L3MBTL4	-0.36	FUCA1	0.54
	CCDC24	-0.36	RNF139	0.53
	GCAT	-0.36	SMAD3	0.53
	GPR98	-0.35	LLGL1	0.53
	FLJ42875	-0.35	ZNF267	0.53
	UQCRH	-0.35	MPZL3	0.53
	AIFM1	-0.35	TNFRSF1A	0.53
	ANAPC11	-0.35	2020-09-10	0.53
	SURF1	-0.35	PCDHAC2	0.53
	LOC283070	-0.35	SERINC5	0.53
	FAM58A	-0.35	BASP1	0.53
	VAV3	-0.35	ZYX	0.53
	ESRRA	-0.35	FAM46A	0.53
	ENDOG	-0.35	F11R	0.53
	MAZ	-0.35	BICD1	0.53
	C17orf90	-0.35	FAM129B	0.53
	C17orf108	-0.35	AXL	0.53
	ATP5J2	-0.35	PLXNB2	0.53
	ITPR1	-0.35	ICAM5	0.53
	CHCHD1	-0.35	LPAR5	0.53
	ACSF3	-0.35	LSR	0.53
	SLC16A10	-0.35	BAIAP2	0.53
	FAM54B	-0.35	AKIRIN2	0.53
	MVD	-0.35	PIK3CA	0.53
	LOC440957	-0.35	CX3CL1	0.53
	SLC25A11	-0.35	VWA2	0.53
	UBE2D4	-0.35	PLXDC2	0.53
	C1orf56	-0.35	QSOX1	0.53
	PRDX5	-0.35	SYNPO	0.53
	TYSND1	-0.35	SPATS2L	0.52
	CCDC101	-0.35	KRT80	0.52
	OCEL1	-0.35	ARAP1	0.52
	SDF2L1	-0.35	LTBP2	0.52
	SYNM	-0.35	C9orf125	0.52
	COX5A	-0.35	SEMA4F	0.52
	BCO2	-0.35	ITGA3	0.52
	SLC27A5	-0.35	PAM	0.52
	NRSN2	-0.35	LRP12	0.52
	PEX11G	-0.35	C8orf4	0.52
	C11orf83	-0.35	NDFIP2	0.52
	CCDC159	-0.35	TFAP2C	0.52
	SPTBN4	-0.35	MCTP2	0.52
	C3orf71	-0.35	BIRC2	0.52
	ZNHIT1	-0.35	TBC1D10A	0.52
	C1orf21	-0.35	ELP2	0.52
	BLOC1S1	-0.35	STAM	0.52
	ANKRD39	-0.35	DPP4	0.52
	SLC39A11	-0.35	SH2D3A	0.52
	SHBG	-0.35	TULP3	0.52
	PTPMT1	-0.35	GPR161	0.52
	SLC5A8	-0.35	NCOA7	0.52
	C8orf79	-0.35	UGCG	0.52
	SELENBP1	-0.35	THOC5	0.52
	SLC25A35	-0.35	ZNF395	0.52
	RAB3A	-0.35	XRCC5	0.52
	IQSEC2	-0.35	USP27X	0.52
	ANO10	-0.35	CCDC120	0.52
	DHRS7B	-0.35	RND3	0.52
	MRPL16	-0.35	ACER2	0.52
	NCAM1	-0.34	C1orf106	0.52
	SLC26A7	-0.34	ST6GALNAC5	0.52
	POLR2J	-0.34	ABL2	0.52
	NUDT16L1	-0.34	GLUD2	0.52
	C19orf42	-0.34	ALDH1A3	0.52
	TTC15	-0.34	NRIP1	0.52
	TIMM16	-0.34	CRIM1	0.52
	C12orf39	-0.34	NPEPPS	0.52
	FAM50A	-0.34	2020-09-08	0.52
	RPS19BP1	-0.34	RAB27A	0.52
	CCDC72	-0.34	SLC39A6	0.52
	MT1L	-0.34	TACC1	0.51
	ENSA	-0.34	MAP4	0.51
	CLYBL	-0.34	RSPO4	0.51
	ATP5C1	-0.34	TSPAN6	0.51
	HES1	-0.34	CTNNAL1	0.51
	TOR2A	-0.34	LAMB3	0.51
	PHPT1	-0.34	FUT8	0.51
	GPD1L	-0.34	PALM	0.51
	GPAM	-0.34	TAX1BP3	0.51
	GALT	-0.34	GATSL1	0.51
	MAN1C1	-0.34	MIDN	0.51
	BCAP29	-0.34	MEGF9	0.51
	MDH2	-0.34	DHX32	0.51
	VIPR1	-0.34	ABI1	0.51
	TACO1	-0.34	TMEM163	0.51
	G6PC3	-0.34	ANXA3	0.51
	SMARCD3	-0.34	NBL1	0.51
	TMEM11	-0.34	CAMK2N1	0.51
	PPM1H	-0.34	TNFAIP1	0.51
	RBP7	-0.34	KIDINS220	0.51
	MRPL22	-0.34	PPRC1	0.51
	SNX11	-0.34	SLC17A5	0.51
	PDRG1	-0.34	ETHE1	0.51
	FAM3A	-0.34	CD276	0.51
	CLCNKA	-0.34	RASGEF1B	0.51
	DKFZp779M0652	-0.34	LGALS3	0.51
	C9orf119	-0.34	ZDHHC20	0.51
	ZNF781	-0.34	WDR44	0.51
	COPE	-0.34	SLC6A12	0.51
	C14orf159	-0.34	SESTD1	0.51
	C9orf142	-0.34	STOM	0.51
	MORN2	-0.34	2020-09-09	0.51
	DNAJC4	-0.34	FAM65B	0.51
	SGTA	-0.34	THSD4	0.51
	C11orf74	-0.34	STON1	0.51
	CDC25A	-0.34	PRIM2	0.51
	DUOXA2	-0.34	CELF2	0.51
	BRP44L	-0.34	FLRT3	0.51
	SYTL3	-0.34	PHLDB2	0.51
	PNPO	-0.34	USP25	0.51
	ATP5D	-0.34	ELF4	0.51
	TMEM99	-0.34	CBX3	0.51
	NDUFC1	-0.34	SKIL	0.51
	LOC728743	-0.34	MYO6	0.51
	DCTN3	-0.34	DSC2	0.51
	MRPS33	-0.34	P2RY2	0.51
	FHL1	-0.33	ARHGAP18	0.51
	SORBS2	-0.33	TEC	0.51
	CETN4P	-0.33	FLJ23867	0.51
	FKBP4	-0.33	TRIM29	0.51
	CAPSL	-0.33	PRPS2	0.51
	FBLN7	-0.33	SNX9	0.51
	HAUS7	-0.33	C1orf38	0.51
	MGC23284	-0.33	INPP4A	0.51
	HSPB11	-0.33	ITGAV	0.51
	OR2W3	-0.33	PPP4R1L	0.51
	SULT1A1	-0.33	ZNF532	0.5
	LOC152217	-0.33	MAP7D1	0.5
	FHIT	-0.33	LDHA	0.5
	TMEM14B	-0.33	SGMS1	0.5
	ANKS3	-0.33	JUB	0.5
	C14orf176	-0.33	USP4	0.5
	ABHD1	-0.33	SIPA1L2	0.5
	LOC150197	-0.33	NIPAL2	0.5
	MRPL54	-0.33	SCARB2	0.5
	C3orf75	-0.33	TOP1	0.5
	C2orf62	-0.33	AGRN	0.5
	SLC15A2	-0.33	TNFRSF21	0.5
	NDUFA13	-0.33	BID	0.5
	NDRG2	-0.33	TAGLN2	0.5
	PPCDC	-0.33	APAF1	0.5
	DBI	-0.33	PRSS23	0.5
	APOO	-0.33	ARL6IP6	0.5
	WASF3	-0.33	NET1	0.5
	ZNF580	-0.33	ZDHHC16	0.5
	PRELID1	-0.33	C17orf107	0.5
	KLHL3	-0.33	KLF8	0.5
	QPRT	-0.33	STAT2	0.5
	ARL4D	-0.33	ANXA4	0.5
	MRPL27	-0.33	OSBPL5	0.5
	RPS6KA1	-0.33	ATP2B4	0.5
	BSPRY	-0.33	RAP2A	0.5
	NDUFAF3	-0.33	FLVCR2	0.5
	DLEU1	-0.33	RAP1GAP2	0.5
	MT1F	-0.33	EDEM1	0.5
	MT1X	-0.33	IFNGR1	0.5
	OTOS	-0.33	OSBPL10	0.5
	FAM27C	-0.33	ITGB1	0.5
	SLC29A2	-0.33	SH2D4A	0.5
	PKIG	-0.33	ICAM1	0.5
	MDP1	-0.33	YPEL1	0.5
	TRMT61A	-0.33	CDK7	0.5
	MGST3	-0.33	SLC15A4	0.5
	MTIF3	-0.33	PRMT2	0.5
	RFXANK	-0.33	TET3	0.5
	SSNA1	-0.33	FYN	0.5
	HSD17B8	-0.33	PLEKHA6	0.5
	ZNF688	-0.33	HNRNPA1L2	0.5
	ATOX1	-0.33	ABCA1	0.5
	PRTFDC1	-0.33	ROCK1	0.5
	MED11	-0.33	KHDRBS3	0.5
	MRPL21	-0.33	DKFZP586I1420	0.5
	PDHA1	-0.33	MED15	0.49
	C17orf89	-0.33	DSP	0.49
	KIAA0114	-0.33	TIPARP	0.49
	CORT	-0.33	TNFSF15	0.49
	GAPDH	-0.33	SLC12A2	0.49
	SYPL2	-0.33	BTG3	0.49
	CALR	-0.33	NEDD4L	0.49
	DHODH	-0.33	PIAS3	0.49
	FAM81A	-0.33	KIAA0284	0.49
	POLD2	-0.32	CDK19	0.49
	AP2S1	-0.32	SLC34A2	0.49
	CDK2AP2	-0.32	CDC42EP3	0.49
	MYOM2	-0.32	RBM7	0.49
	TMEM116	-0.32	UBE2I	0.49
	STK32C	-0.32	SLC4A7	0.49
	C19orf39	-0.32	HNRNPF	0.49
	NGFRAP1	-0.32	AMOTL1	0.49
	KCNAB1	-0.32	POLR3D	0.49
	OXSM	-0.32	MAMLD1	0.49
	BFSP1	-0.32	ARF6	0.49
	SERF2	-0.32	HOOK3	0.49
	RCAN2	-0.32	EIF2C2	0.49
	MGC3771	-0.32	CCNG2	0.49
	CCDC151	-0.32	ZFYVE20	0.49
	ECHS1	-0.32	IFIT5	0.49
	C2orf34	-0.32	CAD	0.49
	TSFM	-0.32	EHD2	0.49
	SOD3	-0.32	MCM5	0.49
	PLCD4	-0.32	CTNNA1	0.49
	SCARB1	-0.32	FUT11	0.49
	ASGR1	-0.32	SLC26A2	0.49
	DPCD	-0.32	SERPINA1	0.49
	C9orf103	-0.32	TMEM63B	0.49
	VAC14	-0.32	TRIM38	0.49
	PIGQ	-0.32	TMCC1	0.49
	CCDC56	-0.32	SNX1	0.49
	GEMIN8P4	-0.32	ARRDC2	0.49
	MOCS2	-0.32	EPS8	0.49
	APRT	-0.32	SORCS2	0.49
	MMAB	-0.32	TOP2B	0.49
	C4orf38	-0.32	BACH2	0.49
	SCGB2A1	-0.32	FNBP1	0.49
	C10orf58	-0.32	WDHD1	0.49
	TIMM8B	-0.32	SLC4A11	0.49
	TMEM220	-0.32	CDO1	0.49
	OGFOD2	-0.32	IL6ST	0.49
	PET112L	-0.32	CNTN6	0.49
	SLC39A14	-0.32	ARL10	0.49
	AQP4	-0.32	SRGAP2	0.49
	C1orf88	-0.32	WNT10A	0.49
	SPEF1	-0.32	ATP8A1	0.49
	C19orf54	-0.32	C6orf132	0.49
	IDH3B	-0.32	CYTSB	0.49
	FN3K	-0.32	MVP	0.48
	NHLRC1	-0.32	HS2ST1	0.48
	UROD	-0.32	MAPKAPK3	0.48
	MRP63	-0.32	PTGFRN	0.48
	DYRK4	-0.32	HCN4	0.48
	DTNB	-0.32	HMGXB3	0.48
	GPS1	-0.32	DIAPH1	0.48
	PHYH	-0.32	PLCD3	0.48
	MT1E	-0.32	CDKAL1	0.48
	MARCKSL1	-0.32	LRP11	0.48
	HSD17B14	-0.32	MGAT4B	0.48
	C17orf59	-0.32	RASGRF1	0.48
	C19orf25	-0.32	AGA	0.48
	NUPR1	-0.32	NGEF	0.48
	EDF1	-0.32	MAPK1	0.48
	C7orf30	-0.32	RAB18	0.48
	IYD	-0.32	UPP1	0.48
	C12orf47	-0.32	FARP1	0.48
	BIN1	-0.32	TRPC1	0.48
	ADAL	-0.32	ANXA2P1	0.48
	PLEK2	-0.32	PTPN12	0.48
	C16orf61	-0.32	SNX7	0.48
	FKBP1A	-0.32	RNF125	0.48
	COX7A1	-0.31	UNC5C	0.48
	CA4	-0.31	C20orf195	0.48
	NDUFB3	-0.31	TRIM22	0.48
	QRICH2	-0.31	BACE1	0.48
	TMEM147	-0.31	SP100	0.48
	RNASEK	-0.31	ZBED2	0.48
	C2orf24	-0.31	FAM114A1	0.48
	SLC2A4	-0.31	MEX3D	0.48
	DCLK2	-0.31	TTL	0.48
	DPP7	-0.31	YPEL2	0.48
	GCDH	-0.31	MYL12A	0.48
	GABRB3	-0.31	RIN2	0.48
	CECR4	-0.31	AJAP1	0.48
	NDUFB6	-0.31	IGF2R	0.48
	KY	-0.31	ZNF643	0.48
	FAM158A	-0.31	SIK1	0.48
	CLN3	-0.31	SNX33	0.48
	NUDT8	-0.31	ERP27	0.48
	D2HGDH	-0.31	CTTN	0.48
	CACNB2	-0.31	MSL3	0.48
	DIO1	-0.31	PARVA	0.48
	JMJD7-PLA2G4B	-0.31	LEPR	0.48
	C6orf192	-0.31	FAM111A	0.48
	ALG14	-0.31	ACTL6A	0.48
	TECR	-0.31	EXPH5	0.48
	CDADC1	-0.31	REL	0.48
	C11orf67	-0.31	PDGFC	0.48
	TOMM40L	-0.31	MSN	0.47
	SEPHS2	-0.31	ITSN1	0.47
	HAGH	-0.31	BTBD10	0.47
	NRL	-0.31	HMGXB4	0.47
	C22orf32	-0.31	TDP1	0.47
	TMEM88	-0.31	TACSTD2	0.47
	C9orf66	-0.31	MTHFD1L	0.47
	CDK5	-0.31	RNASE4	0.47
	RNF157	-0.31	SNX30	0.47
	ZNHIT2	-0.31	NUDCD3	0.47
	SLC16A11	-0.31	CA13	0.47
	PSRC1	-0.31	KLF16	0.47
	FH	-0.31	PTK7	0.47
	HADHB	-0.31	UBAP1	0.47
	UST	-0.31	MYD88	0.47
	CCDC110	-0.31	PLSCR3	0.47
	MRPL28	-0.31	ATL2	0.47
	LOC100303728	-0.31	IGSF9	0.47
	HEXIM2	-0.31	PKP2	0.47
	AURKAIP1	-0.31	BCR	0.47
	RAB4B	-0.31	TTC39B	0.47
	FBXO15	-0.31	KBTBD2	0.47
	SYP	-0.31	RECQL	0.47
	TCF7L1	-0.31	SMARCC1	0.47
	CCS	-0.31	XRCC6	0.47
	C12orf45	-0.31	EFNA1	0.47
	C5orf55	-0.31	TCERG1L	0.47
	FAM53B	-0.31	HIPK2	0.47
	LOC442454	-0.31	DERL1	0.47
	ISOC2	-0.31	PLIN2	0.47
	USP2	-0.31	NEK6	0.47
	TMEM80	-0.31	INADL	0.47
	RNMTL1	-0.31	FAM84A	0.47
	SLC35B1	-0.31	NMD3	0.47
	CHCHD5	-0.31	USP3	0.47
	PCDP1	-0.31	ESYT1	0.47
	RAGE	-0.31	LRP1	0.47
	NAGLU	-0.31	TCP11L1	0.47
	ATP5G3	-0.31	LYN	0.47
	ARHGEF10L	-0.31	SLC24A6	0.47
	PREB	-0.31	TIMP2	0.47
	CCDC90A	-0.31	YWHAZ	0.47
	IFT20	-0.31	KAL1	0.47
	MRPL55	-0.31	RNF24	0.47
	SRA1	-0.31	DSG2	0.47
	ACOT1	-0.31	TMEM173	0.47
	NETO2	-0.31	RASA2	0.47
	BTNL9	-0.31	LPIN2	0.47
	CYB561D2	-0.31	KIAA0922	0.47
	PPIF	-0.31	CDK2	0.47
	MTHFS	-0.31	CELSR2	0.47
	SRPRB	-0.31	ACTN1	0.47
	BAP1	-0.31	LOC399959	0.47
	GSTM2	-0.3	VGLL1	0.47
	CKMT1B	-0.3	OTUD7B	0.47
	PFKFB2	-0.3	TBC1D25	0.47
	C5orf30	-0.3	INPP5F	0.47
	C21orf33	-0.3	ZNF430	0.47
	FAM128A	-0.3	STS	0.47
	WDR83	-0.3	KIAA0226	0.47
	CHCHD2	-0.3	EXOC6B	0.47
	EXOC3L2	-0.3	PM20D2	0.47
	C14orf179	-0.3	MARVELD1	0.47
	C10orf57	-0.3	MYH10	0.47
	LGMN	-0.3	DNAJA1	0.47
	SLC26A9	-0.3	INMT	0.47
	UNC119	-0.3	PHF10	0.47
	ASPSCR1	-0.3	FLJ42709	0.46
	ACAD8	-0.3	PRSS22	0.46
	PAK6	-0.3	UBE2H	0.46
	FAM27A	-0.3	MBP	0.46
	SOX12	-0.3	SNX8	0.46
	MOSC1	-0.3	ATP2C1	0.46
	MRPL41	-0.3	DOCK3	0.46
	SF3B5	-0.3	PAK2	0.46
	C9orf46	-0.3	AGFG1	0.46
	RND2	-0.3	GNB5	0.46
	C3orf55	-0.3	ETV6	0.46
	NDUFB4	-0.3	VSIG10	0.46
	C16orf74	-0.3	SFXN3	0.46
	MLF2	-0.3	ZSWIM4	0.46
	C12orf73	-0.3	CLU	0.46
	ICT1	-0.3	DPYSL3	0.46
	PGF	-0.3	ARHGEF38	0.46
	SLC25A20	-0.3	AMMECR1	0.46
	ZNF438	-0.3	BCL6	0.46
	FREM2	-0.3	LYST	0.46
	GNMT	-0.3	BEAN	0.46
	SLC9A1	-0.3	IKBIP	0.46
	C1orf151	-0.3	LMO4	0.46
	ESAM	-0.3	KIRREL	0.46
	CFL2	-0.3	DYNLT3	0.46
	NDUFA5	-0.3	DDX27	0.46
	PSMB6	-0.3	PLEKHG2	0.46
	UROS	-0.3	DCUN1D3	0.46
	FAM86A	-0.3	ELK1	0.46
	C8orf40	-0.3	MED17	0.46
	HHATL	-0.3	RBM9	0.46
	HSD17B1	-0.3	PLIN3	0.46
	ENO2	-0.3	ARHGAP1	0.46
	BSG	-0.3	PTPDC1	0.46
	KIAA0427	-0.3	PLK3	0.46
	ATP6V0E2	-0.3	STEAP4	0.46
	HSF4	-0.3	RNF149	0.46
	COQ3	-0.3	TRIO	0.46
	RBPMS2	-0.3	DERA	0.46
	GRB14	-0.3	SNIP1	0.46
	C15orf63	-0.3	MORC3	0.46
	PHGDH	-0.3	DUSP11	0.46
	FOXRED1	-0.3	FAM109B	0.46
	DIO2	-0.3	NAALADL2	0.46
	LEKR1	-0.3	TMPRSS13	0.46
	C8orf48	-0.3	IGFBP5	0.46
	COX4I2	-0.3	LTA4H	0.46
	MCCC2	-0.3	PKD2	0.46
	C17orf61	-0.3	GGA3	0.46
	WDR72	-0.3	MYH9	0.46
	LRRC2	-0.3	UBE2D1	0.46
	COPZ1	-0.3	DR1	0.46
	METRN	-0.3	RTKN	0.46
	IAH1	-0.3	PLEC	0.45
	ATPAF1	-0.3	PAWR	0.45
	FLJ36777	-0.3	TMPO	0.45
			ARHGEF18	0.45
			CALM2	0.45
			IL4R	0.45
			RAD51L1	0.45
			PHIP	0.45
			HMGA1	0.45
			LOC100272146	0.45
			FAM177A1	0.45
			MUC20	0.45
			SNW1	0.45
			CHD2	0.45
			LRRC1	0.45
			SHPK	0.45
			GATS	0.45
			MRC2	0.45
			USP53	0.45
			MCL1	0.45
			TNFRSF10B	0.45
			EPB41L5	0.45
			PICALM	0.45
			F2R	0.45
			DLC1	0.45
			AMIGO2	0.45
			BZW1	0.45
			ETV4	0.45
			TDRKH	0.45
			LRG1	0.45
			MLLT4	0.45
			PDE9A	0.45
			NMT2	0.45
			GBP3	0.45
			CLCF1	0.45
			AK3L1	0.45
			MYO5B	0.45
			ZNF321	0.45
			PLEKHA7	0.45
			ZMAT3	0.45
			SGK269	0.45
			IRAK2	0.45
			BCL9L	0.45
			RELA	0.45
			UTRN	0.45
			LOC728643	0.45
			MTAP	0.45
			MNT	0.45
			C6orf138	0.45
			PAFAH1B2	0.45
			GOLIM4	0.45
			ZNF100	0.45
			LGALS8	0.45
			PIK3C3	0.44
			GRID1	0.44
			POLR2J3	0.44
			SLIT2	0.44
			HIVEP1	0.44
			EIF4EBP2	0.44
			SLC25A37	0.44
			RAB14	0.44
			WTIP	0.44
			ZNF516	0.44
			UTP3	0.44
			GTF2B	0.44
			ZNF860	0.44
			BHLHE41	0.44
			RANBP9	0.44
			KCP	0.44
			PARP14	0.44
			DDX60	0.44
			SEMA4B	0.44
			CSNK1A1	0.44
			WTAP	0.44
			NAF1	0.44
			SCNN1A	0.44
			ZNFX1	0.44
			KIAA0020	0.44
			ST8SIA4	0.44
			SULF2	0.44
			C9orf72	0.44
			C11orf80	0.44
			POLH	0.44
			TBC1D23	0.44
			ZDHHC2	0.44
			KIAA1143	0.44
			RIPK2	0.44
			DYRK2	0.44
			PLS1	0.44
			TMEM169	0.44
			PRNP	0.44
			S100A10	0.44
			ZMIZ1	0.44
			EVC2	0.44
			C11orf95	0.44
			H6PD	0.44
			SPINT1	0.44
			ARFGEF1	0.44
			C1orf112	0.44
			IFNAR1	0.44
			NFE2L3	0.44
			C3orf64	0.44
			CAP1	0.44
			GCNT4	0.44
			PPP1R9A	0.44
			RGL1	0.44
			SERTAD2	0.44
			FCHO1	0.44
			BAG5	0.44
			RAD23B	0.44
			LCMT1	0.44
			UPK3BL	0.44
			GMEB1	0.44
			ARSJ	0.44
			PSD3	0.44
			PKP4	0.44
			TGFBR1	0.44
			FAM98B	0.44
			VKORC1L1	0.44
			PDLIM4	0.44
			CEP110	0.44
			GGCT	0.44
			ERLIN1	0.44
			VASN	0.44
			CASD1	0.44
			SPTLC2	0.44
			AKAP13	0.44
			HGSNAT	0.44
			YY2	0.44
			SGPL1	0.43
			LMNA	0.43
			EHBP1L1	0.43
			FAM84B	0.43
			OGFRL1	0.43
			TNFRSF12A	0.43
			FAM120C	0.43
			WRN	0.43
			CDC5L	0.43
			NPC1	0.43
			PALLD	0.43
			HNRNPUL2	0.43
			CCDC6	0.43
			TUBA1A	0.43
			TOP1P1	0.43
			SSH1	0.43
			VAMP3	0.43
			TMEM30A	0.43
			TOMM34	0.43
			BCL7A	0.43
			MMP14	0.43
			SEC14L2	0.43
			POLD1	0.43
			CD9	0.43
			GPD2	0.43
			ENTPD3	0.43
			ALCAM	0.43
			RYR1	0.43
			ASAP1	0.43
			FAAH2	0.43
			SSPN	0.43
			BCL10	0.43
			EVPL	0.43
			PHACTR3	0.43
			TAF1B	0.43
			POLR3C	0.43
			KIAA1671	0.43
			MAP3K3	0.43
			CAPN1	0.43
			GNG12	0.43
			OLFML2A	0.43
			TTC3	0.43
			TAF1D	0.43
			CANT1	0.43
			CDC42EP4	0.43
			PIK3R1	0.43
			SSH3	0.43
			CNTN4	0.43
			B4GALT1	0.43
			UBE2B	0.43
			ZSCAN2	0.43
			FGF2	0.43
			PABPC1	0.43
			IWS1	0.43
			UBQLN2	0.43
			POU2F3	0.43
			YAP1	0.43
			RBM17	0.43
			SYT12	0.43
			XRN2	0.43
			ZBED4	0.43
			BICD2	0.43
			C14orf119	0.43
			JUP	0.43
			PLA2G16	0.43
			FAM20C	0.43
			SHC3	0.43
			BCAS4	0.43
			FBXO21	0.43
			RASAL2	0.43
			PTP4A1	0.43
			FOXO3	0.43
			SCN2B	0.43
			STK17B	0.43
			CCND1	0.43
			KCTD17	0.43
			LRRC8E	0.43
			EHF	0.43
			GMCL1	0.43
			PRKD3	0.43
			ZBTB43	0.43
			TMTC4	0.43
			CXCL16	0.43
			COQ2	0.43
			HDAC2	0.42
			EVC	0.42
			KRT15	0.42
			CUL4B	0.42
			PLRG1	0.42
			C1orf107	0.42
			BAIAP3	0.42
			RGS12	0.42
			RIOK3	0.42
			RBM12	0.42
			ATP6V1B2	0.42
			PCDHB10	0.42
			CSNK1G3	0.42
			PPP1R14C	0.42
			GPRC5B	0.42
			PPA1	0.42
			LIF	0.42
			ERO1L	0.42
			ZNF107	0.42
			EDA2R	0.42
			IGF2BP2	0.42
			NHSL2	0.42
			KDSR	0.42
			ACSL4	0.42
			LMBRD1	0.42
			DTX3L	0.42
			MAT2B	0.42
			PDE1A	0.42
			ITPKC	0.42
			ITGB3	0.42
			FAM160A1	0.42
			ATF6B	0.42
			IGSF3	0.42
			RABGGTA	0.42
			XKRX	0.42
			PGBD3	0.42
			RAB11FIP5	0.42
			RNMT	0.42
			RNF144A	0.42
			KLHL32	0.42
			PLEKHA4	0.42
			UBXN4	0.42
			KIF2A	0.42
			UBXN7	0.42
			RALGPS2	0.42
			LRIG3	0.42
			TUBB3	0.42
			ESF1	0.42
			OSBPL8	0.42
			STK39	0.42
			ZBTB10	0.42
			EFR3A	0.42
			SYN1	0.42
			RNF103	0.42
			OXR1	0.42
			AHNAK2	0.42
			GATA6	0.42
			KL	0.42
			SC4MOL	0.42
			PRRG1	0.42
			ARHGAP42	0.42
			LOC221710	0.42
			PLD2	0.42
			IDH1	0.42
			SF3B3	0.42
			C20orf111	0.42
			CTF1	0.42
			GRAMD1A	0.42
			ARMC9	0.42
			CDC42EP5	0.42
			MYO3B	0.42
			BCL9	0.42
			LASS5	0.42
			NRBP1	0.42
			PSTPIP2	0.42
			CHD4	0.42
			HIF1A	0.42
			KIF18A	0.42
			ERCC6	0.42
			ECD	0.42
			YPEL5	0.42
			MDFI	0.42
			MEGF6	0.42
			SLC22A4	0.42
			LAMC1	0.42
			VEZF1	0.42
			CAPRIN1	0.42
			LEPROTL1	0.42
			MFSD4	0.42
			AP3S1	0.42
			PARD3B	0.42
			SEMA4C	0.42
			VPS13B	0.42
			DDX18	0.41
			HBEGF	0.41
			RAB23	0.41
			SIPA1L1	0.41
			RAP2B	0.41
			TUBB6	0.41
			MORC2	0.41
			AP4E1	0.41
			DKK2	0.41
			TMEM87B	0.41
			WNT3	0.41
			IL27RA	0.41
			SH3BGRL2	0.41
			SF3A1	0.41
			OBFC2A	0.41
			KIAA1430	0.41
			STBD1	0.41
			APLP2	0.41
			CCDC88C	0.41
			MKI67IP	0.41
			ROCK2	0.41
			CORO2A	0.41
			TPBG	0.41
			PTPN2	0.41
			CD151	0.41
			OPN3	0.41
			NCOA1	0.41
			UBE2E2	0.41
			ARL5B	0.41
			C12orf76	0.41
			TBC1D2B	0.41
			ICAM4	0.41
			SF3B1	0.41
			PHF13	0.41
			JAK1	0.41
			PSEN1	0.41
			C1RL	0.41
			MITF	0.41
			CD200	0.41
			APEX1	0.41
			LOC647979	0.41
			RAI14	0.41
			PDS5B	0.41
			TMEM184B	0.41
			ANKRD57	0.41
			FOXO3B	0.41
			RAI1	0.41
			PPM1B	0.41
			DDR1	0.41
			TPM3	0.41
			IL23A	0.41
			KIF1B	0.41
			DEGS1	0.41
			CRB3	0.41
			SYNJ2	0.41
			PCDH1	0.41
			OCIAD2	0.41
			KIF13B	0.41
			RAET1E	0.41
			ATG16L1	0.41
			MIB1	0.41
			MAP3K7	0.41
			ETV1	0.41
			CALU	0.41
			GNPNAT1	0.41
			ARID4A	0.41
			GCNT1	0.41
			SHISA5	0.41
			CLDN16	0.41
			CLIP2	0.41
			TRIP10	0.41
			LOC100129034	0.41
			ADSS	0.41
			B3GNT5	0.41
			GATAD2A	0.41
			HPS3	0.41
			QSER1	0.41
			KLHL2	0.41
			PCDHAC1	0.41
			GREB1L	0.41
			C10orf119	0.41
			MAML1	0.41
			RAB34	0.41
			PPPDE1	0.41
			RNF115	0.41
			TRIB1	0.41
			ICOSLG	0.41
			FAM83G	0.41
			LRCH2	0.41
			PNPLA2	0.41
			RAB33B	0.4
			LOC729603	0.4
			UNC5CL	0.4
			SIGLEC15	0.4
			MFGE8	0.4
			JRKL	0.4
			XPO7	0.4
			TMSL3	0.4
			PPHLN1	0.4
			SAMD1	0.4
			WDFY1	0.4
			PIGA	0.4
			B3GAT1	0.4
			GPR153	0.4
			KIAA0586	0.4
			C1GALT1C1	0.4
			N4BP1	0.4
			MORF4L1	0.4
			DONSON	0.4
			PPP1R3B	0.4
			RNF169	0.4
			SNX16	0.4
			FAM160B1	0.4
			EIF3D	0.4
			AKAP2	0.4
			EMR2	0.4
			PPFIBP1	0.4
			STK24	0.4
			BBS9	0.4
			MCM4	0.4
			BNC2	0.4
			CALCOCO1	0.4
			CCNA1	0.4
			LAPTM4A	0.4
			HIVEP2	0.4
			PABPC4	0.4
			TNFRSF10D	0.4
			BAG3	0.4
			SMCR7	0.4
			PPP1R13L	0.4
			KRT19	0.4
			PARP9	0.4
			PVRL4	0.4
			CLEC2B	0.4
			CD2AP	0.4
			TES	0.4
			NUP98	0.4
			METTL9	0.4
			GPR137C	0.4
			MYO1G	0.4
			CP	0.4
			EP300	0.4
			MAGEF1	0.4
			ATP11B	0.4
			ANKH	0.4
			MYO1D	0.4
			KLF12	0.4
			HS3ST1	0.4
			FN1	0.4
			PLSCR1	0.4
			MYOF	0.4
			TJP1	0.4
			FAM131A	0.4
			ZNF597	0.4
			UGDH	0.4
			LY6E	0.4
			EPN2	0.4
			KDM2A	0.4
			NFYA	0.4
			ATP10A	0.4
			CDH11	0.4
			C13orf33	0.4
			FLJ36031	0.4
			FAM40A	0.4
			VANGL2	0.4
			RRP1B	0.4
			CLSTN1	0.4
			RNF217	0.4
			PRDM1	0.4
			RALGAPB	0.4
			ARL8B	0.4
			TGM2	0.4
			APOL6	0.4
			ANKS6	0.4
			PLEKHM1	0.4
			SPATA5	0.4
			STRN	0.4
			KHDRBS1	0.39
			HNRNPC	0.39
			VPS35	0.39
			NAMPT	0.39
			CHD1	0.39
			ERBB2IP	0.39
			TANC2	0.39
			PGM1	0.39
			PECR	0.39
			SNX18	0.39
			IL28RA	0.39
			RSF1	0.39
			NUP93	0.39
			PLA2G4A	0.39
			IPMK	0.39
			POLR2D	0.39
			EPPK1	0.39
			FIGNL1	0.39
			TNFSF9	0.39
			ARNT2	0.39
			INSL3	0.39
			PTPLA	0.39
			C10orf12	0.39
			CCDC90B	0.39
			TRANK1	0.39
			RCC1	0.39
			B4GALT4	0.39
			BNC1	0.39
			PCDHGB7	0.39
			CLIP4	0.39
			CD47	0.39
			POLD3	0.39
			TMEM63A	0.39
			EEF1A1P9	0.39
			GALNT4	0.39
			MDK	0.39
			ADCY6	0.39
			ING1	0.39
			MED14	0.39
			AVL9	0.39
			FAM3C	0.39
			SLC24A1	0.39
			ALMS1	0.39
			PCDHB11	0.39
			EHBP1	0.39
			IPO7	0.39
			CXADR	0.39
			TSC22D1	0.39
			TRIP12	0.39
			ACOT7	0.39
			PRKDC	0.39
			C1orf9	0.39
			NAP1L1	0.39
			STRA6	0.39
			PTPLB	0.39
			HAT1	0.39
			RC3H2	0.39
			ZNF836	0.39
			LITAF	0.39
			BAT3	0.39
			ZYG11B	0.39
			CDH1	0.39
			IRF5	0.39
			C8orf38	0.39
			ATIC	0.39
			DOCK11	0.39
			ELF1	0.39
			CLDN10	0.39
			MAP3K6	0.39
			PAQR7	0.39
			SAT1	0.39
			LNPEP	0.39
			POLA1	0.39
			ZC3H12A	0.39
			ZNF184	0.39
			GRM4	0.39
			OTUD4	0.39
			NAV2	0.39
			S100A16	0.39
			FAM57A	0.39
			SLAIN2	0.39
			NFKB1	0.39
			FBXO28	0.39
			C2orf40	0.39
			PHF3	0.39
			NSUN3	0.39
			ATF7IP	0.39
			CSTF2	0.39
			DENR	0.39
			WDR55	0.39
			HBP1	0.39
			TP53I3	0.39
			PDE4DIP	0.39
			RSPRY1	0.39
			KCNS3	0.39
			ABHD4	0.39
			SRFBP1	0.39
			SGCE	0.39
			DDB2	0.39
			ATF1	0.39
			XRCC4	0.39
			ZDBF2	0.39
			HCG22	0.39
			ZNF880	0.39
			HSP90AB1	0.39
			RELB	0.39
			TP53BP2	0.39
			TICAM1	0.39
			ZBTB34	0.39
			STK38L	0.39
			AVPI1	0.39
			ADAM10	0.39
			PAPLN	0.39
			BDNF	0.38
			CCNY	0.38
			EPC2	0.38
			ZNRF3	0.38
			ADAR	0.38
			ZNF117	0.38
			HIAT1	0.38
			USP31	0.38
			SETD7	0.38
			FCHSD1	0.38
			G3BP1	0.38
			C3	0.38
			ZNF331	0.38
			HMGN4	0.38
			KDM5A	0.38
			LRBA	0.38
			TRIM35	0.38
			PIK3CD	0.38
			INTS12	0.38
			ZCCHC6	0.38
			ZNF365	0.38
			UBQLN4	0.38
			MRE11A	0.38
			LDOC1L	0.38
			DIS3	0.38
			HEG1	0.38
			MSH2	0.38
			INTS4	0.38
			RPUSD4	0.38
			TM4SF4	0.38
			A4GALT	0.38
			AGER	0.38
			C15orf38	0.38
			TRIM47	0.38
			QSOX2	0.38
			C1orf133	0.38
			RPRD1A	0.38
			CUL7	0.38
			RYK	0.38
			ATP13A4	0.38
			SMARCA5	0.38
			NAA50	0.38
			UBA3	0.38
			ATXN3	0.38
			ZBTB7A	0.38
			GART	0.38
			MAP4K5	0.38
			YWHAB	0.38
			C5orf25	0.38
			NAV1	0.38
			TMEM48	0.38
			ARIH1	0.38
			GATA3	0.38
			ZNF426	0.38
			BMP1	0.38
			CLPX	0.38
			PHF8	0.38
			GORASP2	0.38
			ASPHD2	0.38
			IL18R1	0.38
			EPHA10	0.38
			RLF	0.38
			GON4L	0.38
			ERAP1	0.38
			NXF1	0.38
			PTAFR	0.38
			SAMD4A	0.38
			DUSP4	0.38
			GNB4	0.38
			SLC2A10	0.38
			WDR26	0.38
			SNX22	0.38
			C4orf34	0.38
			ADNP	0.38
			IRF9	0.38
			EXOSC10	0.38
			RCC2	0.38
			DFNA5	0.38
			C8orf47	0.38
			SLC20A1	0.38
			ARID4B	0.38
			NUP62	0.38
			NUDCD1	0.38
			CASP6	0.38
			OTUD3	0.38
			MAFK	0.38
			PLCD1	0.38
			RBM15B	0.38
			EFHD1	0.38
			NPAT	0.38
			NECAP2	0.38
			CLDND1	0.38
			HSP90AA1	0.38
			UBA6	0.38
			BFAR	0.38
			TRRAP	0.38
			HNRNPH2	0.38
			ATP11C	0.38
			MAK16	0.38
			CCDC109A	0.38
			ADD1	0.38
			WDR82	0.38
			TMEM41A	0.38
			TAB3	0.38
			GNB1	0.38
			POGK	0.38
			SLC43A3	0.38
			CDC42	0.38
			CD97	0.38
			STAT6	0.38
			SEH1L	0.38
			BMPR2	0.38
			KLF7	0.38
			MSI2	0.38
			C21orf91	0.38
			ST14	0.38
			CSRNP2	0.38
			IMPDH2	0.38
			PPP3CA	0.38
			ABI2	0.38
			DYNC1H1	0.38
			ANAPC1	0.38
			HYAL2	0.38
			SIRT1	0.38
			ZWILCH	0.38
			CACNG4	0.38
			LAMA5	0.38
			ZNF292	0.38
			DNMT1	0.38
			ZNF699	0.38
			MED28	0.38
			CADM1	0.38
			FAM82A1	0.38
			RPS6KA3	0.38
			CXorf56	0.37
			NCL	0.37
			ZCCHC2	0.37
			MALT1	0.37
			CD58	0.37
			ATG9A	0.37
			DHRS9	0.37
			GLRX3	0.37
			SP1	0.37
			SERPINB1	0.37
			RBM22	0.37
			MTMR3	0.37
			HNMT	0.37
			GOLGA3	0.37
			SERPING1	0.37
			SELP	0.37
			TEX10	0.37
			GLCE	0.37
			WEE1	0.37
			BEND3	0.37
			SLC2A13	0.37
			RRM1	0.37
			NPTN	0.37
			NPAS3	0.37
			ATP6V0A2	0.37
			EIF2AK2	0.37
			WDR70	0.37
			C13orf31	0.37
			CXCL2	0.37
			CARD10	0.37
			SOCS5	0.37
			PRKCI	0.37
			KHSRP	0.37
			MMGT1	0.37
			PPIL4	0.37
			YWHAQ	0.37
			TMEM92	0.37
			CCT8	0.37
			RANBP6	0.37
			PDCD6IP	0.37
			RHOU	0.37
			ZNF143	0.37
			GNA12	0.37
			LOC100133991	0.37
			KPNA1	0.37
			ARRDC3	0.37
			GXYLT1	0.37
			FAM175A	0.37
			RAB11FIP4	0.37
			TLR5	0.37
			EIF3H	0.37
			TMBIM1	0.37
			PLXNA3	0.37
			NID1	0.37
			TFDP2	0.37
			TMEM127	0.37
			LOC374443	0.37
			SAMD8	0.37
			VPS37C	0.37
			UBA2	0.37
			COBL	0.37
			ZNF714	0.37
			TRIM59	0.37
			DOK7	0.37
			PSIP1	0.37
			FAM107B	0.37
			HIPK3	0.37
			AMMECR1L	0.37
			PIK3R2	0.37
			MTHFR	0.37
			UHRF2	0.37
			EVI5	0.37
			VPS13D	0.37
			FAM108C1	0.37
			SMC5	0.37
			BEND6	0.37
			SEMA5A	0.37
			C11orf9	0.37
			THRAP3	0.37
			C4orf3	0.37
			CEP120	0.37
			CDK17	0.37
			IL6R	0.37
			GLG1	0.37
			QRICH1	0.37
			SKAP2	0.37
			UCP2	0.37
			CAPN2	0.37
			EEF1B2	0.37
			PLAGL2	0.37
			HERPUD2	0.37
			GSDMA	0.37
			IL17RA	0.37
			CNOT8	0.37
			ADAM17	0.37
			NCOA2	0.37
			GJA1	0.37
			JAG1	0.37
			OLAH	0.37
			TINF2	0.37
			SNX14	0.37
			FGFRL1	0.37
			DNM3	0.37
			HDX	0.37
			MPDZ	0.37
			PDCD11	0.37
			CNP	0.37
			FAM110B	0.37
			GPR39	0.37
			HNRNPR	0.36
			ABR	0.36
			RICTOR	0.36
			PDP1	0.36
			ZNF146	0.36
			TCP1	0.36
			ZNF121	0.36
			SYT11	0.36
			RGPD3	0.36
			PARD6B	0.36
			ZBTB38	0.36
			CMTM1	0.36
			PABPC3	0.36
			RRAS2	0.36
			PPT1	0.36
			ZNF876P	0.36
			CEP76	0.36
			MEAF6	0.36
			HERC4	0.36
			KIAA1328	0.36
			PAIP1	0.36
			NACAD	0.36
			ANKHD1-EIF4EBP3	0.36
			CHST2	0.36
			CHMP4C	0.36
			CAT	0.36
			LAMC2	0.36
			PLEKHA5	0.36
			ANXA5	0.36
			RARA	0.36
			SRPK1	0.36
			AGTPBP1	0.36
			NUB1	0.36
			SUPT16H	0.36
			TGS1	0.36
			DGKA	0.36
			C19orf21	0.36
			CH25H	0.36
			ARAP2	0.36
			C18orf10	0.36
			DHX15	0.36
			CDK5RAP2	0.36
			SPOPL	0.36
			LIG4	0.36
			METT10D	0.36
			GALNT7	0.36
			FAM10A4	0.36
			EIF4A3	0.36
			HNRNPK	0.36
			NFAT5	0.36
			MAP2K4	0.36
			STRADB	0.36
			ZNF778	0.36
			KLF6	0.36
			DENND4A	0.36
			TTC7A	0.36
			SMC2	0.36
			PCDHGB1	0.36
			NUDT17	0.36
			CNO	0.36
			NTAN1	0.36
			AGGF1	0.36
			RBM3	0.36
			EPHB3	0.36
			ZNF608	0.36
			FBXO38	0.36
			SPTLC1	0.36
			HAUS6	0.36
			RAB21	0.36
			SGSM1	0.36
			JHDM1D	0.36
			DGCR11	0.36
			SHF	0.36
			HNRPDL	0.36
			ANKFY1	0.36
			ETS1	0.36
			LRRC16A	0.36
			KDM3A	0.36
			STAU2	0.36
			PALM2-AKAP2	0.36
			GSK3B	0.36
			EXT2	0.36
			ZNF134	0.36
			BRD1	0.36
			IL1R2	0.36
			GPN1	0.36
			ZNF28	0.36
			PISD	0.36
			MSH6	0.36
			NFKB2	0.36
			NCRNA00120	0.36
			CTNNB1	0.36
			TMC6	0.36
			MEX3A	0.36
			ABHD13	0.36
			ERRFI1	0.36
			RUFY2	0.36
			CTXN1	0.36
			GBF1	0.36
			EIF2C4	0.36
			ZNF326	0.35
			XIAP	0.35
			PHF20	0.35
			CTDSP2	0.35
			POLG	0.35
			KLF4	0.35
			TNKS2	0.35
			ZBTB7C	0.35
			TMEM49	0.35
			SLC25A24	0.35
			CA5B	0.35
			FAM168A	0.35
			NONO	0.35
			DMD	0.35
			SMARCC2	0.35
			FAM20A	0.35
			ARHGAP17	0.35
			FXR1	0.35
			FAM43A	0.35
			ZFHX3	0.35
			CKAP5	0.35
			HDGF	0.35
			APLF	0.35
			ATP1B3	0.35
			SLC35A5	0.35
			CHD1L	0.35
			BAZ2B	0.35
			NUP107	0.35
			HCG11	0.35
			HNRNPA1	0.35
			NBN	0.35
			RAC1	0.35
			LOC100126784	0.35
			ZCCHC24	0.35
			FERMT2	0.35
			TRIM21	0.35
			GNAQ	0.35
			SYT14	0.35
			UNC93B1	0.35
			ALG10	0.35
			LRCH3	0.35
			GNL3	0.35
			RAPGEF6	0.35
			FAM110C	0.35
			MYO5C	0.35
			FBXL20	0.35
			GPR81	0.35
			CC2D1B	0.35
			TRAK2	0.35
			SLC35C1	0.35
			SLC27A2	0.35
			TMEM132D	0.35
			RYBP	0.35
			NUFIP2	0.35
			TCF12	0.35
			ACSL5	0.35
			SUN2	0.35
			HEATR1	0.35
			RTN4	0.35
			TBL1X	0.35
			TSPYL3	0.35
			EZH1	0.35
			HTT	0.35
			COPB1	0.35
			DDX58	0.35
			ASXL2	0.35
			ZKSCAN1	0.35
			BTBD8	0.35
			C14orf21	0.35
			COPB2	0.35
			FAM126A	0.35
			FEM1C	0.35
			SMAD2	0.35
			UTP18	0.35
			SPTY2D1	0.35
			SEC24B	0.35
			AKAP11	0.35
			C14orf106	0.35
			KCND1	0.35
			C5orf15	0.35
			REST	0.35
			ZW10	0.35
			NUP188	0.35
			UBE3C	0.35
			VPS13C	0.35
			FCHO2	0.35
			ANXA11	0.35
			NR4A2	0.35
			ACBD3	0.35
			C2CD3	0.35
			EXOC1	0.35
			FBXO7	0.35
			BTBD1	0.35
			ATRX	0.35
			ABCG1	0.35
			PPP1R8	0.35
			LOC100190939	0.35
			C2orf58	0.35
			PCM1	0.35
			SERAC1	0.35
			PSMD1	0.35
			SON	0.35
			NFKBIZ	0.35
			SLC30A7	0.35
			TSC22D2	0.35
			C10orf118	0.35
			SPSB1	0.35
			C9orf169	0.35
			NUDT21	0.35
			COBLL1	0.35
			MBOAT1	0.35
			ZC3HAV1	0.35
			AP2M1	0.35
			MPHOSPH8	0.35
			DDA1	0.35
			ARHGAP19	0.35
			ARPC2	0.35
			NBEAL2	0.35
			PEA15	0.35
			CHIC2	0.35
			FGD1	0.35
			UBXN2A	0.35
			ELL	0.35
			SH3GL1	0.35
			ZDHHC17	0.35
			ATG12	0.35
			CRTC1	0.35
			NARS2	0.35
			HNRNPU	0.35
			MTM1	0.35
			ARHGEF12	0.35
			PLXNB1	0.35
			CSNK1G2	0.35
			DHX9	0.35
			INSIG2	0.35
			PRPF4	0.35
			NDST2	0.35
			UBQLN1	0.35
			YIPF5	0.35
			DAPK1	0.35
			CMTM8	0.35
			POLDIP3	0.35
			NR2C2	0.35
			BARD1	0.35
			ASB1	0.35
			PHF15	0.35
			ZFAND5	0.35
			PURB	0.35
			C6orf150	0.35
			CASP8	0.35
			VPS41	0.35
			C4orf36	0.35
			AFF4	0.35
			MYO5A	0.35
			RANBP3	0.35
			ATAD2	0.35
			TSPAN1	0.35
			SSX2IP	0.35
			KCNN4	0.35
			C14orf101	0.35
			SLFN5	0.34
			S100A11	0.34
			RBMX	0.34
			ZC3H13	0.34
			CHD9	0.34
			GTPBP1	0.34
			STK17A	0.34
			GCC2	0.34
			RBPMS	0.34
			C19orf22	0.34
			RB1CC1	0.34
			AMBRA1	0.34
			C14orf143	0.34
			PHF19	0.34
			GALNT12	0.34
			STYX	0.34
			2020-03-07	0.34
			PRIC285	0.34
			FBXL19	0.34
			CLDN12	0.34
			PYGL	0.34
			LY75	0.34
			LRRC40	0.34
			NOS1AP	0.34
			CCDC85A	0.34
			ZNHIT6	0.34
			CNBP	0.34
			PHF16	0.34
			MYST3	0.34
			SMCHD1	0.34
			SCCPDH	0.34
			ACAA2	0.34
			TTC27	0.34
			FAM21A	0.34
			ADARB1	0.34
			BAT2L2	0.34
			MAPK13	0.34
			KRT18	0.34
			C5orf35	0.34
			NOM1	0.34
			C10orf46	0.34
			CARD11	0.34
			FBN2	0.34
			UHMK1	0.34
			CSNK1D	0.34
			CBL	0.34
			RPL23AP53	0.34
			FTSJ1	0.34
			CRTC3	0.34
			ANGPTL2	0.34
			PDS5A	0.34
			C9orf167	0.34
			ZBTB11	0.34
			DUSP18	0.34
			ERMAP	0.34
			CCL18	0.34
			API5	0.34
			CEP192	0.34
			CDKN1A	0.34
			ZNF486	0.34
			GULP1	0.34
			ABLIM1	0.34
			HMGB1	0.34
			KATNAL1	0.34
			DCLRE1B	0.34
			MOBKL3	0.34
			IFNGR2	0.34
			SNX2	0.34
			TOR1AIP2	0.34
			HPS5	0.34
			C20orf108	0.34
			PLEKHM2	0.34
			TMF1	0.34
			NPTXR	0.34
			GLS2	0.34
			IL1F5	0.34
			CNOT6	0.34
			KLHL9	0.34
			C6orf62	0.34
			C3orf59	0.34
			SBDS	0.34
			PTPRM	0.34
			S100PBP	0.34
			CYP1B1	0.34
			C22orf28	0.34
			DDX47	0.34
			OAS3	0.34
			RNF168	0.34
			UTP14A	0.34
			RIN1	0.34
			LAMB1	0.34
			MORF4	0.34
			GAB1	0.34
			SIN3B	0.34
			CDCA4	0.34
			C17orf62	0.34
			C4orf23	0.34
			UBN1	0.34
			ETV3	0.34
			DZIP1	0.34
			TBL1XR1	0.34
			ZNF160	0.34
			XRN1	0.34
			ASH2L	0.34
			SULF1	0.34
			TTF2	0.34
			ZNF8	0.34
			NCEH1	0.34
			SRP68	0.34
			NHSL1	0.34
			ST13	0.34
			RCL1	0.34
			PXN	0.34
			DSE	0.34
			C4orf43	0.34
			EIF3A	0.34
			RAB3GAP2	0.34
			SHB	0.34
			REPS1	0.34
			PPP1R11	0.34
			ELAVL1	0.34
			PLAUR	0.34
			CYFIP1	0.34
			NRP2	0.34
			NAGA	0.34
			NEK7	0.34
			PPP2CB	0.34
			EIF4B	0.34
			CTBS	0.34
			YLPM1	0.34
			VPS24	0.34
			L3MBTL3	0.34
			HIATL1	0.34
			PGM3	0.34
			ZNF33A	0.34
			RNF183	0.34
			C1orf58	0.34
			PARG	0.34
			NAB2	0.34
			CHPF2	0.34
			CDK13	0.34
			MCM2	0.34
			CLDN7	0.34
			ADAMTS14	0.34
			PLAG1	0.34
			EIF4A2	0.34
			RLIM	0.34
			USP1	0.34
			RNGTT	0.34
			ZNF649	0.34
			CEBPZ	0.34
			CLIC1	0.34
			AMY1A	0.34
			PYGB	0.34
			GYG1	0.34
			SLC25A32	0.34
			PAPPA	0.34
			SFRS2IP	0.34
			ZNF621	0.34
			LSM11	0.34
			AFAP1L2	0.34
			LDLRAD3	0.34
			NIPAL3	0.34
			ITPR3	0.33
			UBE2W	0.33
			INPP5B	0.33
			2020-09-07	0.33
			SAMHD1	0.33
			C8orf31	0.33
			MBTPS2	0.33
			SPTBN2	0.33
			DDX21	0.33
			PPP4R2	0.33
			GPR75	0.33
			RASAL1	0.33
			TNKS	0.33
			EEF2	0.33
			IFI16	0.33
			DNMT3A	0.33
			TRMT11	0.33
			STAT1	0.33
			TRIP11	0.33
			RABIF	0.33
			TMEM136	0.33
			CCNT1	0.33
			LAD1	0.33
			CNIH4	0.33
			GNAI2	0.33
			PHKA2	0.33
			TMTC3	0.33
			IKZF2	0.33
			FANK1	0.33
			MREG	0.33
			GLIS2	0.33
			NFIL3	0.33
			SF3A3	0.33
			IL18	0.33
			ARHGAP10	0.33
			SNAPC2	0.33
[truncated: 607 more rows]
