# Supplementary material for: TMT-labeling Proteomics of Papillary Thyroid Carcinoma Reveal Invasive Biomarkers
Source: J Cancer. 2020 Aug 25;11(20):6122–32. doi: 10.7150/jca.47290 (PMC7477402; doi:10.7150/jca.47290)
Supplement: Supplementary file 10 — Supplementary table 9. [file jcav11p6122s10.xlsx]

## Sheet: Positve correlation of 6 genes
List representative	user_list1		user_list2		user_list3		user_list4		user_list5		user_list6
Core gene	TPO		HGD		FHL1		SLC26A7		COL23A1		CA4	6
Correlation gene number	2932		3194		3957		4622		2565		1545
	Genes	PearsonCC	Genes	PearsonCC	Genes	PearsonCC	Genes	PearsonCC	Genes	PearsonCC	Genes	PearsonCC
	HGD	0.82	TPO	0.82	SORBS2	0.8	MPPED2	0.8	SLC26A4	0.67	TMEM88	0.74
	FAM167A	0.81	VDAC3	0.8	HMGCR	0.79	GPR125	0.8	ARHGAP24	0.66	PLVAP	0.74
	SLC26A4	0.78	SORBS2	0.79	FAM167A	0.78	SLC4A4	0.78	MPPED2	0.66	VIPR1	0.72
	SORBS2	0.78	FAM167A	0.79	GNA14	0.78	ARHGAP24	0.77	BTBD11	0.66	EXOC3L2	0.67
	BTBD11	0.76	KATNAL2	0.78	ITPR1	0.77	SLC26A4	0.76	KATNAL2	0.65	ACVRL1	0.65
	ERO1LB	0.74	ERO1LB	0.77	ELMO1	0.76	ANKRD46	0.76	RAGE	0.65	CETP	0.63
	TRIM58	0.74	FHL1	0.76	SLC39A14	0.76	LOC653501	0.76	MOSC2	0.65	C13orf15	0.62
	KATNAL2	0.74	MPPED2	0.75	HGD	0.76	STARD13	0.75	KCNQ1	0.65	SLCO2A1	0.6
	KCNQ1	0.74	TMEM14B	0.74	SLC25A15	0.74	TBC1D4	0.75	FLJ42875	0.64	NPR1	0.59
	MLEC	0.74	SLC39A14	0.74	MLEC	0.74	SHANK2	0.75	C16orf46	0.64	COLEC11	0.58
	ELMO1	0.73	MLEC	0.74	SLC26A4	0.73	WWOX	0.74	CASC1	0.64	ROBO4	0.58
	MPPED2	0.73	C16orf46	0.73	FDX1	0.73	PRTG	0.73	LOC80054	0.64	EMCN	0.58
	BMP8A	0.73	FDX1	0.73	CASC2	0.73	C8orf79	0.73	SIRT4	0.64	AGTR1	0.58
	IQGAP2	0.73	HMGCR	0.73	HYOU1	0.72	GPR98	0.72	FAM167A	0.64	ACE	0.57
	CYB561	0.73	LGI3	0.73	ERO1LB	0.72	LYRM7	0.72	WDR72	0.64	VWF	0.57
	FHL1	0.72	NUCB2	0.73	ANKRD46	0.72	LOH12CR2	0.72	SLC26A7	0.63	EPAS1	0.57
	YIPF1	0.72	GNA14	0.73	TPO	0.72	BCAP29	0.72	SPEF1	0.63	GPR98	0.56
	DIO1	0.72	SLC25A15	0.72	ID4	0.72	ESRRG	0.72	CASC2	0.63	FAM162B	0.56
	ITPR1	0.71	ELMO1	0.72	ADIPOR2	0.72	MLLT3	0.72	EML6	0.63	GRRP1	0.55
	HMGCR	0.71	EIF2B2	0.72	KATNAL2	0.72	CYB5D1	0.72	WDR93	0.63	EXOC3L	0.55
	GCSH	0.71	IQGAP2	0.72	IQGAP2	0.72	C16orf46	0.71	SORBS2	0.62	RAMP3	0.55
	GNA14	0.71	BTBD11	0.72	TTC30A	0.72	ITPR1	0.71	ACACB	0.62	PDE2A	0.55
	C16orf46	0.7	CRELD2	0.71	CYB5D1	0.72	ZNF346	0.71	TPO	0.62	SCN4B	0.55
	BCAP29	0.7	PPARGC1A	0.71	FAM116A	0.71	TMEM220	0.71	POLI	0.62	C20orf160	0.54
	CASC2	0.7	ALDH9A1	0.71	DEPDC6	0.71	POLI	0.71	CCDC65	0.62	MAP1LC3A	0.54
	KIAA1614	0.7	C16orf89	0.71	IQCH	0.71	CASC2	0.71	GPR125	0.62	TMEM204	0.54
	VDAC3	0.7	PPIL1	0.7	COPZ1	0.71	ADIPOR2	0.71	C14orf64	0.62	ESAM	0.54
	C16orf89	0.7	SLC4A4	0.7	CRELD2	0.7	CDC14B	0.71	SLC4A4	0.61	RASIP1	0.54
	C1orf97	0.7	TSSC1	0.7	HRSP12	0.7	KATNAL2	0.71	TTC15	0.61	KCNQ1	0.54
	KCNIP3	0.69	ITPR1	0.7	HK1	0.7	DCAF17	0.71	FAM54B	0.61	C4orf32	0.53
	MTCH1	0.69	SUCLG1	0.7	FAM82B	0.7	SCML2	0.71	ZNF438	0.61	HRC	0.53
	HK1	0.69	WDR72	0.7	MATN2	0.7	WDR72	0.71	C4orf38	0.61	FLT1	0.53
	HYOU1	0.69	CYB561	0.7	NGFRAP1	0.7	SYTL3	0.71	LMOD1	0.61	SSU72	0.53
	HEBP1	0.69	FKBP1A	0.7	YIPF1	0.7	FAM82B	0.7	RGS16	0.6	TG	0.53
	FAHD2A	0.69	SLC26A4	0.69	PEG3	0.7	SORBS2	0.7	NFIA	0.6	DNASE1L3	0.52
	ACACB	0.69	HK1	0.69	BCAP29	0.7	CDON	0.7	MMP15	0.6	CD36	0.52
	LGI3	0.69	HYOU1	0.69	NUCB2	0.7	WASF3	0.7	SLC25A42	0.6	ALG14	0.52
	NUCB2	0.69	BCAP29	0.69	FCGBP	0.7	TMEM232	0.7	IQGAP2	0.6	FOXF1	0.52
	SDSL	0.69	GCSH	0.69	TCF7L1	0.7	RIC8B	0.7	HSBP1	0.6	C11orf51	0.52
	WDR72	0.69	TRIM58	0.69	PRPS1	0.7	RG9MTD2	0.7	C8orf79	0.6	LDB2	0.52
	TG	0.69	PRUNE	0.69	PCDP1	0.7	PRUNE	0.7	TMCO4	0.6	AVPR2	0.52
	FAM119B	0.69	MKKS	0.69	LRP2	0.7	ELAC1	0.7	ITPR1	0.59	SLC35B1	0.52
	CRELD2	0.68	SDSL	0.69	HSPB11	0.69	C12orf72	0.69	FAAH	0.59	STARD8	0.52
	FAM82B	0.68	MOSC2	0.69	LOH12CR2	0.69	FAM116A	0.69	C10orf79	0.59	C16orf89	0.52
	KIAA1467	0.68	SYTL3	0.69	HEBP1	0.69	ST7	0.69	WWOX	0.59	NDUFA8	0.52
	GNAI1	0.68	PHKB	0.68	TMEM14B	0.69	PCLO	0.69	C14orf159	0.59	MTCH1	0.51
	PRUNE	0.68	IP6K3	0.68	C16orf46	0.69	SIRT4	0.69	DNAH7	0.59	LOH12CR2	0.51
	TTC30A	0.68	YIPF1	0.68	ANAPC13	0.69	CLN5	0.69	C16orf89	0.59	C3orf36	0.51
	ALDH9A1	0.67	ARL4D	0.68	WWOX	0.69	PRKCQ	0.69	GPR98	0.58	SMTN	0.51
	NGFRAP1	0.67	GEMIN8P4	0.68	TP53INP2	0.69	IQGAP2	0.69	LOH12CR2	0.58	RARB	0.51
	HSP90B1	0.67	ANKRD46	0.68	MCCC2	0.69	PCDP1	0.69	C5orf4	0.58	GCSH	0.51
	FDX1	0.67	ARHGAP24	0.68	WDR72	0.69	IYD	0.69	C7orf63	0.58	FABP4	0.51
	SLC39A14	0.67	C11orf59	0.68	SRPRB	0.69	LRRC2	0.69	LOC253724	0.58	CYB5D2	0.51
	ADIPOR2	0.67	TTC30A	0.68	PHKB	0.68	MATN2	0.68	BCAP29	0.58	SPARCL1	0.51
	SSU72	0.67	SSU72	0.68	LRTOMT	0.68	BCL2	0.68	CAPS2	0.58	DHRS7B	0.51
	PCDP1	0.67	C8orf48	0.68	BCL2	0.68	TTC30B	0.68	GCSH	0.58	BTNL9	0.51
	MOSC2	0.67	C1orf97	0.68	HACL1	0.68	IQCH	0.68	ATP2C2	0.58	TCTA	0.5
	IGFBPL1	0.67	TMEM99	0.68	ZSCAN5A	0.68	PLEKHH1	0.68	SYNE1	0.58	PARK7	0.5
	FAM63A	0.67	PRKACB	0.68	CDADC1	0.68	SLC39A14	0.68	SPATA17	0.58	TSSC1	0.5
	CYB5D1	0.67	MTCH1	0.67	EIF2B2	0.68	ID4	0.68	HGD	0.58	LOC158376	0.5
	SLC4A4	0.66	FAM82B	0.67	ACACB	0.68	KIAA1614	0.68	PRUNE	0.58	GPIHBP1	0.5
	BCL2	0.66	NGFRAP1	0.67	KIAA1467	0.68	TTC30A	0.68	PCDP1	0.58	SLC9A3R2	0.5
	KIT	0.66	NMNAT1	0.67	GNAI1	0.68	LCA5L	0.68	CORO2B	0.58	STOML1	0.5
	OSCP1	0.66	ANAPC13	0.67	TMEM232	0.68	LRP2	0.68	SLC25A29	0.58	SDF2L1	0.5
	ANXA6	0.66	OSCP1	0.67	SCUBE3	0.68	DZIP3	0.67	PIH1D2	0.58	ARHGAP24	0.5
	FCGBP	0.66	GNAI1	0.67	RIC8B	0.68	C12orf39	0.67	PRDM16	0.58	NOVA2	0.5
	GPR155	0.66	CASC2	0.67	RWDD4A	0.68	NT5C3L	0.67	C12orf72	0.57	DHRS7	0.5
	C11orf59	0.66	KLHL8	0.67	LCA5L	0.68	IRS1	0.67	LOC283070	0.57	P2RY8	0.5
	C11orf74	0.66	FAM63A	0.67	C8orf48	0.68	ELMO1	0.67	NGFRAP1	0.57	WWOX	0.5
	SLC5A8	0.66	CYB5D1	0.67	VDAC3	0.68	GARNL3	0.67	C12orf39	0.57	ATP5H	0.5
	MCCC2	0.66	COPZ1	0.67	CYB561	0.68	C9orf122	0.67	DNALI1	0.57	ASRGL1	0.49
	MINA	0.66	MON1A	0.66	FMOD	0.68	TH1L	0.67	TBC1D4	0.57	TRAPPC6A	0.49
	BMP8B	0.66	HRSP12	0.66	LYRM7	0.67	RARB	0.67	C20orf12	0.57	LIMS2	0.49
	RAP1GAP	0.66	FBXO16	0.66	SLC4A4	0.67	ACACB	0.67	DPY19L2	0.57	COX8A	0.49
	COPZ1	0.66	HSPB11	0.66	C12orf72	0.67	METTL7A	0.67	GNAI1	0.57	CCL14	0.49
	GPR98	0.65	ST7	0.66	RILPL1	0.67	PRPSAP1	0.67	BCAT2	0.57	SLC25A33	0.49
	RGS16	0.65	HEBP1	0.66	SLC39A7	0.67	CCDC149	0.67	KIAA1614	0.57	ECSCR	0.49
	HSPB11	0.65	FAM36A	0.66	WASF3	0.67	SLC7A6	0.67	PRKCQ	0.57	MFSD3	0.49
	C12orf72	0.65	C6orf165	0.66	GCSH	0.67	PLA2R1	0.67	LCA5L	0.57	C19orf23	0.49
	LOH12CR2	0.65	RTN4IP1	0.66	ATP2C2	0.67	FBXO15	0.67	SLC25A45	0.57	TMEM175	0.48
	FBXO36	0.65	PDIA3	0.66	NDUFA5	0.67	TMEM170B	0.67	ASAP3	0.57	FBXO16	0.48
	TSSC1	0.65	RG9MTD2	0.66	MPPED2	0.67	RWDD4A	0.67	MARK3	0.57	CXorf36	0.48
	SPR	0.65	MORN2	0.66	CDC14B	0.67	HSBP1	0.67	KIAA0556	0.57	PEAR1	0.48
	IQCH	0.65	PCDP1	0.66	PRUNE	0.67	SNX4	0.67	CYB5D1	0.57	C3orf75	0.48
	AACS	0.65	IPCEF1	0.66	KLHL8	0.67	FHL1	0.66	NUDT6	0.57	NFIA	0.48
	ID4	0.65	KCNQ1	0.66	MINA	0.67	ERCC8	0.66	SPG7	0.56	C15orf61	0.48
	WWOX	0.65	RAP1GAP	0.66	ADAL	0.67	EML1	0.66	NAPA	0.56	ANAPC13	0.48
	FBXO15	0.65	TMEM164	0.66	TMEM164	0.67	DIS3L	0.66	PAX8	0.56	ZSCAN1	0.48
	CTH	0.65	NDUFB3	0.65	PPIL1	0.66	PCMTD1	0.66	GHR	0.56	TH1L	0.48
	HSDL1	0.65	LRTOMT	0.65	ALDH9A1	0.66	IP6K3	0.66	TBCE	0.56	C17orf95	0.48
	PHKB	0.64	C12orf72	0.65	PEBP1	0.66	RAVER2	0.66	LOC642852	0.56	MCF2L	0.48
	LRTOMT	0.64	TMEM116	0.65	MPPE1	0.66	MRS2	0.66	GPM6A	0.56	LRRC70	0.48
	C12orf39	0.64	PGD	0.65	HSD17B4	0.66	IFT140	0.66	CDON	0.56	SYNM	0.48
	TMEM14B	0.64	PDIA3P	0.65	METTL7A	0.66	FAM54B	0.66	MSRB2	0.56	LOC100303728	0.48
	BDH1	0.64	HSP90B1	0.65	AACS	0.66	SETD8	0.66	ELMO1	0.56	PECAM1	0.48
	PEBP1	0.64	MSRB2	0.65	C20orf30	0.66	PRMT10	0.66	C20orf96	0.56	LSM10	0.48
	LOC286002	0.64	ANKRD5	0.65	SLC26A7	0.66	ZNF782	0.66	C9orf122	0.56	COX4I2	0.48
	WASF3	0.64	ACACB	0.65	CANX	0.66	C4orf38	0.66	ID4	0.56	GRB10	0.48
	ARL4D	0.64	BCAT2	0.65	RG9MTD2	0.66	SMARCA2	0.66	CLCNKA	0.56	B9D1	0.48
	CSGALNACT1	0.64	KHDRBS2	0.65	C11orf74	0.66	MMP15	0.66	FBXO15	0.56	CYB561	0.48
	HSD17B4	0.64	TPMT	0.65	PDIA6	0.66	ARSK	0.66	RIC8B	0.56	PIK3R3	0.48
	ANKRD46	0.64	SLC25A42	0.65	C5orf28	0.66	SH3RF1	0.66	SSU72	0.56	NDUFA12	0.47
	C6orf165	0.64	HSBP1	0.65	TMEM99	0.66	ZADH2	0.66	SYTL3	0.56	KCNIP3	0.47
	ARHGAP24	0.64	PIH1D2	0.65	C9orf116	0.66	KLHL8	0.66	GLT8D2	0.56	NGFRAP1	0.47
	PRMT3	0.64	CALR	0.65	FAM119B	0.66	C5orf28	0.66	TG	0.56	KCNAB1	0.47
	DHRS7	0.64	HSDL1	0.65	PPARGC1A	0.65	PRDM16	0.66	GNA14	0.56	KIF17	0.47
	SLC25A42	0.64	DEPDC6	0.64	ISCA1	0.65	KSR1	0.66	MLEC	0.56	BEX5	0.47
	RIC8B	0.64	SLC39A7	0.64	RDH11	0.65	MAGI2	0.66	FHL1	0.55	TBXA2R	0.47
	TFCP2L1	0.64	QDPR	0.64	C5orf4	0.65	GNA14	0.66	ALDH2	0.55	MIOX	0.47
	L3MBTL4	0.64	AACS	0.64	BNIP1	0.65	MLEC	0.66	C1orf175	0.55	HLF	0.47
	C9orf116	0.64	PEF1	0.64	HSP90B1	0.65	SEPHS1	0.65	SHANK2	0.55	FAM54B	0.47
	CALR	0.64	ANXA6	0.64	FBXL5	0.65	DEPDC6	0.65	PEBP1	0.55	BCAP29	0.47
	HRSP12	0.63	DUSP19	0.64	MAGT1	0.65	TBCE	0.65	IFT140	0.55	FDX1	0.47
	GRIN2C	0.63	DHRS7	0.64	SETD8	0.65	ZNF763	0.65	GEMIN8P4	0.55	KDR	0.47
	FAM116A	0.63	WWOX	0.64	PGF	0.65	ANAPC13	0.65	C6orf165	0.55	PEF1	0.47
	C5orf4	0.63	SLC35B1	0.64	ARL4D	0.65	ANKRD5	0.65	RTN4IP1	0.55	SNX11	0.47
	RILPL1	0.63	ELAC1	0.64	MOCS2	0.65	HLF	0.65	SLC39A14	0.55	CISD3	0.47
	DEPDC6	0.63	PDIA6	0.64	FAM165B	0.65	ZNF438	0.65	LOC653501	0.55	MMRN2	0.47
	IP6K3	0.63	TP53INP2	0.64	LGI3	0.65	GCSH	0.65	KLHL8	0.55	SLC25A42	0.47
	NMNAT1	0.63	C2orf7	0.64	ESAM	0.65	LOC100303728	0.65	C4orf47	0.55	C11orf59	0.47
	PEG3	0.63	MCCC2	0.64	DHX29	0.65	DUSP19	0.65	HDHD3	0.55	HSD17B8	0.47
	AAK1	0.63	L3MBTL4	0.64	TNFRSF11B	0.65	TFCP2L1	0.65	KCTD8	0.55	NRN1	0.47
	ANAPC13	0.63	LRP2	0.64	JAZF1	0.65	DNAH7	0.65	C1orf97	0.55	C20orf132	0.47
	EIF2B2	0.63	ADAL	0.64	DUSP19	0.65	IPCEF1	0.65	C9orf116	0.55	TMEM37	0.47
	TEX2	0.63	SRPRB	0.64	C14orf126	0.65	SLC5A8	0.65	KSR1	0.55	SOCS2	0.47
	MPPE1	0.63	DERL2	0.63	DHRS7	0.65	C8orf48	0.65	MTERFD3	0.55	CYB5D1	0.47
	C4orf38	0.63	CDON	0.63	SLC39A9	0.65	COPZ1	0.65	PPARGC1A	0.54	MYCT1	0.47
	ABCB8	0.63	BBS4	0.63	RAB1A	0.65	GOLGA1	0.65	LOC100131193	0.54	C6orf225	0.46
	RTN4IP1	0.63	MRS2	0.63	MORN2	0.65	ADAL	0.65	MON1A	0.54	MON1A	0.46
	SIRT4	0.63	FAM54B	0.63	SLC35B1	0.65	TXNL1	0.65	FBXO16	0.54	TTC15	0.46
	PRPSAP1	0.63	MPPE1	0.63	BTBD11	0.65	TCTA	0.64	KCNIP3	0.54	CARKD	0.46
	SUCLG1	0.63	IQCH	0.63	HSBP1	0.65	PARK2	0.64	GRIN2C	0.54	CLEC3B	0.46
	DUSP19	0.63	KIAA1467	0.63	PIH1D2	0.65	PAX8	0.64	PPP1R13B	0.54	NDUFB6	0.46
	PRPS1	0.63	ATP2C2	0.63	C16orf89	0.65	RANBP10	0.64	RIBC1	0.54	ELMO1	0.46
	LCA5L	0.63	CCDC110	0.63	GTF3C1	0.65	ALDH9A1	0.64	ERO1LB	0.54	GPAM	0.46
	SLC35B1	0.63	SIRT4	0.63	CALR	0.65	PPP1R13B	0.64	IP6K3	0.54	PEBP1	0.46
	C8orf48	0.63	PRPSAP1	0.63	HSDL1	0.65	C5orf4	0.64	PBX4	0.54	NRL	0.46
	PIH1D2	0.63	PRMT3	0.63	TG	0.65	RILPL1	0.64	C1orf203	0.54	TPO	0.46
	TMEM99	0.63	PHF20L1	0.63	GPR98	0.64	TCEANC	0.64	BBS4	0.54	SPATA24	0.46
	LRP2	0.63	FCGBP	0.63	FBXO16	0.64	ZNF271	0.64	WASF3	0.54	FZD4	0.46
	C14orf64	0.63	GPR155	0.63	MTCH1	0.64	ERO1LB	0.64	ZSCAN1	0.54	SIRT4	0.46
	MON1A	0.62	TFCP2L1	0.63	BMP7	0.64	CYP7B1	0.64	SETMAR	0.54	MT1X	0.46
	GHR	0.62	ATP5F1	0.63	PDIA3P	0.64	MARVELD2	0.64	ST7OT1	0.54	SUCLG1	0.46
	ACADS	0.62	LCA5L	0.63	FAM36A	0.64	ZNF658	0.64	TPMT	0.54	NUCB2	0.46
	APITD1	0.62	GPR125	0.63	WFS1	0.64	FBXL5	0.64	TCF7L1	0.54	CLEC14A	0.46
	WBSCR17	0.62	TMX2	0.63	CDON	0.64	CRY2	0.64	PRTG	0.54	VWA1	0.46
	PEF1	0.62	C14orf64	0.63	PNPLA4	0.64	C6orf192	0.64	VEGFA	0.54	MRPS28	0.46
	ATP2C2	0.62	TMCO1	0.63	MRS2	0.64	FDX1	0.64	C11orf35	0.54	EBAG9	0.46
	CCDC110	0.62	GPR98	0.62	HLF	0.64	ZCWPW2	0.64	CYB561	0.54	MORN2	0.46
	TNFRSF11B	0.62	TMEM218	0.62	OSCP1	0.64	DPY19L2	0.64	LRRC45	0.54	NDUFB2	0.46
	SCUBE3	0.62	RGS16	0.62	THAP9	0.64	HIVEP3	0.64	CRELD2	0.53	FAM167B	0.46
	LOC653501	0.62	LOH12CR2	0.62	MGAT1	0.64	AACS	0.64	TMEM175	0.53	SH2D3C	0.46
	RG9MTD2	0.62	BNIP1	0.62	FAAH	0.64	MAGI1	0.64	FLJ45244	0.53	C9orf116	0.46
	HSBP1	0.62	NT5C3L	0.62	LOC100303728	0.64	KHDRBS2	0.64	EML1	0.53	CALR	0.46
	SYTL3	0.62	SDHD	0.62	SUCLG1	0.64	TRIM58	0.64	CLMN	0.53	ITM2A	0.46
	COL23A1	0.62	FAHD2A	0.62	PDIA3	0.64	ZNF491	0.64	ARHGAP22	0.53	KRT10	0.46
	DHTKD1	0.62	SHANK2	0.62	LOC653501	0.64	PMS2	0.64	DCLK2	0.53	HRSP12	0.45
	TXNL1	0.62	ITGAE	0.62	SLC25A42	0.64	PARP8	0.64	TSSC1	0.53	CCDC48	0.45
	TMEM164	0.62	ZSCAN5A	0.62	HDAC4	0.64	FZD8	0.64	IRS1	0.53	SLC26A4	0.45
	PPARGC1A	0.61	PNPLA4	0.62	SLC25A33	0.64	LOC158572	0.64	FBF1	0.53	NAPA	0.45
	SLC25A15	0.61	CDADC1	0.62	SLC5A8	0.64	TOM1L2	0.64	TRAPPC6A	0.53	OAZ2	0.45
	LOC100131193	0.61	SULT1A2	0.62	CCDC65	0.64	CTH	0.64	FAHD2A	0.53	GCDH	0.45
	FBXO16	0.61	PGF	0.62	C7orf30	0.64	PRKG1	0.64	GALT	0.53	UCHL3	0.45
	MATN2	0.61	C11orf51	0.62	GPR125	0.64	SLC25A33	0.64	ZSCAN5A	0.53	GIMAP8	0.45
	ST7	0.61	MMP15	0.62	HSPA5	0.64	TP53INP2	0.64	C16orf55	0.53	MAPKAP1	0.45
	TBCE	0.61	MANF	0.62	TMCO1	0.64	MDM1	0.64	HLF	0.53	NT5C3L	0.45
	SLC39A7	0.61	TMEM50B	0.62	FKBP4	0.63	ZNF684	0.64	C17orf95	0.53	TMEM111	0.45
	LRRFIP2	0.61	FECH	0.62	ERCC8	0.63	TMEM99	0.64	IQCH	0.53	LOC286002	0.45
	NT5C3L	0.61	SDF2L1	0.62	DZIP3	0.63	PRKACB	0.64	ZNF76	0.53	WASF3	0.45
	NCAM1	0.61	BCO2	0.62	FBXO36	0.63	PCBD2	0.64	ANKRD46	0.53	POP5	0.45
	ANKRD5	0.61	C3orf33	0.62	DERL2	0.63	FAM63A	0.64	ZNF346	0.53	KCNE3	0.45
	ACAD10	0.61	ALG12	0.62	B3GALNT2	0.63	MTMR4	0.64	LGI3	0.53	AOC3	0.45
	LMOD1	0.61	KIAA1614	0.62	DIO1	0.63	C14orf64	0.64	OSCP1	0.53	C10orf58	0.45
	AKAP3	0.61	ADIPOR2	0.62	KIF6	0.63	FAM119B	0.64	NFYC	0.53	ITGA10	0.45
	BCAT2	0.61	TCF7L1	0.62	TM2D2	0.63	ISCA1	0.63	CLCNKB	0.53	RTN4IP1	0.45
	SYNE1	0.61	RIC8B	0.62	TTC30B	0.63	LRTOMT	0.63	TBC1D24	0.53	MPPED2	0.45
	LOC100286844	0.61	RAB1A	0.62	KCTD15	0.63	ANK3	0.63	ANXA6	0.53	ADIPOR2	0.45
	SPATA17	0.61	GSTM4	0.62	C6orf165	0.63	NGFRAP1	0.63	TFCP2L1	0.53	GIMAP5	0.45
	FAAH	0.61	ATP5H	0.62	HIVEP3	0.63	LMAN2L	0.63	SCML2	0.53	TPMT	0.45
	COPZ2	0.61	C11orf74	0.62	SNX11	0.63	C9orf82	0.63	VDAC3	0.53	HSPA12B	0.45
	KLHL8	0.61	NDUFB2	0.62	SH3RF1	0.63	C4orf39	0.63	L3MBTL4	0.53	NDUFA4L2	0.45
	DIO2	0.61	SNX4	0.62	ARHGAP24	0.63	TMEM171	0.63	GUSBP3	0.53	NDUFC2	0.45
	CCDC65	0.61	TXNL1	0.62	ZADH2	0.63	MKRN2	0.63	ADAL	0.53	GFOD2	0.45
	GPR125	0.61	RDH11	0.61	C3orf33	0.63	TRIP4	0.63	KCNK2	0.53	SGTA	0.45
	ADAL	0.61	OR2W3	0.61	PRPSAP1	0.63	PBX4	0.63	TMEM161A	0.53	ELAC1	0.45
	COASY	0.61	FAM116A	0.61	KHDRBS2	0.63	NFIA	0.63	FLJ36777	0.53	LEKR1	0.45
	FBLN7	0.6	MATN2	0.61	ARHGAP6	0.63	BBS4	0.63	LRTOMT	0.52	HYAL1	0.45
	EML1	0.6	FBXO36	0.61	PHF20L1	0.63	TAF11	0.63	TCTN1	0.52	C2orf7	0.45
	NUBPL	0.6	TBCE	0.61	PMS2L4	0.63	C20orf96	0.63	ARRDC4	0.52	PPFIA3	0.45
	PAX8	0.6	BDH1	0.61	TPMT	0.63	ARHGEF9	0.63	FAM116A	0.52	TMEM161A	0.45
	PPP1R13B	0.6	LOC642852	0.61	PRKCQ	0.63	SETMAR	0.63	ACOX2	0.52	NOTCH4	0.45
	BMP7	0.6	GPD1L	0.61	MKKS	0.63	SNX11	0.63	ALDH9A1	0.52	ENPEP	0.44
	IRS1	0.6	HACL1	0.61	ELAC1	0.63	ST7OT1	0.63	LMAN2L	0.52	TAL1	0.44
	TRAPPC6A	0.6	DIO1	0.61	DHTKD1	0.63	DHRS7	0.63	ZNF862	0.52	GRIN2C	0.44
	CDON	0.6	SPR	0.61	FKBP1A	0.63	RPS6KA6	0.63	IQCG	0.52	MRPS26	0.44
	BBS4	0.6	TH1L	0.61	AGPHD1	0.62	SLC25A42	0.63	ACADS	0.52	LOC283070	0.44
	TH1L	0.6	FAM165B	0.61	TCTA	0.62	ZNF652	0.63	HSP90B1	0.52	ALDH9A1	0.44
	SULT1A2	0.6	ATP5G1	0.61	TMEM218	0.62	RAGE	0.63	NECAB3	0.52	DCLK2	0.44
	TTC30B	0.6	SYNE1	0.61	FBLN7	0.62	UBE2O	0.63	VPS16	0.52	GIPC3	0.44
	CYP27B1	0.6	SLC26A7	0.61	EML1	0.62	BTBD11	0.63	PEG3	0.52	FAM36A	0.44
	DLG2	0.6	NDUFA5	0.61	TCTN1	0.62	C5orf33	0.63	C6orf192	0.52	BDH1	0.44
	MMP15	0.6	PAFAH2	0.61	NAPA	0.62	VLDLR	0.63	WBSCR17	0.52	APITD1	0.44
	SNTA1	0.6	LOC653501	0.61	ZNF271	0.62	MOSC2	0.63	RARB	0.52	IL11RA	0.44
	SNX11	0.6	FBXO15	0.61	NT5C3L	0.62	RABL3	0.63	SULT1A2	0.52	IRS1	0.44
	FECH	0.6	SLC25A33	0.61	DTWD2	0.62	COL23A1	0.63	NAA40	0.52	SORBS2	0.44
	MT1F	0.6	SLC39A11	0.61	ATG4A	0.62	CYB561	0.63	HMGCR	0.52	CDON	0.44
	KHDRBS2	0.6	SLC5A8	0.61	FAHD2A	0.62	MTMR15	0.63	MAP1LC3A	0.52	MSRB2	0.44
	PRKCQ	0.6	MLLT3	0.61	SHANK2	0.62	HSDL1	0.63	RSPH1	0.52	C2orf79	0.44
	C14orf159	0.6	IYD	0.61	CRY2	0.62	FARS2	0.62	AGXT2L2	0.52	ITPR1	0.44
	MKKS	0.6	RABL3	0.61	B3GNT9	0.62	TMEM218	0.62	LOC401052	0.52	CDH5	0.44
	UBE2O	0.6	NDUFA8	0.61	ZBTB2	0.62	CARKD	0.62	INPPL1	0.52	EEPD1	0.44
	PDIA6	0.6	FMOD	0.61	ALG14	0.62	FAM36A	0.62	MORN2	0.52	FAM165B	0.44
	NDUFB2	0.6	TG	0.61	ANKRD5	0.62	EPB41L4B	0.62	SDSL	0.52	ANKRD46	0.44
	C20orf132	0.6	C6orf225	0.6	SLC33A1	0.62	LOC642852	0.62	IPCEF1	0.52	SDPR	0.44
	TP53INP2	0.6	CAPSL	0.6	QDPR	0.62	OPHN1	0.62	ELAC1	0.52	LGI3	0.44
	IVD	0.6	FBLN7	0.6	CSGALNACT1	0.62	DTWD2	0.62	MCCC2	0.52	TMEM220	0.44
	FKBP1A	0.6	EML1	0.6	SLC35A4	0.62	ZBTB2	0.62	NEK11	0.52	LOC80054	0.44
	PPIL1	0.59	LMAN2L	0.6	ZNF346	0.62	CDADC1	0.62	SELENBP1	0.52	SETMAR	0.44
	FKBP4	0.59	BMP7	0.6	PEF1	0.62	HMGCR	0.62	ZNF684	0.52	CASC2	0.44
	TCTA	0.59	C18orf32	0.6	RTN4IP1	0.62	MPPE1	0.62	BIN1	0.52	INPP5J	0.44
	OR2W3	0.59	APITD1	0.6	TMEM50B	0.62	ZNF527	0.62	FAM63A	0.52	FZD8	0.44
	PGD	0.59	BCL2	0.6	DDOST	0.62	FREM2	0.62	MTMR4	0.52	KATNAL2	0.44
	PDIA3P	0.59	C6orf192	0.6	FBXO15	0.62	SLC20A2	0.62	COPZ1	0.52	GRB14	0.44
	GPD1L	0.59	TTC30B	0.6	COPZ2	0.62	LGI3	0.62	LGMN	0.51	USHBP1	0.44
	GPAM	0.59	ATP5J	0.6	EBAG9	0.62	NDUFA5	0.62	KIAA1529	0.51	UBE2O	0.44
	CPT2	0.59	C1orf151	0.6	IPCEF1	0.62	COQ7	0.62	CARKD	0.51	BTBD11	0.44
	CASC1	0.59	TMEM232	0.6	NUDT9	0.62	ANKS1B	0.62	RILPL1	0.51	C11orf74	0.44
	SLC35A4	0.59	FASTKD1	0.6	WBP5	0.62	SUCLG1	0.62	DEPDC6	0.51	FLT4	0.44
	METTL7A	0.59	C14orf126	0.6	MOSC2	0.62	SLC39A9	0.62	KCNAB1	0.51	LRRC45	0.44
	PTCD2	0.59	CLN5	0.6	RABL3	0.62	UQCC	0.62	ANKS3	0.51	COPZ1	0.44
	GLT8D1	0.59	MRPS28	0.6	PGCP	0.62	NICN1	0.62	NT5C3L	0.51	ADAL	0.44
	TMEM50B	0.59	NFS1	0.6	MARK3	0.62	EBAG9	0.62	SLC15A2	0.51	RDH11	0.43
	SDF2L1	0.59	TPST1	0.6	L3MBTL4	0.62	DSTN	0.62	NMNAT1	0.51	SLC4A4	0.43
	SLC26A7	0.59	DCAF17	0.6	SNX4	0.62	VDAC3	0.62	LAMB2L	0.51	LRTOMT	0.43
	ESRRG	0.59	ZNF652	0.6	NUBPL	0.61	PIH1D2	0.62	TMEM129	0.51	ATP6V0B	0.43
	PDIA3	0.59	COPZ2	0.6	PAX8	0.61	PGCP	0.62	SETD8	0.51	SURF1	0.43
	TPMT	0.59	RBPMS2	0.6	ST7	0.61	GZF1	0.62	TMEM220	0.51	CLEC1A	0.43
	SLC39A9	0.59	COX10	0.6	TBCE	0.61	TG	0.62	AACS	0.51	ARHGAP22	0.43
	CDC14B	0.59	ASAP3	0.6	C4orf39	0.61	FPGT	0.61	BCO2	0.51	ARHGEF15	0.43
	NFS1	0.59	IVD	0.6	AGPAT9	0.61	UGT8	0.61	PRR15L	0.51	ACRBP	0.43
	RBPMS2	0.59	CCDC65	0.6	TSSC1	0.61	GRIN2C	0.61	CCDC30	0.51	CYGB	0.43
	SLC39A11	0.59	MRPS10	0.6	PDE8A	0.61	GIN1	0.61	SUCLG1	0.51	C16orf46	0.43
	ATP5H	0.59	ABCB6	0.6	NMNAT1	0.61	FBXO36	0.61	CCDC149	0.51	SAT2	0.43
	SLC16A2	0.59	DHTKD1	0.6	TAF11	0.61	RALGPS1	0.61	SUOX	0.51	GNG11	0.43
	IPCEF1	0.59	KRT10	0.6	ID3	0.61	TSSC1	0.61	RG9MTD2	0.51	TMEM129	0.43
	CRELD1	0.59	TCTA	0.59	ZFP3	0.61	MAPK10	0.61	CENPT	0.51	SCARB1	0.43
	GLT8D2	0.59	ISCA1	0.59	USP16	0.61	IFT88	0.61	ZNF652	0.51	GPR137	0.43
	MTMR4	0.59	KCNIP3	0.59	PL-5283	0.61	PEG3	0.61	TXNDC6	0.51	SULT1A2	0.43
	RDH11	0.58	GRIN2C	0.59	PDIA4	0.61	CCDC126	0.61	LRRC6	0.51	FAM53A	0.43
	ALDH2	0.58	C10orf57	0.59	TH1L	0.61	ZSCAN5A	0.61	IYD	0.51	C9orf66	0.43
	DERL2	0.58	RILPL1	0.59	NRL	0.61	LOC286002	0.61	PRKACB	0.51	GRASP	0.43
	CLPB	0.58	RAVER2	0.59	DNAJC3	0.61	MLH3	0.61	BMP8B	0.51	DNAJB11	0.43
	SC65	0.58	LRRFIP2	0.59	TMEM220	0.61	CASC1	0.61	KLC4	0.51	SYNE1	0.43
	WFS1	0.58	SC65	0.59	SMARCA2	0.61	KIT	0.61	RAP1GAP	0.51	PDIA3	0.43
	MSRB2	0.58	SLC15A2	0.59	ZNF480	0.61	CAPS2	0.61	FAM119B	0.51	PDGFD	0.43
	ID3	0.58	APOO	0.59	SDF2L1	0.61	ZNF396	0.61	AKT2	0.5	SYP	0.43
	PNPLA4	0.58	PEG3	0.59	ARL5A	0.61	GEMIN8P4	0.61	C5orf30	0.5	PKIG	0.43
	CDADC1	0.58	PEBP1	0.59	POLI	0.61	FAM165B	0.61	SLC2A4RG	0.5	SEC61B	0.43
	PLCD4	0.58	AAK1	0.59	SPATA17	0.61	LMOD1	0.61	ST7	0.5	KCNJ8	0.43
	PDIA4	0.58	PLCD4	0.59	TRIM58	0.61	KIAA1467	0.61	TRIM41	0.5	IQGAP2	0.43
	SEC11C	0.58	C9orf122	0.59	PMS2	0.61	CYTH3	0.61	STARD13	0.5	GPS1	0.43
	GEMIN8P4	0.58	WASF3	0.59	UQCC	0.61	GORASP1	0.61	FAM36A	0.5	DNAJC1	0.43
	MOCS2	0.58	ALDH1A1	0.59	GPR155	0.61	PEF1	0.61	AGPAT9	0.5	KCTD8	0.43
	CYTH3	0.58	PDIA4	0.59	C11orf59	0.61	ZNF480	0.61	LOC150197	0.5	PDE1B	0.43
	ATP5G1	0.58	DPCD	0.59	LRRC6	0.61	ATP2C2	0.61	EBF4	0.5	IFT20	0.43
	ESAM	0.58	MOCS2	0.59	SSU72	0.61	RTN4IP1	0.61	APITD1	0.5	KIF9	0.43
	DHX29	0.58	AFG3L2	0.59	SLC16A2	0.61	ESAM	0.61	IL11RA	0.5	SPA17	0.43
	C11orf65	0.58	ABCB8	0.59	C20orf132	0.61	GLT8D1	0.61	BCL2	0.5	ECSIT	0.43
	NDUFA5	0.58	ESAM	0.59	C2orf7	0.61	SYNE1	0.61	C14orf45	0.5	COASY	0.43
	CANX	0.58	GLT8D1	0.59	C1orf97	0.61	RTN3	0.61	ANAPC13	0.5	GNA14	0.43
	POLDIP2	0.58	DHX29	0.59	FAM63A	0.61	NDNL2	0.61	CCDC40	0.5	HIGD1B	0.42
	ACSM5	0.58	PRR15L	0.59	NETO2	0.61	HGD	0.61	RAB17	0.5	FHL1	0.42
	EBAG9	0.58	JAZF1	0.59	KSR1	0.61	CANX	0.61	TH1L	0.5	NDUFB3	0.42
	MORN2	0.58	ID4	0.59	GZF1	0.61	FCGBP	0.61	QDPR	0.5	SLC2A4RG	0.42
	LRRC6	0.58	HTATIP2	0.59	DIS3L	0.6	USP40	0.61	FDX1	0.5	EML1	0.42
	COX10	0.58	SCUBE3	0.59	CCNC	0.6	TCF7L1	0.61	SLC35A4	0.5	HSPB11	0.42
	ASAP3	0.58	PRKCQ	0.59	TRIP4	0.6	C14orf159	0.61	CYTH3	0.5	C12orf72	0.42
	MLLT3	0.58	C14orf159	0.59	MARVELD2	0.6	RYR2	0.61	HIVEP3	0.5	ST7	0.42
	C2orf7	0.58	EBAG9	0.59	IRS1	0.6	GFOD2	0.61	NDUFA5	0.5	RIBC1	0.42
	RABL3	0.58	GFOD2	0.59	TMEM135	0.6	HMGCS1	0.61	TRIM58	0.5	C12orf39	0.42
	FMOD	0.58	LRRC6	0.59	C9orf122	0.6	C20orf132	0.61	SLC25A28	0.5	TMEM14B	0.42
	KCNK2	0.58	CRELD1	0.59	IMPA2	0.6	NEK11	0.61	ADIPOR2	0.5	C14orf176	0.42
	SRPRB	0.58	ASPH	0.59	GLT8D1	0.6	LATS2	0.61	DHRS7	0.5	SLC39A7	0.42
	FOXE1	0.57	GTF3C1	0.59	BCAT2	0.6	SPEF2	0.61	INPP5J	0.5	FAM155B	0.42
	MT1DP	0.57	PGCP	0.59	SYNE1	0.6	MARK3	0.61	BMP8A	0.5	C2orf34	0.42
	ISCA1	0.57	MARK3	0.59	FECH	0.6	ASTE1	0.61	FZD8	0.5	NDUFV2	0.42
	TCTN1	0.57	C9orf116	0.59	ALG12	0.6	GDF9	0.61	KIAA1984	0.5	CDADC1	0.42
	TMEM116	0.57	MTMR4	0.59	KIAA1614	0.6	C4orf46	0.61	CD24	0.5	INPP5A	0.42
	BCDIN3D	0.57	MINA	0.59	NFS1	0.6	MYT1	0.61	TTC30A	0.5	NUDT16	0.42
	SCO1	0.57	ME1	0.59	RUSC2	0.6	DHTKD1	0.61	LRRC48	0.5	COX6A1	0.42
	C20orf12	0.57	KSR1	0.59	MLLT3	0.6	LIFR	0.61	APOM	0.5	LOC100289341	0.42
	LOC642852	0.57	NUDT6	0.59	PRKACB	0.6	CCDC121	0.61	CRELD1	0.5	HSD17B4	0.42
	FBXL5	0.57	HSPA5	0.59	BMP8B	0.6	PPARGC1A	0.6	LEKR1	0.5	SLC2A8	0.42
	SHANK2	0.57	AAGAB	0.59	XPA	0.6	RDH11	0.6	SLC5A8	0.5	C4orf38	0.42
	GPER	0.57	FKBP4	0.58	WDR93	0.6	AGL	0.6	C8orf48	0.5	BAD	0.42
	MIOX	0.57	LYRM7	0.58	FOXE1	0.59	ZNF204P	0.6	TUBA8	0.5	MMP15	0.42
	HLF	0.57	HDDC3	0.58	UNG	0.59	C6orf155	0.6	GAS8	0.5	PCDH12	0.42
	FAM54B	0.57	C19orf42	0.58	SEPHS1	0.59	PHKB	0.6	CCDC24	0.5	STRA13	0.42
	POR	0.57	CARKD	0.58	PARK2	0.59	PRKCE	0.6	GOLGA1	0.5	SLC26A7	0.42
	C11orf51	0.57	STARD13	0.58	CATSPER2P1	0.59	THNSL1	0.6	CALR	0.5	PTDSS2	0.42
	DDOST	0.57	C12orf39	0.58	KCNIP3	0.59	BCDIN3D	0.6	TMEM164	0.5	FKBP2	0.42
	COQ7	0.57	COMMD8	0.58	RGS16	0.59	GHR	0.6	MDH1B	0.5	NDUFA5	0.42
	PRR15L	0.57	UCHL3	0.58	PRKCE	0.59	COQ5	0.6	POLD2	0.49	RTN3	0.42
	PAFAH2	0.57	SCO1	0.58	PUS7	0.59	DCLK2	0.6	CCDC21	0.49	FAAH	0.42
	HTATIP2	0.57	CYP7B1	0.58	BCDIN3D	0.59	C9orf156	0.6	MGC23284	0.49	TRIM58	0.42
	PHF20L1	0.57	CCNC	0.58	FBXO8	0.59	TMEM14B	0.6	MTCH1	0.49	HGD	0.42
	C14orf126	0.57	NECAB3	0.58	IP6K3	0.59	AGPAT9	0.6	HK1	0.49	C8orf40	0.42
	TCF7L1	0.57	B3GALNT2	0.58	LPCAT2	0.59	KY	0.6	SNPH	0.49	KIAA1614	0.42
	DCAF17	0.57	TRAPPC6A	0.58	CYP7B1	0.59	APITD1	0.6	FAM82B	0.49	NDFIP1	0.42
	ZNF652	0.57	WFS1	0.58	TLE1	0.59	C1orf203	0.6	MAGI3	0.49	POLR3K	0.42
	CYB5D2	0.57	C15orf61	0.58	SC65	0.59	GPD1L	0.6	PDE8A	0.49	PEX11G	0.42
	SLC25A33	0.57	MAN1C1	0.58	NFIA	0.59	ZC3H8	0.6	BDH1	0.49	FBXO15	0.42
	C14orf174	0.57	TM2D2	0.58	SDHD	0.59	PEBP1	0.6	C17orf108	0.49	TCF7L1	0.42
	RAGE	0.57	TEX2	0.58	C14orf142	0.59	AAK1	0.6	LOC286002	0.49	NDUFB1	0.42
	C5orf28	0.57	HSD17B4	0.58	WBSCR17	0.59	C15orf61	0.6	C1orf192	0.49	TFCP2L1	0.42
	TMCO4	0.57	SLC35A4	0.58	ZSCAN1	0.59	USP16	0.6	KIT	0.49	TMEM80	0.42
	PRDM16	0.57	DLG2	0.58	IDI1	0.59	WBSCR17	0.6	DTX3	0.49	RBPMS2	0.42
	LPGAT1	0.57	GOT2	0.58	SEC11C	0.59	QDPR	0.6	FAM165B	0.49	F2RL3	0.42
	SNX4	0.57	THAP9	0.58	FAM54B	0.59	C17orf95	0.6	C1orf56	0.49	FAM70B	0.42
	NUDT6	0.57	NRSN2	0.58	C9orf66	0.59	CSGALNACT1	0.6	C6orf136	0.49	VEGFA	0.42
	LIFR	0.57	CDC14B	0.58	SLC2A8	0.59	NFYC	0.6	CIDECP	0.49	APOM	0.42
	TMEM218	0.56	PRTG	0.58	C4orf38	0.59	C6orf89	0.6	OGFOD2	0.49	MKKS	0.42
	LYRM7	0.56	MED20	0.58	LMOD1	0.59	PXMP4	0.6	KLHDC1	0.49	VLDLR	0.42
	C19orf42	0.56	BOLA3	0.58	P4HB	0.59	DHX29	0.6	PLEKHH1	0.49	NES	0.42
	ARRDC4	0.56	NUDT9	0.58	ABCB8	0.59	GNG7	0.6	THAP9	0.49	DCTN3	0.42
	FAM36A	0.56	TMCO4	0.58	SLMAP	0.59	SPATA17	0.6	LOC100303728	0.49	MYT1	0.42
	CYP7B1	0.56	ACSF2	0.58	LOC401052	0.59	C3orf33	0.6	DUSP19	0.49	TXNL1	0.42
	B3GALNT2	0.56	COL23A1	0.58	ARSK	0.59	PHF20L1	0.6	C19orf54	0.49	XPA	0.42
	LOC253724	0.56	SNRNP25	0.58	GLIS3	0.59	DTWD1	0.6	PDIA3	0.49	FLJ36777	0.42
	ZSCAN5A	0.56	LDHD	0.58	CCDC110	0.59	SCUBE3	0.6	ZNF781	0.49	CRELD2	0.41
	B3GNT9	0.56	COASY	0.58	SIRT4	0.59	C10orf79	0.6	CDC14B	0.49	MT1DP	0.41
	ALG14	0.56	FAM119B	0.58	C19orf54	0.59	TPMT	0.6	PDE6B	0.49	OR2W3	0.41
	C9orf122	0.56	DECR1	0.57	LOC653566	0.59	RGNEF	0.6	MLLT3	0.49	C19orf42	0.41
	MRS2	0.56	C5orf30	0.57	BMP8A	0.59	MED20	0.6	IGFBPL1	0.49	HYOU1	0.41
	QDPR	0.56	MTX2	0.57	DNAL1	0.59	PRPS1	0.6	ACSF2	0.49	DERL2	0.41
	PGF	0.56	LYRM5	0.57	DCAF17	0.59	ZMYND11	0.6	ABCB6	0.49	TBCE	0.41
	AFG3L2	0.56	NAPA	0.57	MED20	0.59	TAPT1	0.6	LDHD	0.49	ERO1LB	0.41
	P4HB	0.56	C15orf52	0.57	VAPB	0.59	C11orf74	0.6	TMEM143	0.49	PPAP2A	0.41
	GOT2	0.56	RCAN2	0.57	CTH	0.59	LEKR1	0.6	SNX4	0.49	MT1L	0.41
	MANF	0.56	ACADS	0.57	COX10	0.59	DBT	0.6	LOC284440	0.49	HINT2	0.41
	TBC1D24	0.56	ATP5C1	0.57	RAGE	0.59	ALDH7A1	0.6	COASY	0.49	GLRX5	0.41
	POLI	0.56	FBXL5	0.57	C18orf55	0.59	C16orf89	0.6	LIFR	0.49	LRRFIP2	0.41
	JAZF1	0.56	ATG4A	0.57	UBE2O	0.59	TUSC1	0.6	STK25	0.48	SPCS2	0.41
	PLA2R1	0.56	USP16	0.57	METTL1	0.59	C17orf80	0.6	MT1DP	0.48	ATP5C1	0.41
	RPS6KA6	0.56	ALG14	0.57	PSPH	0.59	IMPACT	0.6	CAPSL	0.48	MAPK10	0.41
	UQCC	0.56	PRDX1	0.57	TMX2	0.59	L3MBTL4	0.6	SAMD13	0.48	SH3BGR	0.41
	TOM1L2	0.56	WBSCR17	0.57	SYTL3	0.59	KCNQ1	0.6	MAPRE3	0.48	LMF1	0.41
	TMEM19	0.56	ACAD10	0.57	PNPO	0.59	TMEM167B	0.6	ZNF497	0.48	TM4SF18	0.41
	ELAC1	0.56	LDHB	0.57	ZNF684	0.59	LPGAT1	0.6	MRPS26	0.48	QDPR	0.41
	NUDT9	0.56	HLF	0.57	SPCS3	0.59	WDR78	0.6	DZIP3	0.48	EIF2B2	0.41
	C7orf30	0.56	IMPA2	0.57	PCBD2	0.59	TMEM164	0.6	RANBP10	0.48	ZNF438	0.41
	IYD	0.56	CSGALNACT1	0.57	MRPS10	0.59	ZNF569	0.6	KIF17	0.48	ACACB	0.41
	PNPO	0.56	SMARCA2	0.57	SLC22A23	0.59	STK25	0.59	MZF1	0.48	MOCS2	0.41
	PRKACB	0.56	COX8A	0.57	MTMR4	0.59	PPIL1	0.59	TMEM14B	0.48	C1orf56	0.41
	ABCB6	0.56	NFYC	0.57	SYPL2	0.59	FOXE1	0.59	C14orf176	0.48	LMOD1	0.41
	MRPS33	0.56	TRIM16	0.57	TXNL1	0.59	AHCYL2	0.59	ANKRD24	0.48	CETN2	0.41
	XPA	0.56	SNX11	0.57	AAGAB	0.59	SQLE	0.59	RAVER2	0.48	G6PC3	0.41
	TMCO1	0.56	MT1F	0.57	AHCYL2	0.58	LCLAT1	0.59	LRRFIP2	0.48	ATP5G1	0.41
	NCRNA00092	0.56	SH3RF1	0.57	C6orf225	0.58	C5orf30	0.59	GPD1L	0.48	TMEM104	0.41
	DHODH	0.56	C11orf65	0.57	POP4	0.58	FBLN7	0.59	C15orf61	0.48	HDHD2	0.41
	WDR93	0.56	POLI	0.57	GBA2	0.58	LOC144571	0.59	SPATA20	0.48	MT1F	0.41
	CATSPER2P1	0.55	DDOST	0.57	COX16	0.58	RGS16	0.59	ACAD10	0.48	ESRRG	0.41
	ACSL1	0.55	RTN3	0.57	AGL	0.58	OR2W3	0.59	GPER	0.48	DUSP19	0.41
	CAPSL	0.55	ESRRG	0.57	NME5	0.58	MTCH1	0.59	DPCD	0.48	AARSD1	0.41
	LGMN	0.55	UQCC	0.57	MON1A	0.58	NUBPL	0.59	SIX5	0.48	ILVBL	0.41
	DZIP3	0.55	PRPS1	0.57	RANBP10	0.58	ADAMTS5	0.59	POR	0.48	IDH3B	0.41
	TRIM41	0.55	CYB5D2	0.57	GHR	0.58	SLC35D2	0.59	ARL4D	0.48	NRSN2	0.41
	BNIP1	0.55	UQCR10	0.57	TRIM41	0.58	GCDH	0.59	CSGALNACT1	0.48	FRY	0.41
	RCAN2	0.55	DIO2	0.57	FAM114A2	0.58	TLE1	0.59	KPTN	0.48	CLN5	0.41
	CCNC	0.55	PLEKHJ1	0.57	LRRFIP2	0.58	SLC15A2	0.59	KCTD15	0.48	FCGBP	0.41
	MKRN2	0.55	C5orf28	0.57	APITD1	0.58	FAHD2A	0.59	DLG2	0.48	NDUFA1	0.41
	MARVELD2	0.55	PREB	0.57	LOC642852	0.58	ZNF22	0.59	C11orf51	0.48	RIC8B	0.41
	SDHD	0.55	TIMM17A	0.57	MAPK10	0.58	PNPLA4	0.59	FGF12	0.48	KIAA0427	0.41
	HACL1	0.55	LPGAT1	0.57	TRAPPC6A	0.58	C14orf45	0.59	CCDC96	0.48	IGSF22	0.41
	TSFM	0.55	MT1DP	0.56	CCDC126	0.58	PL-5283	0.59	LOC100286844	0.48	TOM1L2	0.41
	C14orf45	0.55	ERCC8	0.56	SPR	0.58	EIF2B2	0.59	NDNL2	0.48	MTIF3	0.41
	ALDH1A1	0.55	GBA2	0.56	OSTC	0.58	NAA40	0.59	ALG12	0.48	GPR4	0.41
	PPM1L	0.55	SFXN4	0.56	WSB2	0.58	ANGPTL1	0.59	ACSS1	0.48	C21orf67	0.41
	DPCD	0.55	UGT8	0.56	CYP27B1	0.58	TMED8	0.59	PRMT3	0.48	SPTBN1	0.41
	IFT140	0.55	MAPRE3	0.56	TMED10	0.58	AFG3L2	0.59	NRSN2	0.48	SDSL	0.41
	SETD8	0.55	TCTN1	0.56	ZNF396	0.58	HSD17B4	0.59	PARP8	0.48	CRELD1	0.41
	TMEM104	0.55	NUBPL	0.56	GEMIN8P4	0.58	TPO	0.59	C11orf59	0.48	BOLA3	0.41
	LOC84989	0.55	DZIP3	0.56	TXNDC15	0.58	C6orf165	0.59	UBXN11	0.48	HSBP1	0.41
	SH3RF1	0.55	GPX3	0.56	MMP15	0.58	KDM4B	0.59	TPST1	0.48	TIMP3	0.41
	ARL5A	0.55	CWH43	0.56	SETMAR	0.58	SUV420H1	0.59	IGSF22	0.48	PDGFB	0.41
	LOC100303728	0.55	MAPRE2	0.56	HDHD2	0.58	HDHD2	0.59	FGF11	0.48	VDAC3	0.41
	PRSS16	0.55	IQCG	0.56	DNAJB11	0.58	MAP6	0.59	TOM1L2	0.48	TUBA8	0.41
	SUOX	0.55	CLYBL	0.56	C6orf89	0.58	KLHDC1	0.59	CTH	0.48	MOSC2	0.41
	PARP8	0.55	NCAM1	0.56	AKAP3	0.58	C22orf39	0.59	RWDD4A	0.48	C1orf97	0.41
	FZD8	0.55	ATP5A1	0.56	CDKN2AIPNL	0.58	THAP9	0.59	SFRS14	0.48	SYTL3	0.41
	RAB1A	0.55	PDE10A	0.56	SYNM	0.58	CDR2	0.59	SLC16A2	0.48	KIAA0114	0.41
	DNAL1	0.55	TMEM135	0.56	COQ7	0.58	FAAH	0.59	C15orf56	0.48	MGST2	0.41
	TPST1	0.55	C14orf142	0.56	RTN3	0.58	FAM167A	0.59	SPEF2	0.48	LIFR	0.41
	KIAA0427	0.55	CCDC126	0.56	ESRRG	0.58	WHAMML1	0.59	TMEM99	0.48	SRPRB	0.41
	C17orf97	0.55	CPT2	0.56	ANXA6	0.58	C10orf32	0.59	LRP2	0.48	SHANK3	0.4
	ATP5F1	0.55	IDI1	0.56	NDFIP1	0.58	DICER1	0.59	SYPL2	0.48	COX16	0.4
	COX15	0.55	CASC1	0.56	SLC7A6	0.58	RUSC2	0.59	MYT1	0.48	TMEM218	0.4
	RWDD4A	0.55	C9orf103	0.56	PLA2R1	0.58	LRRC6	0.59	KRT10	0.48	DUS1L	0.4
	SHBG	0.55	C17orf95	0.56	FZD8	0.58	VEGFA	0.59	FKBP4	0.47	LYRM7	0.4
	PTPN4	0.55	SLC25A20	0.56	ZNF652	0.58	MCCC2	0.59	QRICH2	0.47	MGC23284	0.4
	LEKR1	0.55	TRIM16L	0.56	PRTG	0.58	TMCO4	0.59	HRSP12	0.47	TUSC2	0.4
	ALKBH5	0.55	C9orf66	0.56	TFCP2L1	0.58	SACM1L	0.59	LOC283174	0.47	ZMYND12	0.4
	METTL1	0.55	DNAJC3	0.56	MRPS11	0.58	IGFBPL1	0.59	DYNLRB2	0.47	CUX1	0.4
	ATP6V0D1	0.55	C4orf38	0.56	TOM1L2	0.58	XPA	0.59	MATN2	0.47	PYCRL	0.4
	DBT	0.55	C6orf136	0.56	CD24	0.58	SLC10A7	0.58	DYX1C1	0.47	2020-03-03	0.4
	TMX2	0.55	HIVEP3	0.56	GFOD2	0.58	LOC338758	0.58	HYOU1	0.47	DEPDC6	0.4
	GTF3C1	0.55	P4HB	0.56	DSTN	0.58	FKBP4	0.58	SPATA2	0.47	PTPRB	0.4
	PGCP	0.55	DNAL4	0.56	OR2A9P	0.58	FAM13A	0.58	GCDH	0.47	RCAN2	0.4
	MARK3	0.55	LOC401052	0.56	SDSL	0.58	FLJ44606	0.58	CHKA	0.47	LMO2	0.4
	LDHD	0.55	DNAJB11	0.56	LEKR1	0.58	TRAF6	0.58	C10orf41	0.47	CD34	0.4
	HSPA5	0.55	SPATA24	0.56	ALKBH5	0.58	DCAF4	0.58	HES1	0.47	YIPF1	0.4
	POLD2	0.54	C20orf30	0.56	SACM1L	0.58	RCBTB2	0.58	DUS2L	0.47	C17orf37	0.4
	C6orf225	0.54	SPATA17	0.56	MTERFD2	0.58	FBXO16	0.58	FAM117A	0.47	HES1	0.4
	PARK2	0.54	FAAH	0.56	PRDM16	0.58	TCTN1	0.58	TAF11	0.47	RPN1	0.4
	NDUFB3	0.54	ACSS1	0.56	KCNQ1	0.58	COG5	0.58	PCLO	0.47	GPD1L	0.4
	FLJ42875	0.54	PRSS16	0.56	MTFR1	0.58	EPM2A	0.58	TNS1	0.47	FAHD2A	0.4
	HDDC3	0.54	BMP8A	0.56	CISD2	0.58	RIBC1	0.58	C2CD2	0.47	RND2	0.4
	NAPA	0.54	SLC39A9	0.56	ACN9	0.58	NUDT16P1	0.58	POP5	0.47	NDUFS3	0.4
	C10orf57	0.54	TIMM17B	0.56	DHODH	0.58	HEBP1	0.58	C9orf103	0.47	B3GNT9	0.4
	SNPH	0.54	OGDHL	0.56	DYNLRB2	0.57	LIPG	0.58	TTC30B	0.47	EBF3	0.4
	COG5	0.54	RWDD4A	0.56	C10orf57	0.57	FBXO8	0.58	MED25	0.47	GARNL3	0.4
	CARKD	0.54	DSTN	0.56	COG5	0.57	UBE2G2	0.58	FAM53A	0.47	ACSF3	0.4
	COQ5	0.54	SLC16A2	0.56	CARKD	0.57	YIPF1	0.58	UBE2D4	0.47	SEC11C	0.4
	MAPRE2	0.54	RAGE	0.56	MESDC2	0.57	C20orf12	0.58	ZNF219	0.47	C9orf103	0.4
	CNNM2	0.54	ATP5G3	0.56	PPP1R13B	0.57	LOC400027	0.58	SLC20A2	0.47	POR	0.4
	ACAD8	0.54	UBE2O	0.56	STARD13	0.57	NMNAT1	0.58	PEF1	0.47	ATP5J	0.4
	GBAS	0.54	TMEM37	0.56	C12orf39	0.57	GPM6A	0.58	MAP6	0.47	C7orf55	0.4
	HES1	0.54	IGFBPL1	0.56	PGGT1B	0.57	HACL1	0.58	SPATA24	0.47	ELTD1	0.4
	C6orf192	0.54	LRRC2	0.56	COMMD8	0.57	SUGT1L1	0.58	ESAM	0.47	ERI3	0.4
	SCARB1	0.54	SPA17	0.56	PCMTD1	0.57	ZNF737	0.58	SNX11	0.47	TEX264	0.4
	SPATA20	0.54	NETO2	0.56	CNNM2	0.57	TMEM135	0.58	FECH	0.47	HMGN5	0.4
	PL-5283	0.54	SGSM3	0.55	CXorf40A	0.57	ZFP3	0.58	COQ7	0.47	ABCF3	0.4
	C12orf73	0.54	PARK2	0.55	SPCS2	0.57	MAGT1	0.58	ESRRG	0.47	METTL7A	0.4
	C17orf95	0.54	CATSPER2P1	0.55	NCAM1	0.57	DHX35	0.58	ANKS1B	0.47	TMEM11	0.4
	TCFL5	0.54	C2orf24	0.55	RPN1	0.57	H2AFV	0.58	C8orf40	0.47	MANF	0.4
	SYNJ2BP	0.54	LGMN	0.55	MSRB2	0.57	KCTD15	0.58	IDH3B	0.47	SNTA1	0.4
	ZADH2	0.54	BCDIN3D	0.55	PDE10A	0.57	C9orf66	0.58	PMS2	0.47	SLC25A39	0.4
	BCO2	0.54	ANK3	0.55	C6orf192	0.57	SLC2A8	0.58	EYA2	0.47	BCAT2	0.4
	ALG12	0.54	DIS3L	0.55	MAN1C1	0.57	LOC80054	0.58	NICN1	0.47	BCAP31	0.4
	SPEF1	0.54	ACOX2	0.55	SCARB1	0.57	RDX	0.58	GRB14	0.47	NDNL2	0.4
	PMS2	0.54	GHR	0.55	CASC1	0.57	PTCD2	0.58	EBAG9	0.47	AQP4	0.4
	NRSN2	0.54	COQ5	0.55	RNF14	0.57	GLIS3	0.58	RUSC2	0.47	TRPT1	0.4
	POLR3K	0.54	EPB49	0.55	MRPS31	0.57	ACSS1	0.58	FAM189A1	0.47	PPIB	0.4
	CCDC87	0.54	CLPB	0.55	SLC25A20	0.57	PIGN	0.58	DUSP15	0.47	PRPSAP1	0.4
	TIMM17B	0.54	MKRN2	0.55	TMEM123	0.57	NDFIP1	0.58	MKL1	0.47	2020-09-04	0.4
	OGDHL	0.54	EBF4	0.55	AFG3L2	0.57	ZNF781	0.58	COL4A5	0.47	BMP8A	0.4
	GFOD2	0.54	ACADSB	0.55	DNAL4	0.57	INPPL1	0.58	MKKS	0.47	SLC39A9	0.4
	NAGLU	0.54	C11orf1	0.55	KDM4B	0.57	NFS1	0.58	UBE2O	0.47	UQCC	0.4
	KCTD8	0.54	IRS1	0.55	MANF	0.57	VPS54	0.58	C5orf33	0.47	CCDC87	0.4
	C8orf79	0.54	NDUFV2	0.55	LOC84989	0.57	SFRS14	0.58	C5orf28	0.47	FAM104B	0.4
	ASPH	0.54	MAGT1	0.55	CCDC149	0.57	ADH5	0.58	FAM35B2	0.47	PRUNE	0.4
	OGDH	0.54	KIF6	0.55	ST7OT1	0.57	COX10	0.58	MDM1	0.47	C16orf5	0.4
	LRRC2	0.54	PL-5283	0.55	CLN5	0.57	ALKBH5	0.58	CACNA1D	0.47	C6orf35	0.4
	CRADD	0.54	SEC11C	0.55	ALDH18A1	0.57	POLR3F	0.58	NUDT9	0.47	PCDP1	0.4
	MRPS10	0.54	SETD8	0.55	C10orf79	0.57	MKS1	0.58	TUSC1	0.47	BLMH	0.4
	SNRNP25	0.54	KIT	0.55	POLDIP2	0.57	ZNF673	0.58	MTMR15	0.47	GATA2	0.4
	MTFR1	0.54	COG2	0.55	CCDC87	0.57	ACSF2	0.58	WDR78	0.47	SLC25A45	0.4
	SYPL2	0.54	METTL7A	0.55	TIMM17B	0.57	MRPS10	0.58	HSDL1	0.47	TP53INP2	0.4
	LYRM5	0.53	SETMAR	0.55	TPST1	0.57	EML6	0.58	BAP1	0.47	PAMR1	0.4
	TTC15	0.53	PTCD2	0.55	C14orf159	0.57	MINA	0.58	DHODH	0.47	TMX2	0.4
	DIS3L	0.53	FH	0.55	CYB5D2	0.57	C2orf3	0.58	SGSM3	0.46	PNPO	0.4
	RALGPS1	0.53	LOC84989	0.55	POLR3B	0.57	MTFR1	0.58	FLJ44606	0.46	TMEM99	0.4
	LMAN2L	0.53	SYNM	0.55	ATP5F1	0.57	SYPL2	0.58	C14orf79	0.46	DGAT1	0.4
	COMMD8	0.53	ARL5A	0.55	HTR7P1	0.57	WDR93	0.58	TMEM218	0.46	CGNL1	0.4
	PCMTD1	0.53	NGRN	0.55	C14orf174	0.57	C6orf225	0.57	ZNF204P	0.46	PPP2R5B	0.4
	AGPAT9	0.53	CCDC149	0.55	APOM	0.57	SPG7	0.57	LYRM7	0.46	SNRNP25	0.4
	IQCG	0.53	CANX	0.55	DNAH7	0.57	FBXL3	0.57	C9orf37	0.46	PTRH1	0.4
	NFIA	0.53	LOC653566	0.55	CRELD1	0.57	HRSP12	0.57	SLC2A4	0.46	CYB561D2	0.4
	TMEM135	0.53	CYCS	0.55	HMGCS1	0.57	NUS1	0.57	CCDC11	0.46	TMEM20	0.4
	USP16	0.53	PLA2R1	0.55	DBT	0.57	C10orf57	0.57	LOC100131691	0.46	MLEC	0.4
	PCLO	0.53	INPPL1	0.55	IFT20	0.57	PGBD2	0.57	TCEANC	0.46	FKBP1A	0.4
	MLH3	0.53	POLDIP2	0.55	LRRC2	0.57	BDNFOS	0.57	SFTPD	0.46	AGPHD1	0.39
	WSB2	0.53	PDE6B	0.55	IMPACT	0.57	BFSP1	0.57	HEBP1	0.46	PARK2	0.39
	C9orf103	0.53	MRPS11	0.55	KIAA0114	0.57	PDE8A	0.57	PDIA3P	0.46	C21orf33	0.39
	IMPA2	0.53	NICN1	0.55	C14orf64	0.57	EBF4	0.57	KY	0.46	C9orf37	0.39
	FAM165B	0.53	CD24	0.55	LPGAT1	0.57	HSP90B1	0.57	CDH16	0.46	COMMD7	0.39
	C9orf66	0.53	C3orf1	0.55	TMEM20	0.57	LRRFIP2	0.57	HINT2	0.46	LGMN	0.39
	SLC2A8	0.53	DUSP15	0.55	KRT10	0.57	C17orf108	0.57	SC65	0.46	SNPH	0.39
	SMARCA2	0.53	COX15	0.55	MT1DP	0.56	ABHD10	0.57	NCAM1	0.46	JAM2	0.39
	SLMAP	0.53	DNAH7	0.55	TRAF6	0.56	LOC728723	0.57	ZNF763	0.46	SNRPN	0.39
	LOC80054	0.53	ALDH7A1	0.55	C6orf155	0.56	TNS1	0.57	CABIN1	0.46	C3orf18	0.39
	LOC401052	0.53	C6orf129	0.55	OR2W3	0.56	DCUN1D4	0.57	GPAM	0.46	UBB	0.39
	KCTD2	0.53	IMMT	0.55	C19orf42	0.56	PPM1L	0.57	SUGT1L1	0.46	LGI4	0.39
	CLCNKB	0.53	DYNLT1	0.55	NUS1	0.56	PPP2R5D	0.57	AAK1	0.46	FHL5	0.39
	TMEM232	0.53	MYT1	0.55	THNSL1	0.56	CDNF	0.57	B3GNT9	0.46	PDE7B	0.39
	CDKN2AIPNL	0.53	MRPS33	0.55	GIN1	0.56	PROX1	0.57	MAN1C1	0.46	HEBP1	0.39
	ANKS1B	0.53	GZF1	0.55	COQ5	0.56	ZNF76	0.57	CDC42EP2	0.46	BNIP1	0.39
	CCDC149	0.53	XPA	0.55	LMAN2L	0.56	SLC35A4	0.57	C10orf26	0.46	PDIA3P	0.39
	C19orf54	0.53	WDR93	0.55	C9orf156	0.56	DLG2	0.57	PGF	0.46	EBF4	0.39
	NDFIP1	0.53	AGPHD1	0.54	MAPRE2	0.56	SYS1	0.57	PRMT10	0.46	NCAM1	0.39
	MRPS28	0.53	COQ9	0.54	STRAP	0.56	OSCP1	0.57	ERI3	0.46	MYEOV2	0.39
	INPPL1	0.53	C1QBP	0.54	ACADS	0.56	PDE8B	0.57	STOML1	0.46	GALT	0.39
	PRTG	0.53	LOC100131193	0.54	MKRN2	0.56	SLMAP	0.57	HSD17B4	0.46	WBSCR17	0.39
	DSTN	0.53	AGL	0.54	RAVER2	0.56	KCTD2	0.57	MORN1	0.46	TSR2	0.39
	APOM	0.53	CCDC21	0.54	BBS4	0.56	TMEM50B	0.57	SLC2A8	0.46	COX5B	0.39
	PLEKHJ1	0.53	COMMD7	0.54	APOO	0.56	CDKN2AIPNL	0.57	PEX11A	0.46	COX6C	0.39
	VTI1B	0.53	PRKCE	0.54	IFT88	0.56	PRSS16	0.57	SMARCA2	0.46	TBC1D8	0.39
	SELENBP1	0.53	RANBP10	0.54	AAK1	0.56	TMEM168	0.57	PREX2	0.46	TXNL4A	0.39
	KSR1	0.53	ADAMTS5	0.54	C14orf45	0.56	LOC92249	0.57	SNTA1	0.46	MPPE1	0.39
	SDHC	0.53	ARHGAP22	0.54	NAA20	0.56	PDE6B	0.57	ARSK	0.46	PLA2G4F	0.39
	KRT10	0.53	ALDH2	0.54	ANKRD54	0.56	FAM104B	0.57	TMEM232	0.46	OSCP1	0.39
	AGPHD1	0.52	C5orf4	0.54	SLC35B3	0.56	DNAL1	0.57	SDF2L1	0.46	PTPRR	0.39
	UNG	0.52	TBC1D4	0.54	CCDC40	0.56	ZBTB25	0.57	NRXN2	0.46	ERG	0.39
	ERCC8	0.52	TRIP4	0.54	SPATA20	0.56	LMLN	0.57	TNFRSF11B	0.46	ARMC6	0.39
	CALCOCO2	0.52	SPCS2	0.54	MOBKL2B	0.56	POLR3B	0.57	KHDRBS2	0.46	NDUFB8	0.39
	SGSM3	0.52	MARVELD2	0.54	C9orf103	0.56	MKKS	0.57	NUCB2	0.46	RBP7	0.39
	FARS2	0.52	NFIA	0.54	ZNF438	0.56	UBE2CBP	0.57	PRSS16	0.46	MAP6	0.39
	DCAF4	0.52	HES1	0.54	COQ4	0.56	OR2A1	0.57	SCUBE3	0.46	NAP1L5	0.39
	AGL	0.52	ZC3H8	0.54	ZCWPW2	0.56	PDIA6	0.57	FCGBP	0.46	GNG7	0.39
	CCDC21	0.52	GPAM	0.54	ANAPC16	0.56	TSGA10	0.57	PLA2R1	0.46	UST	0.39
	C2orf24	0.52	SH3BGR	0.54	C11orf51	0.56	CORO2B	0.57	PKIG	0.46	CKB	0.39
	PFKM	0.52	C20orf96	0.54	SYVN1	0.56	ZFP36L2	0.57	DCAF17	0.46	C3orf33	0.39
	THNSL1	0.52	ID3	0.54	GORASP1	0.56	CCDC65	0.57	CCDC13	0.46	FAM167A	0.39
	RANBP10	0.52	LOC286002	0.54	C11orf65	0.56	PPIL6	0.57	C17orf97	0.46	CCDC149	0.39
	ADAMTS5	0.52	NAA20	0.54	NDNL2	0.56	RPP14	0.57	TTC25	0.46	LOC653566	0.39
	PYCRL	0.52	ATP6V1H	0.54	RPS6KA6	0.56	LRIG1	0.57	RYR2	0.46	HSD17B10	0.39
	C15orf52	0.52	MOBKL2B	0.54	DMXL1	0.56	SLC22A23	0.57	RNASET2	0.46	LOC284441	0.39
	RIBC1	0.52	MIOX	0.54	FAM104B	0.56	OSBPL1A	0.57	TAPT1	0.46	NAT15	0.39
	STARD13	0.52	UBE2D4	0.54	HSDL2	0.56	ZNF512B	0.57	GFOD2	0.46	MDP1	0.39
	LOC100131691	0.52	STOML1	0.54	C10orf32	0.56	NUDT6	0.57	HMGCS1	0.46	EGFL7	0.39
	PARK7	0.52	RSPH1	0.54	OCIAD1	0.56	TRIT1	0.57	TP53INP2	0.46	C11orf71	0.39
	GCDH	0.52	LMOD1	0.54	ATP6V0E1	0.56	MDH1B	0.57	ALDH7A1	0.46	PGP	0.39
	MAGI3	0.52	ANAPC16	0.54	ATP5H	0.56	ZHX3	0.56	TXNRD2	0.46	CYTL1	0.39
	ACADSB	0.52	TMEM220	0.54	MIA3	0.56	CALCOCO2	0.56	ECSIT	0.46	DSTN	0.39
	MT1L	0.52	GMPPA	0.54	DIP2C	0.56	CATSPER2P1	0.56	RNF216L	0.45	LCA5L	0.39
	C17orf108	0.52	SNTA1	0.54	C8orf79	0.56	LOC100131193	0.56	LOC400752	0.45	NAGLU	0.39
	DTWD2	0.52	ACOT11	0.54	MDM1	0.56	FLJ42875	0.56	ZNF775	0.45	ALKBH5	0.39
	SH3BGR	0.52	AKAP3	0.54	NEK11	0.56	C19orf42	0.56	IFT172	0.45	PTPMT1	0.39
	ALG1	0.52	ZADH2	0.54	NIPSNAP3A	0.56	PRDM11	0.56	DCAF4	0.45	CPT1A	0.39
	GPR137	0.52	TNFRSF11B	0.54	IYD	0.56	ZNF680	0.56	KLHDC3	0.45	IVD	0.39
	TRUB2	0.52	OTOS	0.54	MUDENG	0.56	DNAJC5	0.56	AGL	0.45	NUDT9	0.39
	RARB	0.52	ARHGAP6	0.54	TMEM167B	0.56	HYOU1	0.56	PRKRIP1	0.45	C7orf30	0.39
	FAM53A	0.52	MAGED2	0.54	ZNF569	0.56	FAM114A2	0.56	LOC144571	0.45	C15orf56	0.39
	SLC25A20	0.52	POLR3K	0.54	POMT2	0.56	HKR1	0.56	HSPB11	0.45	SLC25A38	0.39
	MAP1LC3A	0.52	CTH	0.54	MDH1B	0.56	CHKA	0.56	DMPK	0.45	PGCP	0.39
	ERI3	0.52	FAM98A	0.54	ZHX3	0.55	LRP6	0.56	GIN1	0.45	SOX18	0.39
	DNAJC3	0.52	C18orf55	0.54	TMED7	0.55	THUMPD1	0.56	BCDIN3D	0.45	CYYR1	0.39
	ZNF346	0.52	HMGCS1	0.54	DNAJC25	0.55	ZNF709	0.56	PTBP2	0.45	FAM13C	0.39
	GMPPA	0.52	CORO2B	0.54	RABL5	0.55	SH3BGR	0.56	HEMK1	0.45	PRRG2	0.39
	COX8A	0.52	DBT	0.54	LYRM5	0.55	SETDB2	0.56	PGBD2	0.45	PPIL1	0.38
	DNAL4	0.52	C7orf30	0.54	TMEM116	0.55	SLC33A1	0.56	COQ5	0.45	LOC400752	0.38
	SLC25A39	0.52	CCDC90A	0.54	GPX3	0.55	TEX2	0.56	NME4	0.45	CALCOCO2	0.38
	FBXL17	0.52	IFT20	0.54	ANK3	0.55	MRPS31	0.56	MAPRE2	0.45	CATSPER2P1	0.38
	C20orf30	0.52	PNPO	0.54	ALDH2	0.55	GATAD1	0.56	C4orf39	0.45	LOC144571	0.38
	SYNM	0.52	ZNF684	0.54	RIBC1	0.55	SNTB2	0.56	LOC202781	0.45	KIF22	0.38
	RTN3	0.52	CRADD	0.54	TCEANC	0.55	PIAS2	0.56	C3orf75	0.45	VEGFB	0.38
	MT1X	0.52	SLC22A23	0.54	UCHL3	0.55	AP4S1	0.56	ZNF658	0.45	PRKCE	0.38
	ST7OT1	0.52	OSBPL1A	0.54	PPIC	0.55	CPEB3	0.56	CLN3	0.45	C14orf179	0.38
	ALDH18A1	0.52	MT1M	0.54	BDH1	0.55	GALNT10	0.56	SH2B1	0.45	SLC26A9	0.38
	C10orf79	0.52	GOLGA1	0.54	C20orf12	0.55	CFL2	0.56	FBXL5	0.45	VAV3	0.38
	NAT15	0.52	PIK3R3	0.54	C11orf1	0.55	NAP1L5	0.56	GPR160	0.45	C19orf39	0.38
	TEAD4	0.52	SDHC	0.54	GPD1L	0.55	AKAP3	0.56	AAAS	0.45	ASPRV1	0.38
	EDARADD	0.52	COX16	0.53	C20orf96	0.55	FBXL17	0.56	LOC728723	0.45	CCDC11	0.38
	ADH5	0.52	AKT2	0.53	PCLO	0.55	SYNM	0.56	SH3BGR	0.45	C18orf32	0.38
	DNAH7	0.52	ACSL1	0.53	SRBD1	0.55	ARL5A	0.56	JMJD7-PLA2G4B	0.45	KY	0.38
	MIA3	0.52	NDUFA12	0.53	TMEM129	0.55	CCDC110	0.56	CRY2	0.45	ACADS	0.38
	PSPH	0.52	ASRGL1	0.53	SRP19	0.55	LOC100286844	0.56	LMF1	0.45	UBE2G2	0.38
	ALDH7A1	0.52	TTC15	0.53	CPT2	0.55	ZNF518A	0.56	GARNL3	0.45	HERPUD1	0.38
	NEK11	0.52	NUS1	0.53	PPP2R5D	0.55	CCDC30	0.56	ALDH1A1	0.45	HSP90B1	0.38
	B9D1	0.52	MESDC2	0.53	DPCD	0.55	C8orf40	0.56	MLH3	0.45	C11orf1	0.38
	NDUFA8	0.52	RALGPS1	0.53	LDHB	0.55	ZNF280B	0.56	CDNF	0.45	C17orf108	0.38
	KIAA0556	0.52	PARK7	0.53	TEX2	0.55	PRMT3	0.56	TMEM120B	0.45	SC65	0.38
	EML6	0.52	ZNF271	0.53	POR	0.55	RAD51L3	0.56	PROX1	0.45	SNX17	0.38
	SPA17	0.52	BFSP1	0.53	GALNTL4	0.55	LOC284441	0.56	EIF2B2	0.45	ERAL1	0.38
	NUAK2	0.52	PPIC	0.53	H2AFV	0.55	DMXL1	0.56	TPST2	0.45	RAB1B	0.38
	NETO2	0.52	CNNM2	0.53	ID1	0.55	TRMT5	0.56	HERC1	0.45	TSPAN7	0.38
	AHCYL2	0.51	NDUFB6	0.53	PDCD6	0.55	SLC39A11	0.56	MRPS31	0.45	SHANK2	0.38
	CCDC51	0.51	GLRX5	0.53	FBXL17	0.55	DUSP15	0.56	ZNF396	0.45	DIO1	0.38
	SURF1	0.51	DTWD2	0.53	SYNJ2BP	0.55	COX15	0.56	REPIN1	0.45	TCEAL3	0.38
	GPX3	0.51	HIST1H4H	0.53	METTL10	0.55	C14orf167	0.56	ANAPC16	0.45	C20orf96	0.38
	FAM114A2	0.51	CIAPIN1	0.53	SEC31A	0.55	SSU72	0.56	C10orf58	0.45	JAM3	0.38
	TCEANC	0.51	TSFM	0.53	ZNF491	0.55	OR2A9P	0.56	ABCB8	0.45	CRY2	0.38
	CWH43	0.51	ZFP3	0.53	EMD	0.55	MLH1	0.56	PLSCR4	0.45	PLCD4	0.38
	UCHL3	0.51	SRP19	0.53	PIGN	0.55	ZNF391	0.56	GLT8D1	0.45	RGS5	0.38
	C14orf176	0.51	PPM1L	0.53	PRSS16	0.55	LETM1	0.56	GNG7	0.45	C16orf55	0.38
	NUP62CL	0.51	IFT140	0.53	HSD17B10	0.55	EFCAB6	0.56	ZADH2	0.45	ALDH1A1	0.38
	PDE8A	0.51	MRPS31	0.53	MRPS28	0.55	CD164	0.56	FLJ10357	0.45	C2CD2	0.38
	LPCAT2	0.51	ERI3	0.53	ZNF781	0.55	C8orf33	0.56	PAN2	0.45	FXN	0.38
	C20orf29	0.51	CEP70	0.53	INPPL1	0.55	CRY1	0.56	FADS2	0.45	MPDU1	0.38
	TRIP4	0.51	SLC2A8	0.53	CD302	0.55	CALR	0.56	C3orf33	0.45	C3orf70	0.38
	C11orf1	0.51	ZNF346	0.53	SYS1-DBNDD2	0.55	TMEM20	0.56	ZNF518A	0.45	C11orf52	0.38
	RAVER2	0.51	SLC20A2	0.53	LOC158572	0.55	TMCO1	0.56	H1F0	0.45	TRPC6	0.38
	SPCS2	0.51	SYVN1	0.53	TMEM170B	0.55	EFCAB2	0.56	NMNAT3	0.45	COQ4	0.38
	CLN3	0.51	DLEU1	0.53	C3orf1	0.55	POMT2	0.56	LIPT2	0.45	ZNF219	0.38
	MAPK10	0.51	SLMAP	0.53	MAP7D3	0.55	CNST	0.56	WHAMML1	0.45	RSPH1	0.38
	ATP5A1	0.51	HDHD2	0.53	SPAG5	0.55	RNF216L	0.55	IL17RC	0.45	ALKBH4	0.38
	APOO	0.51	ZNF480	0.53	BLMH	0.55	PAR-SN	0.55	FAM35B	0.45	C6orf136	0.38
	IFT88	0.51	C6orf89	0.53	DIO2	0.55	CCDC21	0.55	USP40	0.45	CYTH3	0.38
	ITGAE	0.51	SYNJ2BP	0.53	OR2A1	0.55	NEK9	0.55	HDAC4	0.45	SMARCA2	0.38
	MAGT1	0.51	NDUFS2	0.53	ARF4	0.55	TPPP	0.55	LOC92249	0.45	AACS	0.38
	MAN1C1	0.51	LOC100303728	0.53	C19orf23	0.55	MON1A	0.55	TIMM17B	0.45	PSMG4	0.38
	TMEM129	0.51	UCHL5	0.53	IGFBPL1	0.55	KCNIP3	0.55	DNAL1	0.45	GMPPA	0.38
	TM2D2	0.51	NDFIP1	0.53	C3orf52	0.55	LOC148189	0.55	C3orf71	0.45	IPO13	0.38
	LDHB	0.51	SUOX	0.53	COL23A1	0.55	CLMN	0.55	DICER1	0.45	RTN4RL1	0.38
	NRL	0.51	SLC7A6	0.53	WDR78	0.55	PRICKLE2	0.55	CCNO	0.45	GNAI1	0.38
	ZNF396	0.51	NDUFA1	0.53	LAYN	0.55	ACOX2	0.55	SALL4	0.45	CDKN2AIPNL	0.38
	COQ4	0.51	C17orf97	0.53	DCAF4	0.54	TRIM41	0.55	OGDHL	0.45	POLI	0.38
	C1orf56	0.51	TOM1L2	0.53	AKT2	0.54	PGGT1B	0.55	FOXRED1	0.45	NGRN	0.38
	RSPH1	0.51	C16orf5	0.53	GRIN2C	0.54	KCNAB1	0.55	MT1E	0.45	FAM3A	0.38
	C1orf151	0.51	POLR3B	0.53	TTC15	0.54	COMMD8	0.55	PDIA6	0.45	LIPT2	0.38
	DLD	0.51	C14orf174	0.53	CCDC11	0.54	TRIM66	0.55	MKS1	0.45	LIX1L	0.38
	PPM1H	0.51	PTPN4	0.53	PARK7	0.54	PDIA3P	0.55	VLDLR	0.45	RPS6KL1	0.38
	C6orf89	0.51	MAGED1	0.53	GCDH	0.54	SCO1	0.55	C7orf30	0.45	C17orf97	0.38
	THAP9	0.51	PRDM16	0.53	C18orf32	0.54	LPCAT2	0.55	GTF3C1	0.45	ACYP2	0.38
	ACSS1	0.51	SPCS3	0.53	C9orf82	0.54	ZNF618	0.55	ATPAF2	0.45	PRPS1	0.38
	RAD51L3	0.51	SYPL2	0.53	SCO1	0.54	BDH1	0.55	NPRL2	0.45	CTH	0.38
	ARHGAP6	0.51	CISD2	0.53	PAIP2	0.54	COX11	0.55	ZNF691	0.45	SCPEP1	0.38
	IDH3B	0.51	TMEM20	0.53	IQCG	0.54	PLK1S1	0.55	SNRNP25	0.45	LIMCH1	0.38
	LOC653566	0.51	KCNK2	0.53	ATP5C1	0.54	TRAPPC6A	0.55	TMEM20	0.45	FAM195A	0.38
	CLN5	0.51	EFCAB2	0.53	MOSC1	0.54	ZNF433	0.55	C16orf86	0.45	SLC16A2	0.38
	ALDOA	0.51	ACN9	0.53	LOC253724	0.54	GPAM	0.55	GMEB2	0.45	TMEM205	0.38
	POLR3B	0.51	MDH1B	0.53	DUSP22	0.54	TEX261	0.55	TRIT1	0.45	RAGE	0.38
	GSTM4	0.51	FPGT	0.52	MYO10	0.54	PEX1	0.55	GLI4	0.45	DHRS12	0.38
	SLC25A45	0.51	UNG	0.52	TMEM209	0.54	TMEM129	0.55	FKBP1A	0.45	APOLD1	0.38
	TMEM37	0.51	SQLE	0.52	MLH3	0.54	KIF6	0.55	C3orf39	0.44	SYBU	0.38
	MRPS7	0.51	C21orf33	0.52	IFT140	0.54	IDI1	0.55	PPIL1	0.44	SYDE1	0.38
	MDM1	0.51	FLJ42875	0.52	RARB	0.54	ALDH1A1	0.55	COQ9	0.44	PDIA6	0.38
	MTERFD2	0.51	ARRDC4	0.52	PLA2G7	0.54	FAM185A	0.55	LPIN3	0.44	GGTLC1	0.38
	C6orf129	0.51	DYNLRB2	0.52	PIAS2	0.54	C2CD2	0.55	SEPHS1	0.44	JMJD8	0.38
	ACSF2	0.51	NDUFV3	0.52	TSHZ3	0.54	C12orf73	0.55	RDH11	0.44	C14orf2	0.38
	SPCS3	0.51	SNPH	0.52	ARHGEF9	0.54	C10orf26	0.55	FBLN7	0.44	MCCC2	0.38
	ME1	0.51	THNSL1	0.52	ARMC6	0.54	FAM53A	0.55	NDUFA12	0.44	ATP5L	0.38
	MT1M	0.51	PAX8	0.52	PTCD2	0.54	HERC1	0.55	TPPP	0.44	SELENBP1	0.38
	MYT1	0.51	LOC283070	0.52	MT1F	0.54	ARL4D	0.55	SURF1	0.44	DCI	0.38
	GZF1	0.51	ADCY9	0.52	OTOS	0.54	UBE2D4	0.55	TMEM116	0.44	NPRL2	0.38
	FAM13C	0.51	POLR2G	0.52	PAFAH2	0.54	FAM7A3	0.55	ZMYND12	0.44	LRRC2	0.38
	TMEM161A	0.51	PPP1R13B	0.52	PRMT3	0.54	ANAPC16	0.55	DIS3L	0.44	CRADD	0.38
	AAGAB	0.51	FAM114A2	0.52	FASTKD1	0.54	ZNF180	0.55	GATM	0.44	CORT	0.38
	MDH1B	0.51	DCLK2	0.52	MAGED2	0.54	PEX11A	0.55	ARHGAP39	0.44	DHRS4	0.38
	CNST	0.51	COX7B	0.52	NRSN2	0.54	POFUT1	0.55	SLC25A34	0.44	SYT15	0.38
	SQLE	0.5	CHCHD10	0.52	TACC2	0.54	LARP4B	0.55	MBLAC1	0.44	HSPA5	0.38
	AKT2	0.5	C3orf75	0.52	CYCS	0.54	RFXAP	0.55	BNIP1	0.44	RAMP2	0.38
	C5orf30	0.5	TLE1	0.52	PSMC4	0.54	PLSCR4	0.55	ZCWPW1	0.44	REM1	0.38
	UGT8	0.5	MT1L	0.52	LOC92249	0.54	NLK	0.55	UBE2G2	0.44	DHODH	0.38
	ACBD5	0.5	MID1	0.52	KIAA0427	0.54	BCAT2	0.55	MAPK10	0.44	HABP4	0.37
	PRKCE	0.5	SH3BP5	0.52	SEC61B	0.54	GUF1	0.55	HACL1	0.44	SPG7	0.37
	ACOX2	0.5	MAP1LC3A	0.52	C17orf97	0.54	SYNJ2BP	0.55	UPF3B	0.44	ISCA1	0.37
	SPATA2	0.5	ZNF438	0.52	KIAA1147	0.54	FECH	0.55	ZNF22	0.44	LCLAT1	0.37
	C9orf156	0.5	NDUFA6	0.52	COX15	0.54	C20orf30	0.55	MCRS1	0.44	LOC100131193	0.37
	C18orf32	0.5	DLD	0.52	FAM98A	0.54	C12orf23	0.55	ARHGAP33	0.44	SH3RF3	0.37
	FBXO8	0.5	TMEM104	0.52	SFRS14	0.54	ASB8	0.55	CDADC1	0.44	CDK2AP2	0.37
	TNFAIP8	0.5	ARMC6	0.52	FBXO9	0.54	ALG12	0.55	SPR	0.44	MAPRE3	0.37
	RPN1	0.5	ARSK	0.52	PLEKHJ1	0.54	C15orf33	0.55	PL-5283	0.44	TMEM150C	0.37
	DUS2L	0.5	GALNT10	0.52	NDUFB2	0.54	NUCB2	0.55	C10orf93	0.44	PAX8	0.37
	ZC3H8	0.5	NAP1L5	0.52	POLR3F	0.54	MAGED2	0.55	MPPE1	0.44	SLC2A4	0.37
	C20orf96	0.5	COQ7	0.52	SCML2	0.54	SUOX	0.55	AFG3L2	0.44	FAM82B	0.37
	MCRS1	0.5	NDUFB5	0.52	TMED10P1	0.54	IDH3B	0.55	ALKBH4	0.44	ADAMTS5	0.37
	CRY2	0.5	PRDX3	0.52	IVD	0.54	PMS2L4	0.55	ABCF3	0.44	MBLAC1	0.37
	ZBTB2	0.5	PMS2	0.52	MYCBP	0.54	CD302	0.55	METTL7A	0.44	GABRB3	0.37
	PRDX1	0.5	HSD17B10	0.52	GDF9	0.54	C11orf59	0.55	ZBTB48	0.44	BFSP1	0.37
	MID1	0.5	ALDH18A1	0.52	TIMM17A	0.54	HDAC4	0.55	COX8A	0.44	MGC3771	0.37
	MDH2	0.5	C10orf32	0.52	KIAA0556	0.54	POLDIP2	0.55	ARMC6	0.44	CHKA	0.37
	TMED8	0.5	ISOC2	0.52	DDX31	0.54	MAFB	0.55	ZNF480	0.44	DUOX1	0.37
	SH3BP5	0.5	ADH5	0.52	OSBPL1A	0.54	VAPB	0.55	ZNF839	0.44	RGS6	0.37
	SUSD5	0.5	MT1E	0.52	MRPS33	0.54	LIMCH1	0.55	MT1F	0.44	MT1G	0.37
	KCTD15	0.5	KCTD8	0.52	PLCL1	0.54	MORN2	0.55	SH3RF1	0.44	VPS16	0.37
	AIMP2	0.5	C20orf132	0.52	FPGT	0.53	C18orf55	0.55	ZNF814	0.44	GIMAP6	0.37
	TMEM220	0.5	NEK11	0.52	HABP4	0.53	TOM1L1	0.55	CCDC110	0.44	MCRS1	0.37
	HIVEP3	0.5	B9D1	0.52	CALCOCO2	0.53	PSPH	0.55	PRPSAP1	0.44	PNPLA4	0.37
	SYVN1	0.5	KIF9	0.52	NDUFB3	0.53	ASAP3	0.55	ZNF491	0.44	MPP2	0.37
	GORASP1	0.5	KIAA0556	0.52	TMEM175	0.53	C11orf35	0.55	PION	0.44	LYRM4	0.37
	PCCB	0.5	TMEM167B	0.52	UGT8	0.53	IVD	0.55	EMD	0.44	GPER	0.37
	ARMC6	0.5	PGK1	0.52	PDIA5	0.53	NUDT9	0.55	NFS1	0.44	SH3BP5	0.37
	GALNT10	0.5	TMEM161A	0.52	C7orf25	0.53	WBP5	0.55	KIAA0427	0.44	NDUFB11	0.37
	FH	0.5	PECI	0.51	LOC283070	0.53	SEPSECS	0.55	MTHFSD	0.44	GEMIN8P4	0.37
	ACOT11	0.5	POLD2	0.51	ACOX2	0.53	MTERFD2	0.55	RRN3P1	0.44	LRRC4B	0.37
	GLIS3	0.5	TRAF6	0.51	OAZ2	0.53	TMX2	0.55	TMEM80	0.44	C1orf151	0.37
	NDNL2	0.5	NME5	0.51	SPATA2	0.53	FAM179B	0.55	2019-03-09	0.44	PDE8B	0.37
	C3orf33	0.5	PFKM	0.51	C14orf176	0.53	ECSIT	0.55	U2AF1L4	0.44	P4HB	0.37
	CLCNKA	0.5	UGP2	0.51	NUP62CL	0.53	KCNK2	0.55	SLC25A33	0.44	DLEU1	0.37
	CRAT	0.5	OAZ2	0.51	LRP6	0.53	HOMER1	0.55	COX15	0.44	CIDECP	0.37
	HDAC4	0.5	RIBC1	0.51	GBAS	0.53	SRPRB	0.55	GSTM4	0.44	GALNT10	0.37
	RGNEF	0.5	KCNAB1	0.51	ZNF658	0.53	RALGAPA1	0.55	COX10	0.44	LRRC32	0.37
	ZBTB25	0.5	C9orf156	0.51	IL11RA	0.53	ZNF330	0.55	ATP5H	0.44	PXMP4	0.37
	LOC158572	0.5	FBXO8	0.51	HES1	0.53	ATP7B	0.54	C11orf74	0.44	TMEM50B	0.37
	GRB14	0.5	PDE8A	0.51	CCT6B	0.53	MT1DP	0.54	ALKBH5	0.44	COQ7	0.37
	CD24	0.5	C20orf29	0.51	ZNF763	0.53	DNAJC25	0.54	TMEM37	0.44	MGAT1	0.37
	RUSC2	0.5	ENSA	0.51	CPEB4	0.53	NSUN4	0.54	LETM1	0.44	GPR126	0.37
	DUSP15	0.5	MOSC1	0.51	BCKDHA	0.53	ZNF85	0.54	IVD	0.44	KLHDC8B	0.37
	C16orf5	0.5	MAPK10	0.51	MIS12	0.53	ACBD5	0.54	PNPO	0.44	PRR15L	0.37
	ANO5	0.5	RPN1	0.51	SH3BGR	0.53	SAMD13	0.54	PPIL6	0.44	CLDN5	0.37
	ACADM	0.5	IFT88	0.51	TSFM	0.53	HSPB11	0.54	ZNF605	0.44	FGD5	0.37
	C18orf55	0.5	CRY2	0.51	C15orf61	0.53	HK1	0.54	LRRC2	0.44	ZNF467	0.37
	HMGCS1	0.5	C14orf45	0.51	LOC286002	0.53	TMEM150C	0.54	ZFP62	0.44	LOC653501	0.37
	FBXW8	0.5	TMEM129	0.51	ATP6V1H	0.53	CCDC11	0.54	ZNF512B	0.44	COPE	0.37
	C6orf97	0.5	C2CD2	0.51	PPM1L	0.53	SPATA2	0.54	C20orf151	0.44	TIMM17B	0.37
	CCDC90A	0.5	GPR137	0.51	ACAD10	0.53	SLC39A7	0.54	DHTKD1	0.44	AK2	0.37
	MYCBP	0.5	WSB2	0.51	GPER	0.53	ZC3H7A	0.54	FAM13C	0.44	RUSC2	0.37
	TIMM17A	0.5	POP5	0.51	KIT	0.53	CXorf40A	0.54	MAGI2	0.44	FAM189A1	0.37
	CGNL1	0.5	SLC33A1	0.51	C17orf95	0.53	CCNC	0.54	TTYH2	0.44	ABHD6	0.37
	PGK1	0.5	RNF14	0.51	FAM53A	0.53	B3GALNT2	0.54	EFCAB2	0.44	RWDD4A	0.37
	DCTN3	0.5	RARB	0.51	NAA40	0.53	NAP1L2	0.54	ZNF330	0.44	SHBG	0.37
	C20orf151	0.5	AIMP2	0.51	PRMT10	0.53	LOC253724	0.54	ERCC2	0.44	VPS25	0.37
	ECSIT	0.5	PIAS2	0.51	ATP5J	0.53	BIVM	0.54	CALCOCO2	0.43	FBXO9	0.37
	CISD2	0.5	TFB2M	0.51	DPY19L2	0.53	PAPOLG	0.54	GTF2IRD2P1	0.43	DCXR	0.37
	PPIF	0.5	KDM4B	0.51	ZKSCAN5	0.53	PDE10A	0.54	FARS2	0.43	SLC5A8	0.37
	EFCAB2	0.5	PCCB	0.51	DNAJB9	0.53	C17orf103	0.54	SHISA4	0.43	METTL1	0.37
	ACN9	0.5	RDX	0.51	ERP44	0.53	SOS2	0.54	SFXN4	0.43	CORO2B	0.37
	HKDC1	0.5	GLIS3	0.51	CETN2	0.53	ALG14	0.54	COMMD7	0.43	CCDC53	0.37
	ZHX3	0.49	MPI	0.51	ATP2A2	0.53	MYO10	0.54	OR2W3	0.43	VTI1B	0.37
	ZNF775	0.49	ARFIP2	0.51	ATP5G1	0.53	SPATA20	0.54	LYRM5	0.43	COX4NB	0.37
	TRAF6	0.49	CLCNKA	0.51	GOT2	0.53	INPP5A	0.54	C2orf24	0.43	MARK3	0.37
	PIK3C2B	0.49	RGNEF	0.51	NAP1L5	0.53	FAM126B	0.54	FLJ39653	0.43	KIAA0556	0.37
	WDR31	0.49	FAM104B	0.51	CMTM4	0.53	NRL	0.54	THNSL1	0.43	METRN	0.37
	PUS7	0.49	DNAL1	0.51	GNG7	0.53	RAPGEF2	0.54	USP19	0.43	RILP	0.37
	ARHGAP22	0.49	KIAA0427	0.51	KDELR2	0.53	MOCS2	0.54	OXSM	0.43	FKBP4	0.36
	TRIM2	0.49	OCIAD1	0.51	C12orf23	0.53	CNOT4	0.54	TBX6	0.43	FARS2	0.36
	DCLK2	0.49	SHBG	0.51	NGRN	0.53	ZKSCAN5	0.54	PAK6	0.43	KLHDC3	0.36
	EPB49	0.49	APOM	0.51	LOC100286844	0.53	SNTA1	0.54	TNFAIP8	0.43	FLJ42875	0.36
	PGGT1B	0.49	ACADM	0.51	CDR2	0.53	GNAI1	0.54	GBAS	0.43	C6orf155	0.36
	PPIC	0.49	SYBU	0.51	ANKS1B	0.53	FUBP3	0.54	LOC400027	0.43	LYRM5	0.36
	CXorf40A	0.49	LEKR1	0.51	RAD51L3	0.53	C7orf70	0.54	B3GALNT2	0.43	PDIA5	0.36
	CDH16	0.49	ALKBH5	0.51	SUOX	0.53	GDPD1	0.54	MOSC1	0.43	LOC152217	0.36
	HINT2	0.49	ATP6V0D1	0.51	IDH3B	0.53	H1F0	0.54	BCKDHA	0.43	STK40	0.36
	IL11RA	0.49	C8orf79	0.51	PARP8	0.53	TATDN2	0.54	IFT88	0.43	RILPL1	0.36
	NDRG2	0.49	VLDLR	0.51	TEAD4	0.53	C7orf31	0.54	TSFM	0.43	FAM81B	0.36
	SAT2	0.49	SACM1L	0.51	IQCE	0.53	LIPT2	0.54	ZFP3	0.43	LIPG	0.36
	ATG4A	0.49	MUDENG	0.51	OAT	0.53	C14orf126	0.54	ANKRD54	0.43	MAPRE2	0.36
	GRAMD1B	0.49	OGDH	0.51	RBPMS2	0.53	CDKL3	0.54	CEBPA	0.43	GPR146	0.36
	PDE10A	0.49	CGNL1	0.51	C16orf5	0.53	FAM35B	0.54	GPR137	0.43	TRIP4	0.36
	C14orf142	0.49	BMP8B	0.51	TMEM19	0.53	ARMC2	0.54	NSMCE4A	0.43	LOC400027	0.36
	NAA20	0.49	KLC4	0.51	ADH5	0.53	ADAMTS3	0.54	BZRAP1	0.43	MOSC1	0.36
	ANK2	0.49	DCTN3	0.51	SPTBN1	0.53	CD24	0.54	DNMT3B	0.43	NMNAT1	0.36
	RAB17	0.49	LIFR	0.51	SLC25A45	0.53	SUCLA2	0.54	POFUT2	0.43	BCL2	0.36
	ATP6V1H	0.49	FOXE1	0.5	MAGED1	0.53	TMEM19	0.54	PRPF40B	0.43	MRPL34	0.36
	IDI1	0.49	POP4	0.5	ALDH7A1	0.53	ANO5	0.54	MOCS2	0.43	NDRG2	0.36
	SLC33A1	0.49	ALAS1	0.5	ISCA1P1	0.53	HTR7P1	0.54	FAM7A3	0.43	C1orf203	0.36
	MOBKL2B	0.49	FARS2	0.5	PPIL6	0.53	FBXO9	0.54	MMAB	0.43	HACL1	0.36
	ZNF438	0.49	FLJ44606	0.5	GLT8D2	0.53	C6orf97	0.54	GATAD1	0.43	ALG1	0.36
	TRIM16L	0.49	DCAF4	0.5	NDUFA8	0.53	ISCA1P1	0.54	SYVN1	0.43	ZSCAN5A	0.36
	TFB2M	0.49	SLC25A4	0.5	RPP14	0.53	C1orf97	0.54	ARHGEF9	0.43	SPRYD4	0.36
	ANAPC16	0.49	AIFM1	0.5	KIF9	0.53	PAPOLA	0.54	MAGI1	0.43	TECR	0.36
	ATP2A2	0.49	COG5	0.5	DHRS7B	0.53	GTF2H1	0.54	PET112L	0.43	CPT2	0.36
	SETMAR	0.49	TRIM41	0.5	SPA17	0.53	FAM108B1	0.54	ARHGEF4	0.43	ZNF580	0.36
	HDHD2	0.49	SLC35D2	0.5	HIST1H2BK	0.53	NETO2	0.54	DHX29	0.43	SPATA20	0.36
	ARSK	0.49	GCDH	0.5	CD164	0.53	ZNF197	0.54	C22orf39	0.43	CSPG4	0.36
	DNAJB11	0.49	C9orf82	0.5	C4orf46	0.53	GUSBP3	0.54	THAP11	0.43	MVD	0.36
	PET112L	0.49	AGPAT9	0.5	PGK1	0.53	FAM13C	0.54	RTN3	0.43	PGF	0.36
	EHHADH	0.49	MAPKAP1	0.5	RAP1GAP	0.53	PLCL1	0.54	JAZF1	0.43	SLC25A20	0.36
	NRXN2	0.49	CYC1	0.5	MT1M	0.53	RBM47	0.54	CANX	0.43	SPRY4	0.36
	ASB8	0.49	CXorf40A	0.5	MYT1	0.53	TTYH2	0.54	FASTKD1	0.43	SLC35A4	0.36
	FASTKD1	0.49	EPHX1	0.5	GOLGA1	0.53	ACN9	0.54	NDFIP1	0.43	HPCAL1	0.36
	TACC2	0.49	GBAS	0.5	LOC284440	0.53	DHODH	0.54	UQCC	0.43	ZNF346	0.36
	HSD17B10	0.49	GRAMD1B	0.5	COASY	0.53	FKBP1A	0.54	GPR155	0.43	ERP44	0.36
	CYCS	0.49	LOC253724	0.5	KCNK2	0.53	AGPHD1	0.53	SCAND2	0.43	ABCB8	0.36
	MRPS11	0.49	SPATA20	0.5	TMEM161A	0.53	UNG	0.53	IQCE	0.43	LOC84989	0.36
	VAPB	0.49	C10orf26	0.5	NOLC1	0.53	POLD2	0.53	POLDIP2	0.43	ANXA6	0.36
	GSTK1	0.49	NAA40	0.5	CCDC121	0.53	ZFYVE9	0.53	MRPS11	0.43	TMEM47	0.36
	C3orf1	0.49	TMEM123	0.5	RNF216L	0.52	C4orf32	0.53	CYB5D2	0.43	SPEF1	0.36
	TNS3	0.49	RPS6KA1	0.5	LOC338758	0.52	QRICH2	0.53	GLUL	0.43	ACSS1	0.36
	HTR7P1	0.49	MAP6	0.5	AKIRIN1	0.52	ACSL1	0.53	TMEM170B	0.43	ID4	0.36
	EFR3B	0.49	LOC100286844	0.5	ZFYVE9	0.52	ZBED3	0.53	HSD17B8	0.43	OTOS	0.36
	FOXP2	0.49	SPEF1	0.5	TSPAN18	0.52	LYRM5	0.53	FAM195A	0.43	C9orf119	0.36
	HDHD3	0.49	C12orf60	0.5	SLFN11	0.52	LOC283174	0.53	DTNB	0.43	ASNA1	0.36
	ST6GAL1	0.49	C19orf54	0.5	TPPP	0.52	TTC15	0.53	FOXP2	0.43	POLDIP2	0.36
	DHRS4L1	0.49	DPAGT1	0.5	NSUN4	0.52	WDR31	0.53	DIO2	0.43	TRMT61A	0.36
	DIP2C	0.49	IDH3B	0.5	BMPR1A	0.52	NAPA	0.53	COQ6	0.43	C10orf32	0.36
	VLDLR	0.49	PSMC4	0.5	COMMD7	0.52	LGMN	0.53	ZNF673	0.43	C3orf71	0.36
	PREB	0.49	CRAT	0.5	C2orf24	0.52	TMEM116	0.53	OGDH	0.43	CCDC13	0.36
	ZNF684	0.49	USP40	0.5	CLMN	0.52	C6orf162	0.53	PPFIA3	0.43	SYS1-DBNDD2	0.36
	IMPACT	0.49	FZD8	0.5	FAM200B	0.52	USP19	0.53	RG9MTD3	0.43	MRPS11	0.36
	PCBD2	0.49	LSM10	0.5	SNPH	0.52	CWH43	0.53	LRIG1	0.43	C21orf119	0.36
	DDX31	0.49	ALDOA	0.5	UGP2	0.52	C7orf63	0.53	OSBPL1A	0.43	COPZ2	0.36
	POMT2	0.49	RYR2	0.5	RALGPS1	0.52	IQCG	0.53	NETO2	0.43	PRKG1	0.36
	STK25	0.48	TMEM19	0.5	LOC100131691	0.52	ACADSB	0.53	LPGAT1	0.43	CYP26B1	0.36
	COQ9	0.48	FOXRED1	0.5	FAM101B	0.52	ZNF674	0.53	TXNL1	0.43	SLC39A11	0.36
	C1QBP	0.48	SPAG5	0.5	CLPB	0.52	GBAS	0.53	XPA	0.43	ATP5F1	0.36
	TUFM	0.48	BLMH	0.5	MAPKAP1	0.52	GLRX5	0.53	PNMAL1	0.43	LRRC6	0.36
	COX16	0.48	NAGLU	0.5	MAGI3	0.52	C11orf63	0.53	RILP	0.43	MT1E	0.36
	TMEM175	0.48	HDHD3	0.5	NDUFB6	0.52	CEP152	0.53	NCRNA00092	0.43	GSTZ1	0.36
	SLFN11	0.48	PSPH	0.5	GLRX5	0.52	CAPN7	0.53	CXXC4	0.43	SCML2	0.36
	NDUFA12	0.48	DIP2C	0.5	LOC400027	0.52	DUS4L	0.53	TCTA	0.42	MPV17L2	0.36
	SFXN4	0.48	MYCBP	0.5	BCCIP	0.52	UNC119B	0.53	CATSPER2P1	0.42	MED11	0.36
	RABL5	0.48	RPP14	0.5	ABHD10	0.52	CPEB4	0.53	ACSL1	0.42	COQ6	0.36
	COMMD7	0.48	IMPACT	0.5	LOC728723	0.52	ZHX1	0.53	KIAA0895	0.42	PIH1D2	0.36
	MAPRE3	0.48	CD164	0.5	ITGAE	0.52	MAN1C1	0.53	C21orf33	0.42	ACSF2	0.36
	ELP3	0.48	CYB561D2	0.5	TM9SF1	0.52	TIGD7	0.53	KIF22	0.42	PSMD9	0.36
	DYNLRB2	0.48	WDR78	0.5	TEX261	0.52	GPER	0.53	HDDC3	0.42	MTMR4	0.36
	PDIA5	0.48	PPIF	0.5	MID1	0.52	FXN	0.53	C19orf42	0.42	EML6	0.36
	PRDM11	0.48	MTRF1L	0.5	GARNL3	0.52	IMPA2	0.53	PDIA5	0.42	TP53I11	0.36
	NUS1	0.48	HKDC1	0.5	PLCD4	0.52	SNURF	0.53	PRDM11	0.42	MANBAL	0.36
	ADCY9	0.48	DHODH	0.5	ALDH1A1	0.52	TRPC6	0.53	C14orf179	0.42	NUDT6	0.36
	CCDC11	0.48	STK25	0.49	C10orf26	0.52	RCBTB1	0.53	EPM2A	0.42	C1orf122	0.36
	DNAJC5	0.48	AHCYL2	0.49	CLCC1	0.52	DNAJC3	0.53	SLC26A9	0.42	LOC284440	0.36
	SLC35D2	0.48	ATP7B	0.49	TMED8	0.52	GALC	0.53	C3orf18	0.42	C16orf86	0.36
	TMED9	0.48	SEPHS1	0.49	RAPGEF2	0.52	FHDC1	0.53	ANK3	0.42	ZHX3	0.35
	KCNAB1	0.48	CALCOCO2	0.49	UBE2D4	0.52	FGF12	0.53	IQCC	0.42	COX7A2	0.35
	ZNF271	0.48	UQCRH	0.49	ERI3	0.52	TBC1D24	0.53	PYCRL	0.42	CETN4P	0.35
	CHCHD10	0.48	CCDC51	0.49	C17orf91	0.52	NUMB	0.53	C15orf52	0.42	POLD2	0.35
	PAIP2	0.48	CLMN	0.49	RSPH1	0.52	MT1F	0.53	FBXO36	0.42	GBA2	0.35
	LOC150197	0.48	ELP3	0.49	SLC20A2	0.52	LOC401588	0.53	C9orf156	0.42	CAPSL	0.35
	EBF4	0.48	LRRC8D	0.49	CYTH3	0.52	EHHADH	0.53	CHCHD10	0.42	STC1	0.35
	NECAB3	0.48	STK40	0.49	PEX11A	0.52	ZNF20	0.53	BFSP1	0.42	C2orf24	0.35
	CLYBL	0.48	SEMA6D	0.49	PDE8B	0.52	METTL10	0.53	MGC3771	0.42	FAM116A	0.35
	ATP5C1	0.48	PCMTD1	0.49	LOC80054	0.52	TCEB3	0.53	SALL2	0.42	BCDIN3D	0.35
	SLC15A2	0.48	PAK6	0.49	GMPPA	0.52	PRR15L	0.53	MAP3K10	0.42	DNAJC5	0.35
	EIF4G3	0.48	LPCAT2	0.49	SUV420H1	0.52	PRDX3	0.53	MKRN2	0.42	TRIM41	0.35
	MT1G	0.48	CDH16	0.49	NFYC	0.52	EMD	0.53	DUOX1	0.42	FBXO36	0.35
	DUS4L	0.48	C20orf12	0.49	SNTA1	0.52	LOC653566	0.53	TLE1	0.42	C5orf4	0.35
	C1orf203	0.48	EIF4G3	0.49	TCFL5	0.52	PDIA3	0.53	MT1L	0.42	RASL12	0.35
	DAK	0.48	CRABP1	0.49	GALNT10	0.52	DNAJC27	0.53	GLRX5	0.42	MRPL24	0.35
	CCDC126	0.48	GPR160	0.49	ASB8	0.52	FAM76A	0.53	ZNF137	0.42	THTPA	0.35
	C15orf61	0.48	DUS2L	0.49	SPEF1	0.52	RAB1A	0.53	SDHD	0.42	PDE8A	0.35
	DUSP22	0.48	GHITM	0.49	TCEB3	0.52	SMPD4	0.53	SAT2	0.42	CYC1	0.35
	MYO10	0.48	CPEB4	0.49	PRDX3	0.52	GRB14	0.53	ZNF815	0.42	C17orf28	0.35
	CDC42EP2	0.48	SNAPC5	0.49	C8orf40	0.52	GLUL	0.53	WFS1	0.42	C20orf12	0.35
	ZSCAN1	0.48	ABHD10	0.49	POLR3K	0.52	PCCA	0.53	ADHFE1	0.42	COX11	0.35
	KIF6	0.48	ALG1	0.49	SCFD1	0.52	SPTBN1	0.53	ZC3H8	0.42	ECHS1	0.35
	C16orf55	0.48	SOD3	0.49	SMARCA1	0.52	SLC35B1	0.53	D2HGDH	0.42	CN5H6.4	0.35
	FAM185A	0.48	PCLO	0.49	USP40	0.52	SDSL	0.53	HIST1H4H	0.42	TENC1	0.35
	SEPHS2	0.48	SCARB1	0.49	ZNF132	0.52	SGTA	0.53	ZNF789	0.42	ZBTB8OS	0.35
	RNF14	0.48	ZSCAN1	0.49	NICN1	0.52	DIO2	0.53	LRRC27	0.42	ATG4A	0.35
	STOML1	0.48	C16orf55	0.49	TMEM80	0.52	KCTD8	0.53	ITGAE	0.42	APOO	0.35
	ARMC7	0.48	C12orf73	0.49	C4orf47	0.52	SLC25A45	0.53	USP30	0.42	PDE10A	0.35
	DPY19L2	0.48	GYS1	0.49	ZMYND11	0.52	ELP4	0.53	FLYWCH1	0.42	ABHD10	0.35
	PIAS2	0.48	COX6C	0.49	PTPN4	0.52	FBXW8	0.53	DCUN1D4	0.42	ABHD14A	0.35
	SLC20A2	0.48	KCNE3	0.49	VEGFA	0.52	RXRA	0.53	PPP2R5D	0.42	TEX261	0.35
	ID1	0.48	POR	0.49	FAM8A1	0.52	FAM35B2	0.53	INPP5A	0.42	COX17	0.35
	KDM4B	0.48	TPST2	0.49	TMEM167A	0.52	TMED10P1	0.53	C12orf73	0.42	PCLO	0.35
	TRIM16	0.48	TXN2	0.49	ASAP3	0.52	C7orf30	0.53	DHX35	0.42	C9orf122	0.35
	SPATA24	0.48	ERP44	0.49	FBXL2	0.52	ZFP41	0.53	MIOX	0.42	PL-5283	0.35
	NGRN	0.48	CETN2	0.49	CREB3L2	0.52	RG9MTD3	0.53	GUSBP1	0.42	MOAP1	0.35
	H1F0	0.48	GORASP1	0.49	PREB	0.52	FMOD	0.53	C1orf66	0.42	ATP5E	0.35
	OTOS	0.48	CIDECP	0.49	TUBA8	0.52	KIAA0556	0.53	C7orf41	0.42	LDHB	0.35
	C8orf40	0.48	LOC80054	0.49	CCDC90A	0.52	CGNL1	0.53	CYP27B1	0.42	SETD8	0.35
	ILVBL	0.48	PPM1H	0.49	B9D1	0.52	DDX31	0.53	TRIM52	0.42	TEX2	0.35
	PMS2L4	0.48	FGF12	0.49	ACSF2	0.52	BMP8B	0.53	MBD6	0.42	TSPAN14	0.35
	USP40	0.48	SLC25A39	0.49	C17orf80	0.52	KLC4	0.53	KIAA1467	0.42	MOCS1	0.35
	PDE6B	0.48	CLCNKB	0.49	SIKE1	0.52	ZNF138	0.53	C1orf151	0.42	ASL	0.35
	SRPR	0.48	CDKN2AIPNL	0.49	ZNF512B	0.52	PIK3R3	0.53	RNF40	0.42	PIGH	0.35
	HSDL2	0.48	EHHADH	0.49	KLC4	0.52	LOC284440	0.53	GORASP1	0.42	ARL4D	0.35
	C10orf32	0.48	ASB8	0.49	LIFR	0.52	COASY	0.53	KDM4B	0.42	ATP6V1G2	0.35
	MED20	0.48	CKB	0.49	RBM47	0.52	TMEM161A	0.53	GALNT10	0.42	IQCH	0.35
	GLUL	0.48	PPIB	0.49	EFCAB2	0.52	FAM189A2	0.53	PTCD2	0.42	ADM2	0.35
	HSD17B8	0.48	H1F0	0.49	NCRNA00092	0.52	CRELD2	0.52	C6orf89	0.42	KIAA1467	0.35
	ATP6V0E1	0.48	RAD51L3	0.49	SLC10A7	0.51	GBA2	0.52	PXMP4	0.42	KCNC4	0.35
	MT1E	0.48	ST7OT1	0.49	C1QBP	0.51	AKT2	0.52	NUMB	0.42	ARHGEF9	0.35
	MAGED1	0.48	TPI1	0.49	MTX2	0.51	TMEM175	0.52	SYNJ2BP	0.42	NFYC	0.35
	LETM1	0.48	NAT15	0.49	SLC25A23	0.51	TUBGCP5	0.52	LOC84989	0.42	PTGES2	0.35
	TUBA8	0.48	HDAC4	0.49	TBC1D19	0.51	ZNF434	0.52	CCDC157	0.42	C20orf30	0.35
	ISCA1P1	0.48	CCDC87	0.49	ACBD5	0.51	C3orf18	0.52	SYNM	0.42	SLC46A3	0.35
	IFT20	0.48	HSDL2	0.49	PFKM	0.51	ZMYND12	0.52	ASB8	0.42	LOC401588	0.35
	LRRC45	0.48	IGSF22	0.49	LGMN	0.51	LOC283070	0.52	MT1X	0.42	ARFIP2	0.35
	OSBPL1A	0.48	EYA2	0.49	CUX1	0.51	STK40	0.52	RXRB	0.42	FAM27C	0.35
	TMEM167B	0.48	PCCA	0.49	ADAMTS5	0.51	NAPB	0.52	SLC7A6	0.42	PRMT3	0.35
	CYB561D2	0.48	MKL1	0.49	PYCRL	0.51	PIGK	0.52	CLN5	0.42	PHF20L1	0.35
	TMEM20	0.48	ATP6V0E1	0.49	DNAJC5	0.51	UCHL3	0.52	RPS6KA6	0.42	CANX	0.35
	ETFDH	0.48	MIA3	0.49	KCNAB1	0.51	USP46	0.52	NAT15	0.42	ST7OT1	0.35
	FPGT	0.47	SLC25A45	0.49	CWH43	0.51	ZFP2	0.52	LDLRAP1	0.42	HLX	0.35
	SPG7	0.47	ST6GAL1	0.49	DYRK3	0.51	MAPRE2	0.52	HHEX	0.42	ATG10	0.35
	NME5	0.47	CPT1A	0.49	HIST1H2AK	0.51	TMEM184C	0.52	ZNF132	0.42	CRAT	0.35
	C21orf33	0.47	MLH1	0.49	COX11	0.51	MAGI3	0.52	MAFB	0.42	PARP8	0.35
	NSUN4	0.47	METTL1	0.49	SIK3	0.51	FGFR2	0.52	PTGR2	0.42	NFS1	0.35
	ASRGL1	0.47	LETM1	0.49	OPHN1	0.51	ERI2	0.52	C10orf32	0.42	ZNF652	0.35
	C7orf25	0.47	POMGNT1	0.49	MCRS1	0.51	ANKRD24	0.52	SMPD4	0.42	C9orf98	0.35
	LOC283070	0.47	C4orf33	0.49	DOCK5	0.51	SC65	0.52	NUDT7	0.42	LOC158572	0.35
	CUX1	0.47	COQ6	0.49	PAICS	0.51	IL11RA	0.52	LOC158572	0.42	UROD	0.35
	UNC119	0.47	MTERFD2	0.49	AGMAT	0.51	ERAL1	0.52	HSF4	0.42	FAM128B	0.35
	ANK3	0.47	VTI1B	0.49	C12orf73	0.51	EIF4G3	0.52	CCDC8	0.42	KLF2	0.35
	GATM	0.47	C3orf52	0.49	FXN	0.51	NCAM1	0.52	SLC39A11	0.42	N6AMT2	0.35
	MESDC2	0.47	PCBD2	0.49	SH3BP5	0.51	FANCC	0.52	SHBG	0.42	ATP6V0D1	0.35
	BFSP1	0.47	DHRS7B	0.49	MAP1LC3A	0.51	FBF1	0.52	SLC35B1	0.42	POLR1C	0.35
	C9orf82	0.47	HIST1H2BK	0.49	ZNF782	0.51	SDHD	0.52	PTPN4	0.42	C17orf59	0.35
	TLE1	0.47	NUAK2	0.49	HLTF	0.51	MSRB2	0.52	LOC728613	0.42	MRPS7	0.35
	GALK2	0.47	MTFR1	0.49	ZNF527	0.51	USP30	0.52	OR2A1	0.42	FBXL2	0.35
	GLRX5	0.47	ECSIT	0.49	AIMP2	0.51	B3GNT9	0.52	C20orf132	0.42	TMCO4	0.35
	ERAL1	0.47	FAM13C	0.49	DLG2	0.51	DYNLL2	0.52	RXRA	0.42	WDR72	0.35
	CN5H6.4	0.47	NCRNA00092	0.49	SYS1	0.51	RAB17	0.52	TSGA10	0.42	ZDHHC14	0.35
	CRABP1	0.47	RNF216L	0.48	DLD	0.51	TM2D2	0.52	NOL3	0.42	CCDC90A	0.35
	C4orf12	0.47	AKIRIN1	0.48	LARP4B	0.51	TRMT12	0.52	ASPH	0.42	GPR125	0.35
	MPP6	0.47	SPG7	0.48	CPEB3	0.51	KBTBD7	0.52	C2orf7	0.42	NDUFC1	0.35
	ZFP3	0.47	BLVRB	0.48	RDX	0.51	RNF14	0.52	RCCD1	0.42	GDF9	0.35
	EARS2	0.47	TMEM175	0.48	SRRD	0.51	MOBKL2B	0.52	EFCAB6	0.42	FAM63A	0.35
	MPP2	0.47	SLC25A23	0.48	MAGI1	0.51	FAM122A	0.52	RING1	0.42	OSBPL1A	0.35
	ASGR1	0.47	NSUN4	0.48	GUF1	0.51	POFUT2	0.52	NDUFA8	0.42	LRP2	0.35
	SH3RF2	0.47	TBC1D19	0.48	NUMB	0.51	WHAMML2	0.52	DGAT1	0.42	C14orf64	0.35
	C10orf26	0.47	GIN1	0.48	C22orf39	0.51	HLTF	0.52	PCBD2	0.42	POLR3GL	0.35
	PROX1	0.47	C3orf18	0.48	C14orf109	0.51	KDR	0.52	CRADD	0.42	C8orf33	0.35
	KCTD10	0.47	TCEANC	0.48	GJB6	0.51	TFCP2	0.52	CGNL1	0.42	C16orf53	0.35
	NAA40	0.47	PGGT1B	0.48	C12orf60	0.51	C11orf65	0.52	SLC22A23	0.42	LDHD	0.35
	ZNF664	0.47	SPATA2	0.48	ZNF280B	0.51	ARL6	0.52	LOC728743	0.42	C9orf9	0.35
	C11orf52	0.47	C4orf39	0.48	UCHL5	0.51	C14orf109	0.52	ZNF589	0.42	MT1M	0.35
	PRMT10	0.47	ACAD8	0.48	TMEM168	0.51	DDOST	0.52	SPA17	0.42	FAM189A2	0.35
	ATP5J	0.47	ATP5B	0.48	SPIRE2	0.51	THAP11	0.52	NUAK2	0.42	UQCR11	0.34
	CAPS2	0.47	HERPUD1	0.48	PKIG	0.51	ZRANB3	0.52	ZNF546	0.42	STK25	0.34
	TMED10	0.47	HINT2	0.48	SRPR	0.51	MGAT1	0.52	GUSBL1	0.42	PECI	0.34
	C10orf93	0.47	VPS16	0.48	PRKG1	0.51	TNFRSF11B	0.52	DIS3L2	0.42	PPARGC1A	0.34
	UBE2D4	0.47	TMEM181	0.48	EDARADD	0.51	AQP4	0.52	ZNF569	0.42	TUFM	0.34
	TEX264	0.47	TAF11	0.48	SLC39A11	0.51	NCS1	0.52	LOC338758	0.41	POP4	0.34
	COG2	0.47	CABIN1	0.48	ABHD6	0.51	C12orf51	0.52	FPGT	0.41	TCEAL2	0.34
	TRERF1	0.47	ZBTB2	0.48	ANO5	0.51	ARHGAP6	0.52	GBA2	0.41	RASGRP3	0.34
	ZKSCAN5	0.47	SRBD1	0.48	ACADM	0.51	UCHL5	0.52	NME5	0.41	PHKB	0.34
	C6orf136	0.47	ANKRD54	0.48	SGTA	0.51	SNED1	0.52	SLFN11	0.41	HDDC3	0.34
	CPEB3	0.47	ASGR1	0.48	MLH1	0.51	ZNF420	0.52	DUS1L	0.41	MRPL20	0.34
	NFYC	0.47	OSTC	0.48	STT3A	0.51	CLTCL1	0.52	SFMBT1	0.41	C6orf125	0.34
	MAP6	0.47	MLH3	0.48	FBXW8	0.51	ZNF498	0.52	UGT8	0.41	F8	0.34
	NAP1L5	0.47	SEPHS2	0.48	ALG13	0.51	ZNF132	0.52	VEGFB	0.41	NSDHL	0.34
	C12orf23	0.47	CAND2	0.48	MPV17L2	0.51	HSDL2	0.52	STMN3	0.41	NDUFV3	0.34
	CDR2	0.47	MPDU1	0.48	EFCAB6	0.51	CCDC13	0.52	TLE6	0.41	TMEM201	0.34
	NDUFS2	0.47	C11orf52	0.48	TMED4	0.51	KIAA1147	0.52	GPX3	0.41	TMEM198	0.34
	MPI	0.47	KPTN	0.48	PAPOLA	0.51	CYB5D2	0.52	ATF7IP2	0.41	MATN2	0.34
	TCEB3	0.47	KCTD15	0.48	CREM	0.51	CYP20A1	0.52	RALGPS1	0.41	ALDH2	0.34
	CCDC30	0.47	TRERF1	0.48	CRADD	0.51	COL4A5	0.52	DERL2	0.41	SLC35D2	0.34
	ARFIP2	0.47	FREM2	0.48	ZFP62	0.51	AP3M2	0.52	NSUN6	0.41	LMAN2L	0.34
	ZNF491	0.47	HMGN5	0.48	CGNL1	0.51	ATXN7L3B	0.52	FAM113A	0.41	COX7B	0.34
	NMNAT3	0.47	CYTH3	0.48	SNRNP25	0.51	SNRNP48	0.52	GABRB3	0.41	BDNFOS	0.34
	GNAL	0.47	DNAJC13	0.48	IFT27	0.51	FAM8A1	0.52	SOX12	0.41	C4orf39	0.34
	FAM35B	0.47	TBC1D24	0.48	ABCB6	0.51	MT1E	0.52	C9orf23	0.41	FAM101B	0.34
	SMAD9	0.47	C22orf39	0.48	LDHD	0.51	CRELD1	0.52	TAF6L	0.41	FBXO8	0.34
	IQCE	0.47	C12orf23	0.48	PIK3R3	0.51	SGK494	0.52	FASTKD3	0.41	C9orf23	0.34
	PTGR2	0.47	NDNL2	0.48	C20orf151	0.51	TMEM37	0.52	YIPF1	0.41	FLJ33630	0.34
	VRK3	0.47	TCEB3	0.48	NUDT6	0.51	ZNF625	0.52	C2orf62	0.41	TMSB15A	0.34
	IGSF22	0.47	ZNF491	0.48	ECSIT	0.51	C4orf33	0.52	SPCS2	0.41	CLYBL	0.34
	ATP6V0E2	0.47	PMS2L4	0.48	RILPL2	0.51	FBXL2	0.52	SIK3	0.41	FBXL5	0.34
	CCDC13	0.47	C10orf79	0.48	MAGI2	0.51	UBA5	0.52	NDRG2	0.41	C21orf2	0.34
	SYS1-DBNDD2	0.47	CARS	0.48	HOMER1	0.51	IFT20	0.52	PDE10A	0.41	C7orf50	0.34
	VPS25	0.47	RPS6KA6	0.48	HKDC1	0.51	PNPO	0.52	DIO1	0.41	ZNF763	0.34
	BLMH	0.47	PARP8	0.48	CNST	0.51	TMED4	0.52	TAF1C	0.41	TAF11	0.34
	JMJD8	0.47	C2orf43	0.48	AEN	0.5	OGDH	0.52	KLHDC9	0.41	TSFM	0.34
	CORO2B	0.47	PTGR2	0.48	POLD2	0.5	C6orf217	0.52	PNPLA4	0.41	SOD3	0.34
	COQ6	0.47	VAPB	0.48	FARS2	0.5	LRRC45	0.52	ASGR1	0.41	MAGT1	0.34
	SACM1L	0.47	GSTK1	0.48	FLJ44606	0.5	C9orf116	0.52	MRS2	0.41	RUVBL1	0.34
	FBXL18	0.47	EDARADD	0.48	LCLAT1	0.5	ZNF589	0.52	SLC25A12	0.41	TNS1	0.34
	PPIL6	0.47	RETSAT	0.48	LOC100131193	0.5	AZI2	0.52	TEX2	0.41	ACAD10	0.34
	RAB19	0.47	JMJD8	0.48	C4orf32	0.5	LYRM2	0.52	C11orf52	0.41	KLF15	0.34
	MUDENG	0.47	C14orf2	0.48	CAPSL	0.5	TMEM143	0.52	SSBP3	0.41	CASC1	0.34
	SLC25A35	0.47	MRPS7	0.48	SFXN4	0.5	C1orf69	0.52	NRL	0.41	CDNF	0.34
	SLC22A23	0.47	MPV17L2	0.48	FLJ42875	0.5	FAM35A	0.52	H2AFV	0.41	DPCD	0.34
	KLC4	0.47	FAM173B	0.48	HIST1H2BN	0.5	AAGAB	0.52	ZNF782	0.41	C10orf26	0.34
	GOLGA1	0.47	ISCA1P1	0.48	PRICKLE2	0.5	KRT10	0.52	RPS6KA1	0.41	TRUB2	0.34
	LOC284440	0.47	COX4NB	0.48	EPM2A	0.5	BANK1	0.51	ZNF527	0.41	KIT	0.34
	ZNF330	0.47	SELENBP1	0.48	ADCY9	0.5	COX16	0.51	SCGB2A1	0.41	C7orf41	0.34
	DECR1	0.46	ANO10	0.48	C15orf52	0.5	RAB28	0.51	AP4S1	0.41	TMED8	0.34
	C3orf39	0.46	C20orf151	0.48	STK40	0.5	SLC25A23	0.51	VIPR1	0.41	MRPS31	0.34
	PECI	0.46	ETFDH	0.48	TMED9	0.5	TBC1D19	0.51	DNAL4	0.41	CCDC56	0.34
	GBA2	0.46	PNMAL1	0.48	DCLK2	0.5	IER2	0.51	MANF	0.41	TMEM115	0.34
	MTX2	0.46	C3orf39	0.47	EPB49	0.5	CLUL1	0.51	FHDC1	0.41	PSMC5	0.34
	SLC25A23	0.46	DNAJC25	0.47	LIPG	0.5	FAM200B	0.51	GTF2IRD2B	0.41	ALG5	0.34
	VEGFB	0.46	PIK3C2B	0.47	LOC150197	0.5	PUS7	0.51	AKAP3	0.41	LOC550643	0.34
	TBC1D19	0.46	C4orf32	0.47	RCAN2	0.5	ADCY9	0.51	GLIS3	0.41	MMAB	0.34
	AIFM1	0.46	SHISA4	0.47	TBC1D4	0.5	ARHGAP22	0.51	GUF1	0.41	PPP3CC	0.34
	MRPS26	0.46	LOC144571	0.47	FLJ33630	0.5	ERLIN2	0.51	STRA13	0.41	KBTBD11	0.34
	GIN1	0.46	C6orf155	0.47	C11orf63	0.5	LOC100131691	0.51	CDKN2AIPNL	0.41	PRDX5	0.34
	ZNF680	0.46	C20orf24	0.47	NAP1L2	0.5	SENP8	0.51	KLHDC8B	0.41	SCGB2A1	0.34
	UGP2	0.46	ACBD5	0.47	EIF4G3	0.5	BMP7	0.51	C12orf60	0.41	KRT27	0.34
	PARM1	0.46	DMPK	0.47	NUCB1	0.5	ZNF862	0.51	ADAM33	0.41	CYP4X1	0.34
	KIF17	0.46	MRPS26	0.47	CRABP1	0.5	BNIP1	0.51	GTF2IRD2	0.41	SLC20A2	0.34
	C4orf39	0.46	PDHB	0.47	ZC3H8	0.5	HSD17B6	0.51	PHF20L1	0.41	SYVN1	0.34
	MAPKAP1	0.46	PYCRL	0.47	SNAPC5	0.5	AASDH	0.51	HSD17B10	0.41	GORASP1	0.34
	ATP5B	0.46	DNAJC5	0.47	ALG1	0.5	NUP62CL	0.51	NDUFA1	0.41	NOSTRIN	0.34
	CYC1	0.46	TMED9	0.47	DCUN1D4	0.5	AMZ2P1	0.51	RPS6KL1	0.41	GOT2	0.34
	ALDH1B1	0.46	LOC100131691	0.47	FAM185A	0.5	COIL	0.51	CCDC87	0.41	AKAP3	0.34
	TSPAN33	0.46	LIPG	0.47	SULT1A2	0.5	DNALI1	0.51	C9orf98	0.41	GJC1	0.34
	STRAP	0.46	LOC150197	0.47	EFHC2	0.5	ALDH1B1	0.51	PRPS1	0.41	SMAD6	0.34
	ZNF252	0.46	MAGI3	0.47	HMGN5	0.5	SALL2	0.51	RBPMS2	0.41	CCDC110	0.34
	ZNF658	0.46	ZNF252	0.47	C1orf151	0.5	SPATA7	0.51	ACSM5	0.41	DDOST	0.34
	VPS16	0.46	UBE2G2	0.47	TMEM104	0.5	FLJ33630	0.51	LIMCH1	0.41	SLC39A14	0.34
	HRASLS	0.46	CMBL	0.47	SPATA24	0.5	TNFAIP8	0.51	UBE2CBP	0.41	KHDRBS2	0.34
	XPO6	0.46	ZNF658	0.47	PLEKHH1	0.5	SPCS2	0.51	MAMDC4	0.41	EMD	0.34
	ABHD10	0.46	ECHS1	0.47	LOC401588	0.5	GIT2	0.51	PLEKHJ1	0.41	PAFAH2	0.34
	HIST1H4H	0.46	NAP1L2	0.47	SUMF2	0.5	CCT6B	0.51	NDUFB2	0.41	TFF3	0.34
	CIAPIN1	0.46	MRPL34	0.47	TMED2	0.5	ATG4A	0.51	CPT1A	0.41	PINK1	0.34
	DYNLL2	0.46	TSPAN7	0.47	CCDC30	0.5	SNAPC5	0.51	MFSD3	0.41	HSD17B1	0.34
	GARNL3	0.46	MRPL15	0.47	GFM2	0.5	MAP3K4	0.51	HSPBAP1	0.41	DAD1	0.34
	SRP19	0.46	TOR2A	0.47	DTWD1	0.5	UPF3B	0.51	AP4B1	0.41	C14orf126	0.34
	C2CD2	0.46	FASTKD5	0.47	FAM35B	0.5	VEGFC	0.51	DBT	0.41	GIMAP1	0.34
	POP5	0.46	MCRS1	0.47	PDE6B	0.5	TMEM209	0.51	PRKAA2	0.41	PRKCQ	0.34
	TPST2	0.46	B3GNT9	0.47	VRK3	0.5	ANKRD54	0.51	DCI	0.41	C12orf62	0.34
	H2AFV	0.46	RUVBL1	0.47	CCDC13	0.5	ATP6V1H	0.51	PGCP	0.41	MGST3	0.34
	LOC100289341	0.46	RAB17	0.47	2019-03-02	0.5	MOAP1	0.51	C16orf48	0.41	RBM4	0.34
	TXNDC15	0.46	ERP29	0.47	DUSP15	0.5	ATRN	0.51	TMCO1	0.41	C3orf42	0.34
	FAM7A3	0.46	INPP5A	0.47	MKL1	0.5	CLCC1	0.51	ACN9	0.41	LHPP	0.34
	SYS1	0.46	TRUB2	0.47	SHBG	0.5	TMEM120B	0.51	C6orf225	0.4	CHCHD8	0.34
	ABCF3	0.46	FXN	0.47	LETM1	0.5	PGF	0.51	ERCC8	0.4	MRP63	0.34
	ERP44	0.46	TMED10	0.47	CORO2B	0.5	PEX12	0.51	PARK2	0.4	RNMTL1	0.34
	CETN2	0.46	COQ4	0.47	FAM173B	0.5	BHLHB9	0.51	FAM13A	0.4	GSTM4	0.34
	PEX11A	0.46	ZCWPW2	0.47	TMCO4	0.5	CPNE3	0.51	PIK3C2B	0.4	COX10	0.34
	ZNF480	0.46	TEX264	0.47	UBA5	0.5	C11orf51	0.51	SLC25A23	0.4	HDHD3	0.34
	SRRD	0.46	C1orf56	0.47	FBXL18	0.5	C2orf44	0.51	PHKB	0.4	PLEKHJ1	0.34
	C14orf109	0.46	SCGB2A1	0.47	COX4NB	0.5	DNAL4	0.51	RCBTB2	0.4	PSPH	0.34
	MGAT1	0.46	ABCF3	0.47	SPEF2	0.5	UBN2	0.51	PLEKHB1	0.4	HMOX2	0.34
	CKB	0.46	PEX11A	0.47	OGDH	0.5	LOC401052	0.51	SULT1A1	0.4	C5orf28	0.34
	LNP1	0.46	KCTD2	0.47	DCTN3	0.5	SRRD	0.51	ASRGL1	0.4	C8orf48	0.34
	UCHL5	0.46	PLEKHH1	0.47	FAM35A	0.5	AIF1L	0.51	NDUFV3	0.4	MLLT3	0.34
	EYA2	0.46	GUF1	0.47	TRIT1	0.5	CMTM4	0.51	C10orf57	0.4	SELK	0.34
	C9orf98	0.46	GNG7	0.47	STK25	0.49	PSKH1	0.51	NUBPL	0.4	CCDC65	0.34
	KIAA1147	0.46	NRXN2	0.47	PECI	0.49	TLK2	0.51	ADCY9	0.4	TMEM109	0.34
	NICN1	0.46	C14orf109	0.47	SPG7	0.49	RBAK	0.51	VAV3	0.4	TUSC1	0.34
	PRKG1	0.46	MT1X	0.47	PIK3C2B	0.49	NGRN	0.51	DNAJC5	0.4	GTF3C1	0.34
	PCCA	0.46	SEC31A	0.47	MAN2B2	0.49	CBR4	0.51	LRRC4C	0.4	PINX1	0.34
	C7orf44	0.46	EMD	0.47	NDUFA12	0.49	LNP1	0.51	PARK7	0.4	C6orf217	0.34
	FOXRED1	0.46	C8orf40	0.47	RCBTB2	0.49	PAFAH2	0.51	BMP7	0.4	COL23A1	0.34
	ATP5G3	0.46	TACC2	0.47	MAPK8IP1	0.49	NMNAT3	0.51	SBF1	0.4	MANSC1	0.34
	SYBU	0.46	FAM35B	0.47	LOC283174	0.49	FASTKD1	0.51	QTRT1	0.4	NETO2	0.34
	GSTZ1	0.46	LDLRAP1	0.47	TMEM150C	0.49	DCTD	0.51	LOC25845	0.4	GUSBP3	0.34
	FAM35B2	0.46	COPS3	0.47	ZMYND12	0.49	SMAD5	0.51	C9orf82	0.4	KSR1	0.34
	TMED10P1	0.46	SRPR	0.47	PGD	0.49	ATG2B	0.51	SLC24A3	0.4	MRPS33	0.34
	PRKAA2	0.46	VRK3	0.47	TRIM2	0.49	PDGFD	0.51	SLC39A7	0.4	PLCL1	0.34
	GDF9	0.46	CCDC13	0.47	ARFGAP3	0.49	CBX1	0.51	AMZ2P1	0.4	C16orf61	0.34
	C17orf80	0.46	OAT	0.47	HKR1	0.49	GPR155	0.51	RAD9A	0.4	FAM119B	0.34
	KIF9	0.46	SYS1-DBNDD2	0.47	CHST14	0.49	IQCE	0.51	CYP7B1	0.4	COQ9	0.33
	DHRS7B	0.46	NUDT7	0.47	C20orf29	0.49	C2orf43	0.51	SEPT7P2	0.4	AHCYL2	0.33
	CA4	0.46	LOC158572	0.47	ACADSB	0.49	CCDC87	0.51	ACADSB	0.4	DNAJC30	0.33
	RNF135	0.46	MTIF3	0.47	DUS4L	0.49	RC3H1	0.51	ENSA	0.4	C1QBP	0.33
	DYNLT1	0.46	SCPEP1	0.47	KIAA1908	0.49	COPZ2	0.51	THUMPD1	0.4	DNAJC25	0.33
	PIK3R3	0.46	TMEM170B	0.47	NDUFV2	0.49	TMEM80	0.51	MARVELD2	0.4	SLC25A4	0.33
	RBM47	0.46	RUSC2	0.47	FASTKD5	0.49	SCPEP1	0.51	ERAL1	0.4	QRICH2	0.33
	CXXC4	0.46	GCLC	0.47	GPAM	0.49	FAM189A1	0.51	ACTR5	0.4	ACSL1	0.33
	RNF216L	0.45	EFR3B	0.47	HIST1H4H	0.49	MAP7D3	0.51	UNC119B	0.4	C5orf30	0.33
	SLC25A4	0.45	LYPLAL1	0.47	PEX1	0.49	MKL1	0.51	USP16	0.4	HK1	0.33
	RCBTB2	0.45	CDC25A	0.47	EARS2	0.49	WHSC1	0.51	MPP2	0.4	MCAM	0.33
	CROT	0.45	ALG13	0.47	CDNF	0.49	C14orf174	0.51	C5orf49	0.4	DYNLRB2	0.33
	CLMN	0.45	MDM1	0.47	GYS1	0.49	C22orf23	0.51	WDR60	0.4	PRDM11	0.33
	CINP	0.45	TMED10P1	0.47	DHX35	0.49	BLMH	0.51	PLCD4	0.4	AKT1S1	0.33
	NDUFV3	0.45	WBP5	0.47	SNAI1	0.49	MAPKBP1	0.51	TSR2	0.4	ACOX2	0.33
	OS9	0.45	DYNC1I1	0.47	DUSP14	0.49	TMUB2	0.51	FAM185A	0.4	RND1	0.33
	SNRPN	0.45	C19orf23	0.47	TPST2	0.49	PDIK1L	0.51	PYGM	0.4	PPP1R13B	0.33
	ZMYND12	0.45	PAPOLA	0.47	CAPS2	0.49	TYW3	0.51	IMPA2	0.4	ARL2	0.33
	ANKIB1	0.45	RAB3A	0.47	C10orf93	0.49	ATG4C	0.51	C19orf51	0.4	GHR	0.33
	POLR2G	0.45	KIAA0114	0.47	CEP70	0.49	ZBTB5	0.51	WHAMML2	0.4	WBSCR22	0.33
	ALDH6A1	0.45	DDX31	0.47	CNOT4	0.49	SKA2	0.51	EMCN	0.4	ASPSCR1	0.33
	GABRB3	0.45	EML6	0.47	COG2	0.49	MUDENG	0.51	ZC3HC1	0.4	OXSM	0.33
	C3orf75	0.45	MRPS14	0.47	ZNF76	0.49	ZNF605	0.51	TMED8	0.4	SDHAF2	0.33
	C10orf41	0.45	FAM35A	0.47	CBLL1	0.49	KIAA0114	0.51	C7orf55	0.4	CNNM2	0.33
	SIK3	0.45	PLCL1	0.47	CXCR7	0.49	ZFP62	0.51	C22orf40	0.4	ANKS3	0.33
	TIFA	0.45	RBM47	0.47	PREX2	0.49	GLMN	0.51	ZCWPW2	0.4	SPHK2	0.33
	MOSC1	0.45	BAP1	0.47	MAP6	0.49	C9orf130	0.51	TEX264	0.4	AGPAT9	0.33
	KIAA1908	0.45	CNST	0.47	KCTD2	0.49	ZKSCAN3	0.51	BAD	0.4	FGFBP3	0.33
	LOC401431	0.45	CETN4P	0.46	SMOC2	0.49	PHLPP2	0.51	TYSND1	0.4	GEMIN8	0.33
	ZNF763	0.45	LCLAT1	0.46	ARHGEF4	0.49	AGPAT4	0.51	CETN2	0.4	CLPTM1	0.33
	TAF11	0.45	TXNRD1	0.46	ELOVL1	0.49	MTERFD3	0.51	ATP5G1	0.4	IP6K3	0.33
	ZNF737	0.45	VEGFB	0.46	TMEM47	0.49	HSPA5	0.51	CPEB3	0.4	DNALI1	0.33
	TM9SF1	0.45	MGC23284	0.46	ARFIP2	0.49	PNMAL1	0.51	IPO13	0.4	CHST14	0.33
	CCDC40	0.45	GTF2E1	0.46	H1F0	0.49	SCRN3	0.51	SUV420H1	0.4	CXorf40A	0.33
	OSTC	0.45	SAMD13	0.46	C12orf51	0.49	FLJ36777	0.51	GOT2	0.4	MAZ	0.33
	GMPPB	0.45	PDE6D	0.46	ACVR1B	0.49	KIAA1310	0.51	COQ10A	0.4	TAF6L	0.33
	PPP2R5D	0.45	PDIA5	0.46	CDKL3	0.49	C3orf39	0.5	KCTD2	0.4	TBC1D4	0.33
	SNURF	0.45	SURF1	0.46	SCP2	0.49	LOC400752	0.5	NAP1L5	0.4	ENSA	0.33
	GALNTL4	0.45	FAM69A	0.46	SMAD9	0.49	PLEKHM3	0.5	TMEM50B	0.4	BCCIP	0.33
	TMEM38B	0.45	TLE6	0.46	NAT15	0.49	PARD6G	0.5	USP33	0.4	NANS	0.33
	BSPRY	0.45	UNC119	0.46	CRAT	0.49	SGSM3	0.5	NUDT13	0.4	VPS4A	0.33
	ZCWPW2	0.45	CCDC11	0.46	ZC4H2	0.49	POP4	0.5	C11orf65	0.4	A2M	0.33
	GATAD1	0.45	PDE4D	0.46	RPS6KL1	0.49	FOXO1	0.5	DDX56	0.4	ISM1	0.33
	PDE8B	0.45	OXSM	0.46	COPS3	0.49	KIAA0895	0.5	CISD3	0.4	ARL16	0.33
	DLEU1	0.45	KIF17	0.46	VPS54	0.49	NME5	0.5	ARFIP2	0.4	FBF1	0.33
	DNAJC13	0.45	C14orf176	0.46	ISOC2	0.49	TAF8	0.5	PAFAH2	0.4	PODXL	0.33
	SUV420H1	0.45	PAIP2	0.46	GSTK1	0.49	SFMBT1	0.5	ARHGAP6	0.4	COMTD1	0.33
	KIAA0664	0.45	HIST1H2BC	0.46	RETSAT	0.49	STOX2	0.5	ECHDC2	0.4	UQCRQ	0.33
	RDX	0.45	STRAP	0.46	OGDHL	0.49	DYNLRB2	0.5	DTWD1	0.4	ATP5A1	0.33
	PXMP4	0.45	CLN3	0.46	BCKDHB	0.49	FLJ39653	0.5	TACC2	0.4	DAK	0.33
	PLEKHH1	0.45	NDRG2	0.46	C7orf44	0.49	TLE6	0.5	WDR59	0.4	TMEM135	0.33
	GUF1	0.45	C1orf203	0.46	CHMP1B	0.49	GATM	0.5	SLC39A9	0.4	C6orf192	0.33
	C22orf39	0.45	HRASLS	0.46	HIST1H3E	0.49	MESDC2	0.5	JMJD5	0.4	C6orf203	0.33
	PIGV	0.45	GALT	0.46	LOC728613	0.49	TRIM2	0.5	ARMC2	0.4	SPR	0.33
	C12orf60	0.45	DIRC2	0.46	KCTD8	0.49	NEBL	0.5	C2orf64	0.4	CMC1	0.33
	PRDX3	0.45	MYO10	0.46	RAB10	0.49	EPB49	0.5	RGNEF	0.4	MRS2	0.33
	PIGN	0.45	EARS2	0.46	FLT4	0.49	GABRB3	0.5	FAM104B	0.4	IMPA2	0.33
	DPAGT1	0.45	DYNLL2	0.46	C5orf33	0.49	C8orf51	0.5	LSM10	0.4	TPST2	0.33
	MAGED2	0.45	GARNL3	0.46	RXRA	0.49	PAIP2	0.5	C3orf42	0.4	SDHAF1	0.33
	TPI1	0.45	SLC35B3	0.46	ZFP36L2	0.49	PLEKHA1	0.5	ALDOA	0.4	HMGCR	0.33
	PSMC4	0.45	SPCS1	0.46	VLDLR	0.49	ZNF252	0.5	SCPEP1	0.4	SEC62	0.33
	DMXL1	0.45	CLCC1	0.46	FAM35B2	0.49	ZNF571	0.5	RIBC2	0.4	LOC282997	0.33
	FGF11	0.45	SNN	0.46	C4orf33	0.49	REEP5	0.5	TNS3	0.4	KPTN	0.33
	C21orf119	0.45	ACE2	0.46	COQ6	0.49	NECAB3	0.5	OR2A9P	0.4	DNAJC3	0.33
	ISOC2	0.45	MDH2	0.46	LATS2	0.49	C11orf1	0.5	PPARD	0.4	TBKBP1	0.33
	TMEM80	0.45	GALNTL4	0.46	ZBTB5	0.49	MOSC1	0.5	ACADM	0.4	DPY19L2	0.33
	C4orf47	0.45	CYP27B1	0.46	C6orf217	0.49	ZNF18	0.5	UQCR10	0.4	CLIC3	0.33
	TMEM170B	0.45	PRMT10	0.46	TRIM61	0.49	C4orf41	0.5	GGTLC1	0.4	SAP18	0.33
	NNT	0.45	ZNF396	0.46	TBL2	0.49	C16orf63	0.5	JMJD8	0.4	C6orf165	0.33
	MKL1	0.45	H2AFV	0.46	FAM13C	0.49	GALT	0.5	BOLA3	0.4	KCTD2	0.33
	FAM98A	0.45	C17orf91	0.46	MTRF1L	0.49	MIS12	0.5	C4orf33	0.4	TMEM232	0.33
	LOC728613	0.45	MRPL47	0.46	ITM2A	0.49	WDR60	0.5	TMEM109	0.4	BCL6B	0.33
	SGK494	0.45	DPY19L2	0.46	SGSM3	0.48	SLC35B3	0.5	C2orf70	0.4	C11orf65	0.33
	BCL2L2	0.45	NANP	0.46	ACSL1	0.48	DCUN1D1	0.5	RABL3	0.4	RERG	0.33
	C11orf35	0.45	ATP2A2	0.46	C5orf30	0.48	PIGH	0.5	IFT20	0.4	MPI	0.33
	WBP5	0.45	ARHGEF9	0.46	C21orf33	0.48	TRIM52	0.5	PINX1	0.4	EDNRB	0.33
	COX4NB	0.45	CPEB3	0.46	LOC144571	0.48	SLC25A20	0.5	MNS1	0.4	UROS	0.33
	PAPOLA	0.45	SRRD	0.46	LOC148189	0.48	SLC25A36	0.5	ASTE1	0.4	SUOX	0.33
	C6orf217	0.45	PET112L	0.46	PDE6D	0.48	TMED10	0.5	GDF9	0.4	TACC2	0.33
	IMMT	0.45	FBXL17	0.46	STMN3	0.48	MAP1LC3A	0.5	KIF9	0.4	PMS2L4	0.33
	IQSEC2	0.45	STRA13	0.46	STOX2	0.48	KDM1B	0.5	HIST1H2BK	0.4	SERF1A	0.33
	GAA	0.45	RFFL	0.46	ARHGEF35	0.48	CYBRD1	0.5	MINA	0.4	CARS	0.33
	DMGDH	0.45	GJB6	0.46	F8	0.48	CEP70	0.5	FLJ40852	0.4	ATP1A1	0.33
	ZNF512B	0.45	MGAT1	0.46	WDR31	0.48	TXNDC15	0.5	C16orf68	0.4	PSMC4	0.33
	TXNRD2	0.45	AQP4	0.46	SNRPN	0.48	ZNF167	0.5	C21orf82	0.4	PLAC9	0.33
	WDR78	0.45	ANKS1B	0.46	TMEM198	0.48	NANP	0.5	PIK3R3	0.4	TEAD4	0.33
	FAM35A	0.45	ILVBL	0.46	ANKIB1	0.48	RPS6KA5	0.5	COX19	0.4	CDC14B	0.33
	PLCL1	0.45	TMEM168	0.46	PGBD2	0.48	PABPC5	0.5	GZF1	0.4	FLJ37453	0.33
	BAP1	0.45	DMRT3	0.46	NT5DC1	0.48	SLTM	0.5	NCRNA00174	0.4	NAIF1	0.33
	NOLC1	0.45	C9orf119	0.46	C4orf52	0.48	ZNF248	0.5	PLEK2	0.4	ZNF32	0.33
	CETN4P	0.44	ATP1A1	0.46	SLC35D2	0.48	FAM192A	0.5	HSPA5	0.4	RG9MTD2	0.33
	TMED7	0.44	DMXL1	0.46	PDE4D	0.48	C12orf60	0.5	FAM189A2	0.4	ATP6V0E2	0.33
	KIAA0652	0.44	SCFD1	0.46	BDNFOS	0.48	C19orf54	0.5	CCDC121	0.4	SCARF1	0.33
	LOC144571	0.44	C2orf47	0.46	PDE7B	0.48	G2E3	0.5	IPW	0.39	PRTG	0.33
	MLYCD	0.44	SEC61B	0.46	USP46	0.48	COG3	0.5	AHCYL2	0.39	2020-03-02	0.33
	PRICKLE2	0.44	ATP6V0E2	0.46	BFSP1	0.48	MRPS28	0.5	PAR-SN	0.39	PCCA	0.33
	NT5DC1	0.44	MTCH2	0.46	SDCCAG8	0.48	C2orf64	0.5	NEK9	0.39	ZSWIM7	0.33
	LRRC8D	0.44	AGTR1	0.46	HIST1H2BC	0.48	TLN2	0.5	C6orf155	0.39	RNASET2	0.33
	USP19	0.44	ACSM5	0.46	DNALI1	0.48	PTGR2	0.5	IER2	0.39	C3orf1	0.33
	C7orf63	0.44	NSF	0.46	ANAPC7	0.48	AGBL5	0.5	CCDC76	0.39	MTX1	0.33
	TATDN3	0.44	CLIC2	0.46	PLEKHA1	0.48	TPST1	0.5	UNK	0.39	LSMD1	0.33
	TMEM171	0.44	ABHD6	0.46	RRBP1	0.48	MRPS11	0.5	PFKM	0.39	C18orf55	0.33
	NDUFB6	0.44	FAM195A	0.46	KY	0.48	GLI3	0.5	PRICKLE2	0.39	DIO2	0.33
	TBC1D4	0.44	RAB10	0.46	ZNF252	0.48	OCIAD1	0.5	FAM200B	0.39	CASKIN2	0.33
	HERPUD1	0.44	ARF4	0.46	EBF4	0.48	C14orf102	0.5	PRKCE	0.39	MKS1	0.33
	CMBL	0.44	ARHGEF3	0.46	C5orf44	0.48	C4orf47	0.5	COG5	0.39	MT2A	0.33
	EPB41L4B	0.44	FAM35B2	0.46	C17orf108	0.48	LOC285033	0.5	TMEM198	0.39	DUOXA2	0.33
	ATF7	0.44	FBXL2	0.46	TIFA	0.48	HDHD3	0.5	C19orf39	0.39	LETM1	0.33
	GALT	0.44	ABCG2	0.46	DNAJC19	0.48	TMEM167A	0.5	OAZ2	0.39	MFRP	0.33
	C2orf79	0.44	NIPSNAP3A	0.46	PBX4	0.48	LOC728613	0.5	FAM81B	0.39	IYD	0.33
	LOC728723	0.44	TUBA8	0.46	EPB41L4B	0.48	PTPRJ	0.5	COMMD8	0.39	RABL3	0.33
	C3orf55	0.44	BRP44L	0.46	C1orf203	0.48	PIK3C2A	0.5	ZNF271	0.39	C6orf129	0.33
	DIRC2	0.44	EFCAB6	0.46	LOC401431	0.48	ASPH	0.5	LIPG	0.39	ATPAF2	0.33
	SOD3	0.44	GLT8D2	0.46	ZNF18	0.48	ALG13	0.5	ZFP2	0.39	ZNF684	0.33
	SGPP2	0.44	SLC25A35	0.46	C4orf12	0.48	RIMKLB	0.5	HKR1	0.39	IQSEC2	0.33
	DHX35	0.44	NPRL2	0.46	C4orf41	0.48	ZNF630	0.5	FASTK	0.39	ANO10	0.33
	CLCC1	0.44	LRRC45	0.46	GRAMD1B	0.48	C2orf7	0.5	CLPB	0.39	CCDC107	0.33
	COX6A1	0.44	STX18	0.46	ATP5A1	0.48	RCCD1	0.5	TIGD1	0.39	ARSG	0.33
	TMEM123	0.44	PRRG2	0.46	TMEM181	0.48	C15orf56	0.5	CXorf40A	0.39	SRA1	0.33
	RAPGEF2	0.44	NOLC1	0.46	C16orf55	0.48	SLC35E3	0.5	TRIP4	0.39	SNX4	0.33
	CNOT4	0.44	CCDC121	0.46	TFDP1	0.48	GLT8D2	0.5	CLYBL	0.39	TTYH2	0.33
	ALKBH4	0.44	POMT2	0.46	ATRN	0.48	LOC550112	0.5	DDX41	0.39	TMCO1	0.33
	RNF40	0.44	ZHX3	0.45	TRUB2	0.48	ZNF442	0.5	USP20	0.39	BAP1	0.33
	ARHGEF9	0.44	ETFA	0.45	MGC21881	0.48	CRADD	0.5	ALG14	0.39	CXXC4	0.33
	FGF12	0.44	QRICH2	0.45	KCTD10	0.48	SNRNP25	0.5	VEGFC	0.39	C3orf39	0.32
	NUMB	0.44	SLFN11	0.45	C7orf41	0.48	ARSG	0.5	HIST4H4	0.39	TEK	0.32
	GNG7	0.44	TAF8	0.45	FLT1	0.48	MT1M	0.5	MVD	0.39	SQLE	0.32
	GJB6	0.44	ATP6V0B	0.45	SUSD5	0.48	PPP1CC	0.5	COX6A1	0.39	SEPHS1	0.32
	DHDDS	0.44	CLUL1	0.45	STOML1	0.48	C20orf151	0.5	AASS	0.39	ABHD14B	0.32
	AQP4	0.44	LOC283174	0.45	NANP	0.48	GMEB2	0.5	TMEM115	0.39	COMMD1	0.32
	SUMF2	0.44	OS9	0.45	TFB2M	0.48	ATP5SL	0.5	PRPSAP2	0.39	AGL	0.32
	SEC31A	0.44	SNRPN	0.45	POFUT1	0.48	MTRF1L	0.5	TXN2	0.39	HDAC1	0.32
	DMRT3	0.44	C7orf25	0.45	SLC25A39	0.48	ABAT	0.5	BSPRY	0.39	SFXN4	0.32
	CARS	0.44	PARM1	0.45	CFL2	0.48	ITM2A	0.5	KBTBD11	0.39	RABL5	0.32
	SCFD1	0.44	TRIM2	0.45	EHHADH	0.48	C2orf42	0.5	TRERF1	0.39	RCBTB2	0.32
	LOC92249	0.44	COLEC11	0.45	ARL6	0.48	ERCC2	0.5	STAG3L3	0.39	AIFM1	0.32
	NDUFA1	0.44	SDHAF2	0.45	AQP4	0.48	APBB2	0.49	EFHC2	0.39	ATG4D	0.32
	DPH3B	0.44	TATDN3	0.45	LNP1	0.48	CLCN4	0.49	INTS3	0.39	ADAMTSL2	0.32
	OAT	0.44	C1orf175	0.45	PPIB	0.48	SDC2	0.49	KIFC3	0.39	MYOM2	0.32
	AGTR1	0.44	C17orf108	0.45	MAGEH1	0.48	CENPJ	0.49	FMNL3	0.39	GIMAP7	0.32
	OCIAD1	0.44	SNX17	0.45	SNED1	0.48	TMED7	0.49	CCDC101	0.39	OS9	0.32
	NSF	0.44	IL11RA	0.45	GNAL	0.48	EIF4E	0.49	GNMT	0.39	SIL1	0.32
	FAM189A1	0.44	EPB41L4B	0.45	AMIGO3	0.48	ZNF594	0.49	PDE8B	0.39	THNSL1	0.32
	SPTBN1	0.44	RNF32	0.45	C2orf43	0.48	GTF2E1	0.49	C19orf44	0.39	GIN1	0.32
	LRRC48	0.44	ATF7	0.45	NDUFA1	0.48	SLC30A4	0.49	SLC25A39	0.39	TGFBR2	0.32
	VEGFA	0.44	ZNF763	0.45	BZW2	0.48	TUB	0.49	ACOT11	0.39	C1orf213	0.32
	SPAG5	0.44	CETP	0.45	PTGR2	0.48	F8	0.49	FBXL17	0.39	RASL11A	0.32
	TOM1L1	0.44	NDUFS3	0.45	TRMT5	0.48	KIAA1737	0.49	UST	0.39	CLEC4E	0.32
	CDC25A	0.44	C3orf55	0.45	SEC23B	0.48	SNPH	0.49	ZNF248	0.39	STARD13	0.32
	MPV17L2	0.44	FAM185A	0.45	DICER1	0.48	FAM69A	0.49	C12orf51	0.39	SNHG9	0.32
	C4orf33	0.44	PPP2R5D	0.45	LMLN	0.48	C7orf25	0.49	FAM3A	0.39	TCEANC	0.32
	EFCAB6	0.44	PYGM	0.45	C11orf71	0.48	ANKIB1	0.49	SNED1	0.39	COMMD8	0.32
	SLC35E3	0.44	C1GALT1	0.45	ERLEC1	0.48	QRSL1	0.49	POLR3K	0.39	FAM176B	0.32
	SLCO2A1	0.44	COX6A1	0.45	ACSM5	0.48	OAZ2	0.49	LOC284441	0.39	ZFYVE28	0.32
	RPP14	0.44	NRL	0.45	SLC45A4	0.48	C15orf52	0.49	C14orf126	0.39	ST3GAL1	0.32
	C8orf33	0.44	TMED8	0.45	PCCA	0.48	USP7	0.49	ATP1A1	0.39	LOC150197	0.32
	TMEM143	0.44	CAPS2	0.45	SGK494	0.48	LRRC4C	0.49	MRPS28	0.39	FAM27A	0.32
	PNMAL1	0.44	SEC62	0.45	JMJD8	0.48	ZNF717	0.49	SYP	0.39	MKRN2	0.32
	CCDC121	0.44	ZNF782	0.45	ATP6V0D1	0.48	XPNPEP3	0.49	C1orf229	0.39	C10orf41	0.32
	SLC10A7	0.43	BSPRY	0.45	ASPH	0.48	EXTL2	0.49	ATP6V0E2	0.39	NECAB3	0.32
	SEPHS1	0.43	FAM151B	0.45	C6orf97	0.48	CNNM2	0.49	MED29	0.39	RAVER2	0.32
	C4orf32	0.43	ZNF219	0.45	DYNC1I1	0.48	CLPB	0.49	ADAT2	0.39	MARVELD2	0.32
	QRICH2	0.43	ARMC7	0.45	C2orf70	0.48	LOC202781	0.49	COPZ2	0.39	CRABP1	0.32
	SHISA4	0.43	KDR	0.45	YKT6	0.48	ACAD8	0.49	ATP5F1	0.39	SDHD	0.32
	MPHOSPH9	0.43	ATP5O	0.45	PINX1	0.48	LOC150197	0.49	DSTN	0.39	TOR2A	0.32
	C6orf155	0.43	AP4S1	0.45	ZNF673	0.48	TMEM57	0.49	ADH5	0.39	SETD3	0.32
	MGC23284	0.43	PDE8B	0.45	IQSEC2	0.48	ACADS	0.49	C14orf174	0.39	WFS1	0.32
	C3orf18	0.43	FBXO10	0.45	ASTE1	0.48	SIK3	0.49	FBXO9	0.39	DUS2L	0.32
	PGBD2	0.43	ACO2	0.45	STX18	0.48	TIFA	0.49	SIRT5	0.39	NDUFB7	0.32
	STAG3L4	0.43	MAGI1	0.45	NUAK2	0.48	CN5H6.4	0.49	SGTA	0.39	BBS4	0.32
	ADCK1	0.43	NUMB	0.45	C2orf3	0.48	HP1BP3	0.49	METT11D1	0.39	IFT88	0.32
	OAZ2	0.43	TOMM5	0.45	C8orf33	0.48	TRMT2B	0.49	SGK494	0.39	ITGAE	0.32
	C4orf52	0.43	KDELR2	0.45	ZNF197	0.48	SETD3	0.49	FLT4	0.39	TM9SF1	0.32
	PDE4D	0.43	METTL10	0.45	ZNF138	0.48	C4orf12	0.49	LYPLAL1	0.39	NDUFB4	0.32
	ITFG3	0.43	LNP1	0.45	MTPAP	0.48	FASTKD5	0.49	ZFP36L2	0.39	MID1	0.32
	LIPG	0.43	HARBI1	0.45	ETFDH	0.48	BCKDHA	0.49	RIMKLB	0.39	CHCHD1	0.32
	WNT11	0.43	CCDC30	0.45	COQ9	0.47	PPP2CA	0.49	PREB	0.39	C16orf74	0.32
	SALL2	0.43	GFM2	0.45	CETN4P	0.47	ATP6AP2	0.49	MTERFD2	0.39	MLF2	0.32
	RRBP1	0.43	NQO1	0.45	FOXO1	0.47	CDC23	0.49	B9D1	0.39	PDIA4	0.32
	ANKRD24	0.43	PIGN	0.45	QRICH2	0.47	SAPS3	0.49	C6orf217	0.39	MRPL53	0.32
	LRP6	0.43	LIPT2	0.45	CCDC21	0.47	DIO1	0.49	TRAF2	0.39	PNKD	0.32
	REEP5	0.43	MUM1L1	0.45	TUBGCP5	0.47	C16orf70	0.49	ZFP41	0.39	IFT140	0.32
	ENSA	0.43	MAP1A	0.45	RAB28	0.47	ITGAE	0.49	CORT	0.39	TCF4	0.32
	OPHN1	0.43	ZNF781	0.45	CCDC51	0.47	C3orf55	0.49	DDX31	0.39	FLYWCH2	0.32
	MRPL34	0.43	FBXO25	0.45	AIFM1	0.47	MCRS1	0.49	C16orf53	0.39	ANGPTL1	0.32
	NUCB1	0.43	TEAD4	0.45	C10orf84	0.47	MID1	0.49	DCTN3	0.39	CYP27B1	0.32
	ZNF815	0.43	TLN2	0.45	ARRDC4	0.47	IREB2	0.49	MT1M	0.39	TMEM38B	0.32
	CCT6B	0.43	ZNF132	0.45	SURF1	0.47	SPR	0.49	FAM35A	0.39	C22orf32	0.32
	SETD3	0.43	BZW2	0.45	ATP6V1E2	0.47	LOC100130691	0.49	RRP8	0.39	SNF8	0.32
	GHITM	0.43	ADAMTS3	0.45	FAM69A	0.47	WSB2	0.49	ATP5SL	0.39	RNASE1	0.32
	TMEM181	0.43	NDUFB1	0.45	STAG3L4	0.47	KCNE3	0.49	RALGAPA1	0.39	PRPSAP2	0.32
	BCKDHA	0.43	RAB6B	0.45	GATM	0.47	C21orf49	0.49	KIAA1310	0.39	DGKE	0.32
	LAMB2L	0.43	COQ3	0.45	PARM1	0.47	C7orf41	0.49	CNST	0.39	UBE2D4	0.32
	SPRYD4	0.43	2019-03-02	0.45	USP19	0.47	NUDT16	0.49	ZHX3	0.38	C17orf91	0.32
	RUVBL1	0.43	RNASET2	0.45	OXSM	0.47	EMCN	0.49	UNG	0.38	NDUFA6	0.32
	TNS1	0.43	SUCLA2	0.45	SEMA6D	0.47	ZNF664	0.49	SDR39U1	0.38	ZNF76	0.32
	FICD	0.43	COL4A5	0.45	C7orf63	0.47	CYP27B1	0.49	SLC25A15	0.38	UBE2M	0.32
	GYS1	0.43	SPTBN1	0.45	ACAD8	0.47	TMEM123	0.49	NDUFB3	0.38	ARMC7	0.32
	CAND2	0.43	VPS25	0.45	TMEM57	0.47	PRPSAP2	0.49	LCLAT1	0.38	ATP5O	0.32
	MPDU1	0.43	VEGFA	0.45	MAP3K10	0.47	UPRT	0.49	LOC100270746	0.38	ANAPC16	0.32
	OLFM2	0.43	FBXO9	0.45	UBE2G2	0.47	LOC100289341	0.49	HIST2H2BE	0.38	AP4S1	0.32
	MRPS31	0.43	SGTA	0.45	HERPUD1	0.47	ZNF440	0.49	ATP6V0B	0.38	TIMM8B	0.32
	RPS6KA1	0.43	TMEM167A	0.45	REEP5	0.47	STOML1	0.49	HIST1H2BN	0.38	HIVEP3	0.32
	TXN2	0.43	C6orf97	0.45	ZNF674	0.47	ARMC7	0.49	ELP3	0.38	KDM4B	0.32
	PEX12	0.43	CCDC53	0.45	RNF32	0.47	KRIT1	0.49	SNRPN	0.38	LOC401052	0.32
	REPIN1	0.43	SOCS2	0.45	ATF7	0.47	ABCB8	0.49	TMEM201	0.38	ZNF511	0.32
	SCGB2A1	0.43	PDHA1	0.45	NDRG2	0.47	TMEM104	0.49	CUX1	0.38	ATP2C2	0.32
	VIPR1	0.43	SLCO2A1	0.45	DUS2L	0.47	PPM1H	0.49	PGD	0.38	PLEKHH1	0.32
	FBXO10	0.43	LOC550112	0.45	MPP6	0.47	FBXO3	0.49	LRRC8D	0.38	FBXL17	0.32
	SMYD3	0.43	SNX29	0.45	LOC729678	0.47	HCFC2	0.49	SNHG9	0.38	THRA	0.32
	PLSCR4	0.43	TXNRD2	0.45	CIAPIN1	0.47	FZD4	0.49	BDNFOS	0.38	C22orf39	0.32
	PDCD6	0.43	GFM1	0.45	UPF3B	0.47	AKAP10	0.49	CWH43	0.38	ZNF814	0.32
	ARHGEF4	0.43	ATP5SL	0.45	ZNF22	0.47	N6AMT1	0.49	B9D2	0.38	MEF2C	0.32
	KDELR2	0.43	TTYH2	0.45	DIRC2	0.47	ZNF429	0.49	TRIM66	0.38	C14orf109	0.32
	CISD3	0.43	ALG3	0.45	DYNLL2	0.47	FXC1	0.49	PCMTD1	0.38	NCRNA00116	0.32
	COG7	0.43	ZNF330	0.45	RUVBL1	0.47	NAT15	0.49	CYC1	0.38	ECE2	0.32
	RAB7L1	0.43	AEN	0.44	TNS1	0.47	CRAT	0.49	ZNF618	0.38	PDRG1	0.32
	NDUFB5	0.43	BANK1	0.44	ASGR1	0.47	SMARCA1	0.49	ZNF571	0.38	C2orf76	0.32
	DNAJA2	0.43	TMED7	0.44	TIGD7	0.47	SYP	0.49	GLTSCR1	0.38	COX4I1	0.32
	TATDN2	0.43	TUFM	0.44	C2CD2	0.47	SCAND2	0.49	HIST1H2AK	0.38	DTWD1	0.32
	EMD	0.43	PLEKHB1	0.44	GPR137	0.47	ZNF415	0.49	BANP	0.38	SLC7A6	0.32
	ACVR1B	0.43	SULT1A1	0.44	ANKRD27	0.47	BZW2	0.49	TCEA3	0.38	GNAS	0.32
	TMEM90B	0.43	CINP	0.44	POP5	0.47	BRD2	0.49	CN5H6.4	0.38	GPR155	0.32
	LIPT2	0.43	PRICKLE2	0.44	FICD	0.47	ZNF235	0.49	OPHN1	0.38	LOC92249	0.32
	LOC284441	0.43	WDR31	0.44	SEPHS2	0.47	MOSPD2	0.49	NUCB1	0.38	COPS3	0.32
	CDKL3	0.43	PRDM11	0.44	CDH5	0.47	DHX40	0.49	ZNF709	0.38	C5orf55	0.32
	ADAMTS3	0.43	TMEM150C	0.44	POFUT2	0.47	LIMK2	0.49	KIAA1908	0.38	FAM53B	0.32
	SEC61B	0.43	EPM2A	0.44	SAR1A	0.47	RNASET2	0.49	ZNF18	0.38	PTGR2	0.32
	2019-03-09	0.43	ZMYND12	0.44	ANGPTL1	0.47	THAP6	0.49	DPY19L2P2	0.38	TPST1	0.32
	SCPEP1	0.43	RND1	0.44	EMCN	0.47	BCKDHB	0.49	XPO6	0.38	NHLRC1	0.32
	RYR2	0.43	UBB	0.44	SFRS9	0.47	TNS3	0.49	ZSCAN21	0.38	KAT2B	0.32
	SALL4	0.43	C4orf52	0.44	SEC62	0.47	MED13L	0.49	TMEM135	0.38	ATP5I	0.32
	ZMYND11	0.43	NME4	0.44	LOC100289341	0.47	L2HGDH	0.49	TMEM111	0.38	ZFPM1	0.32
	CLIC2	0.43	XPNPEP3	0.44	PEX12	0.47	LZTFL1	0.49	MID1	0.38	NICN1	0.32
	ABHD6	0.43	SLC24A3	0.44	REPIN1	0.47	C6orf35	0.49	KIF6	0.38	ADSSL1	0.32
	SUCLA2	0.43	NUP62CL	0.44	MORF4L2	0.47	FOXP2	0.49	PPM1L	0.38	OCIAD1	0.32
	FAM195A	0.43	TMEM171	0.44	GATAD1	0.47	LRRCC1	0.49	CAMK1D	0.38	TCEAL4	0.32
	GPS1	0.43	SOX12	0.44	KDR	0.47	STXBP4	0.49	DMAP1	0.38	ENG	0.32
	UQCR10	0.43	RRBP1	0.44	AP4S1	0.47	MIA3	0.49	PDIA4	0.38	AUP1	0.32
	FBXO9	0.43	TNFAIP8	0.44	C6orf136	0.47	ZBTB40	0.49	COX6C	0.38	HSPG2	0.32
	BOLA3	0.43	C11orf63	0.44	PPM1H	0.47	TPP2	0.49	KCNE3	0.38	DNAH7	0.32
	POLR3F	0.43	C8orf76	0.44	NLK	0.47	ITGA1	0.49	PLD6	0.38	HMGCS1	0.32
	MLH1	0.43	BCCIP	0.44	RFFL	0.47	VPS36	0.49	SULT1C2	0.38	DHRS4L1	0.32
	C14orf2	0.43	SIK3	0.44	FZD4	0.47	PRKAA2	0.49	BCS1L	0.38	CDC25A	0.32
	MFSD3	0.43	TIFA	0.44	BCO2	0.47	NIPSNAP3A	0.49	CAND2	0.38	C14orf181	0.32
	FBXL2	0.43	ERAL1	0.44	PIGV	0.47	COQ6	0.49	MDH2	0.38	SACM1L	0.32
	BRP44L	0.43	GRPEL1	0.44	SELS	0.47	CXorf57	0.49	TRIM16L	0.38	TIMM13	0.32
	DYNC1I1	0.43	OPHN1	0.44	NDUFB5	0.47	FAM173B	0.49	CNOT4	0.38	SLC25A35	0.32
	C15orf56	0.43	TIMM22	0.44	PRR15L	0.47	MTRF1	0.49	C9orf66	0.38	C17orf69	0.32
	C19orf23	0.43	NUCB1	0.44	DNAJA2	0.47	BOD1	0.49	PPP3CC	0.38	BEX2	0.32
	PIGO	0.43	MYEOV2	0.44	TATDN2	0.47	SIKE1	0.49	SYS1	0.38	FAM100A	0.32
	YKT6	0.43	SAT2	0.44	COX18	0.47	ZNF808	0.49	WDR66	0.38	PRKACB	0.32
	PINX1	0.43	BCKDHA	0.44	GSTM3	0.47	R3HDM1	0.49	UBN2	0.38	MINA	0.32
	DCI	0.43	C2orf79	0.44	DARS	0.47	C7orf64	0.49	KIAA0664	0.38	ABCB6	0.32
	ANO10	0.43	UBE2V1	0.44	DAD1	0.47	ZNF546	0.49	TCFL5	0.38	GPS2	0.32
	GAS8	0.43	DUSP22	0.44	DMRT3	0.47	TRIM61	0.49	TEKT2	0.38	C21orf82	0.32
	SNX29	0.43	ANK2	0.44	C9orf119	0.47	GUSBL1	0.49	SRRD	0.38	MRPS22	0.32
	KIAA0114	0.43	CCDC40	0.44	ARMC2	0.47	MTPAP	0.49	OBSL1	0.38	ETFDH	0.32
	LOC728743	0.43	NIT2	0.44	SYP	0.47	ETFDH	0.49	OCEL1	0.38	MTHFS	0.32
	IFT27	0.43	GPER	0.44	FAM76A	0.47	C8orf41	0.49	C16orf58	0.38	TMEM164	0.32
	MRPS14	0.43	AGMAT	0.44	RGNEF	0.47	NOLC1	0.49	DDOST	0.38	EFCAB2	0.32
	PHLPP2	0.43	DHX35	0.44	MAFB	0.47	IPW	0.48	MGAT1	0.38	ACN9	0.32
	GFM1	0.43	EMCN	0.44	ADAMTS3	0.47	DNAJB4	0.48	AQP4	0.38	C2orf42	0.32
	C1orf69	0.43	TRPC6	0.44	C21orf119	0.47	SYDE2	0.48	MPI	0.38	KIAA0652	0.31
	MAGI2	0.43	C10orf93	0.44	FAF2	0.47	TDRD9	0.48	LNP1	0.38	NDUFAF1	0.31
	FLJ36777	0.43	SUSD5	0.44	LIMK2	0.47	GTF2IRD2P1	0.48	ITGA2B	0.38	AUH	0.31
	C2orf42	0.43	TXNDC15	0.44	CYP20A1	0.47	PIK3C2B	0.48	C7orf31	0.38	FOXO1	0.31
	ERCC2	0.43	ZNF527	0.44	CYP26B1	0.47	RFT1	0.48	ILVBL	0.38	PIK3C2B	0.31
	LOC338758	0.42	MEGF8	0.44	FOXP2	0.47	HELZ	0.48	RAD51L3	0.38	SLC25A23	0.31
	AKIRIN1	0.42	SYS1	0.44	BOLA3	0.47	ZNF17	0.48	INCENP	0.38	CHCHD2	0.31
	POP4	0.42	ZKSCAN5	0.44	MKS1	0.47	BMPR1A	0.48	LOC653566	0.38	PLEKHB1	0.31
	AUH	0.42	PPCS	0.44	TSGA10	0.47	ARMC8	0.48	PMS2L4	0.38	SAMD13	0.31
	FLJ44606	0.42	SUV420H1	0.44	C11orf35	0.47	USP54	0.48	CDKL3	0.38	PDE6D	0.31
	LCLAT1	0.42	TCFL5	0.44	POMGNT1	0.47	UNK	0.48	ZNF467	0.38	ABCB1	0.31
	TAF8	0.42	SMOC2	0.44	RIMKLB	0.47	ASRGL1	0.48	EML5	0.38	C8orf55	0.31
	PLEKHB1	0.42	PDCD6	0.44	DYNC2H1	0.47	RREB1	0.48	FLJ37453	0.38	CLMN	0.31
	C9orf37	0.42	PXMP4	0.44	ATG4C	0.47	KIAA1529	0.48	FAM76A	0.38	CINP	0.31
	TMEM150C	0.42	FZD4	0.44	RPL26L1	0.47	SNRPN	0.48	C5orf55	0.38	PRICKLE2	0.31
	CDKL1	0.42	CISD3	0.44	SELENBP1	0.47	C19orf39	0.48	ADAMTS3	0.38	NUBPL	0.31
	STK40	0.42	DNAJA2	0.44	SLCO2A1	0.47	ALDH2	0.48	VPS54	0.38	ANK3	0.31
	COLEC11	0.42	COX18	0.44	SLC25A35	0.47	ZC3H12C	0.48	RAB1A	0.38	MT1H	0.31
	MBLAC1	0.42	MED9	0.44	MAPRE1	0.47	KIAA1109	0.48	ZBTB25	0.38	DIS3L	0.31
	SBF1	0.42	LOC284441	0.44	LYSMD3	0.47	ARFGAP3	0.48	TRMT61A	0.38	FAM58A	0.31
	PAK6	0.42	SPIRE2	0.44	DYNC2LI1	0.47	LOC25845	0.48	MED20	0.38	GATM	0.31
	ACRBP	0.42	SCP2	0.44	AZI2	0.47	PPIC	0.48	C21orf119	0.38	ADCY9	0.31
	C17orf28	0.42	INPP5J	0.44	MRPS14	0.47	C14orf176	0.48	ZFPM1	0.38	C4orf52	0.31
	C11orf63	0.42	MCFD2	0.44	SFXN2	0.47	ZNF506	0.48	SLC45A4	0.38	WBP1	0.31
	RGS6	0.42	ARMC2	0.44	DYNLT1	0.47	MAPKAP1	0.48	CCDC146	0.38	COQ5	0.31
	ECHS1	0.42	PKIG	0.44	EIF2AK3	0.47	PAK6	0.48	RNMTL1	0.38	NME4	0.31
	NAP1L2	0.42	LOC92249	0.44	ATP5SL	0.47	C8orf37	0.48	C16orf5	0.38	C9orf156	0.31
	ISM1	0.42	VPS54	0.44	PNMAL1	0.47	C3orf75	0.48	POLR3B	0.38	WNT11	0.31
	TSPAN7	0.42	AGBL5	0.44	SCRN3	0.47	HIST1H2AK	0.48	HIST1H3E	0.38	CHCHD10	0.31
	TOR2A	0.42	FGF11	0.44	CXXC4	0.47	MAPKSP1	0.48	CECR5	0.38	PPIC	0.31
	NDUFV2	0.42	UQCRFS1	0.44	ZNF330	0.47	ZNF30	0.48	JRK	0.38	SCO1	0.31
	CPEB4	0.42	HSD17B8	0.44	DECR1	0.46	CDK20	0.48	SNRNP48	0.38	CLPB	0.31
	SNAPC5	0.42	NNT	0.44	C19orf2	0.46	KIAA1908	0.48	C18orf55	0.38	LOC147727	0.31
	CABIN1	0.42	ANO5	0.44	SQLE	0.46	SAT2	0.48	PPP1R3E	0.38	TMEM57	0.31
	MIS12	0.42	SFRS14	0.44	KIAA0652	0.46	DPY19L2P2	0.48	MIA3	0.38	C20orf29	0.31
	SOS2	0.42	HTR7P1	0.44	ZNF775	0.46	WFS1	0.48	PSPH	0.38	RRBP1	0.31
	SRBD1	0.42	OR2A9P	0.44	SLC31A1	0.46	CITED2	0.48	SETD6	0.38	TLE1	0.31
	TMEM209	0.42	C6orf35	0.44	SBDSP1	0.46	RRN3P3	0.48	ATP1B2	0.38	CDH16	0.31
	SLC35B3	0.42	FOXP2	0.44	ANKRD37	0.46	ZSCAN21	0.48	C14orf181	0.38	B3GALNT2	0.31
	ERP29	0.42	HADHA	0.44	GTF2E1	0.46	LRRC27	0.48	ANAPC2	0.38	DNAJC19	0.31
	HIST4H4	0.42	FLT4	0.44	HDDC3	0.46	TM9SF1	0.48	CCDC90A	0.38	SLC15A2	0.31
	ATRN	0.42	UQCRC2	0.44	ARMC8	0.46	CD36	0.48	C19orf23	0.38	TIMM22	0.31
	EMCN	0.42	FBXW8	0.44	CLUL1	0.46	SRBD1	0.48	TMX2	0.38	SF3B5	0.31
	SEC62	0.42	SCML2	0.44	MRPS26	0.46	CDC42EP2	0.48	FBXL18	0.38	LOC253724	0.31
	PRPSAP2	0.42	C11orf35	0.44	ELP3	0.46	CCDC40	0.48	NDUFC1	0.38	ATP5J2	0.31
	ZNF782	0.42	PRKAA2	0.44	PRDM11	0.46	SCARB1	0.48	NAIP	0.38	LOC728723	0.31
	CEP70	0.42	C20orf7	0.44	CBWD3	0.46	CPT2	0.48	STK36	0.38	C14orf142	0.31
	FAM151B	0.42	ATG4C	0.44	ZFAND3	0.46	C16orf55	0.48	CRIPAK	0.38	JMJD7-PLA2G4B	0.31
	C17orf91	0.42	TMEM109	0.44	ZNF680	0.46	TFDP1	0.48	C9orf130	0.38	KLHDC9	0.31
	MMAB	0.42	SLC35E3	0.44	C6orf162	0.46	ABCB10	0.48	PHLPP2	0.38	ZFP3	0.31
	BHLHB9	0.42	YKT6	0.44	ALDH6A1	0.46	ACAD10	0.48	NPHP1	0.38	USP16	0.31
	EFHC2	0.42	FBXL18	0.44	PIGK	0.46	JUN	0.48	AGPAT4	0.38	SOX17	0.31
	MAGI1	0.42	CES1	0.44	ZNF862	0.46	KGFLP2	0.48	ETFDH	0.38	ANKRD54	0.31
	NLK	0.42	SAR1B	0.44	SBF1	0.46	DNMT3B	0.48	RBM47	0.38	TIE1	0.31
	STRA13	0.42	IQSEC2	0.44	XPNPEP3	0.46	C9orf103	0.48	NEXN	0.38	RAB17	0.31
	C1orf88	0.42	C17orf80	0.44	SLC24A3	0.46	KCTD10	0.48	H1FX	0.38	ATP6V1H	0.31
	PPIB	0.42	C1orf93	0.44	ANKMY2	0.46	IFT74	0.48	BANK1	0.37	ANKRD5	0.31
	GFM2	0.42	LRIG1	0.44	RAB11FIP2	0.46	FLT1	0.48	PECI	0.37	TM2D2	0.31
	NCS1	0.42	SIKE1	0.44	ANKRD24	0.46	SLC25A17	0.48	SQLE	0.37	PPM1L	0.31
	COX18	0.42	KLHDC7A	0.44	SPATA7	0.46	WDR7	0.48	POP4	0.37	C12orf73	0.31
	C12orf51	0.42	MGST2	0.44	ZNF571	0.46	C10orf93	0.48	RBM4B	0.37	NT5M	0.31
	MED9	0.42	POLR3GL	0.44	THUMPD1	0.46	ZNF91	0.48	ELMOD3	0.37	MDH2	0.31
	TMEM168	0.42	C8orf33	0.44	ERAL1	0.46	RNF180	0.48	RABL5	0.37	ETFB	0.31
	FXC1	0.42	C4orf46	0.44	COPS4	0.46	COG2	0.48	ZC3H3	0.37	TXN2	0.31
	MUM1L1	0.42	MRPS22	0.44	ZNF709	0.46	ANUBL1	0.48	EXOC3L2	0.37	ZCWPW2	0.31
	SLC7A6	0.42	LOC284440	0.44	TRMT2B	0.46	TRERF1	0.48	PYGO2	0.37	AFG3L2	0.31
	DAD1	0.42	TRIM61	0.44	C16orf63	0.46	LOC400657	0.48	ACHE	0.37	AIMP2	0.31
	INPP5J	0.42	EPB41	0.44	ZHX1	0.46	C1orf109	0.48	LEAP2	0.37	TBC1D13	0.31
	CD302	0.42	SCRN3	0.44	UBE2V1	0.46	HMGN5	0.48	FAM69A	0.37	EDA	0.31
	CSNK1G1	0.42	COX7A2	0.43	LRRC27	0.46	C10orf58	0.48	ZNF680	0.37	SERPINB6	0.31
	MAFB	0.42	KIAA0652	0.43	RAB17	0.46	CETN2	0.48	C7orf25	0.37	MRPL2	0.31
	FAM104B	0.42	SLC29A4	0.43	GMPPB	0.46	DLEU1	0.48	ADAMTS5	0.37	IPO11	0.31
	AGBL5	0.42	SLC2A4RG	0.43	TRMT12	0.46	CBLL1	0.48	PARM1	0.37	PEX11A	0.31
	NUDT7	0.42	TUBGCP5	0.43	MOAP1	0.46	ARMC6	0.48	PI4KB	0.37	SPAG7	0.31
	C11orf71	0.42	RABL5	0.43	TMEM120B	0.46	GOT2	0.48	C4orf52	0.37	FRMD4B	0.31
	RNASET2	0.42	GALNS	0.43	MIOX	0.46	CLCNKB	0.48	STK40	0.37	IMMP1L	0.31
	CCDC146	0.42	RHOBTB1	0.43	C19orf51	0.46	USP33	0.48	FAM114A2	0.37	OGFOD2	0.31
	SNX19	0.42	PUS7	0.43	HERC1	0.46	NUDT13	0.48	NAPB	0.37	PPM1H	0.31
	OR2A1	0.42	SLC26A9	0.43	ATP6V1G2	0.46	UST	0.48	EPB49	0.37	KIAA0664	0.31
	RXRA	0.42	PTPLAD2	0.43	TXN2	0.46	PIGV	0.48	DYRK3	0.37	TCFL5	0.31
	SCML2	0.42	C6orf162	0.43	ARL1	0.46	TMEM47	0.48	ZFYVE28	0.37	PDCD6	0.31
	ZFP36L2	0.42	NT5DC1	0.43	ZNF219	0.46	MAGEH1	0.48	MYCN	0.37	C6orf89	0.31
	TMEM109	0.42	USP19	0.43	FAM7A3	0.46	ACVR1B	0.48	SBK1	0.37	GLT8D1	0.31
	SLC25A38	0.42	FAM81B	0.43	TYSND1	0.46	INCENP	0.48	ABHD1	0.37	CFL2	0.31
	TMED4	0.42	BDNFOS	0.43	BHLHB9	0.46	RXRB	0.48	NFE2	0.37	BCL7B	0.31
	RAB3A	0.42	USP46	0.43	PNPLA8	0.46	TACC2	0.48	ZC3H7A	0.37	THAP11	0.31
	LRIG1	0.42	ANAPC7	0.43	SCFD2	0.46	SMAD9	0.48	MAPKAP1	0.37	SPATA17	0.31
	RWDD2B	0.42	C10orf41	0.43	ZNF180	0.46	APPBP2	0.48	HIST1H2BC	0.37	C1orf123	0.31
	PSMD9	0.42	GALK2	0.43	POLR3H	0.46	INPP5J	0.48	RCAN2	0.37	ALG12	0.31
	STX18	0.42	DNAJC19	0.43	RNF40	0.46	MTR	0.48	TMEM171	0.37	JAZF1	0.31
	ZKSCAN3	0.42	LOC158376	0.43	COX8A	0.46	MCFD2	0.48	NPRL3	0.37	ORAOV1	0.31
	C4orf46	0.42	MPP6	0.43	AIF1L	0.46	TEAD4	0.48	NDUFB6	0.37	ATAD3C	0.31
	GUSBP3	0.42	TMEM126A	0.43	FH	0.46	CSNK1G1	0.48	SPATA7	0.37	HTATIP2	0.31
	ARF1	0.42	SUGT1L1	0.43	PXMP4	0.46	DDX59	0.48	MICAL3	0.37	TBCD	0.31
	ZNF138	0.42	LOC728723	0.43	SLC46A3	0.46	TIMM17B	0.48	HIST2H2BA	0.37	CHCHD4	0.31
	PRRG2	0.42	SUCLG2	0.43	ZRANB3	0.46	CENPT	0.48	DUS4L	0.37	IL17RC	0.31
	MTRF1L	0.42	TMEM111	0.43	CBR4	0.46	NKIRAS2	0.48	CRABP1	0.37	ZNF781	0.31
	LOC400752	0.41	LMF1	0.43	PEX2	0.46	OAT	0.48	PLK1S1	0.37	FCGRT	0.31
	BLVRB	0.41	GMPPB	0.43	MED9	0.46	CYTSA	0.48	LOC220729	0.37	TLN2	0.31
	SFMBT1	0.41	TRMT12	0.43	DPAGT1	0.46	C11orf71	0.48	DTWD2	0.37	CTNNBIP1	0.31
	ANKRD37	0.41	FAM53A	0.43	TMEM90B	0.46	FAF2	0.48	C21orf2	0.37	C22orf27	0.31
	GTF2E1	0.41	SNURF	0.43	FXC1	0.46	HSD17B8	0.48	MAP3K4	0.37	EBF2	0.31
	ATP6V0B	0.41	FLT1	0.43	AP3S2	0.46	RETSAT	0.48	MIS12	0.37	NRIP2	0.31
	EXOC3L2	0.41	TMEM38B	0.43	LOC284441	0.46	ATP5F1	0.48	C14orf142	0.37	SRPR	0.31
	FAM69A	0.41	RAPGEF2	0.43	PDGFD	0.46	SHBG	0.48	C16orf70	0.37	PRKCH	0.31
	EPM2A	0.41	PRPSAP2	0.43	MCFD2	0.46	GSTM4	0.48	MAGT1	0.37	MRPS34	0.31
	ZFAND3	0.41	KDM1B	0.43	FBXO25	0.46	JRK	0.48	LOC148413	0.37	ARAP3	0.31
	BDNFOS	0.41	HLTF	0.43	FTO	0.46	SLC16A2	0.48	CPT2	0.37	RAPGEF4	0.31
	NME4	0.41	JTB	0.43	DNAJC27	0.46	SPAG5	0.48	IDI1	0.37	CD24	0.31
	OXSM	0.41	FAM7A3	0.43	SSR1	0.46	LYPLAL1	0.48	ANKRD5	0.37	DUSP15	0.31
	SLC24A3	0.41	BAD	0.43	GOSR2	0.46	DIP2C	0.48	MON2	0.37	C15orf37	0.31
	ANAPC7	0.41	PREX2	0.43	BRD2	0.46	C9orf6	0.48	KLF15	0.37	ADH5	0.31
	THTPA	0.41	CFL2	0.43	ZBTB25	0.46	POMGNT1	0.48	MOAP1	0.37	CDIPT	0.31
	MGC3771	0.41	C1orf53	0.43	NKIRAS2	0.46	LOC339290	0.48	PNKD	0.37	LRRC48	0.31
	CHST14	0.41	CCDC157	0.43	MED29	0.46	ANKRD12	0.48	GYS1	0.37	UQCR10	0.31
	UBE2G2	0.41	ACACA	0.43	TULP4	0.46	SELENBP1	0.48	ENOSF1	0.37	MTCP1NB	0.31
	EPHX1	0.41	DHDDS	0.43	HSD17B8	0.46	SPCS3	0.48	ANGPTL1	0.37	C11orf35	0.31
	C1orf175	0.41	ECE2	0.43	TAPT1	0.46	RUNDC1	0.48	SLC25A20	0.37	ABCG2	0.31
	LOC400027	0.41	CDR2	0.43	SUCLA2	0.46	TBCEL	0.48	PLA2G7	0.37	PREB	0.31
	COX11	0.41	GDPD1	0.43	COL4A5	0.46	C14orf33	0.48	C22orf32	0.37	MYCBP	0.31
	GPM6A	0.41	NCS1	0.43	LZTFL1	0.46	EPM2AIP1	0.48	LOC100289341	0.37	SKA2	0.31
	UNC119B	0.41	TATDN2	0.43	DYRK4	0.46	SYNE2	0.48	PRDX5	0.37	PPIL6	0.31
	USP30	0.41	FABP4	0.43	C9orf21	0.46	LDHD	0.48	HMGN5	0.37	PDHA1	0.31
	CD36	0.41	DTWD1	0.43	SYBU	0.46	MYCT1	0.48	CATSPER3	0.37	OGDH	0.31
	ANKRD54	0.41	DAD1	0.43	HADHA	0.46	LAYN	0.48	FRMD4B	0.37	PRDM16	0.31
	PYGM	0.41	PDGFD	0.43	ITGA1	0.46	BAP1	0.48	TMEM42	0.37	CNDP2	0.31
	LARS2	0.41	AMIGO3	0.43	BCL2L2	0.46	GCAT	0.48	GMPPA	0.37	PCBD2	0.31
	NT5M	0.41	ZBTB25	0.43	SOCS2	0.46	CXXC4	0.48	C2orf44	0.37	SNRK	0.31
	KCNE3	0.41	NKIRAS2	0.43	SAR1B	0.46	MAT2A	0.48	HDHD2	0.37	C9orf130	0.31
	SULT1C2	0.41	MGST3	0.43	PAPSS2	0.46	FAT4	0.47	DNAJB11	0.37	CDKN2C	0.31
	C7orf41	0.41	ERLEC1	0.43	LOC550112	0.46	FARP2	0.47	FH	0.37	GPAA1	0.31
	ANGPTL1	0.41	GRB14	0.43	SPAG9	0.46	C21orf33	0.47	TNK1	0.37	KLC4	0.31
	KDM1B	0.41	NDUFC2	0.43	THAP5	0.46	CAPSL	0.47	THRA	0.37	TMEM143	0.31
	ZNF76	0.41	PRKG1	0.43	RUNDC1	0.46	MPHOSPH9	0.47	C20orf30	0.37	GZF1	0.31
	TYSND1	0.41	GLUL	0.43	ARSG	0.46	SFXN4	0.47	C14orf109	0.37	ZNF428	0.31
	KDR	0.41	C4orf47	0.43	MTMR15	0.46	SBDSP1	0.47	CKB	0.37	MAGI2	0.31
	ADM2	0.41	ZMYND11	0.43	ZKSCAN3	0.46	RABL5	0.47	METTL10	0.37	NFKBIB	0.31
	PPCS	0.41	LRRC28	0.43	FAM108B1	0.46	MLYCD	0.47	ORAOV1	0.37	ALG3	0.31
	OGFOD2	0.41	LOC285033	0.43	ARF1	0.46	MGC23284	0.47	ZNF280B	0.37	RNF216L	0.3
	RBP7	0.41	SIRT5	0.43	CRY1	0.46	COMMD7	0.47	MAGED2	0.37	LOC338758	0.3
	AIF1L	0.41	MFSD3	0.43	GFM1	0.46	WDR5B	0.47	KIAA0895L	0.37	UNG	0.3
	CCDC96	0.41	HCCS	0.43	MRPS22	0.46	CCDC76	0.47	SPIRE2	0.37	ERCC8	0.3
	ECE2	0.41	UBA5	0.43	C1orf69	0.46	HIST1H2BN	0.47	CLTCL1	0.37	HMBS	0.3
	TMED2	0.41	PPIL6	0.43	SDHC	0.46	POLR3E	0.47	LOC729991-MEF2B	0.37	ZNF775	0.3
	GDPD1	0.41	RAB19	0.43	CLCN4	0.45	ZNF34	0.47	ENO2	0.37	NME5	0.3
	GSTM3	0.41	CREM	0.43	LOC400752	0.45	VPS52	0.47	DMXL1	0.37	CHCHD6	0.3
	RAB13	0.41	RWDD2B	0.43	EIF4E	0.45	GPX3	0.47	CRAT	0.37	HAUS7	0.3
	FABP4	0.41	IFT27	0.43	GTF2H2C	0.45	TBCK	0.47	TEAD4	0.37	TMEM147	0.3
	LRRN2	0.41	ZNF512B	0.43	NEK9	0.45	PARM1	0.47	CD302	0.37	UQCRH	0.3
	C9orf119	0.41	C1orf69	0.43	MGC23284	0.45	C4orf52	0.47	ZNF32	0.37	ZC3H3	0.3
	CCDC113	0.41	RRP8	0.43	USP54	0.45	LOC100129550	0.47	TSHR	0.37	ACBD5	0.3
	ENO2	0.41	HOMER1	0.43	ASRGL1	0.45	DERL2	0.47	LMLN	0.37	STMN3	0.3
	FBXO25	0.41	ATPAF1	0.43	BEX1	0.45	DYRK3	0.47	ISOC2	0.37	PFKM	0.3
	LDLRAP1	0.41	ITM2A	0.43	TLE6	0.45	ZNF44	0.47	C14orf102	0.37	NUS1	0.3
	ZNF132	0.41	TRIT1	0.43	UBB	0.45	OXSM	0.47	PCGF5	0.37	ATP6V1E2	0.3
	GOSR2	0.41	SLC10A7	0.42	ERLIN2	0.45	RAB11FIP2	0.47	GSTK1	0.37	LOC100134713	0.3
	C2orf47	0.41	NDUFAF1	0.42	NUDT16P1	0.45	SEPT7P2	0.47	KLHL22	0.37	RANBP10	0.3
	DICER1	0.41	ZFYVE9	0.42	NME4	0.45	C5orf44	0.47	ZMYND11	0.37	GNRHR2	0.3
	KIF16B	0.41	ZNF775	0.42	TRIM66	0.45	TRIM39	0.47	ZNF446	0.37	KITLG	0.3
	TTC25	0.41	EIF4E	0.42	QTRT1	0.45	C1orf175	0.47	GPS1	0.37	C6orf162	0.3
	PCGF5	0.41	RAB28	0.42	CHCHD10	0.45	BCCIP	0.47	CNOT3	0.37	AFAP1L1	0.3
	ATP8B1	0.41	BMPR1A	0.42	SYPL1	0.45	TTPAL	0.47	WDR73	0.37	TMED9	0.3
	MED13L	0.41	CDK2AP2	0.42	TATDN3	0.45	VPS4A	0.47	ZBTB40	0.37	RALGPS1	0.3
	SFRS14	0.41	EXOC3L2	0.42	ZYG11A	0.45	VPS16	0.47	FBXW8	0.37	CACNA1H	0.3
	OR2A9P	0.41	ZFAND3	0.42	TMEM171	0.45	ABCA5	0.47	TMUB2	0.37	SLC25A34	0.3
	CPT1A	0.41	ZNF680	0.42	ZNF618	0.45	ALG1	0.47	C6orf97	0.37	FHAD1	0.3
	UQCRC2	0.41	PGBD2	0.42	MT1L	0.45	TXNRD3IT1	0.47	ZNF630	0.37	C7orf11	0.3
	ARHGEF10L	0.41	CUX1	0.42	GALK2	0.45	KBTBD6	0.47	FBXL2	0.37	ZNF271	0.3
	STT3A	0.41	STAG3L4	0.42	CN5H6.4	0.45	TBC1D20	0.47	LATS2	0.37	CHST7	0.3
	ARF4	0.41	GATM	0.42	MRPL34	0.45	ZSCAN1	0.47	WBP5	0.37	NDUFA7	0.3
	NUPR1	0.41	CDKL1	0.42	SAT2	0.45	ANKRD27	0.47	SEPSECS	0.37	IFT46	0.3
	POMGNT1	0.41	ESRRA	0.42	VPS16	0.45	NSMCE4A	0.47	CXorf57	0.37	ACAD8	0.3
	CREB3L2	0.41	MYCN	0.42	KCTD3	0.45	ZNF75A	0.47	SPPL2B	0.37	MXD4	0.3
	HMGCL	0.41	GABRB3	0.42	SOD3	0.45	LDHB	0.47	C17orf69	0.37	RPS19BP1	0.3
	ATPAF2	0.41	IFT46	0.42	SOS2	0.45	SULT1C2	0.47	IMMT	0.37	EDN3	0.3
	SKA2	0.41	MRPL24	0.42	IREB2	0.45	AASS	0.47	LOC550112	0.37	LPCAT2	0.3
	ZFP62	0.41	C3orf23	0.42	WDR60	0.45	TMEM38B	0.47	C17orf80	0.37	ANKRD24	0.3
	ZNF589	0.41	ALDH1B1	0.42	HIST4H4	0.45	EHMT1	0.47	C2orf3	0.37	CCNC	0.3
	DHRS4	0.41	KY	0.42	INPP5A	0.45	SEC62	0.47	POLR3GL	0.37	UBE2D2	0.3
	CRY1	0.41	LRP6	0.42	KCNE3	0.45	LGTN	0.47	CRY1	0.37	DPM2	0.3
	MMACHC	0.41	COPS4	0.42	TMEM14C	0.45	ZNF644	0.47	BRF1	0.37	NAP1L2	0.3
	C16orf86	0.41	MT1G	0.42	SNURF	0.45	GOPC	0.47	FKBPL	0.37	NCRNA00081	0.3
	GMEB2	0.41	DUS4L	0.42	OLFM2	0.45	TSHZ3	0.47	VPS37D	0.37	NUCB1	0.3
	RILPL2	0.41	KIAA1908	0.42	ZNF664	0.45	DLD	0.47	C1orf69	0.37	SNAPC5	0.3
	RRP8	0.41	CCT6B	0.42	C11orf52	0.45	CIDECP	0.47	KRT81	0.37	CABIN1	0.3
	SGK223	0.41	C4orf12	0.42	SLC25A17	0.45	TSHZ1	0.47	SEMA6A	0.37	UBE2V1	0.3
	TTYH2	0.41	DAK	0.42	TMEM38B	0.45	ZNF839	0.47	RPS10P7	0.37	LRRC27	0.3
	SCRN3	0.41	TM9SF1	0.42	UPRT	0.45	SPATA24	0.47	SRPRB	0.37	USP20	0.3
	ZNF569	0.41	CD36	0.42	TEX264	0.45	C20orf194	0.47	C2orf42	0.37	DUSP22	0.3
	TRIT1	0.41	CDC42EP2	0.42	ARMC7	0.45	MEF2C	0.47	SLC10A7	0.36	C12orf61	0.3
	AEN	0.4	TNS1	0.42	TRERF1	0.45	ANXA6	0.47	CETN4P	0.36	NAA20	0.3
	ELAC2	0.4	DCUN1D4	0.42	DLEU1	0.45	SPEF1	0.47	ISCA1	0.36	BLOC1S3	0.3
	DNAJC30	0.4	DOCK5	0.42	AGPAT1	0.45	LACE1	0.47	FOXO1	0.36	TMEM22	0.3
	CENPJ	0.4	PAICS	0.42	CIDECP	0.45	GABPA	0.47	BLVRB	0.36	CEBPA	0.3
	DNAJC25	0.4	CDNF	0.42	KLHDC1	0.45	PEX2	0.47	TAF8	0.36	MBD3	0.3
	HSP90B3P	0.4	SLC25A12	0.42	SLC35F5	0.45	MUM1L1	0.47	KDM2B	0.36	SLC16A10	0.3
	ZFYVE9	0.4	MOAP1	0.42	ARV1	0.45	ZNF181	0.47	HIST1H1C	0.36	PPP1R14A	0.3
	TSPAN18	0.4	LARS2	0.42	FUBP3	0.45	DARS	0.47	ANKRD37	0.36	MEIS2	0.3
	SLC2A4RG	0.4	SULT1C2	0.42	ZNF20	0.45	CBFA2T2	0.47	GRAMD4	0.36	LOC440957	0.3
	RAB28	0.4	ZNF664	0.42	MPI	0.45	DIXDC1	0.47	CCDC130	0.36	OLFM2	0.3
	CDK2AP2	0.4	LOC550643	0.42	NMNAT3	0.45	SGK1	0.47	GADD45G	0.36	PIGQ	0.3
	STOX2	0.4	CNOT4	0.42	C7orf31	0.45	HHEX	0.47	OS9	0.36	FAM181A	0.3
	CLUL1	0.4	ZNF76	0.42	APPBP2	0.45	HECTD1	0.47	ZNF34	0.36	SUSD5	0.3
	POLR3E	0.4	SRP9	0.42	HIST1H2BE	0.45	FTO	0.47	UNC119	0.36	LOC728606	0.3
	ATP6V1E2	0.4	C10orf58	0.42	HHEX	0.45	COPS3	0.47	SLC35D2	0.36	DLG2	0.3
	RND1	0.4	RNF40	0.42	CSNK1G1	0.45	KIAA0427	0.47	PDE4D	0.36	DNAJC28	0.3
	UBB	0.4	ATP6V1D	0.42	AGBL5	0.45	ZNF780A	0.47	CDK5RAP3	0.36	PKNOX2	0.3
	FAM81B	0.4	PKNOX2	0.42	RDH13	0.45	EYA2	0.47	LMF2	0.36	TMEM42	0.3
	DYRK3	0.4	ID1	0.42	C3orf42	0.45	C17orf97	0.47	SCO1	0.36	TERF2IP	0.3
	TRIM66	0.4	KIAA0664	0.42	QPCTL	0.45	PAXIP1	0.47	SPHK2	0.36	PCCB	0.3
	STARD4	0.4	AQP11	0.42	AGTR1	0.45	INTS10	0.47	IFT46	0.36	RNF167	0.3
	C15orf23	0.4	TALDO1	0.42	GRB14	0.45	REV1	0.47	C8orf51	0.36	ATPIF1	0.3
	ASB9	0.4	RBP7	0.42	PHLPP1	0.45	AGTR1	0.47	TSC2	0.36	DHX29	0.3
	C8orf51	0.4	UST	0.42	RAD17	0.45	ZNF696	0.47	ANAPC7	0.36	NUMB	0.3
	HIST1H2BC	0.4	ARV1	0.42	ATP8B1	0.45	PHLPP1	0.47	ZC3HAV1L	0.36	TOMM5	0.3
	PARP11	0.4	COX5A	0.42	TNS3	0.45	SALL4	0.47	CHST14	0.36	CCDC157	0.3
	DNALI1	0.4	TMEM47	0.42	CTAGE5	0.45	ATP5H	0.47	MAZ	0.36	C20orf43	0.3
	ZC3HAV1L	0.4	KLHDC8B	0.42	C14orf167	0.45	HIST1H3E	0.47	REEP5	0.36	ZADH2	0.3
	RNF26	0.4	SUMF2	0.42	GSTM4	0.45	MGC57346	0.47	RGS6	0.36	LOC100286844	0.3
	THUMPD1	0.4	LACE1	0.42	LRRC48	0.45	PTPN4	0.47	NCRNA00081	0.36	TNFRSF11B	0.3
	PRKCA	0.4	ZNF280B	0.42	C22orf23	0.45	APOM	0.47	EIF4G3	0.36	C15orf24	0.3
	SNX17	0.4	RAB13	0.42	MT1E	0.45	ACADM	0.47	CDK20	0.36	SLC25A28	0.3
	PBX4	0.4	ACVR1B	0.42	UQCR10	0.45	DHRS12	0.47	FANCC	0.36	DPAGT1	0.3
	GRPEL1	0.4	GNAL	0.42	NAGLU	0.45	CPT1A	0.47	HP1BP3	0.36	C10orf79	0.3
	RNF32	0.4	LRRN2	0.42	HDHD3	0.45	FLT4	0.47	TRAM2	0.36	SGK1	0.3
	MYEOV2	0.4	IL17RC	0.42	SIRT5	0.45	CDC25A	0.47	SETD3	0.36	INPPL1	0.3
	ZNF18	0.4	ZC4H2	0.42	TOM1L1	0.45	SLC25A29	0.47	ATP5A1	0.36	CCS	0.3
	GPR160	0.4	CD302	0.42	ELP4	0.45	EIF5	0.47	CPEB4	0.36	C19orf73	0.3
	FASTKD5	0.4	IQCE	0.42	MED8	0.45	TMEM109	0.47	ABHD10	0.36	RGNEF	0.3
	PRCC	0.4	CSNK1G1	0.42	IFFO2	0.45	SFRS12	0.47	DAK	0.36	RAB1A	0.3
	C17orf103	0.4	C1orf57	0.42	MRPS7	0.45	C19orf23	0.47	CIAPIN1	0.36	DNAL1	0.3
	USP20	0.4	PRCP	0.42	ZNF630	0.45	GKAP1	0.47	ESM1	0.36	HSDL2	0.3
	LMF1	0.4	DICER1	0.42	LMAN2	0.45	SLC25A38	0.47	SOD3	0.36	C14orf153	0.3
	TEX261	0.4	LIMK2	0.42	BRP44L	0.45	ACSL3	0.47	SCARB1	0.36	GPR3	0.3
	PEX1	0.4	PCGF5	0.42	C6orf129	0.45	YTHDF1	0.47	SNRPA1	0.36	FGF11	0.3
	C22orf25	0.4	BCKDHB	0.42	SLC35E3	0.45	GAS8	0.47	TRMT12	0.36	ZNHIT1	0.3
	WDR60	0.4	SNX19	0.42	FOXA2	0.45	RASSF9	0.47	TCTN2	0.36	ISOC2	0.3
	SPCS1	0.4	CECR5	0.42	PPFIA3	0.45	APTX	0.47	JUN	0.36	MAGIX	0.3
	TSR2	0.4	C22orf23	0.42	ZNF518B	0.45	SNX29	0.47	LOC100101266	0.36	C14orf159	0.3
	TRMT12	0.4	MRPL13	0.42	DOCK1	0.45	TRPM7	0.47	MIB2	0.36	MAPK3	0.3
	PAICS	0.4	PTPMT1	0.42	PPP2R5B	0.45	LYSMD3	0.47	ZNF75A	0.36	C4orf47	0.3
	C1orf192	0.4	POLR3F	0.42	EML6	0.45	POLR3GL	0.47	KCTD10	0.36	MYRIP	0.3
	AGMAT	0.4	BAIAP2L1	0.42	BTNL9	0.45	RNF135	0.47	ZNF389	0.36	ATP6V0E1	0.3
	COX6C	0.4	STT3A	0.42	NPHP1	0.45	SETD2	0.47	SH3BP5	0.36	RFTN2	0.3
	MVD	0.4	MED8	0.42	MYCT1	0.45	ZNF596	0.47	RHOT2	0.36	OR2A9P	0.3
	FBXO30	0.4	C15orf56	0.42	CYB561D2	0.45	RAP1GAP	0.47	SLC25A36	0.36	FOXRED1	0.3
	PLA2G7	0.4	ATPAF2	0.42	PPIF	0.45	DCTN3	0.47	RAPGEF2	0.36	SIRT5	0.3
	ZNF527	0.4	ASTE1	0.42	NEXN	0.45	MRPS22	0.47	LOC100129637	0.36	IPCEF1	0.3
	AP4S1	0.4	BIN1	0.42	C8orf41	0.45	C16orf86	0.47	COQ4	0.36	TOM1L1	0.3
	C10orf58	0.4	CA4	0.42	MAT2A	0.45	RILPL2	0.47	ZBTB17	0.36	FAM50B	0.3
	PAIP2B	0.4	GPX8	0.42	ERCC2	0.45	PLEK2	0.47	CEP70	0.36	POLR3F	0.3
	G6PC3	0.4	DYNC2LI1	0.42	BANK1	0.44	NEXN	0.47	C17orf91	0.36	C6orf226	0.3
	CBLL1	0.4	ZKSCAN3	0.42	C3orf39	0.44	NCRNA00092	0.47	C7orf26	0.36	ATOX1	0.3
	CFL2	0.4	VPS45	0.42	ATP7B	0.44	CAB39L	0.47	COG2	0.36	ITGA1	0.3
	CMTM4	0.4	RNF135	0.42	ETFA	0.44	COQ9	0.46	KDR	0.36	C8orf79	0.3
	ELOVL1	0.4	ZNF138	0.42	PLEKHM3	0.44	C19orf2	0.46	PIAS2	0.36	NDUFA4	0.3
	RFFL	0.4	PFN2	0.42	SLC25A4	0.44	PFKFB2	0.46	TBC1D13	0.36	C4orf33	0.3
	KLHDC8B	0.4	AGPAT4	0.42	FARP2	0.44	LOC100270746	0.46	ZNF180	0.36	LMAN2	0.3
	DNAJC14	0.4	ZNF569	0.42	PAR-SN	0.44	FLJ45244	0.46	SLMAP	0.36	BRP44L	0.3
	PEX11G	0.4	FAM189A2	0.42	TAF8	0.44	SLC2A4RG	0.46	GPR135	0.36	HMGCL	0.3
	ATP1A1	0.4	PIR	0.41	SLC2A4RG	0.44	MTX2	0.46	LOC100125556	0.36	C2orf70	0.3
	ASNA1	0.4	AUH	0.41	BTD	0.44	CCDC51	0.46	CFL2	0.36	TMED4	0.3
	ZC4H2	0.4	SLC31A1	0.41	HAUS7	0.44	C6orf130	0.46	TFCP2	0.36	C17orf80	0.3
	PKIG	0.4	MAN2B2	0.41	HIST2H2BE	0.44	NEK4	0.46	EXOC3L	0.36	SPSB2	0.3
	UBE3B	0.4	HIST2H2BE	0.41	ZNF434	0.44	C2orf24	0.46	EHHADH	0.36	CACNA2D2	0.3
	RPS6KL1	0.4	STARD7	0.41	CDK2AP2	0.44	PDIA5	0.46	COG7	0.36	MRPS10	0.3
	COPS3	0.4	GRAMD4	0.41	CROT	0.44	PTPN21	0.46	NGRN	0.36	ZNF589	0.3
	BZW2	0.4	F8	0.41	MAPRE3	0.44	C17orf42	0.46	ATG4B	0.36	DHRS4L2	0.3
	VPS54	0.4	GADD45G	0.41	EXOC3L2	0.44	SLC26A9	0.46	CDR2	0.36	WFDC1	0.3
	NDUFB1	0.4	ATP6V1E2	0.41	SLC30A4	0.44	TTC23	0.46	C1orf88	0.36	BMP8B	0.3
	LMLN	0.4	LOC100134713	0.41	OS9	0.44	DLG1	0.46	TCEB3	0.36	DYNLT1	0.3
	RAB6B	0.4	QRSL1	0.41	LOC100134713	0.44	RHOT1	0.46	NCS1	0.36	RAP1GAP	0.3
	PHLPP1	0.4	ERLIN2	0.41	VPS52	0.44	UBR3	0.46	OTOS	0.36	SYPL2	0.3
	PGP	0.4	ITFG3	0.41	UNC119	0.44	SBF1	0.46	ANAPC5	0.36	GNASAS	0.3
	2019-03-02	0.4	ARFGAP3	0.41	ARHGAP22	0.44	DAZAP2	0.46	ATG10	0.36	GOLGA1	0.3
	RAD17	0.4	ASB9	0.41	POLR2G	0.44	SYPL1	0.46	CBFA2T2	0.36	C20orf151	0.3
	KSR2	0.4	FAM101B	0.41	ADCK1	0.44	PCBP2	0.46	PDGFD	0.36	DHTKD1	0.3
	TAPT1	0.4	SDCCAG8	0.41	C19orf39	0.44	ANKMY2	0.46	AMIGO3	0.36	CISD2	0.3
	LRRC28	0.4	DNALI1	0.41	ASPRV1	0.44	PEAR1	0.46	PLCH1	0.36	SEMA6A	0.3
	LOC285033	0.4	MGC3771	0.41	NEBL	0.44	SDCCAG8	0.46	UBE3B	0.36	PLEK2	0.3
	MON1B	0.4	ANKRD24	0.41	C7orf11	0.44	METTL8	0.46	NRIP2	0.36	B4GALT7	0.3
	COPS7A	0.4	SPATA7	0.41	IFT46	0.44	ZC3HAV1L	0.46	BRD2	0.36	MDH1B	0.3
	ATXN7L3B	0.4	FLJ33630	0.41	FGFBP3	0.44	CHST14	0.46	FUK	0.36
	CDIPT	0.4	C5orf44	0.41	SALL2	0.44	C20orf29	0.46	NDUFB1	0.36
	CECR5	0.4	PPP2R3C	0.41	CHKA	0.44	RPS6KB1	0.46	USP2	0.36
	MGC57346	0.4	COX11	0.41	C3orf75	0.44	KIAA0528	0.46	PHLPP1	0.36
	PRPH2	0.4	PBX4	0.41	C10orf41	0.44	C2orf34	0.46	PGP	0.36
	TMEM167A	0.4	TM6SF1	0.41	CLYBL	0.44	LUZP6	0.46	PRKG1	0.36
	HADHA	0.4	FANCC	0.41	CAPN7	0.44	AAAS	0.46	ZNF273	0.36
	MKS1	0.4	C2orf34	0.41	LOC441294	0.44	LOC729678	0.46	THAP6	0.36
	BAIAP2L1	0.4	FBF1	0.41	ECHS1	0.44	C14orf142	0.46	C21orf67	0.36
	ATOX1	0.4	KIAA0319L	0.41	NCRNA00081	0.44	TSFM	0.46	MED13L	0.36
	ELMOD2	0.4	ZNF18	0.41	SLC15A2	0.44	ADD3	0.46	SPTBN1	0.36
	NIPSNAP3A	0.4	HIST1H2AC	0.41	GRPEL1	0.44	USP20	0.46	MTX1	0.36
	ATG4C	0.4	MIS12	0.41	HRASLS	0.44	FMO4	0.46	SETBP1	0.36
	TUSC1	0.4	PRCC	0.41	UNC119B	0.44	HIRA	0.46	MAPKBP1	0.36
	C2orf70	0.4	ZNF22	0.41	GHITM	0.44	EARS2	0.46	POLR3F	0.36
	PDHA1	0.4	NDUFB4	0.41	ZSCAN21	0.44	INVS	0.46	METTL1	0.36
	NPRL2	0.4	CMC1	0.41	CABIN1	0.44	MPP2	0.46	CDC25A	0.36
	SIKE1	0.4	SH3RF2	0.41	PPP2CA	0.44	TM4SF18	0.46	FAM65A	0.36
	GPX8	0.4	TFDP1	0.41	GALT	0.44	PLCD4	0.46	ALG13	0.36
	HIST1H2BK	0.4	ATRN	0.41	C2orf79	0.44	FAR1	0.46	SACM1L	0.36
	CD164	0.4	PROX1	0.41	DAK	0.44	MON2	0.46	C2orf77	0.36
	POLR3GL	0.4	POFUT2	0.41	C17orf103	0.44	SLC25A12	0.46	SLCO2A1	0.36
	GCAT	0.4	TXNL4A	0.41	USP30	0.44	KLHL3	0.46	RAB3A	0.36
	TRAPPC9	0.39	FBXO30	0.41	TMEM111	0.44	PLD6	0.46	RPP14	0.36
	TMEM125	0.39	ZC3HC1	0.41	CD36	0.44	DNAJC16	0.46	FAM100A	0.36
	BTD	0.39	SLC25A17	0.41	LMF1	0.44	C1GALT1	0.46	RASSF9	0.36
	HIST2H2BE	0.39	C22orf32	0.41	PRDX1	0.44	WDR37	0.46	FMOD	0.36
	STARD7	0.39	ATP6V1G2	0.41	MPP2	0.44	NSUN7	0.46	STX18	0.36
	UQCRH	0.39	TMEM88	0.41	SPCS1	0.44	MTIF2	0.46	SETD1A	0.36
	BMPR1A	0.39	HIGD1A	0.41	MRPL32	0.44	TXN2	0.46	RORC	0.36
	EXD2	0.39	PAIP2B	0.41	PXMP2	0.44	BSPRY	0.46	TMEM167B	0.36
	STMN3	0.39	POFUT1	0.41	PROX1	0.44	REPIN1	0.46	ZKSCAN3	0.36
	HIST1H2BN	0.39	VIPR1	0.41	CTAGE9	0.44	SUSD5	0.46	ZNF596	0.36
	SLC30A4	0.39	UQCRHL	0.41	MED25	0.44	C17orf48	0.46	MMACHC	0.36
	MYOM2	0.39	NLK	0.41	PRPSAP2	0.44	TBC1D13	0.46	GCAT	0.36
	SLC1A1	0.39	ABCF1	0.41	ALG5	0.44	SDPR	0.46	MAT2A	0.36
	LOC100134713	0.39	SLC46A3	0.41	ZMPSTE24	0.44	AGXT2L2	0.46	LOC338799	0.35
	MT1H	0.39	ZNF814	0.41	SYNGR1	0.44	ZNF253	0.46	ABHD14B	0.35
	PDHB	0.39	ARL6	0.41	NDUFA6	0.44	TADA2B	0.46	TCEAL2	0.35
	AMZ2	0.39	THAP11	0.41	C1orf56	0.44	HIC2	0.46	TMPRSS3	0.35
	PI4KB	0.39	PIGV	0.41	MEGF8	0.44	AGPAT1	0.46	C4orf32	0.35
	ARHGAP39	0.39	EDNRB	0.41	KRIT1	0.44	BBS12	0.46	ZNF594	0.35
	NEBL	0.39	TFF3	0.41	MRPS27	0.44	IL17D	0.46	HAUS7	0.35
	SFTPD	0.39	FXC1	0.41	DNAJC13	0.44	TCFL5	0.46	STARD7	0.35
	COX7B	0.39	HSD11B2	0.41	HIC2	0.44	ARHGEF4	0.46	NSUN4	0.35
	ZNF862	0.39	SGK1	0.41	PPCS	0.44	THRA	0.46	GAL3ST3	0.35
	USP46	0.39	PLCH1	0.41	PCCB	0.44	ATXN7L1	0.46	BMPR1A	0.35
	QTRT1	0.39	RPS6KL1	0.41	C6orf52	0.44	ARFIP2	0.46	PRH1	0.35
	XPNPEP3	0.39	DDX59	0.41	TBC1D24	0.44	DMRT3	0.46	CLUL1	0.35
	SEMA6D	0.39	C21orf119	0.41	CCDC157	0.44	OCRL	0.46	CAMK2G	0.35
	EPHB2	0.39	KIF16B	0.41	ZNF814	0.44	ATP1A1	0.46	WDR31	0.35
	ZYG11A	0.39	KIAA1147	0.41	FLJ10357	0.44	NCOA5	0.46	TMEM150C	0.35
	AGPAT3	0.39	TMEM80	0.41	CHD3	0.44	UBE3B	0.46	MRPL40	0.35
	KY	0.39	PHLPP1	0.41	AHCY	0.44	SP3	0.46	LOC100134713	0.35
	SPATA7	0.39	PGP	0.41	GOLGA5	0.44	ATP10D	0.46	ADAMTS13	0.35
	FLJ33630	0.39	APOA1BP	0.41	DNAJC14	0.44	VRK3	0.46	LOC152217	0.35
	COPS4	0.39	C7orf44	0.41	NCS1	0.44	SYS1-DBNDD2	0.46	ASPRV1	0.35
	ZNF709	0.39	CTAGE5	0.41	HTATIP2	0.44	C3orf42	0.46	TRIM2	0.35
	C16orf63	0.39	MTX1	0.41	LRRC59	0.44	RSBN1L	0.46	CECR4	0.35
	FAM117A	0.39	GPS1	0.41	ZNF420	0.44	GAPVD1	0.46	PEAR1	0.35
	UPF3B	0.39	FAM8A1	0.41	WHAMML1	0.44	PNRC2	0.46	AASDH	0.35
	UBE2V1	0.39	TMEM38A	0.41	OCRL	0.44	PPIL2	0.46	TTC18	0.35
	SUCLG2	0.39	TOM1L1	0.41	ASNA1	0.44	LRRC28	0.46	ERI2	0.35
	FLYWCH1	0.39	STXBP4	0.41	PLCH1	0.44	LUC7L2	0.46	CEP152	0.35
	DOCK5	0.39	LOC728613	0.41	DDX59	0.44	CECR5	0.46	RNF32	0.35
	CDNF	0.39	GSTZ1	0.41	RC3H1	0.44	SETBP1	0.46	ISM1	0.35
	AARS	0.39	ELP4	0.41	MTIF3	0.44	TNPO1	0.46	FBXO46	0.35
	PYROXD2	0.39	RXRA	0.41	CRYBG3	0.44	SIRT5	0.46	TOR2A	0.35
	FXN	0.39	TSGA10	0.41	ADSSL1	0.44	RPAP2	0.46	LOC401431	0.35
	FAM126B	0.39	HMGCL	0.41	PCGF5	0.44	FAM65A	0.46	CCT6B	0.35
	ACE2	0.39	C2orf70	0.41	RYR2	0.44	BCL2L2	0.46	ROBO4	0.35
	POFUT2	0.39	PINX1	0.41	MED13L	0.44	RABGAP1	0.46	C2orf79	0.35
	ARHGEF5	0.39	DCI	0.41	ATXN7L3B	0.44	ELMOD2	0.46	SAPS3	0.35
	FLT1	0.39	GTF2H1	0.41	SNX19	0.44	PKN2	0.46	ABHD14A	0.35
	SFRS9	0.39	AZI2	0.41	VPS25	0.44	CACNA1D	0.46	ALG1	0.35
	TMEM88	0.39	SFXN2	0.41	ST6GAL1	0.44	TUBA8	0.46	HIRA	0.35
	HLTF	0.39	ARF1	0.41	TMEM37	0.44	CCDC90A	0.46	TECR	0.35
	ZNF219	0.39	MYCT1	0.41	ZNF625	0.44	FBXL18	0.46	LOC100130691	0.35
	HMGN5	0.39	NEXN	0.41	SH3BGRL	0.44	GTF3C1	0.46	KCTD6	0.35
	TXNDC11	0.39	C16orf61	0.41	SLC25A29	0.44	RAB19	0.46	TMOD1	0.35
	CDK5	0.39	CENPJ	0.4	COL4A3BP	0.44	SLCO2A1	0.46	NT5M	0.35
	POFUT1	0.39	HDAC11	0.4	ELMOD2	0.44	IMMT	0.46	PNMA6A	0.35
	MYST2	0.39	MPHOSPH9	0.4	RSPH6A	0.44	ZNF518B	0.46	TRUB2	0.35
	CIDECP	0.39	TPPP	0.4	C5orf23	0.44	MPP5	0.46	LDHB	0.35
	RNF167	0.39	BTD	0.4	SELK	0.44	OSBPL2	0.46	RIMBP2	0.35
	LRP8	0.39	SFMBT1	0.4	CCDC53	0.44	RORC	0.46	NUDT16	0.35
	PTGES2	0.39	MLYCD	0.4	C15orf56	0.44	APC	0.46	FLT1	0.35
	UST	0.39	RCBTB2	0.4	PIGO	0.44	TMEM161B	0.46	TMEM38B	0.35
	ARL6	0.39	GAL3ST3	0.4	SLC25A38	0.44	GFM1	0.46	TMEM88	0.35
	ZRANB3	0.39	LOC148189	0.4	IMMT	0.44	MLX	0.46	SUSD5	0.35
	METTL10	0.39	C9orf37	0.4	ZNF442	0.44	TROVE2	0.46	ARMC7	0.35
	HARBI1	0.39	STMN3	0.4	PTPN9	0.44	CCDC73	0.46	TBKBP1	0.35
	FAM86A	0.39	MYOM2	0.4	SNX29	0.44	ZNF257	0.45	ZNF444	0.35
	DTWD1	0.39	ANKIB1	0.4	TBCEL	0.44	CETN4P	0.45	FREM2	0.35
	DARS	0.39	CBR1	0.4	OSBPL2	0.44	AKIRIN1	0.45	SNTB2	0.35
	MCFD2	0.39	ADCK1	0.4	C16orf68	0.44	SNCA	0.45	STK11IP	0.35
	ZNF781	0.39	PI4KB	0.4	R3HDM1	0.44	SLC25A15	0.45	TFB2M	0.35
	ARMC2	0.39	LSM12	0.4	C7orf64	0.44	CCNB1IP1	0.45	ZKSCAN5	0.35
	FTO	0.39	ALDH6A1	0.4	LYRM2	0.44	TOMM70A	0.45	POLR3H	0.35
	KIAA0391	0.39	SFTPD	0.4	CDCA7L	0.44	KDM2B	0.45	DLD	0.35
	C2orf43	0.39	C7orf63	0.4	SUB1	0.44	STARD7	0.45	P4HB	0.35
	C5orf55	0.39	C15orf23	0.4	FLJ36777	0.44	STMN3	0.45	LARP4B	0.35
	KCNJ8	0.39	HSD17B6	0.4	RALGAPA1	0.44	ERMP1	0.45	DLEU1	0.35
	TRMT5	0.39	AGPAT3	0.4	FAM199X	0.43	KPNA5	0.45	AGPAT1	0.35
	LSM10	0.39	THTPA	0.4	SOCS4	0.43	MRPL49	0.45	RFXAP	0.35
	ERLEC1	0.39	CHST14	0.4	SEC61G	0.43	TMEM198	0.45	NTHL1	0.35
	C14orf102	0.39	PLEKHA1	0.4	MPHOSPH9	0.43	VANGL1	0.45	RBP7	0.35
	SLC27A4	0.39	CHKA	0.4	SFMBT1	0.43	HEMK1	0.45	TOMM5	0.35
	LOC100134229	0.39	LOC400027	0.4	HIST1H1C	0.43	PYCRL	0.45	FZD4	0.35
	PDLIM3	0.39	THUMPD1	0.4	UQCRH	0.43	NT5DC1	0.45	PTDSS2	0.35
	ALAD	0.39	CISD1	0.4	ZBED3	0.43	ARHGAP39	0.45	ARL5A	0.35
	L2HGDH	0.39	TTPAL	0.4	SAMD13	0.43	LRRC8D	0.45	MEF2C	0.35
	DYRK4	0.39	RAB1B	0.4	WDR5B	0.43	SUV39H2	0.45	C7orf70	0.35
	GCLC	0.39	LOC401431	0.4	POLR3E	0.43	UTP14C	0.45	NDUFS2	0.35
	SIRT5	0.39	C4orf41	0.4	NDUFV3	0.43	ALDH6A1	0.45	TMEM47	0.35
	SGTA	0.39	XPO6	0.4	MYOM2	0.43	THEM4	0.45	EDNRB	0.35
	LYPLAL1	0.39	ROBO4	0.4	COPS8	0.43	PDE7B	0.45	PPIB	0.35
	ELP4	0.39	ZNF737	0.4	DAZAP2	0.43	TATDN3	0.45	NAGS	0.35
	LATS2	0.39	UPF3B	0.4	KIF17	0.43	IFT46	0.45	ATAD3C	0.35
	ZBTB5	0.39	KLHDC9	0.4	HSD17B6	0.43	FGFBP3	0.45	HTATIP2	0.35
	SPEF2	0.39	C17orf103	0.4	SPHK2	0.43	GEMIN8	0.45	ABCA17P	0.35
	C3orf52	0.39	FLYWCH1	0.4	SLC30A9	0.43	SOX12	0.45	CDK10	0.35
	LOC550112	0.39	SPRYD4	0.4	AASDH	0.43	STRAP	0.45	MUM1L1	0.35
	CNDP2	0.39	SOS2	0.4	PAK6	0.43	C16orf52	0.45	CYCS	0.35
	CREM	0.39	TEX261	0.4	ATP5B	0.43	MT1L	0.45	DMRT3	0.35
	MTMR15	0.39	PEX1	0.4	ACRBP	0.43	GALK2	0.45	PEX11G	0.35
	PLVAP	0.39	C22orf25	0.4	CYC1	0.43	BTBD7	0.45	C19orf47	0.35
	VPS45	0.39	LOC148413	0.4	ZC3HAV1L	0.43	DNAJC19	0.45	LIX1L	0.35
	SFXN2	0.39	TM4SF18	0.4	HIST1H3H	0.43	PTCD3	0.45	ZNF498	0.35
	ZNF197	0.39	PRKAG2	0.4	CDH16	0.43	ATF7	0.45	CCS	0.35
	CDCA7L	0.39	FICD	0.4	HINT2	0.43	NDRG2	0.45	DNAJC27	0.35
	VPS37D	0.39	CDH5	0.4	TNFAIP8	0.43	CHD7	0.45	SPTBN4	0.35
	EPB41	0.39	SAR1A	0.4	SNX17	0.43	ADHFE1	0.45	TRMT5	0.35
	LAYN	0.39	OSGIN1	0.4	MRPL15	0.43	FAM117A	0.45	AS3MT	0.35
	NEXN	0.39	MRPL42	0.4	TRAM2	0.43	CIAPIN1	0.45	RDH13	0.35
	DCTN5	0.39	PEX12	0.4	GPM6A	0.43	KCTD3	0.45	MAP1D	0.35
	HABP4	0.38	PRDX5	0.4	TIAM2	0.43	SOD3	0.45	SYS1-DBNDD2	0.35
	ETFA	0.38	TYSND1	0.4	ATP6AP2	0.43	LOC100272217	0.45	KIAA1147	0.35
	SLC31A1	0.38	BHLHB9	0.4	RNF10	0.43	ADO	0.45	ADSSL1	0.35
	PFKFB2	0.38	EPN3	0.4	ZNF737	0.43	ASGR1	0.45	ZNF696	0.35
	DUS1L	0.38	DNAJB9	0.4	C16orf70	0.43	TSR2	0.45	NDUFC2	0.35
	ZBED3	0.38	TXNDC11	0.4	C3orf55	0.43	HIST4H4	0.45	UROD	0.35
	LOC148189	0.38	AGPAT1	0.4	CDC42EP2	0.43	METTL4	0.45	TMEM19	0.35
	SAMD13	0.38	C2orf44	0.4	TM4SF18	0.43	CDH5	0.45	C14orf167	0.35
	SULT1A1	0.38	G6PD	0.4	DCUN1D1	0.43	ENOSF1	0.45	C14orf149	0.35
	C8orf55	0.38	PSKH1	0.4	TSR2	0.43	GUSBP1	0.45	ATP5G3	0.35
	LOC283174	0.38	FKBP2	0.4	COMMD10	0.43	VEZT	0.45	HHLA3	0.35
	FAM200B	0.38	RAB7L1	0.4	ZNF295	0.43	GALNTL4	0.45	DHRS4L1	0.35
	C14orf179	0.38	CHD3	0.4	C1orf192	0.43	PREPL	0.45	ATP6V0D1	0.35
	VPS52	0.38	C1orf88	0.4	DNMT3B	0.43	BRWD1	0.45	POLR1C	0.35
	ASPRV1	0.38	TMED2	0.4	FAM126B	0.43	TYSND1	0.45	TMEM8B	0.35
	PCBP2	0.38	ADAM33	0.4	ZNF440	0.43	TFB2M	0.45	SFRS12	0.35
	HSD17B6	0.38	LDB2	0.4	LOC550643	0.43	DNAJC28	0.45	VTI1B	0.35
	SLC30A9	0.38	SNED1	0.4	GALC	0.43	MRPS27	0.45	ZBTB5	0.35
	C5orf44	0.38	TMEM90B	0.4	ALKBH4	0.43	POLR3H	0.45	PDHA1	0.35
	ZNF674	0.38	PDSS1	0.4	SMYD4	0.43	C6orf136	0.45	ITFG2	0.35
	C8orf76	0.38	SMARCA1	0.4	SNRNP27	0.43	TXNDC11	0.45	C1orf93	0.35
	TTPAL	0.38	WDR61	0.4	UBN2	0.43	RNF40	0.45	DMGDH	0.35
	TRAM2	0.38	KIAA0391	0.4	KIAA0664	0.43	MYST2	0.45	DHRS7B	0.35
	AAAS	0.38	GOSR2	0.4	PET112L	0.43	MTERF	0.45	FAM125A	0.35
	C4orf41	0.38	LMLN	0.4	ACOT11	0.43	ASAH1	0.45	KIAA0114	0.35
	ROBO4	0.38	C3orf42	0.4	PSKH1	0.43	PREX2	0.45	MRPS10	0.35
	CETP	0.38	PDLIM3	0.4	UST	0.43	PET112L	0.45	IFT27	0.35
	SUGT1L1	0.38	TAPT1	0.4	TFCP2	0.43	DET1	0.45	C8orf33	0.35
	ZHX1	0.38	NDUFA10	0.4	SLTM	0.43	CHD3	0.45	C4orf46	0.35
	LRRC27	0.38	TXNDC6	0.4	THAP11	0.43	PAN2	0.45	SUPV3L1	0.35
	C16orf70	0.38	TNS3	0.4	DHDDS	0.43	JAZF1	0.45	SETD2	0.35
	ADD3	0.38	LRRC48	0.4	GDPD1	0.43	DNAJC14	0.45	MRRF	0.35
	TMEM111	0.38	ATOX1	0.4	ZNF429	0.43	NRSN2	0.45	MRPS33	0.35
	C3orf34	0.38	ZFP36L2	0.4	ACSS1	0.43	GNAL	0.45	CYB561D2	0.35
	ACSF3	0.38	NOL3	0.4	LDB2	0.43	POLR3K	0.45	LOC100270804	0.35
	ANKRD27	0.38	LATS2	0.4	G2E3	0.43	SPIRE2	0.45	RILPL2	0.35
	MOAP1	0.38	SELK	0.4	CLCNKA	0.43	SCP2	0.45	ATPAF1	0.35
	CDH5	0.38	RCCD1	0.4	FRY	0.43	WDR20	0.45	ITM2A	0.35
	TMEM120B	0.38	TUSC1	0.4	COG3	0.43	ALG6	0.45	POMT2	0.35
	MED25	0.38	PIGO	0.4	WDR61	0.43	SCFD1	0.45	HKDC1	0.35
	NUDT16	0.38	TMED4	0.4	TLN2	0.43	ZC4H2	0.45	DECR1	0.34
	TRPC6	0.38	SPEF2	0.4	ZNF415	0.43	ZNF835	0.45	FOXE1	0.34
	ATP6V1G2	0.38	C6orf217	0.4	ATP6V0E2	0.43	PKIG	0.45	DNAJC25	0.34
	TMEM115	0.38	GDF9	0.4	PRCP	0.43	C1orf229	0.45	TUFM	0.34
	NDUFA6	0.38	DMGDH	0.4	KIF16B	0.43	ZNF555	0.45	WIBG	0.34
	GALC	0.38	GLMN	0.4	TTC25	0.43	BRPF1	0.45	COX16	0.34
	NANP	0.38	LOC728743	0.4	CBX8	0.43	GOSR2	0.45	RASGRP3	0.34
	TSHZ3	0.38	SRA1	0.4	GLI3	0.43	IGSF22	0.45	LRSAM1	0.34
	CPNE3	0.38	C2orf3	0.4	MCTS1	0.43	ADAT2	0.45	HDAC11	0.34
	FERMT1	0.38	PLVAP	0.4	PHACTR4	0.43	C21orf119	0.45	WDR83	0.34
	LARP4B	0.38	R3HDM1	0.4	NSF	0.43	KIF16B	0.45	MLYCD	0.34
	AGPAT1	0.38	BTNL9	0.4	SCPEP1	0.43	MTIF3	0.45	ZNF280D	0.34
	IPO13	0.38	ZNF197	0.4	AK7	0.43	PHACTR4	0.45	ARVCF	0.34
	ACO2	0.38	B3GNT1	0.4	LIMD1	0.43	EDARADD	0.45	LOC148189	0.34
	KLHDC1	0.38	MCEE	0.4	C6orf35	0.43	ORC2L	0.45	STOX2	0.34
	TARS2	0.38	MTPAP	0.4	CECR5	0.43	NDUFA10	0.45	CCDC48	0.34
	ABCF1	0.38	RILPL2	0.4	GPS1	0.43	ATP8B1	0.45	TSSK3	0.34
	PSKH1	0.38	TROVE2	0.4	SETBP1	0.43	ING3	0.45	ZNF787	0.34
	FZD4	0.38	C8orf41	0.4	SNRNP48	0.43	TARSL2	0.45	RNF165	0.34
	FUBP3	0.38	FLJ36777	0.4	ATP5G3	0.43	PLEKHJ1	0.45	SHARPIN	0.34
	THAP11	0.38	GCAT	0.4	STXBP4	0.43	RAB10	0.45	TTC23	0.34
	FADS2	0.38	CXXC4	0.4	CPT1A	0.43	TMEM8B	0.45	VPS52	0.34
	NAGS	0.38	C2orf42	0.4	ZNF391	0.43	SETD6	0.45	C1orf213	0.34
	ZNF280B	0.38	ERCC2	0.4	DHRS4L1	0.43	PREB	0.45	RND1	0.34
	ATP10D	0.38	LOC338758	0.39	LYPLAL1	0.43	PIGO	0.45	C6orf162	0.34
	NDUFA10	0.38	TRAPPC9	0.39	CHRNA7	0.43	VTI1B	0.45	POLR2G	0.34
	RETSAT	0.38	HSP90B3P	0.39	CDC25A	0.43	MAPRE1	0.45	RABEP2	0.34
	TXNDC6	0.38	FOXO1	0.39	PIK3C2A	0.43	KIF9	0.45	C7orf11	0.34
	AK7	0.38	PFKFB2	0.39	PRKAA2	0.43	DHRS7B	0.45	PDE7B	0.34
	C14orf167	0.38	HIST1H1C	0.39	VTI1B	0.43	EPHB1	0.45	SMTN	0.34
	AP3M2	0.38	ZC3H3	0.39	SKA2	0.43	ZBTB24	0.45	LOC100129534	0.34
	VPS26B	0.38	ARMC8	0.39	TCEAL1	0.43	BIN1	0.45	FBXO8	0.34
	TMEM38A	0.38	TUSC2	0.39	RAB3A	0.43	RIOK2	0.45	FGFBP3	0.34
	TNPO1	0.38	HIST1H2BN	0.39	AP3B1	0.43	DYNC2LI1	0.45	PAIP2	0.34
	STXBP4	0.38	ARHGEF35	0.39	ANTXR1	0.43	ARHGEF7	0.45	GEMIN8	0.34
	MT2A	0.38	C15orf57	0.39	LRIG1	0.43	ZNF148	0.45	THTPA	0.34
	ZBTB40	0.38	SLC2A4	0.39	GPX8	0.43	CISD2	0.45	TMEM57	0.34
	C5orf33	0.38	DYX1C1	0.39	SIAE	0.43	ZFP82	0.45	C20orf29	0.34
	ACVRL1	0.38	AMZ2	0.39	POLR3GL	0.43	NCRNA00174	0.45	ANKRD16	0.34
	MED8	0.38	THEM4	0.39	RNF135	0.43	RPS10P7	0.45	C19orf71	0.34
	TSGA10	0.38	EPHB2	0.39	SEMA6A	0.43	NT5C2	0.45	PCSK4	0.34
	ALG13	0.38	GK	0.39	GMEB2	0.43	ZNF436	0.45	TRIM39	0.34
	GLB1L2	0.38	METTL8	0.39	SGK223	0.43	KLHL14	0.44	CMBL	0.34
	LMAN2	0.38	GPI	0.39	PRRG2	0.43	UPF3A	0.44	C15orf40	0.34
	CHTF8	0.38	TSPAN33	0.39	BAP1	0.43	PIGG	0.44	VPS4A	0.34
	EIF5	0.38	CPPED1	0.39	GCAT	0.43	ZNF775	0.44	MRPL34	0.34
	FAM173B	0.38	TFG	0.39	LOC728190	0.43	HDAC11	0.44	TSPAN7	0.34
	CCDC53	0.38	DUOX1	0.39	C2orf42	0.43	SLFN11	0.44	ARL16	0.34
	UBA5	0.38	FGF7	0.39	SDC2	0.42	ELMOD3	0.44	MYEOV2	0.34
	ASTE1	0.38	C13orf15	0.39	PARD6G	0.42	GMPR2	0.44	RPN1	0.34
	RUNDC1	0.38	OPA3	0.39	CTAGE4	0.42	KDM4D	0.44	CEMP1	0.34
	BIN1	0.38	SETD3	0.39	TDRD9	0.42	C10orf84	0.44	NDUFV2	0.34
	KLHDC7A	0.38	C16orf63	0.39	GTF2IRD2P1	0.42	ZC3H3	0.44	GRAMD1B	0.34
	SRCRB4D	0.38	ATP6AP2	0.39	AUH	0.42	EXD2	0.44	PAPOLG	0.34
	AZI2	0.38	LRRC27	0.39	FAM13A	0.42	PPP2R5C	0.44	MPP6	0.34
	FLJ40852	0.38	C16orf70	0.39	RFT1	0.42	ZNF497	0.44	ZNF433	0.34
	C16orf68	0.38	C3orf34	0.39	ZNF204P	0.42	BTBD3	0.44	TARBP2	0.34
	ATP5SL	0.38	TMEM209	0.39	MLYCD	0.42	SLC16A6	0.44	C22orf36	0.34
	C8orf41	0.38	SGPP2	0.39	NEK4	0.42	KIAA0495	0.44	CCDC126	0.34
	BANK1	0.37	LOC100130691	0.39	TUB	0.42	SURF1	0.44	KIAA0467	0.34
	TDRD9	0.37	C16orf91	0.39	CAMK2G	0.42	OS9	0.44	TEX261	0.34
	FAM13A	0.37	DCUN1D1	0.39	MOBKL1A	0.42	TMEM201	0.44	LRRC43	0.34
	EIF4E	0.37	TSR2	0.39	C3orf18	0.42	ZFAND3	0.44	SH3RF2	0.34
	KLHDC3	0.37	CYB5R1	0.39	TBCK	0.42	CUX1	0.44	SETDB2	0.34
	TPPP	0.37	LYRM4	0.39	DYX1C1	0.42	DYX1C1	0.44	BOLA1	0.34
	RHOBTB1	0.37	NT5M	0.39	QRSL1	0.42	VAV3	0.44	KLHL3	0.34
	MAPK8IP1	0.37	TMEM14C	0.39	PTPLAD2	0.42	AMZ2	0.44	MGC16275	0.34
	DMPK	0.37	FAM126B	0.39	PDHB	0.42	PANK1	0.44	SEC11C	0.34
	ARHGEF35	0.37	KCTD10	0.39	ATF7IP2	0.42	TGIF2	0.44	FXN	0.34
	UNK	0.37	MRPS9	0.39	SH3BP4	0.42	MAPK8	0.44	MRPS9	0.34
	TUB	0.37	ANGPTL1	0.39	ARHGAP39	0.42	NSUN6	0.44	EHMT1	0.34
	CAMK2G	0.37	PQLC1	0.39	COLEC11	0.42	PARP11	0.44	ATP6V1G2	0.34
	FLJ39653	0.37	TMEM115	0.39	SENP8	0.42	ZNF599	0.44	ZNF91	0.34
	MRPL49	0.37	UPRT	0.39	GK	0.42	PRMT6	0.44	NDUFA6	0.34
	TLE6	0.37	LOC100289341	0.39	PARP11	0.42	TADA2A	0.44	LOC400657	0.34
	HEMK1	0.37	GALC	0.39	GPR133	0.42	ICK	0.44	MRPL2	0.34
	QRSL1	0.37	ZNF167	0.39	ALDH1B1	0.42	CALCRL	0.44	THUMPD2	0.34
	DLG1	0.37	HIC2	0.39	TSPAN33	0.42	ATP5C1	0.44	FAM13AOS	0.34
	ESRRA	0.37	FAM49A	0.39	DUOX1	0.42	SNX17	0.44	ATP2A2	0.34
	NUDT16P1	0.37	MRPL22	0.39	ENSA	0.42	TIMM22	0.44	LRRC14	0.34
	C7orf49	0.37	RNF167	0.39	C17orf28	0.42	NUDT12	0.44	NINL	0.34
	PDE7B	0.37	CMTM4	0.39	TRIM39	0.42	TM6SF1	0.44	RPS6KA5	0.34
	DAZAP2	0.37	PTGES2	0.39	NECAB3	0.42	ACTR5	0.44	PSMG4	0.34
	ARFGAP3	0.37	FUBP3	0.39	C8orf76	0.42	TRAM2	0.44	C6orf70	0.34
	FASTK	0.37	ZRANB3	0.39	C13orf15	0.42	RPN1	0.44	IMMP1L	0.34
	ANKMY2	0.37	PGAP2	0.39	ZNF30	0.42	GPR160	0.44	CXCR7	0.34
	IFT46	0.37	MAGEH1	0.39	KHDC1	0.42	ATP5A1	0.44	RDX	0.34
	TMEM57	0.37	HIBCH	0.39	TIMM22	0.42	XPO6	0.44	ZNF511	0.34
	PLEKHA1	0.37	NDUFA9	0.39	LUZP6	0.42	MPP6	0.44	AIF1L	0.34
	C1orf210	0.37	CDKL3	0.39	OPA3	0.42	INTS2	0.44	TRIM16	0.34
	CHKA	0.37	PEX11G	0.39	PLK1S1	0.42	LAMB2L	0.44	C17orf86	0.34
	BCCIP	0.37	ASNA1	0.39	TOR2A	0.42	DIRC2	0.44	C12orf23	0.34
	RAB1B	0.37	HHEX	0.39	SETD3	0.42	C3orf34	0.44	FKBP2	0.34
	TIMM22	0.37	DNAJC27	0.39	ZNF544	0.42	PAICS	0.44	PLCXD1	0.34
	FANCC	0.37	MAFB	0.39	ROBO4	0.42	PDIA4	0.44	TATDN2	0.34
	MRPL15	0.37	SLC25A10	0.39	LAMB2L	0.42	DCAF5	0.44	GGT7	0.34
	KIAA0319L	0.37	SEC23B	0.39	SUGT1L1	0.42	C1orf27	0.44	NIT1	0.34
	TARBP2	0.37	RDH13	0.39	FAT1	0.42	MIOX	0.44	MED9	0.34
	KCTD3	0.37	TULP4	0.39	SH3RF2	0.42	SEC11C	0.44	TRAPPC2P1	0.34
	LOC100130691	0.37	CCDC8	0.39	FAR1	0.42	TCF4	0.44	DCTD	0.34
	DCUN1D4	0.37	PHACTR4	0.39	CAMK1D	0.42	TMEM5	0.44	TMEM90B	0.34
	ABCB10	0.37	CYP20A1	0.39	MLF2	0.42	TPST2	0.44	SLC27A5	0.34
	COMMD10	0.37	FAM189A1	0.39	SCAND3	0.42	FBXO30	0.44	HSD11B2	0.34
	SLC41A2	0.37	ATP8B1	0.39	NSMCE4A	0.42	ZNF389	0.44	GNAS	0.34
	BPHL	0.37	C14orf167	0.39	C1orf27	0.42	ZNF33B	0.44	TPI1	0.34
	KBTBD7	0.37	DYRK4	0.39	COX6C	0.42	KIAA1370	0.44	CARS	0.34
	SNN	0.37	OR2A1	0.39	KGFLP2	0.42	TMEM115	0.44	PLA2G6	0.34
	KPTN	0.37	DHRS4L1	0.39	SNN	0.42	ZNF564	0.44	TLN2	0.34
	DTX3	0.37	BCL2L2	0.39	DNAJC16	0.42	NFXL1	0.44	NAIF1	0.34
	JTB	0.37	FA2H	0.39	FAM122A	0.42	COQ4	0.44	ZNF415	0.34
	BAD	0.37	GLB1L2	0.39	MOCS1	0.42	KLHL23	0.44	CSNK1G1	0.34
	FREM2	0.37	ZNF630	0.39	AASS	0.42	C1orf56	0.44	FIZ1	0.34
	DNAJB9	0.37	GRB10	0.39	RPS6KA1	0.42	MORN1	0.44	PNPLA7	0.34
	MRPS27	0.37	WIPI1	0.39	EIF4H	0.42	ZNF92	0.44	AGBL5	0.34
	TACO1	0.37	SLC25A38	0.39	MRPL42	0.42	RSPH1	0.44	SFRS17A	0.34
	PKNOX2	0.37	SKA2	0.39	ZNF91	0.42	LRRC34	0.44	PAXIP1	0.34
	PRELID2	0.37	ZNF673	0.39	AFF1	0.42	EFHC2	0.44	CCDC45	0.34
	KIAA1377	0.37	PLD1	0.39	FAM151B	0.42	LOC100128822	0.44	C11orf71	0.34
	TFCP2	0.37	ZFP62	0.39	RPS6KA5	0.42	ATP2A2	0.44	MAGIX	0.34
	HIBADH	0.37	MTMR15	0.39	PABPC5	0.42	SMARCAL1	0.44	MTIF3	0.34
	FLJ10357	0.37	FAM108B1	0.39	RFXAP	0.42	C6orf70	0.44	CBX8	0.34
	C7orf70	0.37	LYRM2	0.39	C2orf44	0.42	OGFOD2	0.44	OCIAD1	0.34
	ZDHHC4	0.37	TMEM143	0.39	PLSCR4	0.42	LOC84989	0.44	PHACTR4	0.34
	ABLIM2	0.37	MMACHC	0.39	FGF12	0.42	C16orf58	0.44	CYP20A1	0.34
	MAGEH1	0.37	EIF2AK3	0.39	CCDC96	0.42	TOMM5	0.44	PPIL2	0.34
	SNED1	0.37	KIAA1826	0.39	BCL7B	0.42	SLC46A3	0.44	C22orf23	0.34
	SCP2	0.37	B4GALT7	0.39	NUDT13	0.42	SDF2L1	0.44	EFR3B	0.34
	APPBP2	0.37	MRPL16	0.39	MARS2	0.42	COG7	0.44	DHRS12	0.34
	MAP1A	0.37	RHBDD3	0.39	PLA2G12A	0.42	KIAA1712	0.44	SYBU	0.34
	TSPAN31	0.37	UQCR11	0.38	COG7	0.42	PAFAH1B1	0.44	DCXR	0.34
	SMARCA1	0.37	UNC13B	0.38	ECE2	0.42	AHCY	0.44	ST6GAL1	0.34
	SYP	0.37	ZNF204P	0.38	CCRN4L	0.42	MPI	0.44	C14orf2	0.34
	HHEX	0.37	MAPK8IP1	0.38	ZDHHC4	0.42	MT1X	0.44	ATOX1	0.34
	TLN2	0.37	C10orf84	0.38	AKAP10	0.42	GFM2	0.44	MRPS7	0.34
	NAIF1	0.37	DNASE1L3	0.38	EDNRB	0.42	DNAJA2	0.44	ZSWIM6	0.34
	DDX59	0.37	TMEM14A	0.38	ZNF518A	0.42	OTOS	0.44	SELK	0.34
	NRIP2	0.37	C8orf55	0.38	GABPA	0.42	GTF2IRD2	0.44	SOCS2	0.34
	BRD2	0.37	PPP2R5C	0.38	UBXN8	0.42	ANAPC5	0.44	LOC646471	0.34
	C12orf62	0.37	C6orf125	0.38	GTF2IRD2	0.42	MED9	0.44	SLC25A38	0.34
	RDH13	0.37	FAM200B	0.38	ILVBL	0.42	ZNF250	0.44	C12orf47	0.34
	MED29	0.37	C14orf179	0.38	LIPT2	0.42	AP3S2	0.44	TMED4	0.34
	TULP4	0.37	SDCBP	0.38	PEX11G	0.42	CLCNKA	0.44	PSMD9	0.34
	ADSSL1	0.37	SLC1A1	0.38	CARS	0.42	FRY	0.44	CA4	0.34
	CCDC8	0.37	MRPL49	0.38	TSPYL5	0.42	FRRS1	0.44	TNRC6A	0.34
	LIMK2	0.37	VPS52	0.38	TSPAN31	0.42	EML5	0.44	ARMC5	0.34
	NDUFC2	0.37	C19orf39	0.38	NCOA5	0.42	ZNF254	0.44	PLOD1	0.34
	PHACTR4	0.37	EIF3M	0.38	SASH1	0.42	TSPAN31	0.44	MTFR1	0.34
	KLHL22	0.37	GLA	0.38	UFSP2	0.42	PLCH1	0.44	ARHGEF7	0.34
	CYP26B1	0.37	SNHG9	0.38	DPH3B	0.42	ZNF32	0.44	KIAA0174	0.34
	RNMTL1	0.37	PIGK	0.38	ATP10D	0.42	MED29	0.44	BEND7	0.34
	APOA1BP	0.37	PTTG1	0.38	NHLRC1	0.42	MTHFSD	0.44	PRRG2	0.34
	BCKDHB	0.37	DYRK3	0.38	ZNF780A	0.42	RRN3P1	0.44	PPIF	0.34
	CTAGE5	0.37	HKR1	0.38	LSM10	0.42	TULP4	0.44	B4GALT7	0.34
	C14orf37	0.37	BCAS3	0.38	SALL4	0.42	ZNF140	0.44	SDHC	0.34
	DCXR	0.37	SLC30A9	0.38	NNT	0.42	SORD	0.44	DNHD1	0.33
	FLT4	0.37	AASDH	0.38	LRRC28	0.42	RAD17	0.44	PRPF3	0.33
	ITGA1	0.37	GIMAP8	0.38	CLIC2	0.42	DYRK1A	0.44	DNAJC30	0.33
	COL4A3BP	0.37	ACAT1	0.38	LOC285033	0.42	MYRIP	0.44	ATP7B	0.33
	CENPBD1	0.37	GPR133	0.38	BET1	0.42	NNT	0.44	CENPJ	0.33
	RSPH6A	0.37	TMEM57	0.38	DNAJC10	0.42	OGDHL	0.44	AUH	0.33
	CACNA1D	0.37	SALL2	0.38	AP3M2	0.42	ABHD6	0.44	TRAF6	0.33
	TOB1	0.37	COPS5	0.38	ZNF35	0.42	FAM98A	0.44	WASH7P	0.33
	MAPRE1	0.37	RNF26	0.38	L2HGDH	0.42	SNX19	0.44	SLC25A4	0.33
	PTPN9	0.37	ZNF674	0.38	FOXRED1	0.42	LRRC48	0.44	CPXM1	0.33
	CORT	0.37	C17orf28	0.38	CHRFAM7A	0.42	C9orf21	0.44	PSD4	0.33
	PPP2R5B	0.37	APBA2	0.38	UBE2CBP	0.42	MAGED1	0.44	MVK	0.33
	FAM179B	0.37	ZBTB8OS	0.38	ARHGEF10L	0.42	RNF170	0.44	MPHOSPH9	0.33
	SRA1	0.37	ZNF815	0.38	TMUB2	0.42	RBM23	0.44	TOMM40	0.33
	RORC	0.37	ZNF433	0.38	SETD6	0.42	KIAA1797	0.44	C2orf88	0.33
	FAM108B1	0.37	ZHX1	0.38	TUSC1	0.42	ZSWIM6	0.44	ZNF434	0.33
	C7orf64	0.37	ADD3	0.38	C2orf77	0.42	SMEK1	0.44	C6orf130	0.33
	BTNL9	0.37	MPP2	0.38	CAMKK2	0.42	GOSR1	0.44	LOC150776	0.33
	MTERFD3	0.37	WDR60	0.38	GKAP1	0.42	DYNC2H1	0.44	ACBD5	0.33
	TRIM61	0.37	COMMD10	0.38	DCI	0.42	HCCS	0.44	C8orf55	0.33
	B3GNT1	0.37	MLF2	0.38	TOB1	0.42	SOCS2	0.44	ATG4D	0.33
	TBL2	0.37	BPHL	0.38	ACSL3	0.42	C2orf70	0.44	CINP	0.33
	MTPAP	0.37	HIST4H4	0.38	ZFP41	0.42	KIAA1267	0.44	PILRB	0.33
	MLX	0.37	ORC5L	0.38	BOD1	0.42	GOLGA4	0.44	NUS1	0.33
	ITM2A	0.37	C1orf27	0.38	PSMD9	0.42	PDHA1	0.44	AKT1S1	0.33
	FAM189A2	0.37	ULK4	0.38	CA4	0.42	ITFG2	0.44	PLCE1	0.33
	B4GALT7	0.37	DNMT3B	0.38	ZNF808	0.42	C1orf93	0.44	ZMAT5	0.33
	CLCN4	0.36	MGC21881	0.38	GLMN	0.42	NFATC3	0.44	NUDT16P1	0.33
	FAM199X	0.36	MED25	0.38	RIOK2	0.42	DOCK1	0.44	KIAA0913	0.33
	NDUFAF1	0.36	SFRS9	0.38	MGST2	0.42	SPOP	0.44	WNT11	0.33
	ALAS1	0.36	PLA2G7	0.38	LOC728743	0.42	SMAD1	0.44	GIPC3	0.33
	FOXO1	0.36	SYNGR1	0.38	ZNF589	0.42	TRDMT1	0.44	TXNL4B	0.33
	TCEAL2	0.36	REPIN1	0.38	FAM179B	0.42	HIST1H2BK	0.44	CNNM2	0.33
	TXNRD1	0.36	GPX7	0.38	C9orf130	0.42	TP53I11	0.44	HSD17B6	0.33
	HDAC11	0.36	GATAD1	0.38	DNM1L	0.42	CCDC7	0.44	TMEM86A	0.33
	FLJ45244	0.36	EFHC2	0.38	ME1	0.42	SOS1	0.44	MRPL24	0.33
	MAN2B2	0.36	ALKBH4	0.38	PHLPP2	0.42	ZNF704	0.44	ATP5B	0.33
	TUBGCP5	0.36	ADM2	0.38	ZNF596	0.42	NPHP1	0.44	LPCAT2	0.33
	KIF22	0.36	POLR3H	0.38	TMEM143	0.42	MRRF	0.44	FGFR2	0.33
	GMPR2	0.36	TACO1	0.38	PFN2	0.42	ATPAF1	0.44	ZNF252	0.33
	KDM4D	0.36	SNRNP27	0.38	MMACHC	0.42	KIAA0652	0.43	FLJ33630	0.33
	C20orf24	0.36	LARP4B	0.38	LPCAT3	0.42	ALAS1	0.43	HIST1H3H	0.33
	ZNF434	0.36	G6PC3	0.38	GRPEL2	0.41	C14orf79	0.43	ZNF674	0.33
	PDE6D	0.36	IRAK1	0.38	NDUFAF1	0.41	GTF2H2C	0.43	C11orf1	0.33
	ARMC8	0.36	OGFOD2	0.38	LOC100270746	0.41	HIST2H2BE	0.43	ATP5C1	0.33
	ATP5S	0.36	TMEM11	0.38	FBXL3	0.41	ANKRD37	0.43	C13orf15	0.33
	F8	0.36	TARS2	0.38	HELZ	0.41	IPO8	0.43	ZNF30	0.33
	C15orf57	0.36	NUDT13	0.38	GMPR2	0.41	HDDC3	0.43	GIT2	0.33
	SLC26A9	0.36	ELOVL1	0.38	IER2	0.41	DYNC1LI2	0.43	ECHS1	0.33
	FAM115A	0.36	ACP1	0.38	GAL3ST3	0.41	LSG1	0.43	NAP1L2	0.33
	C6orf162	0.36	TFCP2	0.38	PELO	0.41	EGR1	0.43	TIMM22	0.33
	C19orf39	0.36	MARS2	0.38	C8orf55	0.41	ARHGEF35	0.43	TM6SF1	0.33
	PIGK	0.36	CBR4	0.38	PPP1R10	0.41	PFKM	0.43	C2orf34	0.33
	C7orf11	0.36	FADS2	0.38	RREB1	0.41	C5orf54	0.43	CEP290	0.33
	PDE4B	0.36	ZNF20	0.38	PTPN21	0.41	CAMK2G	0.43	BIVM	0.33
	LMF2	0.36	SMPD1	0.38	DISP2	0.41	C15orf57	0.43	SNAPC5	0.33
	ZFAND2A	0.36	NIT1	0.38	SETX	0.41	SLC41A3	0.43	NEURL4	0.33
	AASDH	0.36	C12orf51	0.38	RWDD2A	0.41	SETX	0.43	NDUFS3	0.33
	MRPL24	0.36	LRRC59	0.38	LRRC8D	0.41	ASPRV1	0.43	POLG2	0.33
	C18orf22	0.36	GSTM3	0.38	USP7	0.41	ZNF24	0.43	ZBTB2	0.33
	STK33	0.36	AP3S2	0.38	LSM12	0.41	C7orf49	0.43	TIGD7	0.33
	ERI2	0.36	DARS	0.38	C7orf49	0.41	FAM81B	0.43	SGPP2	0.33
	HIST1H2AK	0.36	WHAMML1	0.38	FAM81B	0.41	ZNF565	0.43	ZNF580	0.33
	KHDC1	0.36	ATG10	0.38	COX7B	0.41	POT1	0.43	ATP6V1H	0.33
	DNAJC19	0.36	ENO2	0.38	ZNF565	0.41	MZF1	0.43	CAPRIN2	0.33
	VPS4A	0.36	HIST1H2BE	0.38	KIAA1109	0.41	C18orf32	0.43	DOCK5	0.33
	DNAJA3	0.36	NAIF1	0.38	MYCN	0.41	FAM101B	0.43	WSB2	0.33
	RNF10	0.36	C12orf62	0.38	GABRB3	0.41	SLC30A9	0.43	LYSMD1	0.33
	NDUFS3	0.36	C11orf71	0.38	PEAR1	0.41	TIGD1	0.43	CDH5	0.33
	KLHDC9	0.36	COPS7A	0.38	ZC3H7A	0.41	NR3C1	0.43	PYROXD2	0.33
	LOC148413	0.36	AP3M2	0.38	AGPAT3	0.41	ANAPC7	0.43	PMPCA	0.33
	C16orf91	0.36	CHMP1B	0.38	THTPA	0.41	MGC3771	0.43	C6orf108	0.33
	CYB5R1	0.36	ALAD	0.38	TADA2A	0.41	CYC1	0.43	MOBKL2B	0.33
	MLF2	0.36	L2HGDH	0.38	SNX3	0.41	DUOX1	0.43	FAM126B	0.33
	SLC25A12	0.36	PRPH2	0.38	BTBD7	0.41	C10orf41	0.43	FLYWCH2	0.33
	INPP5A	0.36	SGK494	0.38	C2orf34	0.41	BANP	0.43	FBXO30	0.33
	ORC5L	0.36	DCXR	0.38	MYEOV2	0.41	ZNF137	0.43	MOCS1	0.33
	FHOD3	0.36	PDE1B	0.38	DPY19L2P2	0.41	HIST2H2BA	0.43	ASL	0.33
	ZC3HC1	0.36	N6AMT2	0.38	HIST1H2AC	0.41	UBE2D2	0.43	KIAA1370	0.33
	SLC25A17	0.36	ARHGEF10L	0.38	CETP	0.41	NCRNA00081	0.43	ATP5J	0.33
	WDR7	0.36	ACVRL1	0.38	PRCC	0.41	ZNF815	0.43	TRPC6	0.33
	SP2	0.36	PRTFDC1	0.38	ANK2	0.41	LOC220729	0.43	SEC62	0.33
	C7orf55	0.36	ITGA1	0.38	NEK1	0.41	DUS2L	0.43	PQLC1	0.33
	MRPL42	0.36	PIK3C2A	0.38	IBTK	0.41	CEP290	0.43	NSUN7	0.33
	ARL1	0.36	SH3BGRL	0.38	LARS2	0.41	ZNF544	0.43	EEFSEC	0.33
	ATP5O	0.36	COL4A3BP	0.38	KBTBD7	0.41	ABCA11P	0.43	C2orf63	0.33
	AAMP	0.36	ELMOD2	0.38	PYROXD2	0.41	CABIN1	0.43	GALC	0.33
	RPS6KA5	0.36	RSPH6A	0.38	SIX5	0.41	ATXN1L	0.43	ZNF167	0.33
	UBN2	0.36	CREB3L2	0.38	C21orf49	0.41	POLG2	0.43	BHLHB9	0.33
	CXCR7	0.36	ATP5L	0.38	MDH2	0.41	LMF1	0.43	LOC100128822	0.33
	PREX2	0.36	SPARCL1	0.38	FBXO30	0.41	KCTD18	0.43	TSEN2	0.33
	G6PD	0.36	XBP1	0.38	ARHGEF5	0.41	LARS	0.43	R3HCC1	0.33
	C16orf58	0.36	PRSS8	0.38	ZC3HC1	0.41	MTX3	0.43	TXNDC11	0.33
	CCDC157	0.36	GMDS	0.38	KIAA1370	0.41	CAMK1D	0.43	ATP5G2	0.33
	TLK2	0.36	ZBTB5	0.38	KDM1B	0.41	ZNF295	0.43	POMT1	0.33
	PITPNC1	0.36	BOD1	0.38	NFXL1	0.41	GPR137	0.43	LOC100128191	0.33
	TRAM1L1	0.36	ZNF518B	0.38	KPTN	0.41	CBX5	0.43	PDCD6	0.33
	FKBP2	0.36	PTPN9	0.38	C1orf124	0.41	SEPHS2	0.43	SRRM5	0.33
	FAM192A	0.36	RUNDC1	0.38	TMEM88	0.41	ORC5L	0.43	C14orf93	0.33
	AKAP10	0.36	PSMD9	0.38	RNF180	0.41	SCAND3	0.43	LOC401588	0.33
	C7orf31	0.36	RABEPK	0.38	STARD3NL	0.41	GYS1	0.43	SLTM	0.33
	PINK1	0.36	MANSC1	0.38	ZNF167	0.41	SIX5	0.43	C1orf123	0.33
	SPIRE2	0.36	PLOD1	0.38	FREM2	0.41	SORT1	0.43	PDRG1	0.33
	IL17RC	0.36	GUSBP3	0.38	SRP9	0.41	SULT1A2	0.43	ATN1	0.33
	GANAB	0.36	TBX2	0.38	TBC1D13	0.41	FASTKD2	0.43	ABLIM2	0.33
	AMIGO3	0.36	CRY1	0.38	FMNL3	0.41	ZNF268	0.43	CCDC142	0.33
	C12orf45	0.36	IDH3A	0.38	CPNE3	0.41	C1orf83	0.43	ACVR1B	0.33
	MDP1	0.36	RILP	0.38	PAIP2B	0.41	PPP6C	0.43	SLC29A2	0.33
	NKIRAS2	0.36	CAB39L	0.38	MYST2	0.41	ERI3	0.43	UCHL5	0.33
	C3orf71	0.36	DCTN5	0.38	FBXO10	0.41	KBTBD11	0.43	LOC730101	0.33
	SEC23B	0.36	MAT2A	0.38	ALG2	0.41	PNPLA8	0.43	ATG2B	0.33
	DHX40	0.36	SPIN2B	0.37	ZNF324	0.41	AIMP2	0.43	DARS	0.33
	UQCRFS1	0.36	CLCN4	0.37	MCF2L	0.41	STK11IP	0.43	C9orf119	0.33
	MTIF3	0.36	TDRD9	0.37	HCFC2	0.41	SMYD4	0.43	PSMC4	0.33
	CRYBG3	0.36	TOMM70A	0.37	ACP1	0.41	TSEN2	0.43	SGK1	0.33
	CCNO	0.36	TSPAN18	0.37	STRA13	0.41	ABCF3	0.43	ZNF767	0.33
	CYP20A1	0.36	NEK9	0.37	RBAK	0.41	LOC402377	0.43	HIST1H2BE	0.33
	ZFYVE1	0.36	ANKRD37	0.37	C7orf70	0.41	SYVN1	0.43	NCOA5	0.33
	WHSC1	0.36	ERMP1	0.37	HARBI1	0.41	C2orf86	0.43	ZC4H2	0.33
	CHMP1B	0.36	STOX2	0.37	LACE1	0.41	ZSCAN12	0.43	ZNF835	0.33
	MTX1	0.36	FLJ39653	0.37	MT1X	0.41	ZNF287	0.43	FCGRT	0.33
[truncated: 2,626 more rows]

## Sheet: Venn Results for 6 gene Pos Cor
List names	Gene name	number of elements	number of unique elements
user_list1	TPO	2932	2932
user_list2	HGD	3194	3194
user_list3	FHL1	3957	3957
user_list4	SLC26A7	4622	4622
user_list5	COL23A1	2565	2565
user_list6	CA4	1545	1545
		http://bioinformatics.psb.ugent.be/cgi-bin/liste/Venn/calculate_venn.htpl
Names	total	elements
user_list1 user_list2 user_list3 user_list4 user_list5 user_list6	1118	AACS ZHX3 GPR98 GCSH ERAL1 ECHS1 VPS4A ATP5F1 GFOD2 MOSC1 LRRC6 NAP1L2 NCRNA00081 SLC15A2 RWDD4A NFIA NMNAT1 RNF216L STK25 C3orf39 HES1 CN5H6.4 CIDECP ARHGEF9 PPIL1 SSU72 LOC80054 ISM1 LOC338758 DSTN AGPHD1 COQ9 ADH5 SHBG CRELD2 BCL2 GMPPA COX8A TIMM22 MMP15 NPR1 GSTM4 SPTBN1 IRS1 MRPL34 TMEM104 TSPAN7 NUCB1 ARL16 OGFOD2 MAPK10 CETN4P SETMAR NCAM1 AHCYL2 KDM4B LRRC48 COX10 TMEM11 C2orf34 IPO13 PC…
user_list1 user_list2 user_list3 user_list4 user_list5	838	LOC441294 SLMAP PBX4 DECR1 SLC10A7 EPB41L4B RGN COL4A5 COX15 AGPAT1 BANK1 TNS3 MED13L RPS6KA5 TMEM19 EIF4G3 CDK20 RNF32 WHSC1 ANO5 C14orf167 FOXE1 AP3M2 SFRS14 HTR7P1 LOC642852 ATXN7L3B FPGT OPHN1 TRAPPC9 CPEB3 C2orf44 CLCN4 DNAL4 ALAD C14orf174 ATF7 UBN2 TM6SF1 FANCC L2HGDH HP1BP3 SUV420H1 DYRK4 CXCR7 ATP7B PLSCR4 DUS4L ZNF709 CENPJ AKIRIN1 KIAA1908 RDX PLK1S1 TRAM2 PREX2 HIST1H3E TSHZ1 CECR5 AQ…
user_list1 user_list2 user_list3 user_list4 user_list6	75	PKNOX2 RAB1B CDIPT HABP4 VPS25 C1QBP KIAA0652 NDUFAF1 ATG4A STARD8 RNF167 ENPEP TOM1L1 BCL7B GSTZ1 TCEAL3 PTPMT1 SLC46A3 UBE2V1 C20orf43 TM9SF1 MTCP1NB SPRYD4 DNASE1L3 CD36 PDE6D ECE2 ITGA1 MPV17L2 CMC1 RUVBL1 C2orf76 F8 C16orf74 ABCG2 GRB10 LMAN2 ATP6V1E2 CCDC53 FABP4 LYRM4 DPAGT1 SKA2 PINK1 DAD1 SLC25A35 COL23A1 CNDP2 SCN4B TSPAN14 CACNA2D2 ASNA1 SDHAF2 COPS3 TP53I11 SRPR ALG5 MANSC1 EPAS1 FAM1…
user_list1 user_list2 user_list3 user_list5 user_list6	17	PSMG4 MTX1 MYEOV2 PTGES2 SLC26A7 FKBP2 ATOX1 ATP6V0B CDK2AP2 C6orf129 COX7B OLFM2 NDUFB11 SRA1 C12orf62 NDUFB1 MRPL24
user_list1 user_list2 user_list4 user_list5 user_list6	5	TMEM42 FHL1 LOC152217 FAM53B C21orf67
user_list1 user_list3 user_list4 user_list5 user_list6	7	HGD C17orf69 SDHAF1 FLJ37453 ANKS3 TRMT61A C16orf53
user_list2 user_list3 user_list4 user_list5 user_list6	31	IMMP1L SHANK3 ABHD14B GPIHBP1 DHRS12 JMJD7-PLA2G4B LOC401588 N6AMT2 MEF2C POLR1C DUOXA2 TBXA2R CCDC48 EDNRB ATG4D FRY C20orf160 BEX2 SLC25A34 FCGRT PIGH C22orf27 GIPC3 TMEM204 FGFBP3 TBKBP1 SEMA6A TPO MRP63 NOTCH4 USHBP1
user_list1 user_list2 user_list3 user_list4	524	AEN UBAC1 MON1B LOC145783 AK7 COPS7A PPCS C7orf44 CTAGE5 ATXN10 SLC12A4 ACSM3 GRPEL1 SMYD3 FAM98A PABPC5 COPS4 CBLL1 SNX19 ID1 ELAC2 EXOC2 UNC13B DNAJA3 ZNF70 MRPL15 UQCRHL KRT222 LZTFL1 ASAH1 ACO2 LUZP6 UBE2N TMCO7 OPA3 HDAC3 ACOT2 ETFA C19orf2 TMED7 SYDE2 PIGG PLEKHM3 PARD6G GRPEL2 STRN3 FAM199X HSP90B3P TDRD9 STX5 SOCS4 OR2A7 TRMT2B CCDC28A HRASLS LOC344595 ZFYVE9 VPS26B C4orf41 C12orf11 CITED…
user_list1 user_list2 user_list3 user_list5	22	ATP5G2 TRIM16 EFR3B ST6GAL1 UBR4 PRTFDC1 PRDX1 NIT1 RAB13 PYGM LRRN2 TRAF2 ENO2 C12orf45 IFT27 C1orf57 FASTK TRIM16L EPHB2 EPHX1 CMBL RHBDD3
user_list1 user_list2 user_list3 user_list6	19	UQCR11 COX7A2 DNAJC1 ATP5J2 CHCHD2 TMEM147 COX17 C6orf125 UROS FAM27C TMED9 TXNL4A MGST3 DYNLT1 FAM27A ADM2 ALG3 C16orf61 NANS
user_list1 user_list2 user_list4 user_list5	8	LOC100125556 SGPP2 MGC16275 SBK1 SLC25A10 CCDC24 NUDT7 TACO1
user_list1 user_list3 user_list4 user_list5	46	KIAA0528 FHDC1 ZNF839 LOC348926 TCHP KIAA0895 RPP25 C10orf140 ZNF497 ASB16 CXorf57 MON2 TCTN2 IQCC CACNA2D1 ATG2B WDR59 FOXA2 C17orf65 GPR132 GUSBP1 AASS TRIM52 LOC25845 PCBP2 TXNL4B FUK LOC202781 C7orf26 MAP1D ZNF596 MTHFSD RNF180 TSC2 NPRL3 ZNF546 MGC23270 STAG3L3 LRRC47 KIFC3 STK11IP LOC100128822 TSEN2 TRIM39 DDX41 WDR66
user_list1 user_list3 user_list4 user_list6	3	TERF2IP ACRBP BEX5
user_list1 user_list3 user_list5 user_list6	2	C7orf50 METRN
user_list1 user_list4 user_list5 user_list6	1	RND2
user_list2 user_list3 user_list4 user_list5	55	MTERF HIC2 CHRAC1 RFXAP C6orf70 CARD8 NUDT12 ACTR5 LPIN3 IL17D PPARD ZNF544 HHLA3 MAP3K4 ABCA5 ZNF17 PGBD4 ESM1 HSPBAP1 USP21 KCTD6 MRPL40 SLC41A3 METTL4 ECHDC2 TRAPPC2P1 GKAP1 SAPS1 HSPA1L ENOSF1 ZNF75A XRCC6BP1 ZNF565 BCS1L MRPS9 THEM4 TXNDC12 ZNF389 FAM200A ZNF808 KIAA1370 ZNF91 PLOD1 SMPD4 TRO RTN4RL2 ZNF167 USP2 FASTKD3 HIST1H3H IGDCC4 NCRNA00094 ST6GAL2 AGXT2L2 CEP152
user_list2 user_list3 user_list4 user_list6	29	PTPRR RTN4RL1 GIMAP6 PCDH12 PDE1B SMAD6 MMRN2 BCAP31 STC1 PDGFB EBF3 TMEM22 CXorf36 TGFBR2 NES CHCHD4 MEIS2 TCF4 CCL14 C3orf70 ARHGEF15 LOC282997 ELTD1 FAM181A PPAP2A CD34 PDE2A SAP18 MYRIP
user_list2 user_list3 user_list5 user_list6	4	ABHD14A NOVA2 ZNF580 NDUFC1
user_list2 user_list4 user_list5 user_list6	1	DGAT1
user_list3 user_list4 user_list5 user_list6	7	C21orf2 C1orf123 C14orf181 C1orf213 ZFYVE28 LOC147727 TAF6L
user_list1 user_list2 user_list3	71	IRAK1 ROR2 CHMP1B KIAA1324 NDUFS4 LOC654342 TMEM125 FAM49A SLC48A1 GCLC MRPL13 SEC61G HM13 TMEM126A TSPAN18 PITPNC1 GALNS BAIAP2L1 COX5A C20orf24 SDHB SELS SMPD1 TMEM14A C5orf23 TSPAN15 FAM86A GMPPB AIFM2 WIPI1 KCNIP4 XBP1 ARL3 NDUFA9 RPL26L1 NDUFA2 C3orf52 GLA PIGP UBL7 ZNF275 CCDC113 RAB4B PTTG1 SLC25A11 SEMA6D MRPS16 PCBD1 PPA2 MRPS15 HAX1 C15orf23 COX7C ME1 ACTR3C FAM164C ACAT1 TMEM45A JTB RA…
user_list1 user_list2 user_list4	7	C1orf53 ZNF697 SLC35A3 PANK1 TMEM229B HIST2H4A C17orf48
user_list1 user_list2 user_list5	9	SMUG1 SYT13 NTHL1 GADD45G MAOB GSTT1 C6orf108 HIGD2A TCEA3
user_list1 user_list2 user_list6	7	LSMD1 UQCRQ TRPT1 SIL1 MT1H SNF8 C1orf122
user_list1 user_list3 user_list4	80	KLHL14 ZFYVE1 SLC25A46 DLST DCAF11 VPRBP PRELID2 ZNF287 C1orf183 SHQ1 TRIM4 TBX3 ATXN1L INTS2 NHS PRDM5 TSSK6 ARID1A TTC26 CPSF2 PAFAH1B1 MBTPS1 ZNF641 PCNX SRR TTC5 MTX3 GNL3L DNASE2 BCORL1 PTPN21 SLC43A1 GLYR1 FAM115A ZNF19 SETX CBX5 ZNF12 SMAD5 CES2 RTF1 C6orf182 SNAI1 SPAG9 NUDCD2 TMEM5 ZBTB24 HAS3 LRRC23 GNE C1orf83 SP2 ZNF483 GRINA WDR45L DCAKD RHPN2 SBNO1 MLXIP DNAJC22 RPL13P5 C14orf128 CD…
user_list1 user_list3 user_list5	2	RGS14 NAGS
user_list1 user_list4 user_list5	7	RPAP1 ZNF382 LOC730101 STK32C WDR19 C1orf229 C2orf62
user_list1 user_list4 user_list6	1	CACNA1H
user_list1 user_list5 user_list6	1	WNT11
user_list2 user_list3 user_list4	178	LOC401397 SUMO1 SPIN2B EPT1 LARP7 PDCD4 ZNF35 LIMD1 SEC23IP SAMM50 ZBED1 SDC2 RG9MTD1 APBA2 SUMF1 SLMO2 PPID GALNT9 FBXO3 C9orf30 MBD2 ST6GALNAC3 TOR1A TRIM24 SMOC2 TMEM182 WDR92 SDF4 ZDHHC3 METTL6 MINPP1 PSMD6 FAIM HADHB CBWD2 ATP6AP2 C2orf15 FAT1 STAM2 MYCL1 KIAA0564 PLA2G12A LIN7C TMLHE NARS ZNF85 AP1G1 LYPLA1 MRPL19 DPH3 KBTBD6 ERMP1 VPS36 ZNF366 USP54 SH3BGRL C9orf6 ANKRD42 EGLN1 ADO TSNAX T…
user_list2 user_list3 user_list5	3	TOMM40 SNRPA1 DKFZp779M0652
user_list2 user_list3 user_list6	11	ZBTB8OS HMBS C6orf203 NDUFB4 CHCHD1 ATP5L RAMP3 UBE2M LMO2 KRT27 CHCHD8
user_list2 user_list4 user_list5	5	TMPRSS3 TMEM178 ADAT2 RSAD1 GALM
user_list2 user_list4 user_list6	1	TFF3
user_list2 user_list5 user_list6	4	NDUFB8 COX5B CCDC107 PRDX5
user_list3 user_list4 user_list5	106	IPW POMT1 ZNF324 FBXO46 COQ10A FAM161A GPR135 TARSL2 JRK SDR39U1 LOC220729 C19orf44 DPY19L2P2 C17orf86 URGCP IFT172 CBX4 CEP290 CHD7 EID2B BIVM ZNF10 CCNB1IP1 ZNF559 ZNF594 AKAP8 ELMOD3 MAPKBP1 CNOT3 CYR61 ZNF764 POLG2 ZNF248 PAN2 EGR1 CCDC76 PRH1 AP4B1 VEGFC ATN1 C5orf49 ATP1B2 LOC339290 HSFX2 C5orf54 ZC3H18 SH3BP5L ANAPC2 C12orf26 PION GGT7 CAPRIN2 ZNF34 SFRS12 GPRASP1 JUN DCAF5 ZNF181 MNS1 SPP…
user_list3 user_list4 user_list6	28	ERG PODXL TAL1 GNG11 GATA2 HDAC1 BCL6B JAM3 RGS5 AARSD1 KITLG FAM162B AFAP1L1 FHL5 EBF2 SNRK DGKE SCARF1 C14orf153 ACYP2 C9orf9 CLPTM1 PTPRB AOC3 SYT15 CYYR1 RAPGEF4 IPO11
user_list3 user_list5 user_list6	1	SH2D3C
user_list4 user_list5 user_list6	5	SLC16A10 GNAS ZFPM1 PLA2G4F FRMD4B
user_list1 user_list2	26	PIR TALDO1 TXNRD1 RNPEP PCOTH KCNJ11 SDHA DARS2 BHMT2 NQO1 PSMB5 CES1 MAP1A ICT1 OSGIN1 NDUFV1 SRCRB4D PHTF1 ROGDI GPI MAP2K6 EPN3 TBC1D10C NEDD8 APOA1BP NRG1
user_list1 user_list3	8	FNDC1 PDAP1 LRP8 SND1 SCUBE1 SLC38A10 SGK223 SLC16A13
user_list1 user_list4	3	ACOX3 FAM83F MED22
user_list1 user_list5	7	ABCA3 ATAD3A JMJD5 BEND7 FLJ39582 NMRAL1 ACSS2
user_list1 user_list6	5	MT2A C17orf59 DHRS4L2 VWF CLIC3
user_list2 user_list3	35	TMEM189 VCP SEC61A1 CKMT1B FAM171B NBEA RAB4A GDF11 HSPB8 CC2D2A SEC24C MUL1 DGAT2 DNAH9 C6orf153 PRDX2 LSM3 ZCCHC10 GYG2 ACOT13 GTF2A2 POLR2F MRPS36 CKAP4 MRPL47 BDKRB2 LPPR2 PSENEN PBX3 IDH3A PARP1 ENY2 TMEM138 LSM1 FUNDC2
user_list2 user_list4	18	SLC4A5 LOC643008 SPEG DLG5 FAM174B SPAG16 MTA3 ZNF226 GNPAT PRSS8 PLD1 EPHB1 PSME4 ZDHHC15 NECAB1 ABAT OXNAD1 ALKBH3
user_list2 user_list5	5	HIST1H4J CPXM1 PSD4 CACNB2 LY6G5C
user_list2 user_list6	13	COMMD1 HMOX2 MED11 MRPL20 3-Mar NDUFA4 GIMAP5 ATP5E CCDC56 ATP5I PTRH1 MTHFS TIMM8B
user_list3 user_list4	525	NARG2 APBB2 CHD8 DDX5 PNPT1 XK ING3 PTCD3 TAOK3 ZNF510 BBS12 PPP1R15B FAM73A ZNF257 UFM1 RNF4 ALG2 PPP1R3D EIF1AX PLCL2 MLF1 COG1 C2orf86 LUC7L2 MFN2 ATR THAP1 UPF3A ZNF227 OSBP NBPF3 RPRD1B ZNF350 PIGF PSMF1 KIN ZNF568 KLHL28 DNAJB4 FAM120A EIF2S1 LOC100130987 XPO4 MKLN1 ZNF614 ZSCAN12 ECHDC3 ALG9 HERC3 ANKRD40 TBCCD1 LIPT1 C1orf201 CGRRF1 ARID1B ZFP1 LOC728024 C6orf120 KLHDC2 PANK3 USP51 NCOA6 …
user_list3 user_list5	2	C22orf36 B9D2
user_list3 user_list6	12	SYDE1 C12orf61 CSPG4 WBSCR22 SERF1A WBP1 FHAD1 SLC9A3R2 C19orf73 SPRY4 ETFB TCEAL4
user_list4 user_list5	133	TUBD1 TUT1 ZNF446 ANAPC4 NINL SLC25A14 CCDC66 ZBTB48 TJAP1 TBC1D17 ANKRD49 HSPC157 E4F1 PRPF3 ACAD11 RIC3 SH2B1 CLK3 LOC100128191 OBSL1 RBM4B RNF31 TNK1 ADHFE1 ZMAT1 PLGLB2 NUDT8 METT11D1 D2HGDH PPP1R3E C14orf93 NEURL4 MAMDC4 PAK4 TAF1C TTC14 ZNF789 C2orf88 WDR83 SETD4 KIAA0467 ZNF280D ARVCF AGAP5 FMO4 SLC25A1 ARHGAP33 ATG4B LRRC43 CLCN2 SDHAP1 VARS2 CCDC142 RNF165 PLCXD1 LEAP2 GPATCH1 ITGA2B KIA…
user_list4 user_list6	11	NRN1 APOLD1 CHCHD6 NSDHL GNRHR2 CTNNBIP1 KAT2B MXD4 EDA MAPK3 FOXF1
user_list5 user_list6	13	ZNF511 ADAMTSL2 FAM100A CCS PIGQ GPS2 C21orf82 MAGIX LHPP UROD FAM128B MRPL2 AUP1
user_list1	13	SLC25A3 RAPH1 C12orf52 TLR3 PPP2R2B ROD1 CCDC64 HAGH COL9A3 TMEM186 C17orf79 TMEM233 SYT17
user_list2	55	KCNK3 SLC12A8 LOC92659 NQO2 SLC9A3R1 KALRN NUDT22 LOC389493 LQK1 ENO3 SLC13A3 NFU1 MDH1 MRPL12 CS GRHPR TOMM6 SDCBP C11orf67 MRPS5 BAG2 TMEM177 MRPL21 TOMM40L AKR1C3 C1orf31 CYP4F11 SDCBP2 CBR1 TKT NDUFAF4 BAK1 GOT1 QPRT FUCA2 ZNF672 ELL3 PEX11B TMED3 AP1B1 HSPE1 JMJD4 AKR1C1 AKR1A1 UCK2 PROM2 UCHL1 AKR1C2 FURIN LOC645166 SRXN1 SEPX1 FDXR NUDT5 EXOC6
user_list3	98	GRK5 PTP4A2 TMEM59 C21orf59 MAGOHB DKFZp566F0947 SERP1 TAF9 ANKDD1A ACLY SPTLC3 TOMM22 NIPA2 SPHAR PIGT KIF5C DAAM2 CCDC3 CLPTM1L GPR56 C20orf117 MARCKSL1 HIST1H3D AIG1 RPN2 MRPL36 KCNJ16 SEC24D KIF7 COPA UFD1L RRAGA KIAA1244 TMEM214 RPL6 DNAJB6 EIF5AL1 POLB MAGED4B MRPL3 DMKN CEBPG TNS4 ITFG1 DAP CAMKK2 MARS STC2 TMEM132B APOA1 DCTN2 RAB43 CERK ZCRB1 TRAM1 C4orf27 EBPL PCBP1 LRRC42 SURF4 SLC19A1…
user_list4	766	CLK4 NHLRC3 LCORL HOMEZ C9orf45 C12orf66 ZEB1 ZSWIM1 FAT4 ZFP161 STK16 TOB2 PROSC SCYL3 C15orf41 GEN1 BRCA1 SLK NOL8 FGGY ZNF212 LOC220930 ZDHHC6 TIAL1 WHSC1L1 FBXL14 FBXO11 FRS2 CCAR1 CCDC43 WBP4 PPM1A C4orf29 ZNF284 WDFY2 RSRC1 CRHBP CNOT1 HSF2 CCDC52 DDHD2 KDM6A QKI C17orf85 SPG20 GPATCH2 C21orf34 KIAA1012 ATP6V1C1 C7orf60 NRF1 RBBP6 KRCC1 HUS1 SFRS6 MICALL1 ZNF487 LOC399744 PSTK ANKRD26 ZNF38…
user_list5	100	C5orf13 C14orf149 DNHD1 DOM3Z RTEL1 LOC338799 DTNB ZNF414 GPRIN2 TEKT2 SLC16A11 CEMP1 ZMYND10 CDRT4 WASH7P SRRM5 WASH2P MVK C19orf46 LRSAM1 CROCCL1 PBXIP1 CEACAM19 HDAC10 LCAT CKMT2 FLJ43663 C16orf7 USF2 YBX2 LOC150776 ZNF692 CXXC1 FBRSL1 ACCS ST3GAL6 TSSK3 PPP1R16A DHX34 ZNF787 CCDC130 ACHE FBXO44 PILRB SDHAP3 DMAP1 HEXIM2 SLC29A2 TMOD1 SHARPIN BOLA1 C12orf47 C7orf40 CDK10 KIAA0895L PEBP4 ALKBH2…
user_list6	113	DPM2 NOSTRIN A2M HIGD1B TEK RASIP1 TENC1 KLF2 FAM70B COMTD1 SF3B5 ITGA10 LRRC32 NDUFB7 ATPIF1 CASKIN2 GRRP1 GJC1 HRC C6orf226 HYAL1 SH3RF3 RERG NCRNA00116 ABCB1 MFRP GPR126 SOX17 TIE1 MCAM COX4I2 PECAM1 CLDN5 CLEC14A GIMAP7 CLEC1A JAM2 C15orf24 FGD5 ZDHHC14 MBD3 TIMM13 COX4I1 RASL11A TBCD FAM58A MRPL53 HLX HSD17B1 PPP1R14A ARL2 LIMS2 CLEC4E GIMAP1 FAM167B LGI4 CLEC3B VWA1 EEPD1 P2RY8 PLAC9 ASPSCR…

## Sheet: Positive correlation overlap 6 
Table S9: Pearson CC of pasitive correlation genes overlap to 6 genes
	TPO	HGD	FHL1	SLC26A7	COL23A1	CA4	Average Pearson CC		Highlighted yellow background represents the same gene in our primary results
SORBS2	0.78	0.79	0.8	0.7	0.62	0.44	0.688333
SLC26A4	0.78	0.69	0.73	0.76	0.67	0.45	0.68
MPPED2	0.73	0.75	0.67	0.8	0.66	0.45	0.676667
KATNAL2	0.74	0.78	0.72	0.71	0.65	0.44	0.673333
FAM167A	0.81	0.79	0.78	0.59	0.64	0.39	0.666667
ITPR1	0.71	0.7	0.77	0.71	0.59	0.44	0.653333
ELMO1	0.73	0.72	0.76	0.67	0.56	0.46	0.65
C16orf46	0.7	0.73	0.69	0.71	0.64	0.43	0.65
IQGAP2	0.73	0.72	0.72	0.69	0.6	0.43	0.648333
ARHGAP24	0.64	0.68	0.63	0.77	0.66	0.5	0.646667
CASC2	0.7	0.67	0.73	0.71	0.63	0.44	0.646667
GNA14	0.71	0.73	0.78	0.66	0.56	0.43	0.645
BTBD11	0.76	0.72	0.65	0.63	0.66	0.44	0.643333
BCAP29	0.7	0.69	0.7	0.72	0.58	0.47	0.643333
SLC4A4	0.66	0.7	0.67	0.78	0.61	0.43	0.641667
MLEC	0.74	0.74	0.74	0.66	0.56	0.4	0.64
ERO1LB	0.74	0.77	0.72	0.64	0.54	0.41	0.636667
CYB5D1	0.67	0.67	0.72	0.72	0.57	0.47	0.636667
WWOX	0.65	0.64	0.69	0.74	0.59	0.5	0.635
GCSH	0.71	0.69	0.67	0.65	0.58	0.51	0.635
WDR72	0.69	0.7	0.69	0.71	0.64	0.35	0.63
LOH12CR2	0.65	0.62	0.69	0.72	0.58	0.51	0.628333
KCNQ1	0.74	0.66	0.58	0.6	0.65	0.54	0.628333
GPR98	0.65	0.62	0.64	0.72	0.58	0.56	0.628333
C16orf89	0.7	0.71	0.65	0.6	0.59	0.52	0.628333
ANKRD46	0.64	0.68	0.72	0.76	0.53	0.44	0.628333
CYB561	0.73	0.7	0.68	0.63	0.54	0.48	0.626667
VDAC3	0.7	0.8	0.68	0.62	0.53	0.41	0.623333
SLC39A14	0.67	0.74	0.76	0.68	0.55	0.34	0.623333
FDX1	0.67	0.73	0.73	0.64	0.5	0.47	0.623333
PRUNE	0.68	0.69	0.67	0.7	0.58	0.4	0.62
ACACB	0.69	0.65	0.68	0.67	0.62	0.41	0.62
NGFRAP1	0.67	0.67	0.7	0.63	0.57	0.47	0.618333
PCDP1	0.67	0.66	0.7	0.69	0.58	0.4	0.616667
HMGCR	0.71	0.73	0.79	0.62	0.52	0.33	0.616667
MOSC2	0.67	0.69	0.62	0.63	0.65	0.41	0.611667
ADIPOR2	0.67	0.62	0.72	0.71	0.5	0.45	0.611667
TG	0.69	0.61	0.65	0.62	0.56	0.53	0.61
LGI3	0.69	0.73	0.65	0.62	0.53	0.44	0.61
GPR125	0.61	0.63	0.64	0.8	0.62	0.35	0.608333
COPZ1	0.66	0.67	0.71	0.65	0.52	0.44	0.608333
C12orf72	0.65	0.65	0.67	0.69	0.57	0.42	0.608333
SIRT4	0.63	0.63	0.59	0.69	0.64	0.46	0.606667
ALDH9A1	0.67	0.71	0.66	0.64	0.52	0.44	0.606667
SLC25A42	0.64	0.65	0.64	0.63	0.6	0.47	0.605
ANAPC13	0.63	0.67	0.69	0.65	0.5	0.48	0.603333
SSU72	0.67	0.68	0.61	0.56	0.56	0.53	0.601667
RIC8B	0.64	0.62	0.68	0.7	0.56	0.41	0.601667
FAM82B	0.68	0.67	0.7	0.7	0.49	0.37	0.601667
TSSC1	0.65	0.7	0.61	0.61	0.53	0.5	0.6
TRIM58	0.74	0.69	0.61	0.64	0.5	0.42	0.6
HSBP1	0.62	0.65	0.65	0.67	0.6	0.41	0.6
WASF3	0.64	0.59	0.67	0.7	0.54	0.45	0.598333
NUCB2	0.69	0.73	0.7	0.55	0.46	0.46	0.598333
MTCH1	0.69	0.67	0.64	0.59	0.49	0.51	0.598333
KIAA1614	0.7	0.62	0.6	0.68	0.57	0.42	0.598333
SYTL3	0.62	0.69	0.59	0.71	0.56	0.41	0.596667
LCA5L	0.63	0.63	0.68	0.68	0.57	0.39	0.596667
CDON	0.6	0.63	0.64	0.7	0.56	0.44	0.595
TMEM14B	0.64	0.74	0.69	0.6	0.48	0.42	0.595
SUCLG1	0.63	0.7	0.64	0.62	0.51	0.46	0.593333
ID4	0.65	0.59	0.72	0.68	0.56	0.36	0.593333
DHRS7	0.64	0.64	0.65	0.63	0.5	0.5	0.593333
LRTOMT	0.64	0.65	0.68	0.63	0.52	0.43	0.591667
LOC653501	0.62	0.61	0.64	0.76	0.55	0.37	0.591667
IQCH	0.65	0.63	0.71	0.68	0.53	0.35	0.591667
CRELD2	0.68	0.71	0.7	0.52	0.53	0.41	0.591667
HYOU1	0.69	0.69	0.72	0.56	0.47	0.41	0.59
DEPDC6	0.63	0.64	0.71	0.65	0.51	0.4	0.59
ADAL	0.61	0.64	0.67	0.65	0.53	0.44	0.59
FAM54B	0.57	0.63	0.59	0.66	0.61	0.47	0.588333
FBXO15	0.65	0.61	0.62	0.67	0.56	0.42	0.588333
RTN4IP1	0.63	0.66	0.62	0.61	0.55	0.45	0.586667
GNAI1	0.68	0.67	0.68	0.54	0.57	0.38	0.586667
FBXO16	0.61	0.66	0.64	0.58	0.54	0.48	0.585
FAM116A	0.63	0.61	0.71	0.69	0.52	0.35	0.585
PEBP1	0.64	0.59	0.66	0.6	0.55	0.46	0.583333
ELAC1	0.56	0.64	0.63	0.7	0.52	0.45	0.583333
YIPF1	0.72	0.68	0.7	0.58	0.41	0.4	0.581667
TMEM99	0.63	0.68	0.66	0.64	0.48	0.4	0.581667
ST7	0.61	0.66	0.61	0.69	0.5	0.42	0.581667
SHANK2	0.57	0.62	0.62	0.75	0.55	0.38	0.581667
PIH1D2	0.63	0.65	0.65	0.62	0.58	0.36	0.581667
C1orf97	0.7	0.68	0.61	0.54	0.55	0.41	0.581667
NT5C3L	0.61	0.62	0.62	0.67	0.51	0.45	0.58
HRSP12	0.63	0.66	0.7	0.57	0.47	0.45	0.58
EIF2B2	0.63	0.72	0.68	0.59	0.45	0.41	0.58
AACS	0.65	0.64	0.66	0.64	0.51	0.38	0.58
RG9MTD2	0.62	0.66	0.66	0.7	0.51	0.33	0.58
MMP15	0.6	0.62	0.58	0.66	0.6	0.42	0.58
MCCC2	0.66	0.64	0.69	0.59	0.52	0.38	0.58
LRP2	0.63	0.64	0.7	0.68	0.48	0.35	0.58
C8orf48	0.63	0.68	0.68	0.65	0.5	0.34	0.58
BCL2	0.66	0.6	0.68	0.68	0.5	0.36	0.58
HEBP1	0.69	0.66	0.69	0.58	0.46	0.39	0.578333
FCGBP	0.66	0.63	0.7	0.61	0.46	0.41	0.578333
TH1L	0.6	0.61	0.61	0.67	0.5	0.48	0.578333
DUSP19	0.63	0.64	0.65	0.65	0.49	0.41	0.578333
C4orf38	0.63	0.56	0.59	0.66	0.61	0.42	0.578333
TPMT	0.59	0.65	0.63	0.6	0.54	0.45	0.576667
OSCP1	0.66	0.67	0.64	0.57	0.53	0.39	0.576667
FAM63A	0.67	0.67	0.61	0.64	0.52	0.35	0.576667
TCF7L1	0.57	0.62	0.7	0.61	0.54	0.42	0.576667
CALR	0.64	0.65	0.65	0.56	0.5	0.46	0.576667
TFCP2L1	0.64	0.63	0.58	0.65	0.53	0.42	0.575
TBCE	0.61	0.61	0.61	0.65	0.56	0.41	0.575
C11orf59	0.66	0.68	0.61	0.55	0.48	0.47	0.575
PPARGC1A	0.61	0.71	0.65	0.6	0.54	0.34	0.575
POLI	0.56	0.57	0.61	0.71	0.62	0.38	0.575
FAHD2A	0.69	0.62	0.62	0.59	0.53	0.4	0.575
C12orf39	0.64	0.58	0.57	0.67	0.57	0.42	0.575
SYNE1	0.61	0.61	0.6	0.61	0.58	0.43	0.573333
HSP90B1	0.67	0.65	0.65	0.57	0.52	0.38	0.573333
HK1	0.69	0.69	0.7	0.54	0.49	0.33	0.573333
C14orf64	0.63	0.63	0.57	0.64	0.62	0.35	0.573333
ESAM	0.58	0.59	0.65	0.61	0.47	0.54	0.573333
TP53INP2	0.6	0.64	0.69	0.64	0.46	0.4	0.571667
SLC5A8	0.66	0.61	0.64	0.65	0.5	0.37	0.571667
PEF1	0.62	0.64	0.62	0.61	0.47	0.47	0.571667
KCNIP3	0.69	0.59	0.59	0.55	0.54	0.47	0.571667
IP6K3	0.63	0.68	0.59	0.66	0.54	0.33	0.571667
HLF	0.57	0.57	0.64	0.65	0.53	0.47	0.571667
EML1	0.6	0.6	0.62	0.66	0.53	0.42	0.571667
ATP2C2	0.62	0.63	0.67	0.61	0.58	0.32	0.571667
SDSL	0.69	0.69	0.58	0.53	0.52	0.41	0.57
MORN2	0.58	0.66	0.65	0.55	0.52	0.46	0.57
FAM36A	0.56	0.66	0.64	0.62	0.5	0.44	0.57
PRKCQ	0.6	0.59	0.63	0.69	0.57	0.34	0.57
FAM119B	0.69	0.58	0.66	0.64	0.51	0.34	0.57
C9orf116	0.64	0.59	0.66	0.52	0.55	0.46	0.57
C11orf74	0.66	0.62	0.66	0.6	0.44	0.44	0.57
MON1A	0.62	0.66	0.58	0.55	0.54	0.46	0.568333
MATN2	0.61	0.61	0.7	0.68	0.47	0.34	0.568333
HSPB11	0.65	0.66	0.69	0.54	0.45	0.42	0.568333
FAAH	0.61	0.56	0.64	0.59	0.59	0.42	0.568333
C6orf165	0.64	0.66	0.63	0.59	0.55	0.33	0.566667
RILPL1	0.63	0.59	0.67	0.64	0.51	0.36	0.566667
PRPSAP1	0.63	0.63	0.63	0.67	0.44	0.4	0.566667
NDUFA5	0.58	0.61	0.67	0.62	0.5	0.42	0.566667
SLC35B1	0.63	0.64	0.65	0.53	0.42	0.52	0.565
LYRM7	0.56	0.58	0.67	0.72	0.46	0.4	0.565
IRS1	0.6	0.55	0.6	0.67	0.53	0.44	0.565
C5orf4	0.63	0.54	0.65	0.64	0.58	0.35	0.565
SLC25A33	0.57	0.61	0.64	0.64	0.44	0.49	0.565
MKKS	0.6	0.69	0.63	0.57	0.47	0.42	0.563333
CCDC65	0.61	0.6	0.64	0.57	0.62	0.34	0.563333
BCAT2	0.61	0.65	0.6	0.55	0.57	0.4	0.563333
RAGE	0.57	0.56	0.59	0.63	0.65	0.38	0.563333
TMEM164	0.62	0.66	0.67	0.6	0.5	0.32	0.561667
NFIA	0.53	0.54	0.59	0.63	0.6	0.48	0.561667
MPPE1	0.63	0.63	0.66	0.62	0.44	0.39	0.561667
LMOD1	0.61	0.54	0.59	0.61	0.61	0.41	0.561667
KIAA1467	0.68	0.63	0.68	0.61	0.42	0.35	0.561667
GEMIN8P4	0.58	0.68	0.58	0.61	0.55	0.37	0.561667
CDC14B	0.59	0.58	0.67	0.71	0.49	0.33	0.561667
SNX11	0.6	0.57	0.63	0.63	0.47	0.47	0.561667
ZSCAN5A	0.56	0.62	0.68	0.61	0.53	0.36	0.56
TCTA	0.59	0.59	0.62	0.64	0.42	0.5	0.56
PPIL1	0.59	0.7	0.66	0.59	0.44	0.38	0.56
NMNAT1	0.63	0.67	0.61	0.58	0.51	0.36	0.56
CDADC1	0.58	0.62	0.68	0.62	0.44	0.42	0.56
ARL4D	0.64	0.68	0.65	0.55	0.48	0.35	0.558333
GRIN2C	0.63	0.59	0.54	0.61	0.54	0.44	0.558333
HSD17B4	0.64	0.58	0.66	0.59	0.46	0.42	0.558333
PDIA3	0.59	0.66	0.64	0.53	0.49	0.43	0.556667
LOC100303728	0.55	0.53	0.64	0.65	0.49	0.48	0.556667
PHKB	0.64	0.68	0.68	0.6	0.4	0.34	0.556667
MLLT3	0.58	0.61	0.6	0.72	0.49	0.34	0.556667
IPCEF1	0.59	0.66	0.62	0.65	0.52	0.3	0.556667
ESRRG	0.59	0.57	0.58	0.72	0.47	0.41	0.556667
EBAG9	0.58	0.59	0.62	0.62	0.47	0.46	0.556667
APITD1	0.62	0.6	0.58	0.6	0.5	0.44	0.556667
TXNL1	0.62	0.62	0.59	0.65	0.43	0.42	0.555
TRAPPC6A	0.6	0.58	0.58	0.55	0.53	0.49	0.555
QDPR	0.56	0.64	0.62	0.6	0.5	0.41	0.555
C9orf122	0.56	0.59	0.6	0.67	0.56	0.35	0.555
FAM165B	0.53	0.61	0.65	0.61	0.49	0.44	0.555
MSRB2	0.58	0.65	0.57	0.52	0.56	0.44	0.553333
KHDRBS2	0.6	0.65	0.63	0.64	0.46	0.34	0.553333
FKBP1A	0.6	0.7	0.63	0.54	0.45	0.4	0.553333
TMEM220	0.5	0.54	0.61	0.71	0.51	0.44	0.551667
RWDD4A	0.55	0.56	0.68	0.67	0.48	0.37	0.551667
RDH11	0.58	0.61	0.65	0.6	0.44	0.43	0.551667
PRKACB	0.56	0.68	0.6	0.64	0.51	0.32	0.551667
METTL7A	0.59	0.55	0.66	0.67	0.44	0.4	0.551667
MARK3	0.55	0.59	0.62	0.61	0.57	0.37	0.551667
CASC1	0.59	0.56	0.57	0.61	0.64	0.34	0.551667
PAX8	0.6	0.52	0.61	0.64	0.56	0.37	0.55
TMEM232	0.53	0.6	0.68	0.7	0.46	0.33	0.55
SNX4	0.57	0.62	0.62	0.67	0.49	0.33	0.55
PDIA6	0.6	0.64	0.66	0.57	0.45	0.38	0.55
WBSCR17	0.62	0.57	0.59	0.6	0.52	0.39	0.548333
PRTG	0.53	0.58	0.58	0.73	0.54	0.33	0.548333
PRPS1	0.63	0.57	0.7	0.6	0.41	0.38	0.548333
MTMR4	0.59	0.59	0.59	0.64	0.52	0.36	0.548333
UBE2O	0.6	0.56	0.59	0.63	0.47	0.44	0.548333
TMEM218	0.56	0.62	0.62	0.62	0.46	0.4	0.546667
KSR1	0.53	0.59	0.61	0.66	0.55	0.34	0.546667
CARKD	0.54	0.58	0.57	0.62	0.51	0.46	0.546667
SLC39A7	0.61	0.64	0.67	0.54	0.4	0.42	0.546667
PDIA3P	0.59	0.65	0.64	0.55	0.46	0.39	0.546667
CTH	0.65	0.54	0.59	0.64	0.48	0.38	0.546667
BDH1	0.64	0.61	0.55	0.55	0.49	0.44	0.546667
BBS4	0.6	0.63	0.56	0.63	0.54	0.32	0.546667
ZNF346	0.52	0.53	0.62	0.71	0.53	0.36	0.545
SPATA17	0.61	0.56	0.61	0.6	0.58	0.31	0.545
SETD8	0.55	0.55	0.65	0.66	0.51	0.35	0.545
RARB	0.52	0.51	0.54	0.67	0.52	0.51	0.545
NAPA	0.54	0.57	0.62	0.53	0.56	0.45	0.545
FBXO36	0.65	0.61	0.63	0.61	0.42	0.35	0.545
C5orf28	0.57	0.57	0.66	0.66	0.47	0.34	0.545
LOC286002	0.64	0.54	0.53	0.61	0.49	0.45	0.543333
IYD	0.56	0.61	0.56	0.69	0.51	0.33	0.543333
C11orf51	0.57	0.62	0.56	0.51	0.48	0.52	0.543333
C14orf159	0.6	0.59	0.57	0.61	0.59	0.3	0.543333
ZNF438	0.49	0.52	0.56	0.65	0.61	0.41	0.54
SRPRB	0.58	0.64	0.69	0.55	0.37	0.41	0.54
GHR	0.62	0.55	0.58	0.6	0.56	0.33	0.54
DIO1	0.72	0.61	0.63	0.49	0.41	0.38	0.54
ZNF652	0.57	0.6	0.58	0.63	0.51	0.35	0.54
STARD13	0.52	0.58	0.57	0.75	0.5	0.32	0.54
LRRFIP2	0.61	0.59	0.58	0.57	0.48	0.41	0.54
LRRC6	0.58	0.59	0.61	0.59	0.51	0.36	0.54
C8orf79	0.54	0.51	0.56	0.73	0.6	0.3	0.54
C17orf95	0.54	0.56	0.53	0.6	0.53	0.48	0.54
ANXA6	0.66	0.64	0.58	0.47	0.53	0.36	0.54
PRDM16	0.57	0.53	0.58	0.66	0.58	0.31	0.538333
MRS2	0.56	0.63	0.64	0.66	0.41	0.33	0.538333
SETMAR	0.49	0.55	0.58	0.63	0.54	0.44	0.538333
GPD1L	0.59	0.61	0.55	0.6	0.48	0.4	0.538333
GFOD2	0.54	0.59	0.58	0.61	0.46	0.45	0.538333
C20orf132	0.6	0.52	0.61	0.61	0.42	0.47	0.538333
HACL1	0.55	0.61	0.68	0.58	0.44	0.36	0.536667
FBXL5	0.57	0.57	0.65	0.64	0.45	0.34	0.536667
CCDC149	0.53	0.55	0.57	0.67	0.51	0.39	0.536667
SLC39A9	0.59	0.56	0.65	0.62	0.4	0.4	0.536667
SLC35A4	0.59	0.58	0.62	0.57	0.5	0.36	0.536667
SDF2L1	0.59	0.62	0.61	0.44	0.46	0.5	0.536667
MINA	0.66	0.59	0.67	0.58	0.4	0.32	0.536667
SMARCA2	0.53	0.57	0.61	0.66	0.46	0.38	0.535
PNPLA4	0.58	0.62	0.64	0.59	0.41	0.37	0.535
FZD8	0.55	0.5	0.58	0.64	0.5	0.44	0.535
ANKRD5	0.61	0.65	0.62	0.65	0.37	0.31	0.535
FKBP4	0.59	0.58	0.63	0.58	0.47	0.36	0.535
TTC15	0.53	0.53	0.54	0.53	0.61	0.46	0.533333
TOM1L2	0.56	0.53	0.58	0.64	0.48	0.41	0.533333
PRMT3	0.64	0.63	0.54	0.56	0.48	0.35	0.533333
PPP1R13B	0.6	0.52	0.57	0.64	0.54	0.33	0.533333
MOCS2	0.58	0.59	0.65	0.54	0.43	0.41	0.533333
LOC80054	0.53	0.49	0.52	0.58	0.64	0.44	0.533333
DNAH7	0.52	0.55	0.57	0.65	0.59	0.32	0.533333
DHTKD1	0.62	0.6	0.63	0.61	0.44	0.3	0.533333
CLN5	0.51	0.6	0.57	0.69	0.42	0.41	0.533333
C6orf192	0.54	0.6	0.57	0.64	0.52	0.33	0.533333
C2orf7	0.58	0.64	0.61	0.5	0.42	0.45	0.533333
BMP8A	0.73	0.56	0.59	0.42	0.5	0.4	0.533333
ALG14	0.56	0.57	0.62	0.54	0.39	0.52	0.533333
PHF20L1	0.57	0.63	0.63	0.6	0.41	0.35	0.531667
OR2W3	0.59	0.61	0.56	0.59	0.43	0.41	0.531667
LEKR1	0.55	0.51	0.58	0.6	0.5	0.45	0.531667
C3orf33	0.5	0.62	0.63	0.6	0.45	0.39	0.531667
UQCC	0.56	0.57	0.61	0.62	0.43	0.4	0.531667
TMCO4	0.57	0.58	0.5	0.59	0.6	0.35	0.531667
PGCP	0.55	0.59	0.62	0.62	0.41	0.39	0.53
CRELD1	0.59	0.59	0.57	0.52	0.5	0.41	0.53
CANX	0.58	0.55	0.66	0.61	0.43	0.35	0.53
ATP5H	0.59	0.62	0.56	0.47	0.44	0.5	0.53
LRRC2	0.54	0.56	0.57	0.69	0.44	0.38	0.53
LMAN2L	0.53	0.6	0.56	0.63	0.52	0.34	0.53
KIT	0.66	0.55	0.53	0.61	0.49	0.34	0.53
CCDC110	0.62	0.63	0.59	0.56	0.44	0.34	0.53
NUDT9	0.56	0.58	0.62	0.55	0.47	0.39	0.528333
COASY	0.61	0.58	0.53	0.53	0.49	0.43	0.528333
TMEM50B	0.59	0.62	0.62	0.57	0.4	0.37	0.528333
RABL3	0.58	0.61	0.62	0.63	0.4	0.33	0.528333
ISCA1	0.57	0.59	0.65	0.63	0.36	0.37	0.528333
CYB5D2	0.57	0.57	0.57	0.52	0.43	0.51	0.528333
NUDT6	0.57	0.59	0.51	0.57	0.57	0.36	0.528333
NFS1	0.59	0.6	0.6	0.58	0.44	0.35	0.526667
GPR155	0.66	0.63	0.61	0.51	0.43	0.32	0.526667
C20orf96	0.5	0.54	0.55	0.63	0.56	0.38	0.526667
BNIP1	0.55	0.62	0.65	0.51	0.44	0.39	0.526667
PGF	0.56	0.62	0.65	0.51	0.46	0.36	0.526667
KRT10	0.53	0.6	0.57	0.52	0.48	0.46	0.526667
XPA	0.56	0.55	0.6	0.59	0.43	0.42	0.525
IFT140	0.55	0.53	0.54	0.66	0.55	0.32	0.525
HIVEP3	0.5	0.56	0.63	0.64	0.5	0.32	0.525
GLT8D1	0.59	0.59	0.6	0.61	0.45	0.31	0.525
DHX29	0.58	0.59	0.65	0.6	0.43	0.3	0.525
C6orf225	0.54	0.6	0.58	0.57	0.4	0.46	0.525
C15orf61	0.48	0.58	0.53	0.6	0.48	0.48	0.525
ACADS	0.62	0.57	0.56	0.49	0.52	0.38	0.523333
TMCO1	0.56	0.63	0.64	0.56	0.41	0.33	0.521667
TBC1D4	0.44	0.54	0.5	0.75	0.57	0.33	0.521667
RTN3	0.52	0.57	0.58	0.61	0.43	0.42	0.521667
RAP1GAP	0.66	0.66	0.53	0.47	0.51	0.3	0.521667
DERL2	0.58	0.63	0.63	0.47	0.41	0.41	0.521667
COX10	0.58	0.6	0.59	0.58	0.44	0.34	0.521667
COQ7	0.57	0.52	0.58	0.62	0.47	0.37	0.521667
ZADH2	0.54	0.54	0.63	0.66	0.45	0.3	0.52
RIBC1	0.52	0.51	0.55	0.58	0.54	0.42	0.52
RAVER2	0.51	0.59	0.56	0.66	0.48	0.32	0.52
MT1DP	0.57	0.56	0.56	0.54	0.48	0.41	0.52
LOC100131193	0.61	0.54	0.5	0.56	0.54	0.37	0.52
IVD	0.6	0.6	0.54	0.55	0.44	0.39	0.52
FLJ42875	0.54	0.52	0.5	0.56	0.64	0.36	0.52
SC65	0.58	0.59	0.59	0.52	0.46	0.38	0.52
ZNF684	0.49	0.54	0.59	0.64	0.52	0.33	0.518333
PARK2	0.54	0.55	0.59	0.64	0.4	0.39	0.518333
LIFR	0.57	0.51	0.52	0.61	0.49	0.41	0.518333
C7orf30	0.56	0.54	0.64	0.53	0.45	0.39	0.518333
BCDIN3D	0.57	0.55	0.59	0.6	0.45	0.35	0.518333
SYNM	0.52	0.55	0.58	0.56	0.42	0.48	0.518333
SLC2A8	0.53	0.53	0.59	0.58	0.46	0.42	0.518333
NCAM1	0.61	0.56	0.57	0.52	0.46	0.39	0.518333
MAP1LC3A	0.52	0.52	0.51	0.5	0.52	0.54	0.518333
C20orf12	0.57	0.49	0.55	0.58	0.57	0.35	0.518333
ABCB8	0.63	0.59	0.59	0.49	0.45	0.36	0.518333
BMP8B	0.66	0.51	0.6	0.53	0.51	0.3	0.518333
TMX2	0.55	0.63	0.59	0.55	0.38	0.4	0.516667
SULT1A2	0.6	0.62	0.5	0.43	0.52	0.43	0.516667
ST7OT1	0.52	0.49	0.57	0.63	0.54	0.35	0.516667
SPR	0.65	0.61	0.58	0.49	0.44	0.33	0.516667
MYT1	0.51	0.55	0.53	0.61	0.48	0.42	0.516667
CRY2	0.5	0.51	0.62	0.64	0.45	0.38	0.516667
ALG12	0.54	0.62	0.6	0.55	0.48	0.31	0.516667
SLC16A2	0.59	0.56	0.61	0.48	0.48	0.38	0.516667
TNFRSF11B	0.62	0.54	0.65	0.52	0.46	0.3	0.515
MT1F	0.6	0.57	0.54	0.53	0.44	0.41	0.515
GPAM	0.59	0.54	0.49	0.55	0.46	0.46	0.515
DIS3L	0.53	0.55	0.6	0.66	0.44	0.31	0.515
COPZ2	0.61	0.6	0.62	0.51	0.39	0.36	0.515
C19orf42	0.56	0.58	0.56	0.56	0.42	0.41	0.515
C14orf126	0.57	0.6	0.65	0.54	0.39	0.34	0.515
TEX2	0.63	0.58	0.55	0.56	0.41	0.35	0.513333
PL-5283	0.54	0.55	0.61	0.59	0.44	0.35	0.513333
PCLO	0.53	0.49	0.55	0.69	0.47	0.35	0.513333
DCLK2	0.49	0.52	0.5	0.6	0.53	0.44	0.513333
TMEM161A	0.51	0.52	0.53	0.53	0.53	0.45	0.511667
NDFIP1	0.53	0.53	0.58	0.58	0.43	0.42	0.511667
GCDH	0.52	0.5	0.54	0.59	0.47	0.45	0.511667
DSTN	0.53	0.56	0.58	0.62	0.39	0.39	0.511667
C9orf66	0.53	0.56	0.59	0.58	0.38	0.43	0.511667
AGPAT9	0.53	0.5	0.61	0.6	0.5	0.33	0.511667
NUBPL	0.6	0.56	0.61	0.59	0.4	0.31	0.511667
HSPA5	0.55	0.59	0.64	0.51	0.4	0.38	0.511667
ERCC8	0.52	0.56	0.63	0.66	0.4	0.3	0.511667
CYTH3	0.58	0.48	0.52	0.61	0.5	0.38	0.511667
TMEM129	0.51	0.51	0.55	0.55	0.51	0.43	0.51
SNTA1	0.6	0.54	0.52	0.54	0.46	0.4	0.51
RANBP10	0.52	0.54	0.58	0.64	0.48	0.3	0.51
MAPK10	0.51	0.51	0.58	0.61	0.44	0.41	0.51
KCTD8	0.54	0.52	0.49	0.53	0.55	0.43	0.51
C10orf79	0.52	0.48	0.57	0.6	0.59	0.3	0.51
AFG3L2	0.56	0.59	0.57	0.59	0.44	0.31	0.51
ZSCAN1	0.48	0.49	0.59	0.47	0.54	0.48	0.508333
KIAA0556	0.52	0.52	0.54	0.53	0.57	0.37	0.508333
B3GALNT2	0.56	0.58	0.63	0.54	0.43	0.31	0.508333
ALKBH5	0.55	0.51	0.58	0.58	0.44	0.39	0.508333
SLC39A11	0.59	0.61	0.51	0.56	0.42	0.36	0.508333
PNPO	0.56	0.54	0.59	0.52	0.44	0.4	0.508333
MARVELD2	0.55	0.54	0.6	0.64	0.4	0.32	0.508333
LOC283070	0.47	0.52	0.53	0.52	0.57	0.44	0.508333
CATSPER2P1	0.55	0.55	0.59	0.56	0.42	0.38	0.508333
PRR15L	0.57	0.59	0.47	0.53	0.51	0.37	0.506667
POLDIP2	0.58	0.55	0.57	0.55	0.43	0.36	0.506667
NFYC	0.47	0.57	0.52	0.6	0.53	0.35	0.506667
NDUFB2	0.6	0.62	0.54	0.41	0.41	0.46	0.506667
LGMN	0.55	0.55	0.51	0.53	0.51	0.39	0.506667
GTF3C1	0.55	0.59	0.65	0.46	0.45	0.34	0.506667
ALDH2	0.58	0.54	0.55	0.48	0.55	0.34	0.506667
ALDH1A1	0.55	0.59	0.52	0.55	0.45	0.38	0.506667
AKAP3	0.61	0.54	0.58	0.56	0.41	0.34	0.506667
PDE8A	0.51	0.51	0.61	0.57	0.49	0.35	0.506667
DLG2	0.6	0.58	0.51	0.57	0.48	0.3	0.506667
ACSF2	0.51	0.58	0.52	0.58	0.49	0.36	0.506667
TRIP4	0.51	0.54	0.6	0.63	0.39	0.36	0.505
TRIM41	0.55	0.5	0.58	0.55	0.5	0.35	0.505
SLC25A45	0.51	0.49	0.53	0.53	0.57	0.4	0.505
PARP8	0.55	0.48	0.53	0.64	0.48	0.35	0.505
NDNL2	0.5	0.48	0.56	0.61	0.48	0.4	0.505
MRPS28	0.53	0.6	0.55	0.5	0.39	0.46	0.505
MKRN2	0.55	0.55	0.56	0.63	0.42	0.32	0.505
LOC401052	0.53	0.56	0.59	0.51	0.52	0.32	0.505
LOC253724	0.56	0.5	0.54	0.54	0.58	0.31	0.505
INPPL1	0.53	0.55	0.55	0.58	0.52	0.3	0.505
DHODH	0.56	0.5	0.58	0.54	0.47	0.38	0.505
CORO2B	0.47	0.54	0.5	0.57	0.58	0.37	0.505
B3GNT9	0.56	0.47	0.62	0.52	0.46	0.4	0.505
RAB1A	0.55	0.62	0.65	0.53	0.38	0.3	0.505
KCNAB1	0.48	0.51	0.51	0.55	0.51	0.47	0.505
WFS1	0.58	0.58	0.64	0.48	0.42	0.32	0.503333
USP16	0.53	0.57	0.61	0.6	0.4	0.31	0.503333
TPST1	0.55	0.6	0.57	0.5	0.48	0.32	0.503333
TMEM175	0.48	0.48	0.53	0.52	0.53	0.48	0.503333
SYPL2	0.54	0.53	0.59	0.58	0.48	0.3	0.503333
SPEF1	0.54	0.5	0.52	0.47	0.63	0.36	0.503333
SDHD	0.55	0.62	0.59	0.52	0.42	0.32	0.503333
NDUFA8	0.52	0.61	0.53	0.42	0.42	0.52	0.503333
DIO2	0.61	0.57	0.55	0.53	0.43	0.33	0.503333
SH3BGR	0.52	0.54	0.53	0.56	0.45	0.41	0.501667
COQ5	0.54	0.55	0.56	0.6	0.45	0.31	0.501667
C20orf30	0.52	0.56	0.66	0.55	0.37	0.35	0.501667
AGL	0.52	0.54	0.58	0.6	0.45	0.32	0.501667
EML6	0.52	0.47	0.45	0.58	0.63	0.36	0.501667
DPY19L2	0.48	0.46	0.53	0.64	0.57	0.33	0.501667
ACAD10	0.61	0.57	0.53	0.48	0.48	0.34	0.501667
NRSN2	0.54	0.58	0.54	0.45	0.48	0.41	0.5
SUOX	0.55	0.53	0.53	0.55	0.51	0.33	0.5
RUSC2	0.5	0.47	0.6	0.59	0.47	0.37	0.5
PRKCE	0.5	0.54	0.59	0.6	0.39	0.38	0.5
NETO2	0.52	0.56	0.61	0.54	0.43	0.34	0.5
MAGT1	0.51	0.55	0.65	0.58	0.37	0.34	0.5
GZF1	0.51	0.55	0.61	0.62	0.4	0.31	0.5
APOM	0.53	0.51	0.57	0.47	0.5	0.42	0.5
SCML2	0.42	0.44	0.54	0.71	0.53	0.36	0.5
HMGCS1	0.5	0.54	0.57	0.61	0.46	0.32	0.5
DDOST	0.57	0.57	0.62	0.52	0.38	0.34	0.5
C9orf103	0.53	0.56	0.56	0.48	0.47	0.4	0.5
VLDLR	0.49	0.51	0.49	0.63	0.45	0.42	0.498333
TMEM20	0.48	0.53	0.57	0.56	0.45	0.4	0.498333
MAPRE2	0.54	0.56	0.56	0.52	0.45	0.36	0.498333
JAZF1	0.56	0.59	0.65	0.45	0.43	0.31	0.498333
GOLGA1	0.47	0.54	0.53	0.65	0.5	0.3	0.498333
TMEM135	0.53	0.56	0.6	0.58	0.38	0.33	0.496667
SPATA20	0.54	0.5	0.56	0.54	0.48	0.36	0.496667
SNRNP25	0.54	0.58	0.51	0.5	0.45	0.4	0.496667
NRL	0.51	0.45	0.61	0.54	0.41	0.46	0.496667
LOC100286844	0.61	0.5	0.53	0.56	0.48	0.3	0.496667
CD24	0.5	0.55	0.58	0.54	0.5	0.31	0.496667
ATP5F1	0.55	0.63	0.57	0.48	0.39	0.36	0.496667
ACOX2	0.5	0.55	0.53	0.55	0.52	0.33	0.496667
TAF11	0.45	0.48	0.61	0.63	0.47	0.34	0.496667
TIMM17B	0.54	0.56	0.57	0.48	0.45	0.37	0.495
RBPMS2	0.59	0.6	0.53	0.42	0.41	0.42	0.495
LYRM5	0.53	0.57	0.55	0.53	0.43	0.36	0.495
HDHD2	0.49	0.53	0.58	0.59	0.37	0.41	0.495
EBF4	0.48	0.55	0.48	0.57	0.5	0.39	0.495
PAFAH2	0.57	0.61	0.54	0.51	0.4	0.34	0.495
MDH1B	0.51	0.53	0.56	0.57	0.5	0.3	0.495
IDH3B	0.51	0.5	0.53	0.55	0.47	0.41	0.495
DNAL1	0.55	0.51	0.59	0.57	0.45	0.3	0.495
C5orf30	0.5	0.57	0.48	0.59	0.5	0.33	0.495
C4orf39	0.46	0.48	0.61	0.63	0.45	0.34	0.495
LDHD	0.55	0.58	0.51	0.48	0.49	0.35	0.493333
IMPA2	0.53	0.57	0.6	0.53	0.4	0.33	0.493333
ZNF271	0.48	0.53	0.62	0.64	0.39	0.3	0.493333
VEGFA	0.44	0.45	0.52	0.59	0.54	0.42	0.493333
TCEANC	0.51	0.48	0.55	0.64	0.46	0.32	0.493333
SLC20A2	0.48	0.53	0.52	0.62	0.47	0.34	0.493333
MRPS10	0.54	0.6	0.59	0.58	0.35	0.3	0.493333
GARNL3	0.46	0.46	0.52	0.67	0.45	0.4	0.493333
CDKN2AIPNL	0.53	0.49	0.58	0.57	0.41	0.38	0.493333
C11orf65	0.58	0.57	0.56	0.52	0.4	0.33	0.493333
SNPH	0.54	0.52	0.52	0.49	0.49	0.39	0.491667
THNSL1	0.52	0.52	0.56	0.6	0.43	0.32	0.491667
STOML1	0.48	0.54	0.48	0.49	0.46	0.5	0.491667
SPCS2	0.51	0.54	0.57	0.51	0.41	0.41	0.491667
CAPSL	0.55	0.6	0.5	0.47	0.48	0.35	0.491667
C6orf89	0.51	0.53	0.58	0.6	0.42	0.31	0.491667
LOC653566	0.51	0.55	0.59	0.53	0.38	0.39	0.491667
TMEM37	0.51	0.56	0.44	0.52	0.44	0.47	0.49
SPG7	0.47	0.48	0.49	0.57	0.56	0.37	0.49
PCBD2	0.49	0.49	0.59	0.64	0.42	0.31	0.49
NICN1	0.46	0.55	0.52	0.62	0.47	0.32	0.49
MANF	0.56	0.62	0.57	0.38	0.41	0.4	0.49
IFT88	0.51	0.51	0.56	0.61	0.43	0.32	0.49
IFT20	0.48	0.54	0.57	0.52	0.4	0.43	0.49
ECSIT	0.5	0.49	0.51	0.55	0.46	0.43	0.49
ARHGAP22	0.49	0.54	0.44	0.51	0.53	0.43	0.49
SPATA24	0.48	0.56	0.5	0.47	0.47	0.46	0.49
SLC7A6	0.42	0.53	0.58	0.67	0.42	0.32	0.49
COMMD8	0.53	0.58	0.57	0.55	0.39	0.32	0.49
ZFP3	0.47	0.53	0.61	0.58	0.43	0.31	0.488333
UCHL3	0.51	0.58	0.55	0.52	0.32	0.45	0.488333
LOC158572	0.5	0.47	0.55	0.64	0.42	0.35	0.488333
IL11RA	0.49	0.45	0.53	0.52	0.5	0.44	0.488333
FARS2	0.52	0.5	0.5	0.62	0.43	0.36	0.488333
FAM53A	0.52	0.43	0.53	0.55	0.47	0.43	0.488333
ANK3	0.47	0.55	0.55	0.63	0.42	0.31	0.488333
PLCD4	0.58	0.59	0.52	0.46	0.4	0.38	0.488333
C17orf97	0.55	0.53	0.54	0.47	0.46	0.38	0.488333
C10orf32	0.48	0.52	0.56	0.59	0.42	0.36	0.488333
POLD2	0.54	0.51	0.5	0.53	0.49	0.35	0.486667
PDE10A	0.49	0.56	0.57	0.54	0.41	0.35	0.486667
KIAA0427	0.55	0.51	0.54	0.47	0.44	0.41	0.486667
GPER	0.57	0.44	0.53	0.53	0.48	0.37	0.486667
CCDC87	0.54	0.49	0.57	0.51	0.41	0.4	0.486667
PIK3R3	0.46	0.54	0.51	0.53	0.4	0.48	0.486667
NDUFB3	0.54	0.65	0.53	0.4	0.38	0.42	0.486667
GORASP1	0.5	0.49	0.56	0.61	0.42	0.34	0.486667
DPCD	0.55	0.59	0.55	0.41	0.48	0.34	0.486667
C8orf40	0.48	0.47	0.52	0.56	0.47	0.42	0.486667
C1orf203	0.48	0.46	0.48	0.6	0.54	0.36	0.486667
ATP5G1	0.58	0.61	0.53	0.39	0.4	0.41	0.486667
ACSS1	0.51	0.56	0.43	0.58	0.48	0.36	0.486667
SLC15A2	0.48	0.59	0.44	0.59	0.51	0.31	0.486667
SEPHS1	0.43	0.49	0.59	0.65	0.44	0.32	0.486667
PDIA4	0.58	0.59	0.61	0.44	0.38	0.32	0.486667
SCO1	0.57	0.58	0.54	0.55	0.36	0.31	0.485
RSPH1	0.51	0.54	0.52	0.44	0.52	0.38	0.485
OSBPL1A	0.48	0.54	0.54	0.57	0.43	0.35	0.485
MRPS11	0.49	0.55	0.58	0.5	0.43	0.36	0.485
CALCOCO2	0.52	0.49	0.53	0.56	0.43	0.38	0.485
ANAPC16	0.49	0.54	0.56	0.55	0.45	0.32	0.485
AGPHD1	0.52	0.54	0.62	0.53	0.31	0.39	0.485
PLEKHH1	0.45	0.47	0.5	0.68	0.49	0.32	0.485
MAP6	0.47	0.5	0.49	0.59	0.47	0.39	0.485
CPT2	0.59	0.56	0.55	0.48	0.37	0.36	0.485
ADAMTS5	0.52	0.54	0.51	0.59	0.37	0.37	0.483333
TLE1	0.47	0.52	0.59	0.59	0.42	0.31	0.483333
RALGPS1	0.53	0.53	0.52	0.61	0.41	0.3	0.483333
POR	0.57	0.49	0.55	0.41	0.48	0.4	0.483333
PARK7	0.52	0.53	0.54	0.41	0.4	0.5	0.483333
HES1	0.54	0.54	0.53	0.42	0.47	0.4	0.483333
C9orf156	0.5	0.51	0.56	0.6	0.42	0.31	0.483333
ABCB6	0.56	0.6	0.51	0.42	0.49	0.32	0.483333
SEC11C	0.58	0.55	0.59	0.44	0.34	0.4	0.483333
MIOX	0.57	0.54	0.46	0.44	0.42	0.47	0.483333
SPA17	0.52	0.56	0.53	0.43	0.42	0.43	0.481667
GOT2	0.56	0.58	0.53	0.48	0.4	0.34	0.481667
GALNT10	0.5	0.52	0.52	0.56	0.42	0.37	0.481667
DUSP15	0.5	0.55	0.5	0.56	0.47	0.31	0.481667
AHCYL2	0.51	0.49	0.58	0.59	0.39	0.33	0.481667
LOC84989	0.55	0.55	0.57	0.44	0.42	0.36	0.481667
KDM4B	0.48	0.51	0.57	0.59	0.42	0.32	0.481667
CRADD	0.54	0.54	0.51	0.5	0.42	0.38	0.481667
CCNC	0.55	0.58	0.6	0.54	0.32	0.3	0.481667
C18orf55	0.5	0.54	0.59	0.55	0.38	0.33	0.481667
C17orf108	0.52	0.45	0.48	0.57	0.49	0.38	0.481667
GNG7	0.44	0.47	0.53	0.6	0.45	0.39	0.48
GBA2	0.46	0.56	0.58	0.52	0.41	0.35	0.48
ZNF763	0.45	0.45	0.53	0.65	0.46	0.34	0.48
SLC25A20	0.52	0.56	0.57	0.5	0.37	0.36	0.48
PSPH	0.52	0.5	0.59	0.55	0.38	0.34	0.48
MRPS31	0.43	0.53	0.57	0.56	0.45	0.34	0.48
GLRX5	0.47	0.53	0.52	0.53	0.42	0.41	0.48
GIN1	0.46	0.48	0.56	0.61	0.45	0.32	0.48
C14orf176	0.51	0.46	0.53	0.48	0.48	0.42	0.48
ACN9	0.5	0.53	0.58	0.54	0.41	0.32	0.48
ITGAE	0.51	0.62	0.52	0.49	0.42	0.32	0.48
SCARB1	0.54	0.49	0.57	0.48	0.36	0.43	0.478333
PPM1L	0.55	0.53	0.53	0.57	0.38	0.31	0.478333
NAP1L5	0.47	0.52	0.53	0.56	0.4	0.39	0.478333
EFCAB2	0.5	0.53	0.52	0.56	0.44	0.32	0.478333
DYNLRB2	0.48	0.52	0.57	0.5	0.47	0.33	0.478333
COX8A	0.52	0.57	0.46	0.39	0.44	0.49	0.478333
ARMC6	0.5	0.52	0.54	0.48	0.44	0.39	0.478333
UBE2D4	0.47	0.54	0.52	0.55	0.47	0.32	0.478333
TM2D2	0.51	0.58	0.63	0.52	0.32	0.31	0.478333
STK25	0.48	0.49	0.49	0.59	0.48	0.34	0.478333
DNAJC3	0.52	0.56	0.61	0.53	0.32	0.33	0.478333
CYP27B1	0.6	0.46	0.58	0.49	0.42	0.32	0.478333
CGNL1	0.5	0.51	0.51	0.53	0.42	0.4	0.478333
POLR3K	0.54	0.54	0.52	0.45	0.39	0.42	0.476667
FAM13C	0.51	0.49	0.49	0.54	0.44	0.39	0.476667
DNAJB11	0.49	0.56	0.58	0.43	0.37	0.43	0.476667
SELENBP1	0.53	0.48	0.47	0.48	0.52	0.38	0.476667
FBXO8	0.5	0.51	0.59	0.58	0.34	0.34	0.476667
FAM104B	0.42	0.51	0.56	0.57	0.4	0.4	0.476667
ERI3	0.52	0.53	0.52	0.43	0.46	0.4	0.476667
CCDC11	0.48	0.46	0.54	0.54	0.46	0.38	0.476667
P4HB	0.56	0.56	0.59	0.42	0.35	0.37	0.475
KLC4	0.47	0.51	0.52	0.53	0.51	0.31	0.475
CLMN	0.45	0.49	0.52	0.55	0.53	0.31	0.475
ARHGEF9	0.44	0.46	0.54	0.63	0.43	0.35	0.475
ADH5	0.52	0.52	0.53	0.58	0.39	0.31	0.475
PMS2L4	0.48	0.48	0.63	0.55	0.38	0.33	0.475
TSFM	0.55	0.53	0.53	0.46	0.43	0.34	0.473333
PLEKHJ1	0.53	0.57	0.54	0.45	0.41	0.34	0.473333
UNG	0.52	0.52	0.59	0.53	0.38	0.3	0.473333
LRRC45	0.48	0.46	0.4	0.52	0.54	0.44	0.473333
CLPB	0.58	0.55	0.52	0.49	0.39	0.31	0.473333
C2CD2	0.46	0.51	0.47	0.55	0.47	0.38	0.473333
C16orf55	0.48	0.49	0.48	0.48	0.53	0.38	0.473333
C10orf26	0.47	0.5	0.52	0.55	0.46	0.34	0.473333
BFSP1	0.47	0.53	0.48	0.57	0.42	0.37	0.473333
ACSL1	0.55	0.53	0.48	0.53	0.42	0.33	0.473333
GSTM4	0.51	0.62	0.45	0.48	0.44	0.34	0.473333
COX16	0.48	0.53	0.58	0.51	0.34	0.4	0.473333
C2orf24	0.52	0.55	0.52	0.46	0.43	0.35	0.471667
ZCWPW2	0.45	0.47	0.56	0.64	0.4	0.31	0.471667
TUBA8	0.48	0.46	0.52	0.46	0.5	0.41	0.471667
SHBG	0.55	0.51	0.5	0.48	0.42	0.37	0.471667
NDUFA12	0.48	0.53	0.49	0.42	0.44	0.47	0.471667
MGAT1	0.46	0.46	0.64	0.52	0.38	0.37	0.471667
HDHD3	0.49	0.5	0.45	0.5	0.55	0.34	0.471667
COMMD7	0.48	0.54	0.52	0.47	0.43	0.39	0.471667
SACM1L	0.47	0.51	0.58	0.59	0.36	0.32	0.471667
MT1M	0.51	0.54	0.53	0.5	0.39	0.35	0.47
CXorf40A	0.49	0.5	0.57	0.54	0.39	0.33	0.47
C11orf1	0.51	0.55	0.55	0.5	0.33	0.38	0.47
ASRGL1	0.47	0.53	0.45	0.48	0.4	0.49	0.47
NECAB3	0.48	0.58	0.42	0.5	0.52	0.32	0.47
LOC284440	0.47	0.44	0.53	0.53	0.49	0.36	0.47
GRB14	0.5	0.43	0.45	0.53	0.47	0.44	0.47
C6orf136	0.47	0.56	0.47	0.45	0.49	0.38	0.47
C3orf75	0.45	0.52	0.44	0.48	0.45	0.48	0.47
C12orf73	0.54	0.49	0.51	0.55	0.42	0.31	0.47
OGDH	0.54	0.51	0.5	0.52	0.43	0.31	0.468333
RCAN2	0.55	0.57	0.5	0.42	0.37	0.4	0.468333
NGRN	0.48	0.55	0.53	0.51	0.36	0.38	0.468333
LOC144571	0.44	0.47	0.48	0.59	0.45	0.38	0.468333
C6orf155	0.43	0.47	0.56	0.6	0.39	0.36	0.468333
B9D1	0.52	0.52	0.52	0.38	0.39	0.48	0.468333
C4orf32	0.43	0.47	0.5	0.53	0.35	0.53	0.468333
OAZ2	0.43	0.51	0.53	0.49	0.39	0.45	0.466667
NAT15	0.52	0.49	0.49	0.49	0.42	0.39	0.466667
LETM1	0.48	0.49	0.5	0.56	0.44	0.33	0.466667
LDHB	0.51	0.57	0.55	0.47	0.35	0.35	0.466667
EMCN	0.42	0.44	0.47	0.49	0.4	0.58	0.466667
TMED8	0.5	0.45	0.52	0.59	0.4	0.34	0.466667
FBXL17	0.52	0.46	0.55	0.56	0.39	0.32	0.466667
SYVN1	0.5	0.53	0.56	0.43	0.43	0.34	0.465
MOSC1	0.45	0.51	0.54	0.5	0.43	0.36	0.465
KIF9	0.46	0.52	0.53	0.45	0.4	0.43	0.465
KCTD2	0.53	0.47	0.49	0.57	0.4	0.33	0.465
GPR137	0.52	0.51	0.47	0.43	0.43	0.43	0.465
DHRS7B	0.46	0.49	0.53	0.45	0.35	0.51	0.465
DCTN3	0.5	0.51	0.5	0.47	0.39	0.42	0.465
CNNM2	0.54	0.53	0.57	0.49	0.33	0.33	0.465
C19orf23	0.43	0.47	0.55	0.47	0.38	0.49	0.465
TMEM104	0.55	0.52	0.5	0.49	0.31	0.41	0.463333
POP5	0.46	0.51	0.47	0.42	0.47	0.45	0.463333
MCRS1	0.5	0.47	0.51	0.49	0.44	0.37	0.463333
MAPKAP1	0.46	0.5	0.52	0.48	0.37	0.45	0.463333
HSD17B10	0.49	0.52	0.55	0.42	0.41	0.39	0.463333
C14orf142	0.49	0.56	0.59	0.46	0.37	0.31	0.463333
ZHX3	0.49	0.45	0.55	0.56	0.38	0.35	0.463333
SLCO2A1	0.44	0.45	0.47	0.46	0.36	0.6	0.463333
RGNEF	0.5	0.51	0.47	0.6	0.4	0.3	0.463333
MT1E	0.48	0.52	0.45	0.52	0.45	0.36	0.463333
CCDC13	0.47	0.47	0.5	0.52	0.46	0.36	0.463333
C22orf39	0.45	0.48	0.51	0.59	0.43	0.32	0.463333
ZNF781	0.39	0.45	0.55	0.58	0.49	0.31	0.461667
PYCRL	0.52	0.47	0.51	0.45	0.42	0.4	0.461667
PEX11A	0.46	0.47	0.52	0.55	0.46	0.31	0.461667
NUS1	0.48	0.53	0.56	0.57	0.33	0.3	0.461667
NME5	0.47	0.51	0.58	0.5	0.41	0.3	0.461667
MT1L	0.52	0.52	0.45	0.45	0.42	0.41	0.461667
METTL1	0.55	0.49	0.59	0.41	0.36	0.37	0.461667
HDDC3	0.54	0.58	0.46	0.43	0.42	0.34	0.461667
DNAJC5	0.48	0.47	0.51	0.56	0.4	0.35	0.461667
CETN2	0.46	0.49	0.53	0.48	0.4	0.41	0.461667
C18orf32	0.5	0.6	0.54	0.43	0.32	0.38	0.461667
ATP5C1	0.48	0.57	0.54	0.44	0.33	0.41	0.461667
VIPR1	0.43	0.41	0.39	0.41	0.41	0.72	0.461667
LPCAT2	0.51	0.49	0.59	0.55	0.33	0.3	0.461667
MRPS33	0.56	0.55	0.54	0.42	0.35	0.34	0.46
GDF9	0.46	0.4	0.54	0.61	0.4	0.35	0.46
GALT	0.44	0.46	0.44	0.5	0.53	0.39	0.46
C11orf35	0.45	0.44	0.47	0.55	0.54	0.31	0.46
BLMH	0.47	0.5	0.55	0.51	0.33	0.4	0.46
SQLE	0.5	0.52	0.46	0.59	0.37	0.32	0.46
SFXN4	0.48	0.56	0.5	0.47	0.43	0.32	0.46
RPN1	0.5	0.51	0.57	0.44	0.34	0.4	0.46
PRKG1	0.46	0.43	0.51	0.64	0.36	0.36	0.46
LOC92249	0.44	0.44	0.54	0.57	0.45	0.32	0.46
LOC150197	0.48	0.47	0.5	0.49	0.5	0.32	0.46
HSD17B8	0.48	0.44	0.46	0.48	0.43	0.47	0.46
EMD	0.43	0.47	0.55	0.53	0.44	0.34	0.46
C1orf56	0.51	0.47	0.44	0.44	0.49	0.41	0.46
C1orf151	0.51	0.6	0.5	0.36	0.42	0.37	0.46
VPS16	0.46	0.48	0.45	0.47	0.52	0.37	0.458333
TMEM80	0.45	0.41	0.52	0.51	0.44	0.42	0.458333
SURF1	0.51	0.46	0.47	0.44	0.44	0.43	0.458333
RNF216L	0.45	0.48	0.52	0.55	0.45	0.3	0.458333
RAB17	0.49	0.47	0.46	0.52	0.5	0.31	0.458333
PPIL6	0.47	0.43	0.53	0.57	0.44	0.31	0.458333
PDE8B	0.45	0.45	0.52	0.57	0.39	0.37	0.458333
CCDC90A	0.5	0.54	0.52	0.46	0.38	0.35	0.458333
C4orf47	0.45	0.43	0.52	0.5	0.55	0.3	0.458333
C21orf33	0.47	0.52	0.48	0.47	0.42	0.39	0.458333
ABHD10	0.46	0.49	0.52	0.57	0.36	0.35	0.458333
UBE2G2	0.41	0.47	0.47	0.58	0.44	0.38	0.458333
SLC35D2	0.48	0.5	0.48	0.59	0.36	0.34	0.458333
PXMP4	0.45	0.44	0.46	0.6	0.42	0.37	0.456667
ZNF76	0.41	0.42	0.49	0.57	0.53	0.32	0.456667
ZMYND12	0.45	0.44	0.49	0.52	0.44	0.4	0.456667
KIAA0114	0.43	0.47	0.57	0.51	0.35	0.41	0.456667
C16orf5	0.5	0.53	0.53	0.4	0.38	0.4	0.456667
PREB	0.49	0.57	0.52	0.45	0.39	0.31	0.455
APOO	0.51	0.59	0.56	0.41	0.31	0.35	0.455
MID1	0.5	0.52	0.52	0.49	0.38	0.32	0.455
LIPG	0.43	0.47	0.5	0.58	0.39	0.36	0.455
KY	0.39	0.42	0.48	0.6	0.46	0.38	0.455
GMPPA	0.52	0.54	0.52	0.4	0.37	0.38	0.455
FLJ36777	0.43	0.4	0.44	0.51	0.53	0.42	0.455
EXOC3L2	0.41	0.42	0.44	0.42	0.37	0.67	0.455
COQ6	0.47	0.49	0.49	0.49	0.43	0.36	0.455
C20orf151	0.5	0.48	0.51	0.5	0.44	0.3	0.455
SPTBN1	0.44	0.45	0.53	0.53	0.36	0.41	0.453333
SGTA	0.39	0.45	0.51	0.53	0.39	0.45	0.453333
NDUFB6	0.44	0.53	0.52	0.4	0.37	0.46	0.453333
MAGI2	0.43	0.37	0.51	0.66	0.44	0.31	0.453333
LOC728723	0.44	0.43	0.52	0.57	0.45	0.31	0.453333
FBXO9	0.43	0.45	0.54	0.54	0.39	0.37	0.453333
COQ9	0.48	0.54	0.47	0.46	0.44	0.33	0.453333
OTOS	0.48	0.54	0.54	0.44	0.36	0.36	0.453333
MT1X	0.52	0.47	0.41	0.44	0.42	0.46	0.453333
MRPS26	0.46	0.47	0.46	0.41	0.48	0.44	0.453333
LCLAT1	0.42	0.46	0.5	0.59	0.38	0.37	0.453333
COQ4	0.51	0.47	0.56	0.44	0.36	0.38	0.453333
ADCY9	0.48	0.52	0.5	0.51	0.4	0.31	0.453333
ATP6V1H	0.49	0.54	0.53	0.51	0.33	0.31	0.451667
TACC2	0.49	0.47	0.54	0.48	0.4	0.33	0.451667
SAT2	0.49	0.44	0.45	0.48	0.42	0.43	0.451667
POP4	0.42	0.5	0.58	0.5	0.37	0.34	0.451667
PDIA5	0.48	0.46	0.53	0.46	0.42	0.36	0.451667
MAPRE3	0.48	0.56	0.44	0.38	0.48	0.37	0.451667
ATP5J	0.47	0.6	0.53	0.38	0.33	0.4	0.451667
LOC400027	0.41	0.4	0.52	0.58	0.43	0.36	0.45
DNALI1	0.4	0.41	0.48	0.51	0.57	0.33	0.45
CRAT	0.5	0.5	0.49	0.49	0.37	0.35	0.45
ANKRD54	0.41	0.48	0.56	0.51	0.43	0.31	0.45
MGC23284	0.43	0.46	0.45	0.47	0.49	0.4	0.45
TNS1	0.43	0.42	0.47	0.57	0.47	0.34	0.45
PKIG	0.4	0.44	0.51	0.45	0.46	0.43	0.448333
KIF17	0.46	0.46	0.43	0.39	0.48	0.47	0.448333
PRDM11	0.48	0.44	0.46	0.56	0.42	0.33	0.448333
OR2A9P	0.41	0.44	0.58	0.56	0.4	0.3	0.448333
HINT2	0.49	0.48	0.43	0.42	0.46	0.41	0.448333
C17orf80	0.46	0.44	0.52	0.6	0.37	0.3	0.448333
ALG1	0.52	0.49	0.5	0.47	0.35	0.36	0.448333
TEAD4	0.52	0.45	0.53	0.48	0.37	0.33	0.446667
QRICH2	0.43	0.45	0.47	0.53	0.47	0.33	0.446667
ATP5A1	0.51	0.56	0.48	0.44	0.36	0.33	0.446667
ARFIP2	0.47	0.51	0.49	0.46	0.4	0.35	0.446667
PPIC	0.49	0.53	0.55	0.48	0.32	0.31	0.446667
KDR	0.41	0.45	0.47	0.52	0.36	0.47	0.446667
DUS2L	0.5	0.49	0.47	0.43	0.47	0.32	0.446667
CISD2	0.5	0.53	0.58	0.45	0.32	0.3	0.446667
AQP4	0.44	0.46	0.48	0.52	0.38	0.4	0.446667
LOC284441	0.43	0.44	0.46	0.56	0.39	0.39	0.445
SLC25A23	0.46	0.48	0.51	0.51	0.4	0.31	0.445
PTGR2	0.47	0.48	0.48	0.5	0.42	0.32	0.445
LIPT2	0.43	0.45	0.42	0.54	0.45	0.38	0.445
KCNE3	0.41	0.49	0.45	0.49	0.38	0.45	0.445
INPP5J	0.42	0.44	0.39	0.48	0.5	0.44	0.445
IGSF22	0.47	0.49	0.37	0.45	0.48	0.41	0.445
ERAL1	0.47	0.44	0.46	0.52	0.4	0.38	0.445
OCIAD1	0.44	0.51	0.56	0.5	0.34	0.32	0.445
TPST2	0.46	0.49	0.49	0.44	0.45	0.33	0.443333
TMEM88	0.39	0.41	0.41	0.36	0.35	0.74	0.443333
INPP5A	0.36	0.47	0.45	0.54	0.42	0.42	0.443333
FLT1	0.39	0.43	0.48	0.48	0.35	0.53	0.443333
CIDECP	0.39	0.49	0.45	0.47	0.49	0.37	0.443333
CDNF	0.39	0.42	0.49	0.57	0.45	0.34	0.443333
C3orf18	0.43	0.48	0.42	0.52	0.42	0.39	0.443333
C15orf56	0.43	0.42	0.44	0.5	0.48	0.39	0.443333
SYS1-DBNDD2	0.47	0.47	0.55	0.46	0.35	0.36	0.443333
STK40	0.42	0.49	0.5	0.52	0.37	0.36	0.443333
PFKM	0.52	0.51	0.51	0.43	0.39	0.3	0.443333
NDUFA1	0.44	0.53	0.48	0.38	0.41	0.41	0.441667
FBXL2	0.43	0.46	0.52	0.52	0.37	0.35	0.441667
TCFL5	0.54	0.44	0.52	0.46	0.38	0.31	0.441667
SLC2A4RG	0.4	0.43	0.44	0.46	0.5	0.42	0.441667
NUMB	0.44	0.45	0.51	0.53	0.42	0.3	0.441667
C14orf109	0.46	0.47	0.51	0.52	0.37	0.32	0.441667
BOLA3	0.43	0.58	0.47	0.36	0.4	0.41	0.441667
ATP6V0D1	0.55	0.51	0.48	0.41	0.35	0.35	0.441667
ACBD5	0.5	0.47	0.51	0.54	0.33	0.3	0.441667
HSDL2	0.48	0.49	0.56	0.52	0.3	0.3	0.441667
PIK3C2B	0.49	0.47	0.49	0.48	0.4	0.31	0.44
C3orf1	0.49	0.55	0.55	0.42	0.3	0.33	0.44
RCBTB2	0.45	0.4	0.49	0.58	0.4	0.32	0.44
NDRG2	0.49	0.46	0.47	0.45	0.41	0.36	0.44
DTWD1	0.39	0.43	0.5	0.6	0.4	0.32	0.44
C4orf33	0.44	0.49	0.49	0.52	0.4	0.3	0.44
TUSC1	0.4	0.4	0.42	0.6	0.47	0.34	0.438333
SNRPN	0.45	0.45	0.48	0.48	0.38	0.39	0.438333
SLC25A39	0.52	0.49	0.48	0.35	0.39	0.4	0.438333
PRICKLE2	0.44	0.44	0.5	0.55	0.39	0.31	0.438333
POLR3F	0.43	0.42	0.54	0.58	0.36	0.3	0.438333
PLVAP	0.39	0.4	0.4	0.38	0.32	0.74	0.438333
JMJD8	0.47	0.48	0.48	0.42	0.4	0.38	0.438333
ETFDH	0.48	0.48	0.48	0.49	0.38	0.32	0.438333
DNAJC25	0.4	0.47	0.55	0.54	0.34	0.33	0.438333
DLEU1	0.45	0.53	0.45	0.48	0.35	0.37	0.438333
C3orf39	0.46	0.47	0.44	0.5	0.44	0.32	0.438333
BAP1	0.45	0.47	0.43	0.48	0.47	0.33	0.438333
VTI1B	0.53	0.49	0.43	0.45	0.35	0.37	0.436667
SH3BP5	0.5	0.52	0.51	0.36	0.36	0.37	0.436667
LOC338758	0.42	0.39	0.52	0.58	0.41	0.3	0.436667
HMGN5	0.39	0.48	0.5	0.48	0.37	0.4	0.436667
FXN	0.39	0.47	0.51	0.53	0.34	0.38	0.436667
C8orf33	0.44	0.44	0.48	0.56	0.35	0.35	0.436667
C20orf29	0.51	0.51	0.49	0.46	0.34	0.31	0.436667
SCPEP1	0.43	0.47	0.43	0.51	0.4	0.38	0.436667
RABL5	0.48	0.43	0.55	0.47	0.37	0.32	0.436667
NAA20	0.49	0.54	0.56	0.41	0.32	0.3	0.436667
CUX1	0.47	0.42	0.51	0.44	0.38	0.4	0.436667
CLYBL	0.48	0.56	0.44	0.41	0.39	0.34	0.436667
TMEM150C	0.42	0.44	0.49	0.54	0.35	0.37	0.435
CHKA	0.37	0.4	0.44	0.56	0.47	0.37	0.435
GATM	0.47	0.42	0.47	0.5	0.44	0.31	0.435
CYB561D2	0.48	0.5	0.45	0.43	0.35	0.4	0.435
C11orf52	0.47	0.48	0.45	0.42	0.41	0.38	0.435
AP4S1	0.4	0.45	0.47	0.56	0.41	0.32	0.435
BDNFOS	0.41	0.43	0.48	0.57	0.38	0.34	0.435
SAMD13	0.38	0.46	0.43	0.54	0.48	0.31	0.433333
LOC100289341	0.46	0.39	0.47	0.49	0.37	0.42	0.433333
ITM2A	0.37	0.43	0.49	0.5	0.35	0.46	0.433333
FLT4	0.37	0.44	0.49	0.47	0.39	0.44	0.433333
CPT1A	0.41	0.49	0.43	0.47	0.41	0.39	0.433333
ABCF3	0.46	0.47	0.4	0.43	0.44	0.4	0.433333
ANKRD24	0.43	0.41	0.46	0.52	0.48	0.3	0.433333
ACAD8	0.54	0.48	0.47	0.49	0.32	0.3	0.433333
MKS1	0.4	0.36	0.47	0.58	0.45	0.33	0.431667
C10orf58	0.4	0.42	0.39	0.48	0.45	0.45	0.431667
PPM1H	0.51	0.49	0.47	0.49	0.32	0.31	0.431667
PECI	0.46	0.51	0.49	0.42	0.37	0.34	0.431667
NDUFV2	0.42	0.55	0.49	0.37	0.34	0.42	0.431667
HTATIP2	0.57	0.59	0.44	0.33	0.35	0.31	0.431667
GUSBP3	0.42	0.38	0.38	0.54	0.53	0.34	0.431667
FZD4	0.38	0.44	0.47	0.49	0.35	0.46	0.431667
FAM189A1	0.44	0.39	0.41	0.51	0.47	0.37	0.431667
C6orf217	0.45	0.4	0.49	0.52	0.39	0.34	0.431667
MYCBP	0.5	0.5	0.54	0.43	0.3	0.31	0.43
MPI	0.47	0.51	0.45	0.44	0.38	0.33	0.43
CDH16	0.49	0.49	0.43	0.4	0.46	0.31	0.43
CXXC4	0.46	0.4	0.47	0.48	0.43	0.33	0.428333
TMEM143	0.44	0.39	0.42	0.52	0.49	0.31	0.428333
OXSM	0.41	0.46	0.47	0.47	0.43	0.33	0.428333
LSM10	0.39	0.5	0.42	0.38	0.4	0.48	0.428333
ILVBL	0.48	0.46	0.42	0.42	0.38	0.41	0.428333
AIMP2	0.5	0.51	0.51	0.43	0.31	0.31	0.428333
TTYH2	0.41	0.45	0.39	0.54	0.44	0.33	0.426667
TRUB2	0.52	0.47	0.48	0.4	0.35	0.34	0.426667
TEX261	0.4	0.4	0.52	0.55	0.34	0.35	0.426667
NAGLU	0.54	0.5	0.45	0.37	0.31	0.39	0.426667
MRPS7	0.51	0.48	0.45	0.43	0.34	0.35	0.426667
LMF1	0.4	0.43	0.44	0.43	0.45	0.41	0.426667
GABRB3	0.45	0.42	0.41	0.5	0.41	0.37	0.426667
ZNF775	0.49	0.42	0.46	0.44	0.45	0.3	0.426667
ZNF219	0.39	0.45	0.46	0.41	0.47	0.38	0.426667
SYBU	0.46	0.51	0.46	0.41	0.34	0.38	0.426667
NAP1L2	0.42	0.47	0.5	0.54	0.33	0.3	0.426667
ERP44	0.46	0.49	0.53	0.41	0.31	0.36	0.426667
RNASET2	0.42	0.45	0.4	0.49	0.46	0.33	0.425
COLEC11	0.42	0.45	0.42	0.37	0.31	0.58	0.425
CETP	0.38	0.45	0.41	0.38	0.3	0.63	0.425
STRA13	0.42	0.46	0.41	0.43	0.41	0.42	0.425
SNAPC5	0.42	0.49	0.5	0.51	0.33	0.3	0.425
CYC1	0.46	0.5	0.43	0.43	0.38	0.35	0.425
ANGPTL1	0.41	0.39	0.47	0.59	0.37	0.32	0.425
TXN2	0.43	0.49	0.46	0.46	0.39	0.31	0.423333
PDGFD	0.35	0.43	0.46	0.51	0.36	0.43	0.423333
LRRC48	0.44	0.4	0.45	0.44	0.5	0.31	0.423333
CFL2	0.4	0.43	0.48	0.56	0.36	0.31	0.423333
TEX264	0.47	0.47	0.45	0.35	0.4	0.4	0.423333
FOXRED1	0.46	0.5	0.42	0.41	0.45	0.3	0.423333
C10orf41	0.45	0.43	0.44	0.43	0.47	0.32	0.423333
ARMC7	0.48	0.45	0.45	0.49	0.35	0.32	0.423333
ROBO4	0.38	0.4	0.42	0.4	0.35	0.58	0.421667
COX11	0.41	0.41	0.51	0.55	0.3	0.35	0.421667
CETN4P	0.44	0.46	0.47	0.45	0.36	0.35	0.421667
SUSD5	0.5	0.44	0.48	0.46	0.35	0.3	0.421667
SOD3	0.44	0.49	0.45	0.45	0.36	0.34	0.421667
NPRL2	0.4	0.46	0.41	0.43	0.45	0.38	0.421667
CABIN1	0.42	0.48	0.44	0.43	0.46	0.3	0.421667
UQCR10	0.43	0.57	0.45	0.36	0.4	0.31	0.42
MPP2	0.47	0.38	0.44	0.46	0.4	0.37	0.42
CRABP1	0.47	0.49	0.5	0.37	0.37	0.32	0.42
CHCHD10	0.48	0.52	0.45	0.34	0.42	0.31	0.42
C21orf119	0.45	0.41	0.47	0.45	0.38	0.36	0.42
SOCS2	0.36	0.45	0.46	0.44	0.34	0.47	0.42
SYP	0.37	0.36	0.47	0.49	0.39	0.43	0.418333
C13orf15	0.35	0.39	0.42	0.4	0.33	0.62	0.418333
RPS6KL1	0.4	0.41	0.49	0.42	0.41	0.38	0.418333
COX4NB	0.45	0.48	0.5	0.41	0.3	0.37	0.418333
SEC61B	0.43	0.46	0.54	0.32	0.32	0.43	0.416667
UST	0.39	0.42	0.43	0.48	0.39	0.39	0.416667
TMEM111	0.38	0.43	0.44	0.42	0.38	0.45	0.416667
MYCT1	0.36	0.41	0.45	0.48	0.33	0.47	0.416667
ENSA	0.43	0.51	0.42	0.41	0.4	0.33	0.416667
CN5H6.4	0.47	0.36	0.45	0.49	0.38	0.35	0.416667
C4orf52	0.43	0.44	0.48	0.47	0.37	0.31	0.416667
VEGFB	0.46	0.46	0.4	0.38	0.41	0.38	0.415
PSMC4	0.45	0.5	0.54	0.34	0.33	0.33	0.415
MOAP1	0.38	0.42	0.46	0.51	0.37	0.35	0.415
GPS1	0.43	0.41	0.43	0.42	0.37	0.43	0.415
FBF1	0.34	0.41	0.36	0.52	0.53	0.33	0.415
CISD3	0.43	0.44	0.39	0.36	0.4	0.47	0.415
C11orf71	0.42	0.38	0.48	0.48	0.34	0.39	0.415
BTNL9	0.37	0.4	0.45	0.43	0.33	0.51	0.415
TMED4	0.42	0.4	0.51	0.52	0.34	0.3	0.415
PRPSAP2	0.42	0.43	0.44	0.49	0.39	0.32	0.415
PPIB	0.42	0.49	0.48	0.35	0.35	0.4	0.415
LOC400752	0.41	0.3	0.45	0.5	0.45	0.38	0.415
CDC25A	0.44	0.47	0.43	0.47	0.36	0.32	0.415
ACVRL1	0.38	0.38	0.4	0.35	0.32	0.65	0.413333
TMEM109	0.42	0.44	0.41	0.47	0.4	0.34	0.413333
THAP11	0.38	0.41	0.43	0.52	0.43	0.31	0.413333
FLJ33630	0.39	0.41	0.5	0.51	0.33	0.34	0.413333
ALKBH4	0.44	0.38	0.43	0.41	0.44	0.38	0.413333
PINX1	0.43	0.41	0.48	0.42	0.4	0.34	0.413333
FGF11	0.45	0.44	0.38	0.43	0.48	0.3	0.413333
DUSP22	0.48	0.44	0.54	0.4	0.32	0.3	0.413333
MTIF3	0.36	0.47	0.44	0.45	0.34	0.41	0.411667
KPTN	0.37	0.48	0.41	0.4	0.48	0.33	0.411667
FAM195A	0.43	0.46	0.4	0.37	0.43	0.38	0.411667
C9orf37	0.42	0.4	0.4	0.4	0.46	0.39	0.411667
C2orf79	0.44	0.44	0.44	0.36	0.35	0.44	0.411667
TMEM38B	0.45	0.43	0.45	0.47	0.35	0.32	0.411667
SEC62	0.42	0.45	0.47	0.47	0.33	0.33	0.411667
PDCD6	0.43	0.44	0.55	0.41	0.33	0.31	0.411667
NDUFV3	0.45	0.52	0.43	0.33	0.4	0.34	0.411667
CDH5	0.38	0.4	0.47	0.45	0.33	0.44	0.411667
TSR2	0.4	0.39	0.43	0.45	0.4	0.39	0.41
POLR3GL	0.4	0.44	0.43	0.47	0.37	0.35	0.41
OS9	0.45	0.45	0.44	0.44	0.36	0.32	0.41
MFSD3	0.43	0.43	0.36	0.34	0.41	0.49	0.41
LIMCH1	0.35	0.36	0.41	0.55	0.41	0.38	0.41
C17orf91	0.42	0.46	0.52	0.38	0.36	0.32	0.41
SLC25A4	0.45	0.5	0.44	0.4	0.33	0.33	0.408333
SLC25A38	0.42	0.39	0.44	0.47	0.34	0.39	0.408333
NME4	0.41	0.44	0.45	0.39	0.45	0.31	0.408333
FAM189A2	0.37	0.42	0.38	0.53	0.4	0.35	0.408333
CKB	0.46	0.49	0.38	0.36	0.37	0.39	0.408333
CHST14	0.41	0.4	0.49	0.46	0.36	0.33	0.408333
PCCB	0.5	0.51	0.44	0.4	0.3	0.3	0.408333
HERPUD1	0.44	0.48	0.47	0.36	0.32	0.38	0.408333
C7orf41	0.41	0.31	0.48	0.49	0.42	0.34	0.408333
C2orf42	0.43	0.4	0.43	0.5	0.37	0.32	0.408333
ZNF589	0.41	0.37	0.42	0.52	0.42	0.3	0.406667
TMEM47	0.34	0.42	0.49	0.48	0.35	0.36	0.406667
PPFIA3	0.35	0.34	0.45	0.42	0.43	0.45	0.406667
DAK	0.48	0.42	0.44	0.41	0.36	0.33	0.406667
PRRG2	0.42	0.46	0.43	0.39	0.34	0.39	0.405
COX6C	0.4	0.49	0.42	0.35	0.38	0.39	0.405
STMN3	0.39	0.4	0.48	0.45	0.41	0.3	0.405
LRRC27	0.38	0.39	0.46	0.48	0.42	0.3	0.405
LDB2	0.35	0.4	0.43	0.43	0.3	0.52	0.405
ISOC2	0.45	0.52	0.49	0.3	0.37	0.3	0.405
C2orf70	0.4	0.41	0.48	0.44	0.4	0.3	0.405
C19orf39	0.36	0.38	0.44	0.48	0.39	0.38	0.405
TRPC6	0.38	0.44	0.36	0.53	0.33	0.38	0.403333
SIRT5	0.39	0.43	0.45	0.46	0.39	0.3	0.403333
FAM81B	0.4	0.43	0.41	0.43	0.39	0.36	0.403333
COX6A1	0.44	0.45	0.4	0.32	0.39	0.42	0.403333
CARS	0.44	0.48	0.42	0.41	0.34	0.33	0.403333
C6orf162	0.36	0.43	0.46	0.53	0.34	0.3	0.403333
C16orf86	0.41	0.36	0.37	0.47	0.45	0.36	0.403333
MGC3771	0.41	0.41	0.37	0.43	0.42	0.37	0.401667
DCI	0.43	0.41	0.42	0.36	0.41	0.38	0.401667
ATP6V0E2	0.47	0.46	0.43	0.33	0.39	0.33	0.401667
SNX17	0.4	0.45	0.43	0.44	0.31	0.38	0.401667
SETD3	0.43	0.39	0.42	0.49	0.36	0.32	0.401667
PEAR1	0.35	0.36	0.41	0.46	0.35	0.48	0.401667
NUCB1	0.43	0.44	0.5	0.36	0.38	0.3	0.401667
MDH2	0.5	0.46	0.41	0.35	0.38	0.31	0.401667
ATP1A1	0.4	0.46	0.36	0.46	0.39	0.33	0.4
TLN2	0.37	0.45	0.43	0.5	0.34	0.31	0.4
OGFOD2	0.41	0.38	0.37	0.44	0.49	0.31	0.4
C6orf35	0.34	0.44	0.43	0.49	0.3	0.4	0.4
C3orf42	0.35	0.4	0.45	0.46	0.4	0.34	0.4
BRP44L	0.43	0.46	0.45	0.43	0.33	0.3	0.4
AIFM1	0.46	0.5	0.47	0.34	0.31	0.32	0.4
TOR2A	0.42	0.47	0.42	0.42	0.35	0.32	0.4
SLC26A9	0.36	0.43	0.34	0.46	0.42	0.38	0.398333
PDE7B	0.37	0.36	0.48	0.45	0.34	0.39	0.398333
KIAA0664	0.45	0.42	0.43	0.4	0.38	0.31	0.398333
FOXO1	0.36	0.39	0.47	0.5	0.36	0.31	0.398333
NUDT16	0.38	0.35	0.4	0.49	0.35	0.42	0.398333
UBB	0.4	0.44	0.45	0.39	0.31	0.39	0.396667
TSPAN7	0.42	0.47	0.35	0.42	0.34	0.38	0.396667
PEX11G	0.4	0.39	0.42	0.4	0.35	0.42	0.396667
MRPL34	0.43	0.47	0.45	0.33	0.34	0.36	0.396667
IQSEC2	0.45	0.44	0.48	0.36	0.32	0.33	0.396667
C9orf98	0.46	0.35	0.4	0.41	0.41	0.35	0.396667
NDUFA6	0.38	0.52	0.44	0.37	0.34	0.32	0.395
TUFM	0.48	0.44	0.39	0.37	0.34	0.34	0.393333
TMEM57	0.37	0.38	0.47	0.49	0.34	0.31	0.393333
PDHA1	0.4	0.45	0.41	0.44	0.35	0.31	0.393333
DUOX1	0.33	0.39	0.42	0.43	0.42	0.37	0.393333
DHRS4L1	0.49	0.39	0.43	0.38	0.35	0.32	0.393333
CCDC157	0.36	0.43	0.44	0.41	0.42	0.3	0.393333
C9orf119	0.41	0.46	0.47	0.33	0.33	0.36	0.393333
ATPAF2	0.41	0.42	0.32	0.43	0.45	0.33	0.393333
SCGB2A1	0.43	0.47	0.34	0.36	0.41	0.34	0.391667
KLHDC8B	0.4	0.42	0.34	0.41	0.41	0.37	0.391667
DNAJC19	0.36	0.43	0.48	0.45	0.32	0.31	0.391667
ATP6V1G2	0.38	0.41	0.46	0.41	0.34	0.35	0.391667
ZNF814	0.34	0.41	0.44	0.4	0.44	0.32	0.391667
TMEM198	0.32	0.37	0.48	0.45	0.39	0.34	0.391667
ASPRV1	0.38	0.37	0.44	0.43	0.35	0.38	0.391667
TM4SF18	0.33	0.4	0.43	0.46	0.31	0.41	0.39
MRPS22	0.34	0.44	0.46	0.47	0.31	0.32	0.39
MPDU1	0.43	0.48	0.37	0.38	0.3	0.38	0.39
IFT46	0.37	0.42	0.44	0.45	0.36	0.3	0.39
TMEM115	0.38	0.39	0.39	0.44	0.39	0.34	0.388333
NDUFC2	0.37	0.43	0.39	0.34	0.35	0.45	0.388333
LOC158376	0.35	0.43	0.38	0.36	0.31	0.5	0.388333
C2orf34	0.3	0.41	0.41	0.46	0.33	0.42	0.388333
BAD	0.37	0.43	0.36	0.35	0.4	0.42	0.388333
C3orf71	0.36	0.35	0.38	0.43	0.45	0.36	0.388333
C14orf2	0.43	0.48	0.38	0.31	0.34	0.38	0.386667
USP20	0.4	0.37	0.4	0.46	0.39	0.3	0.386667
ANO10	0.43	0.48	0.36	0.4	0.32	0.33	0.386667
TIMM22	0.37	0.44	0.42	0.44	0.33	0.31	0.385
SMTN	0.32	0.36	0.39	0.39	0.34	0.51	0.385
PGP	0.4	0.41	0.39	0.36	0.36	0.39	0.385
ECHS1	0.42	0.47	0.44	0.3	0.33	0.35	0.385
VAV3	0.35	0.36	0.38	0.44	0.4	0.38	0.385
EXOC3L	0.32	0.36	0.37	0.35	0.36	0.55	0.385
RBP7	0.41	0.42	0.39	0.34	0.35	0.39	0.383333
KLHDC3	0.37	0.36	0.39	0.37	0.45	0.36	0.383333
DUS1L	0.38	0.35	0.36	0.4	0.41	0.4	0.383333
C9orf130	0.33	0.35	0.42	0.51	0.38	0.31	0.383333
AUH	0.42	0.41	0.42	0.41	0.33	0.31	0.383333
UQCRH	0.39	0.49	0.43	0.37	0.31	0.3	0.381667
THTPA	0.41	0.4	0.41	0.38	0.34	0.35	0.381667
SPARCL1	0.3	0.38	0.38	0.42	0.3	0.51	0.381667
PPP2R5B	0.37	0.36	0.45	0.41	0.3	0.4	0.381667
MT1G	0.48	0.42	0.38	0.34	0.3	0.37	0.381667
MCF2L	0.3	0.36	0.41	0.42	0.32	0.48	0.381667
LRRC70	0.3	0.37	0.4	0.42	0.32	0.48	0.381667
ARSG	0.34	0.36	0.46	0.5	0.3	0.33	0.381667
IL17RC	0.36	0.42	0.35	0.4	0.45	0.31	0.381667
RILP	0.36	0.38	0.37	0.37	0.43	0.37	0.38
LOC100134713	0.39	0.41	0.44	0.39	0.35	0.3	0.38
MMAB	0.42	0.34	0.35	0.39	0.43	0.34	0.378333
MBLAC1	0.42	0.33	0.36	0.35	0.44	0.37	0.378333
MGST2	0.34	0.44	0.42	0.34	0.31	0.41	0.376667
C14orf179	0.38	0.38	0.38	0.32	0.42	0.38	0.376667
SPHK2	0.35	0.37	0.43	0.42	0.36	0.33	0.376667
SGK1	0.34	0.41	0.41	0.47	0.33	0.3	0.376667
PLEKHB1	0.42	0.44	0.34	0.35	0.4	0.31	0.376667
SDPR	0.35	0.31	0.37	0.46	0.32	0.44	0.375
PSMD9	0.42	0.38	0.42	0.33	0.34	0.36	0.375
PLEK2	0.36	0.37	0.35	0.47	0.4	0.3	0.375
KCNJ8	0.39	0.34	0.36	0.41	0.32	0.43	0.375
SLC2A4	0.35	0.39	0.34	0.33	0.46	0.37	0.373333
RND1	0.4	0.44	0.39	0.34	0.34	0.33	0.373333
TOMM5	0.3	0.45	0.4	0.44	0.35	0.3	0.373333
MVD	0.4	0.37	0.38	0.34	0.39	0.36	0.373333
LIX1L	0.34	0.35	0.41	0.41	0.35	0.38	0.373333
GIMAP8	0.31	0.38	0.38	0.4	0.32	0.45	0.373333
C7orf55	0.36	0.35	0.38	0.35	0.4	0.4	0.373333
TBC1D13	0.34	0.35	0.41	0.46	0.36	0.31	0.371667
RGS6	0.42	0.37	0.36	0.35	0.36	0.37	0.371667
NPR1	0.31	0.32	0.36	0.35	0.3	0.59	0.371667
DCXR	0.37	0.38	0.39	0.38	0.34	0.37	0.371667
C8orf55	0.38	0.38	0.41	0.42	0.33	0.31	0.371667
C17orf28	0.42	0.38	0.42	0.34	0.32	0.35	0.371667
ATG10	0.35	0.38	0.39	0.4	0.36	0.35	0.371667
KBTBD11	0.32	0.35	0.4	0.43	0.39	0.34	0.371667
NT5M	0.41	0.39	0.4	0.36	0.35	0.31	0.37
FAM155B	0.35	0.35	0.38	0.4	0.32	0.42	0.37
ZC3H3	0.34	0.39	0.37	0.44	0.37	0.3	0.368333
KLHDC9	0.36	0.4	0.36	0.37	0.41	0.31	0.368333
ADSSL1	0.37	0.36	0.44	0.37	0.35	0.32	0.368333
RNMTL1	0.37	0.35	0.35	0.42	0.38	0.34	0.368333
PTDSS2	0.33	0.34	0.36	0.4	0.35	0.42	0.366667
NDUFS3	0.36	0.45	0.35	0.31	0.33	0.4	0.366667
CINP	0.45	0.44	0.36	0.31	0.33	0.31	0.366667
G6PC3	0.4	0.38	0.4	0.3	0.3	0.41	0.365
PPP3CC	0.32	0.37	0.37	0.41	0.38	0.34	0.365
MYOM2	0.39	0.4	0.43	0.33	0.32	0.32	0.365
FAM3A	0.34	0.34	0.39	0.35	0.39	0.38	0.365
NCRNA00081	0.31	0.35	0.44	0.43	0.36	0.3	0.365
ZNF32	0.3	0.36	0.38	0.44	0.37	0.33	0.363333
VPS4A	0.36	0.32	0.36	0.47	0.34	0.33	0.363333
TUSC2	0.32	0.39	0.38	0.39	0.3	0.4	0.363333
SELK	0.34	0.4	0.44	0.32	0.34	0.34	0.363333
RASGRP3	0.32	0.36	0.4	0.42	0.34	0.34	0.363333
NHLRC1	0.33	0.36	0.42	0.42	0.33	0.32	0.363333
TMEM201	0.31	0.32	0.38	0.44	0.38	0.34	0.361667
NAIF1	0.37	0.38	0.34	0.41	0.34	0.33	0.361667
IPO13	0.38	0.33	0.33	0.35	0.4	0.38	0.361667
C7orf11	0.36	0.32	0.44	0.41	0.34	0.3	0.361667
C22orf32	0.32	0.41	0.37	0.38	0.37	0.32	0.361667
MDP1	0.36	0.35	0.39	0.34	0.33	0.39	0.36
ACSF3	0.38	0.31	0.36	0.39	0.32	0.4	0.36
ACE	0.34	0.31	0.31	0.33	0.3	0.57	0.36
SLC25A28	0.31	0.33	0.33	0.39	0.5	0.3	0.36
KLF15	0.33	0.31	0.4	0.41	0.37	0.34	0.36
GGTLC1	0.31	0.37	0.3	0.4	0.4	0.38	0.36
MOCS1	0.34	0.34	0.42	0.36	0.33	0.35	0.356667
ISM1	0.42	0.31	0.38	0.35	0.35	0.33	0.356667
THRA	0.31	0.3	0.38	0.46	0.37	0.32	0.356667
TCEAL2	0.36	0.31	0.36	0.42	0.35	0.34	0.356667
C5orf55	0.39	0.3	0.38	0.37	0.38	0.32	0.356667
KIF22	0.36	0.36	0.31	0.3	0.42	0.38	0.355
CORT	0.37	0.36	0.33	0.3	0.39	0.38	0.355
DHRS4	0.41	0.36	0.33	0.32	0.32	0.38	0.353333
B4GALT7	0.37	0.39	0.41	0.31	0.34	0.3	0.353333
SNHG9	0.35	0.38	0.38	0.31	0.38	0.32	0.353333
NRIP2	0.37	0.31	0.39	0.38	0.36	0.31	0.353333
HMGCL	0.41	0.41	0.31	0.36	0.33	0.3	0.353333
HAUS7	0.35	0.3	0.44	0.37	0.35	0.3	0.351667
PNKD	0.32	0.36	0.36	0.37	0.37	0.32	0.35
DNAJC28	0.33	0.34	0.38	0.45	0.3	0.3	0.35
TIMP3	0.33	0.35	0.38	0.32	0.3	0.41	0.348333
TMEM205	0.34	0.37	0.38	0.31	0.31	0.38	0.348333
ORAOV1	0.3	0.32	0.37	0.42	0.37	0.31	0.348333
MLF2	0.36	0.38	0.42	0.3	0.31	0.32	0.348333
GEMIN8	0.3	0.32	0.35	0.45	0.34	0.33	0.348333
ZNF467	0.31	0.36	0.35	0.31	0.38	0.37	0.346667
TMEM11	0.3	0.38	0.33	0.37	0.3	0.4	0.346667
AKT1S1	0.33	0.35	0.4	0.33	0.33	0.33	0.345
TBC1D8	0.33	0.35	0.33	0.35	0.32	0.39	0.345
DNAJC30	0.4	0.3	0.37	0.34	0.33	0.33	0.345
ATAD3C	0.3	0.37	0.36	0.38	0.35	0.31	0.345
PAMR1	0.32	0.35	0.35	0.32	0.31	0.4	0.341667
C9orf23	0.31	0.37	0.31	0.31	0.41	0.34	0.341667
PDRG1	0.3	0.34	0.34	0.41	0.33	0.32	0.34
FLYWCH2	0.33	0.35	0.36	0.35	0.33	0.32	0.34
ASL	0.35	0.35	0.33	0.33	0.33	0.35	0.34
ARL16	0.34	0.32	0.37	0.34	0.34	0.33	0.34
TECR	0.34	0.31	0.35	0.32	0.35	0.36	0.338333
FAM50B	0.36	0.32	0.31	0.42	0.32	0.3	0.338333
CEBPA	0.3	0.32	0.36	0.32	0.43	0.3	0.338333
MAZ	0.35	0.32	0.33	0.33	0.36	0.33	0.336667
RBM4	0.3	0.36	0.32	0.37	0.32	0.34	0.335
BLOC1S3	0.32	0.36	0.33	0.37	0.31	0.3	0.331667
AK2	0.31	0.33	0.3	0.3	0.31	0.37	0.32
Note: Yellow hilighted genes are common genes between this 6 correslation genes and our MS data
