# Supplementary material for: TMT-labeling Proteomics of Papillary Thyroid Carcinoma Reveal Invasive Biomarkers
Source: J Cancer. 2020 Aug 25;11(20):6122–32. doi: 10.7150/jca.47290 (PMC7477402; doi:10.7150/jca.47290)
Supplement: Supplementary file 11 — Supplementary table 10. [file jcav11p6122s11.xlsx]

## Sheet: Pearson CC
List representative	user_list1		user_list2		user_list3		user_list4		user_list5		user_list6
Core gene	TPO		HGD		FHL1		SLC26A7		COL23A1		CA4
Correlation gene number	790		802		751		685		617		421
data source	http://ualcan.path.uab.edu/analysis.html and TCGA dataset chose"thyroid carcinoma" and the "negative correlation genes"
	Genes	PearsonCC	Genes	PearsonCC	Genes	PearsonCC	Genes	PearsonCC	Genes	PearsonCC	Genes	PearsonCC
	LGALS3	-0.62	LGALS3	-0.64	C11orf80	-0.65	C11orf80	-0.6	C11orf80	-0.56	ERBB3	-0.48
	C11orf80	-0.61	C11orf80	-0.63	LGALS3	-0.64	S100A11	-0.6	LGALS3	-0.56	LGALS3	-0.48
	TMC6	-0.6	TMC6	-0.6	TMC6	-0.64	MVP	-0.59	BID	-0.54	C11orf80	-0.47
	GALE	-0.59	BID	-0.59	GALE	-0.62	PDLIM4	-0.59	TMC6	-0.54	RUNX1	-0.47
	BID	-0.58	PDLIM4	-0.59	MVP	-0.61	LGALS3	-0.58	SLC35F2	-0.52	ETHE1	-0.46
	PDLIM4	-0.56	GALE	-0.57	PDLIM4	-0.61	SH3BGRL3	-0.57	PTPRE	-0.52	ANXA2	-0.46
	ALDH3B1	-0.55	PLCD3	-0.56	TRIM47	-0.59	ETHE1	-0.57	C6orf168	-0.52	ITGA3	-0.45
	MVP	-0.55	ALDH3B1	-0.56	PVRL4	-0.58	SERPINA1	-0.56	SERPINA1	-0.52	TBC1D2	-0.45
	PLCD3	-0.54	SDC4	-0.56	PLP2	-0.58	TMC6	-0.56	PDLIM4	-0.52	PVRL4	-0.45
	ANXA1	-0.54	PLEKHN1	-0.55	SERPINA1	-0.58	PLEKHN1	-0.54	NGEF	-0.51	S100A11	-0.45
	PLP2	-0.54	SLC35F2	-0.55	BID	-0.57	BID	-0.54	RUNX1	-0.51	ALDH3B1	-0.45
	SDC4	-0.54	ERBB3	-0.55	FAM89B	-0.57	ACOT7	-0.54	ETHE1	-0.51	CXCL16	-0.45
	SLC35F2	-0.53	FAM20C	-0.55	SPTBN2	-0.56	PVRL4	-0.54	ANXA2	-0.51	CYP2S1	-0.44
	MGAT4B	-0.52	MVP	-0.55	ERBB3	-0.56	PLP2	-0.54	ALDH3B1	-0.51	TFAP2C	-0.44
	TRIM47	-0.52	PTPRE	-0.54	S100A11	-0.56	TRIM47	-0.53	SDC4	-0.51	ANXA2P2	-0.44
	FAM89B	-0.52	CSDA	-0.54	ETHE1	-0.56	FAM89B	-0.53	MXRA8	-0.5	CCDC109B	-0.44
	ETHE1	-0.52	ANXA1	-0.54	PRSS22	-0.55	SPINT1	-0.53	PVRL4	-0.5	STAC	-0.44
	SERPINA1	-0.52	ETHE1	-0.54	SH3BGRL3	-0.55	TMSB10	-0.52	S100A11	-0.5	SERPINA1	-0.44
	PLEKHN1	-0.51	PLP2	-0.54	ALDH3B1	-0.55	CCM2	-0.52	ATIC	-0.5	LYN	-0.44
	NGEF	-0.51	SERPINA1	-0.54	PLEKHN1	-0.54	GALE	-0.52	PROS1	-0.49	MVP	-0.44
	PTPRE	-0.51	TRIM47	-0.53	NGEF	-0.54	CXCL16	-0.52	CYP2S1	-0.49	FLJ42709	-0.43
	MXRA8	-0.51	CDC42EP5	-0.53	LAD1	-0.54	PSMB8	-0.51	TBC1D2	-0.49	PRSS22	-0.43
	PROS1	-0.5	PROS1	-0.52	PSMB8	-0.53	CYP2S1	-0.51	FAM176A	-0.49	SPTBN2	-0.43
	TMSL3	-0.5	GRB7	-0.52	PLCD3	-0.53	TAGLN2	-0.51	BASP1	-0.49	PLEKHN1	-0.43
	ERBB3	-0.5	MST1R	-0.52	HMGA1	-0.53	TIMP1	-0.51	MVP	-0.49	MTMR11	-0.43
	CSDA	-0.5	MGAT4B	-0.52	SPINT1	-0.53	ANXA2	-0.51	PLEKHN1	-0.48	SPINT1	-0.43
	S100A11	-0.5	NGEF	-0.52	CCM2	-0.53	SPTBN2	-0.5	ERBB3	-0.48	PERP	-0.43
	CDC42EP5	-0.5	MXRA8	-0.52	FLJ42709	-0.52	PLCD3	-0.5	ANXA1	-0.48	UNC5CL	-0.42
	LSR	-0.5	RUNX1	-0.52	PROS1	-0.52	NGEF	-0.5	SPINT1	-0.48	PROS1	-0.42
	RAB34	-0.5	PVRL4	-0.52	SLC35F2	-0.52	RUNX1	-0.5	LIPH	-0.48	MST1R	-0.42
	FLJ42709	-0.49	ICAM1	-0.52	ITGA3	-0.52	ERBB3	-0.5	QSOX1	-0.48	B3GNT3	-0.42
	PRSS22	-0.49	TIMP1	-0.51	MXRA8	-0.52	RIN1	-0.5	FLJ42709	-0.47	BID	-0.42
	TNFRSF12A	-0.49	DTX4	-0.51	ATIC	-0.52	ALDH3B1	-0.5	SPTBN2	-0.47	PTPRE	-0.42
	RUNX1	-0.49	RAB34	-0.51	CDC42EP5	-0.52	ICAM1	-0.5	PLCD3	-0.47	C6orf168	-0.42
	C6orf168	-0.49	VASN	-0.51	GGCT	-0.52	LY6E	-0.5	STBD1	-0.47	OCIAD2	-0.42
	TIMP1	-0.49	FLJ42709	-0.5	GRB7	-0.51	TMSL3	-0.49	ENDOD1	-0.47	FN1	-0.42
	PVRL4	-0.49	SPTBN2	-0.5	MGAT4B	-0.51	MST1R	-0.49	ANXA2P2	-0.47	PSMB8	-0.41
	DTX4	-0.49	MTMR11	-0.5	CYP2S1	-0.51	TAX1BP3	-0.49	ICAM1	-0.47	P2RY6	-0.41
	ICAM1	-0.49	PALM	-0.5	TCIRG1	-0.51	ITGA3	-0.49	MET	-0.47	SLC34A2	-0.41
	NAB2	-0.49	HMGA1	-0.5	ARHGAP10	-0.51	PTPRE	-0.49	LCMT1	-0.47	SFXN3	-0.41
	FAM20C	-0.49	ARHGAP10	-0.5	PTPRE	-0.51	MXRA8	-0.49	TACSTD2	-0.46	MACC1	-0.41
	SPTBN2	-0.48	SFXN3	-0.5	RUNX1	-0.51	PKM2	-0.49	TMSL3	-0.46	ICAM1	-0.41
	GRB7	-0.48	FAM89B	-0.5	IRF5	-0.51	C1orf170	-0.49	GRB7	-0.46	TMEM184A	-0.41
	PHF19	-0.48	PLEKHA4	-0.5	TMSB10	-0.51	OCIAD2	-0.49	MGAT4B	-0.46	PDLIM4	-0.41
	MST1R	-0.48	RYR1	-0.5	SDC4	-0.51	CDC42EP5	-0.49	TAX1BP3	-0.46	CYTSB	-0.41
	MTMR11	-0.48	C6orf168	-0.5	ICAM1	-0.51	FAM20C	-0.49	ITGA3	-0.46	NGEF	-0.4
	PALM	-0.48	FAM176A	-0.5	FAM20C	-0.51	KCTD17	-0.49	TAGLN2	-0.46	SLC35F2	-0.4
	CLDN1	-0.48	IRF5	-0.5	TMSL3	-0.5	FLNA	-0.49	FAM89B	-0.46	SOX4	-0.4
	SFXN3	-0.48	ATIC	-0.5	ACOT7	-0.5	PROS1	-0.48	CSDA	-0.46	CSDA	-0.4
	RYR1	-0.48	TMEM43	-0.5	TMEM79	-0.5	MTMR11	-0.48	CCDC109B	-0.46	FAM176A	-0.4
	ATIC	-0.48	LY6E	-0.5	TIMP1	-0.5	LAD1	-0.48	PLP2	-0.46	BEAN	-0.4
	DVL1	-0.48	LCMT1	-0.5	CTSH	-0.5	SLC35F2	-0.48	LY6E	-0.46	NFE2L3	-0.4
	ANXA2	-0.48	PDE5A	-0.5	DTX4	-0.5	HMGA1	-0.48	GALE	-0.46	DTX4	-0.4
	LY6E	-0.48	NR2C2AP	-0.5	POU2F3	-0.5	SFXN3	-0.48	FLNA	-0.46	POU2F3	-0.4
	LCMT1	-0.48	CXCL16	-0.5	LY6E	-0.5	TBC1D2	-0.48	LAD1	-0.45	MET	-0.4
	PDE5A	-0.48	FLNA	-0.5	S100A6	-0.5	SYTL1	-0.48	TMPRSS4	-0.45	KCNN4	-0.4
	GGCT	-0.48	TMSL3	-0.49	CXCL16	-0.5	CCDC109B	-0.48	RYR1	-0.45	PLCD3	-0.39
	VASN	-0.48	WTIP	-0.49	TACSTD2	-0.49	IRF5	-0.48	PERP	-0.45	KNTC1	-0.39
	HMGA1	-0.47	TNFRSF12A	-0.49	PHF19	-0.49	MAP3K6	-0.48	FN1	-0.45	STBD1	-0.39
	ARHGAP10	-0.47	CYP2S1	-0.49	MTMR11	-0.49	VASN	-0.48	MACC1	-0.45	ANXA3	-0.39
	ACOT7	-0.47	ITGA3	-0.49	PALM	-0.49	S100A6	-0.48	LPAR5	-0.45	FAM89B	-0.39
	FAM176A	-0.47	ACOT7	-0.49	SLC34A2	-0.49	KCNN4	-0.48	BCL2L1	-0.45	RIPK2	-0.39
	GALNT7	-0.47	PPP1R13L	-0.49	ZFYVE19	-0.49	C9orf16	-0.47	PDE5A	-0.45	S100A10	-0.39
	RIN1	-0.47	S100A11	-0.49	TBC1D2	-0.49	FLJ42709	-0.47	TMEM117	-0.45	STK38	-0.39
	TMSB10	-0.47	RIN1	-0.49	ANXA1	-0.49	GRB7	-0.47	FYN	-0.45	KRT19	-0.39
	EHD2	-0.47	FSTL3	-0.49	RIN1	-0.49	C6orf168	-0.47	COL8A2	-0.45	VWA5A	-0.39
	TMEM43	-0.47	MAP3K6	-0.49	DVL1	-0.49	FAM176A	-0.47	CYTSB	-0.45	CD276	-0.39
	LIPH	-0.47	DAPK2	-0.49	C1orf170	-0.49	PHLDA3	-0.47	PRSS22	-0.44	LOC374443	-0.39
	CTSH	-0.47	MET	-0.49	PDE9A	-0.49	DDB2	-0.47	SNX8	-0.44	CFI	-0.39
	MET	-0.47	NAB2	-0.49	FN1	-0.49	QSOX1	-0.47	MAP4	-0.44	ELF4	-0.39
	TMEM184A	-0.47	LSR	-0.49	DDB2	-0.49	TACSTD2	-0.46	WTIP	-0.44	TMEM117	-0.39
	CXCL16	-0.47	KCTD17	-0.49	KCTD17	-0.49	UPP1	-0.46	UBE2E2	-0.44	FLNA	-0.39
	FLNA	-0.47	GGCT	-0.49	EBI3	-0.49	PLSCR3	-0.46	ACOT7	-0.44	NPC1	-0.38
	SPATS2L	-0.46	COL8A2	-0.49	VASN	-0.49	SPHK1	-0.46	KRT19	-0.44	SCNN1A	-0.38
	WTIP	-0.46	PRSS22	-0.48	LZTS2	-0.48	KRT19	-0.46	SEL1L3	-0.44	CDC42EP3	-0.38
	CYP2S1	-0.46	TACSTD2	-0.48	WTIP	-0.48	ANXA1	-0.46	CD276	-0.44	C17orf53	-0.38
	ITGA3	-0.46	RSPO4	-0.48	MST1R	-0.48	BASP1	-0.46	PDE9A	-0.44	TMPRSS4	-0.38
	SNAPC2	-0.46	LAD1	-0.48	TM7SF4	-0.48	JAK3	-0.46	OCIAD2	-0.44	ACOT7	-0.38
	TAGLN2	-0.46	CLDN1	-0.48	C6orf1	-0.48	STAC	-0.46	EPHB3	-0.44	BASP1	-0.38
	ENDOD1	-0.46	ENDOD1	-0.48	C6orf168	-0.48	ATIC	-0.46	DTX4	-0.44	IRF5	-0.38
	TBC1D2	-0.46	TBC1D2	-0.48	KRT19	-0.48	SDC4	-0.46	CDC42EP5	-0.44	ATIC	-0.38
	SH3BGRL3	-0.46	GJB3	-0.48	MAP3K6	-0.48	LSR	-0.46	LSR	-0.44	SEL1L3	-0.38
	GJB3	-0.46	TMSB10	-0.48	ANXA2	-0.48	BCAS4	-0.46	MAP3K5	-0.44	PLP2	-0.38
	IRF5	-0.46	EHD2	-0.48	LIPH	-0.48	EBI3	-0.46	GABRB2	-0.44	LIPH	-0.38
	SPINT1	-0.46	LIPH	-0.48	LCMT1	-0.48	GGCT	-0.46	FLJ23867	-0.44	PLCD1	-0.38
	MAP3K6	-0.46	RARG	-0.48	GOLGA7B	-0.48	PRSS22	-0.45	KCTD17	-0.44	BCL2L1	-0.38
	RCC2	-0.46	MACC1	-0.48	ST14	-0.48	CD58	-0.45	S100A6	-0.44	HPSE	-0.38
	POU2F3	-0.46	POU2F3	-0.48	RAB34	-0.48	PHF19	-0.45	SYTL5	-0.43	ST14	-0.38
	CCM2	-0.46	RTKN	-0.48	FLNA	-0.48	TNFRSF12A	-0.45	MAPKAPK3	-0.43	DDB2	-0.38
	NPC2	-0.46	PHF19	-0.47	SFXN3	-0.47	MGAT4B	-0.45	RSPO4	-0.43	EBI3	-0.38
	KCTD17	-0.46	NOD1	-0.47	TAGLN2	-0.47	C6orf1	-0.45	TNFRSF12A	-0.43	PTPRU	-0.38
	COL8A2	-0.46	SNAPC2	-0.47	ENDOD1	-0.47	CAMK2N1	-0.45	B3GNT3	-0.43	COL8A2	-0.38
	CDC42EP1	-0.46	TAGLN2	-0.47	GJB3	-0.47	S100A10	-0.45	MTMR11	-0.43	SULT2B1	-0.38
	RTKN	-0.46	GLS2	-0.47	EPHB3	-0.47	CSDA	-0.45	LAMB3	-0.43	S100A6	-0.38
	ABR	-0.45	ANXA2	-0.47	DHRS3	-0.47	ANXA2P2	-0.45	TM7SF4	-0.43	FANCD2	-0.37
	TACSTD2	-0.45	CTSH	-0.47	MET	-0.47	EHD2	-0.45	UPP1	-0.43	GRB7	-0.37
	CD58	-0.45	ICAM5	-0.47	BCAS4	-0.47	FN1	-0.45	HMGA1	-0.43	CD58	-0.37
	RSPO4	-0.45	DHRS3	-0.47	NPC2	-0.47	FCHO1	-0.45	TRIM47	-0.43	PPL	-0.37
	LAD1	-0.45	LPAR5	-0.47	CD58	-0.46	SCN1B	-0.45	ABTB2	-0.43	AMOT	-0.37
	TCIRG1	-0.45	NPC2	-0.47	UPP1	-0.46	COL8A2	-0.45	TUSC3	-0.43	DONSON	-0.37
	CAMK2N1	-0.45	CDC42EP1	-0.47	ABTB2	-0.46	FAM20A	-0.44	MPZL2	-0.43	TRIM47	-0.37
	ARHGAP23	-0.45	QSOX1	-0.47	CAMK2N1	-0.46	LAMB3	-0.44	STAC	-0.43	KCNQ3	-0.37
	PLEKHA4	-0.45	TAX1BP3	-0.46	MFSD2B	-0.46	PALM	-0.44	NFE2L3	-0.43	ABTB2	-0.37
	PPP1R13L	-0.45	KANK2	-0.46	FAM176A	-0.46	CLDN1	-0.44	TMEM43	-0.43	TMEM92	-0.37
	MPZL2	-0.45	SLC34A2	-0.46	CCDC109B	-0.46	TCIRG1	-0.44	THOC5	-0.43	TUBB3	-0.37
	DPP4	-0.45	UPP1	-0.46	STAC	-0.46	CMTM3	-0.44	TMEM184A	-0.43	KRT80	-0.37
	CCDC109B	-0.45	PLSCR3	-0.46	OCIAD2	-0.46	TNFRSF1A	-0.44	SYT12	-0.43	MBOAT1	-0.37
	INF2	-0.45	CAMK2N1	-0.46	SYT12	-0.46	ABTB2	-0.44	DDB2	-0.43	ZNF217	-0.37
	FSTL3	-0.45	ARHGAP23	-0.46	PDE5A	-0.46	GJB3	-0.44	CDH3	-0.43	CCM2	-0.37
	MACC1	-0.45	PIP5KL1	-0.46	NFKBIE	-0.46	BEAN	-0.44	GGCT	-0.43	DSC2	-0.37
	CDH3	-0.45	SYTL1	-0.46	QSOX1	-0.46	TUBB3	-0.44	PLEKHA6	-0.43	FRMD5	-0.37
	NR2C2AP	-0.45	TMEM79	-0.46	KCNN4	-0.46	FSTL3	-0.44	CXCL16	-0.43	TMC6	-0.37
	QSOX1	-0.45	SH3BGRL3	-0.46	UNC5CL	-0.45	NFE2L3	-0.44	KCNN4	-0.43	PTPRF	-0.37
	PSMB8	-0.44	MPZL2	-0.46	ZNF581	-0.45	CTSH	-0.44	CD58	-0.42	ALOX5	-0.37
	NOD1	-0.44	CCDC109B	-0.46	RSPO4	-0.45	LCMT1	-0.44	GRHL3	-0.42	MICAL2	-0.37
	TAX1BP3	-0.44	INF2	-0.46	LOC100126784	-0.45	NPC2	-0.44	PALM	-0.42	MAPKAPK3	-0.36
	PLSCR3	-0.44	GALNT7	-0.46	SP110	-0.45	CLIC1	-0.44	CLDN1	-0.42	TACSTD2	-0.36
	TNFRSF1A	-0.44	SPINT1	-0.46	GLS2	-0.45	C1orf38	-0.44	SNAPC2	-0.42	SNX8	-0.36
	PIP5KL1	-0.44	C1orf170	-0.46	CSDA	-0.45	CYTSB	-0.44	KCNQ3	-0.42	GRHL3	-0.36
	ANXA2P2	-0.44	ANG	-0.46	CTSA	-0.45	UNC5CL	-0.43	SOX4	-0.42	MGAT4B	-0.36
	SYTL1	-0.44	TMEM184A	-0.46	TMEM184A	-0.45	WTIP	-0.43	CAMK2N1	-0.42	TAX1BP3	-0.36
	C1orf170	-0.44	CCM2	-0.46	TMEM41A	-0.45	RSPO4	-0.43	TIMP1	-0.42	ELF3	-0.36
	DAPK2	-0.44	DDB2	-0.46	LSR	-0.45	TUBA4A	-0.43	SH3BGRL3	-0.42	DRAM1	-0.36
	DHRS3	-0.44	CDH3	-0.46	PNPLA6	-0.45	PAFAH1B3	-0.43	DPP4	-0.42	DST	-0.36
	LPAR5	-0.44	C1orf38	-0.46	FAM86D	-0.45	IL4R	-0.43	GJB3	-0.42	CHEK2	-0.36
	BCAS4	-0.44	SPATS2L	-0.45	NR2C2AP	-0.45	TM7SF4	-0.43	RIN1	-0.42	ANXA2P1	-0.36
	C19orf66	-0.44	LZTS2	-0.45	RTKN	-0.45	P2RY6	-0.43	TMSB10	-0.42	MXRA8	-0.36
	C1orf38	-0.44	ZNF581	-0.45	C9orf16	-0.44	CD151	-0.43	EHD2	-0.42	LYST	-0.36
	LZTS2	-0.43	CD58	-0.45	TNFRSF12A	-0.44	GOLT1A	-0.43	CTSH	-0.42	IFIT5	-0.36
	LAMB3	-0.43	TCIRG1	-0.45	B3GNT3	-0.44	TMEM92	-0.43	IL1RAP	-0.42	PKM2	-0.36
	IGF2BP2	-0.43	UBE2I	-0.45	TAX1BP3	-0.44	TMEM79	-0.43	FAM20C	-0.42	JAK3	-0.36
	STBD1	-0.43	RNF144A	-0.45	TMPRSS4	-0.44	LGALS1	-0.43	CCM2	-0.42	PDE9A	-0.36
	SLC34A2	-0.43	KRT19	-0.45	SYTL1	-0.44	CD276	-0.43	BCAS4	-0.42	APOL2	-0.36
	CD151	-0.43	SH2D3A	-0.45	C8orf73	-0.44	RHOG	-0.43	MBOAT2	-0.42	AK3L1	-0.36
	GOLT1A	-0.43	SEL1L3	-0.45	MACC1	-0.44	EPHB3	-0.43	CLIC1	-0.42	FCHO1	-0.36
	TMEM79	-0.43	DVL1	-0.45	PHLDA3	-0.44	S100A16	-0.43	CREB5	-0.42	CFB	-0.36
	KRT19	-0.43	RCC2	-0.45	LPAR5	-0.44	POU2F3	-0.43	MICAL2	-0.42	IDS	-0.36
	SH2D3A	-0.43	C1orf116	-0.45	TMPRSS6	-0.44	LOC100270710	-0.43	SDC3	-0.41	LSR	-0.36
	TAF1D	-0.43	PLA2G16	-0.45	COL8A2	-0.44	TMPRSS6	-0.43	MST1R	-0.41	ARSJ	-0.36
	CD276	-0.43	GABRB2	-0.45	CTSC	-0.44	NFKBIE	-0.43	DRAM1	-0.41	KCNS3	-0.36
	PDE9A	-0.43	BCAS4	-0.45	PAFAH1B3	-0.43	CDH3	-0.43	SLC34A2	-0.41	ST6GALNAC5	-0.36
	OCIAD2	-0.43	C19orf66	-0.45	P2RY6	-0.43	EMP3	-0.43	CD151	-0.41	PI4K2A	-0.36
	RARG	-0.43	SNX8	-0.44	SNAPC2	-0.43	RELB	-0.43	UBE2I	-0.41	TMPRSS6	-0.36
	ICAM5	-0.43	LOC100126784	-0.44	SPHK1	-0.43	CTXN1	-0.43	FAS	-0.41	NXN	-0.36
	SCN1B	-0.43	CD151	-0.44	PLEKHA4	-0.43	ABR	-0.42	GSN	-0.41	CTSC	-0.36
	TMEM41A	-0.43	ABTB2	-0.44	TMEM92	-0.43	B3GNT3	-0.42	ARHGAP23	-0.41	ABR	-0.35
	AKIRIN2	-0.43	DPP4	-0.44	ANXA2P2	-0.43	STBD1	-0.42	TMEM79	-0.41	MED15	-0.35
	GABRB2	-0.43	STAC	-0.44	PPP1R13L	-0.43	SLC34A2	-0.42	IFIT5	-0.41	FIGNL1	-0.35
	DDB2	-0.43	TAF1D	-0.44	EPHA10	-0.43	TMPRSS4	-0.42	IRF5	-0.41	BTG3	-0.35
	RPS4X	-0.43	CD276	-0.44	GALNT7	-0.43	CSTB	-0.42	FSTL3	-0.41	LAD1	-0.35
	S100A6	-0.43	SYT12	-0.44	IFIT5	-0.43	MRC2	-0.42	2019-09-09	-0.41	CLDN1	-0.35
	MFGE8	-0.42	NXN	-0.44	JAK3	-0.43	MFSD2B	-0.42	MYL12A	-0.41	OBFC2A	-0.35
	SNX8	-0.42	S100A6	-0.44	FSTL3	-0.43	LEMD1	-0.42	TMPRSS6	-0.41	LOC100126784	-0.35
	ZNF581	-0.42	PSMB8	-0.43	EHD2	-0.43	ENDOD1	-0.42	NXN	-0.41	MYD88	-0.35
	PAFAH1B3	-0.42	FAM43A	-0.43	CD276	-0.43	CTSA	-0.42	CDC42EP1	-0.41	UPP1	-0.35
	KANK2	-0.42	KCP	-0.43	TMEM43	-0.43	EPHA10	-0.42	CTSC	-0.41	HMGA1	-0.35
	LOC100126784	-0.42	STBD1	-0.43	2019-09-09	-0.43	SEL1L3	-0.42	SPATS2L	-0.4	FAS	-0.35
	UPP1	-0.42	TM7SF4	-0.43	DAPK2	-0.43	APOL1	-0.42	FAM20A	-0.4	GBP2	-0.35
	CMTM3	-0.42	SNHG12	-0.43	LYN	-0.43	SH3BP1	-0.42	MAP2	-0.4	NPTXR	-0.35
	SNHG12	-0.42	SOX4	-0.43	NTAN1	-0.43	LIPH	-0.42	DST	-0.4	ADCY7	-0.35
	SOX4	-0.42	GSN	-0.43	PERP	-0.43	PDE9A	-0.42	PLSCR3	-0.4	ARF6	-0.35
	UBE2I	-0.42	ANXA2P2	-0.43	GABRB2	-0.43	NTAN1	-0.42	CORO2A	-0.4	IL1F5	-0.35
	GSN	-0.42	NTAN1	-0.43	DHDH	-0.43	TMEM184A	-0.42	CMTM3	-0.4	TMEM79	-0.35
	PRICKLE1	-0.42	FN1	-0.43	EMP3	-0.43	SYT12	-0.42	CATSPER1	-0.4	SH3BGRL3	-0.35
	TUSC3	-0.42	LENG9	-0.43	C1orf38	-0.43	ST14	-0.42	SPHK1	-0.4	STAM	-0.35
	SEL1L3	-0.42	FAM86D	-0.43	C16orf75	-0.43	HLA-B	-0.42	PRICKLE1	-0.4	DPP4	-0.35
	STRADB	-0.42	IL17RD	-0.43	CYTSB	-0.43	LENG9	-0.42	CTSA	-0.4	MUC1	-0.35
	C1orf116	-0.42	RELB	-0.43	ARAP1	-0.42	RAB34	-0.42	EPHA10	-0.4	CTSS	-0.35
	NTAN1	-0.42	PLEKHA6	-0.43	MAPKAPK3	-0.42	CDC42EP1	-0.42	INF2	-0.4	CDCP1	-0.35
	PLA2G16	-0.42	RPS4X	-0.43	SNX8	-0.42	MFGE8	-0.41	LYST	-0.4	SH3BP2	-0.35
	ST14	-0.42	SYTL5	-0.42	TUBA4A	-0.42	INSL3	-0.41	BEAN	-0.4	MAP3K5	-0.35
	TMEM117	-0.42	GPX4	-0.42	NOD1	-0.42	VASP	-0.41	FLII	-0.4	GABRB2	-0.35
	NXN	-0.42	LLGL1	-0.42	FAM43A	-0.42	ZFYVE19	-0.41	C1orf116	-0.4	HLA-B	-0.35
	IL17RD	-0.42	SIPA1L1	-0.42	IGF2BP2	-0.42	SNAPC2	-0.41	DHRS3	-0.4	MBOAT2	-0.35
	EHBP1L1	-0.41	B3GNT3	-0.42	PLSCR3	-0.42	PLEKHA4	-0.41	AKIRIN2	-0.4	KCTD17	-0.35
	FAM43A	-0.41	EMP2	-0.42	ETNK2	-0.42	SIPA1	-0.41	PI4K2A	-0.4	VASN	-0.35
	IL4R	-0.41	LAMB3	-0.42	UBE2I	-0.42	SYN1	-0.41	PON2	-0.4	PLRG1	-0.34
	VASP	-0.41	ITGB8	-0.42	GOLT1A	-0.42	MACC1	-0.41	RAB34	-0.4	SPATS2L	-0.34
	ZFYVE19	-0.41	IL4R	-0.42	SIPA1	-0.42	PHYHIP	-0.41	PTPRU	-0.4	WTIP	-0.34
	UBE2E2	-0.41	KLF16	-0.42	RYR1	-0.42	FLJ23867	-0.41	PHF19	-0.39	RAP2B	-0.34
	RNF144A	-0.41	SPHK1	-0.42	INF2	-0.42	PHLDA2	-0.41	IQGAP1	-0.39	CKLF	-0.34
	ABTB2	-0.41	MFSD2B	-0.42	LYST	-0.42	PTPRU	-0.41	ATP1B3	-0.39	ACOT9	-0.34
	TFAP2C	-0.41	PRICKLE1	-0.42	SH2D3A	-0.42	CKLF	-0.4	AMOT	-0.39	RCC1	-0.34
	GLS2	-0.41	GOLT1A	-0.42	STRADB	-0.42	TSTA3	-0.4	LOC100126784	-0.39	IL4R	-0.34
	C8orf73	-0.41	ECE1	-0.42	C1orf116	-0.42	LOC100126784	-0.4	KLF16	-0.39	DTX3L	-0.34
	LYST	-0.41	ARNTL	-0.42	ICAM5	-0.42	DST	-0.4	SFXN3	-0.39	TM7SF4	-0.34
	TGFA	-0.41	IFIT5	-0.42	FCHO1	-0.42	CATSPER1	-0.4	S100A10	-0.39	IGSF3	-0.34
	STAC	-0.41	LRG1	-0.42	CD164L2	-0.42	SP110	-0.4	SYTL1	-0.39	CMTM3	-0.34
	METTL7B	-0.41	RDH5	-0.42	HLA-B	-0.42	KCNQ3	-0.4	ECE1	-0.39	AHR	-0.34
	SH3BP1	-0.41	PDE9A	-0.42	MBOAT2	-0.42	GSN	-0.4	STAM	-0.39	IGSF9	-0.34
	LRG1	-0.41	ARRDC2	-0.42	LENG9	-0.42	GBP2	-0.4	ARNTL	-0.39	CC2D1B	-0.34
	DUSP6	-0.41	EPHB3	-0.42	CDH3	-0.42	RYR1	-0.4	KRT80	-0.39	SP110	-0.34
	EPHB3	-0.41	FCHO1	-0.42	NXN	-0.42	MPZL2	-0.4	RASGEF1B	-0.39	TTC39B	-0.34
	IL1RAP	-0.41	IL1RAP	-0.42	RELB	-0.42	CLEC2B	-0.4	SYN1	-0.39	POLD1	-0.34
	SYT12	-0.41	FLJ23867	-0.42	CDC42EP1	-0.42	INF2	-0.4	DAPK2	-0.39	ALOX15B	-0.34
	NFKBIE	-0.41	TMEM98	-0.42	PLEKHA6	-0.42	C5orf62	-0.4	S100A16	-0.39	ENDOD1	-0.34
	NRCAM	-0.41	TMEM117	-0.42	FAM20A	-0.41	HN1	-0.4	FCHO1	-0.39	GLS2	-0.34
	FAM86D	-0.41	FAM111A	-0.42	CAPG	-0.41	HLA-A	-0.4	PARP4	-0.39	TRIM22	-0.34
	CLIC1	-0.41	PTPRU	-0.42	NPC1	-0.41	ANG	-0.4	PLA2G16	-0.39	APOL1	-0.34
	EMP3	-0.41	KCNN4	-0.42	LAMB3	-0.41	LYN	-0.4	IL17RD	-0.39	ITGA2	-0.34
	PLEKHA6	-0.41	ABR	-0.41	CLDN1	-0.41	DTX4	-0.4	NRIP1	-0.39	RASGEF1B	-0.34
	CREB5	-0.41	UNC5CL	-0.41	HPN	-0.41	CTSD	-0.4	MSN	-0.38	CLEC2D	-0.34
	KCNN4	-0.41	MFGE8	-0.41	PARP14	-0.41	CD164L2	-0.4	LLGL1	-0.38	SH3BP1	-0.34
	ARAP1	-0.4	AMOT	-0.41	STAT5A	-0.41	MET	-0.4	NPC1	-0.38	THOC5	-0.34
	UNC5CL	-0.4	RRP9	-0.41	C17orf53	-0.41	PLA2G16	-0.4	PTPLA	-0.38	RARG	-0.34
	SYTL5	-0.4	KIAA0284	-0.41	SNHG12	-0.41	SYNGR2	-0.4	BBC3	-0.38	AHNAK2	-0.34
	SDC3	-0.4	ZFYVE19	-0.41	RNF144A	-0.41	MICAL2	-0.4	GPR153	-0.38	C1orf116	-0.34
	PDK3	-0.4	TMPRSS4	-0.41	GSN	-0.41	GPX4	-0.39	EMP2	-0.38	ZMYND15	-0.34
	B3GNT3	-0.4	PAM	-0.41	PIP5KL1	-0.41	MAPKAPK3	-0.39	PPL	-0.38	EPHB3	-0.34
	EMP2	-0.4	UBE2E2	-0.41	NPTXR	-0.41	SDC3	-0.39	ITGB8	-0.38	MNDA	-0.34
	PARP14	-0.4	KCNQ3	-0.41	MPZL2	-0.41	HLA-C	-0.39	KCP	-0.38	BEND6	-0.34
	TM7SF4	-0.4	MAP1S	-0.41	DPP4	-0.41	MAP4	-0.39	ELF3	-0.38	FAM20C	-0.34
	DST	-0.4	RASD2	-0.41	PKM2	-0.41	CBR3	-0.39	TOMM34	-0.38	MDFIC	-0.34
	CORO2A	-0.4	TFAP2C	-0.41	C5orf62	-0.41	MDK	-0.39	IGSF9	-0.38	ARNTL2	-0.34
	MFSD2B	-0.4	MAMLD1	-0.41	NFE2L3	-0.41	RABGGTA	-0.39	TTC39B	-0.38	FADS3	-0.34
	CLU	-0.4	BASP1	-0.41	SH3BP1	-0.41	PAM	-0.39	CSDAP1	-0.38	TEC	-0.34
	ECE1	-0.4	ZYX	-0.41	LRG1	-0.41	MAP1S	-0.39	RASD2	-0.38	NFKBIE	-0.34
	MYL12B	-0.4	KRT80	-0.41	FAM178B	-0.41	ARHGAP23	-0.39	LASP1	-0.38	ETV7	-0.34
	BASP1	-0.4	RASGEF1B	-0.41	IER5L	-0.41	MAMLD1	-0.39	ALOX15B	-0.38	RELB	-0.34
	LGALS1	-0.4	SYN1	-0.41	ANG	-0.41	VAMP8	-0.39	MAMLD1	-0.38	CREB5	-0.34
	TMC8	-0.4	OCIAD2	-0.41	LOC100270710	-0.41	FAM178B	-0.39	TMEM92	-0.38	ANKRD56	-0.33
	IFIT5	-0.4	DUSP6	-0.41	PI4K2A	-0.41	FHL3	-0.39	GALNT7	-0.38	B2M	-0.33
	C5orf62	-0.4	PERP	-0.41	SYNGR2	-0.41	APOL2	-0.39	PAPSS1	-0.38	ALOX5AP	-0.33
	NFE2L3	-0.4	CLDN4	-0.41	C19orf66	-0.41	PERP	-0.39	PKM2	-0.38	HCN4	-0.33
	SYN1	-0.4	CTF1	-0.41	FRMD5	-0.41	DHRS3	-0.39	C5orf62	-0.38	SLC25A37	-0.33
	RDH5	-0.4	IDS	-0.41	GPX4	-0.4	LPAR5	-0.39	VWA5A	-0.38	SERPINB1	-0.33
	2019-09-09	-0.4	C10orf47	-0.41	SPATS2L	-0.4	BCL2L1	-0.39	MAP3K6	-0.38	CHAF1B	-0.33
	ANG	-0.4	TMPRSS6	-0.41	MFGE8	-0.4	CFB	-0.39	DUSP6	-0.38	INSL3	-0.33
	ARRDC2	-0.4	ST14	-0.41	LLGL1	-0.4	PI4K2A	-0.39	ZNF217	-0.38	PTPLA	-0.33
	PERP	-0.4	NFKBIE	-0.41	MAP2	-0.4	GABRB2	-0.39	CFI	-0.38	HLA-DRA	-0.33
	FN1	-0.4	MBOAT2	-0.41	CELF4	-0.4	DHDH	-0.39	NAB2	-0.38	IL1RN	-0.33
	SH3GL1	-0.4	FYN	-0.41	IL4R	-0.4	FYN	-0.39	TMEM41A	-0.38	ST8SIA4	-0.33
	NFKB2	-0.4	PTPRF	-0.41	AMOT	-0.4	DUSP23	-0.39	ST6GALNAC5	-0.38	FOXQ1	-0.33
	SHROOM4	-0.4	SHROOM4	-0.41	KCP	-0.4	NXN	-0.39	ST14	-0.38	TAGLN2	-0.33
	RELB	-0.4	CTXN1	-0.41	TSTA3	-0.4	PLEKHA6	-0.39	NRCAM	-0.38	SPHK1	-0.33
	PTPRU	-0.4	CREB5	-0.41	RRP9	-0.4	C19orf22	-0.38	TMEM98	-0.38	HSD3B7	-0.33
	FAM20A	-0.39	MICAL2	-0.41	STBD1	-0.4	CAPG	-0.38	SLC27A6	-0.38	PMAIP1	-0.33
	LLGL1	-0.39	CYTSB	-0.41	KIAA0284	-0.4	BBC3	-0.38	EBI3	-0.38	ANXA1	-0.33
	MAP2	-0.39	PLEKHG4	-0.4	CD151	-0.4	TUBA1A	-0.38	C1orf38	-0.38	C15orf62	-0.33
	ITGB8	-0.39	ARAP1	-0.4	KCNQ3	-0.4	MICALL2	-0.38	VASN	-0.38	FSTL3	-0.33
	AMOT	-0.39	BAIAP3	-0.4	MAP1S	-0.4	MAD2L2	-0.38	ABR	-0.37	TMSB10	-0.33
	KCP	-0.39	MAP4	-0.4	GBP2	-0.4	IGSF9	-0.38	MGAT3	-0.37	CDCA4	-0.33
	HPN	-0.39	TUBB6	-0.4	ALOX15B	-0.4	SOX4	-0.38	TUBA1A	-0.37	IL23A	-0.33
	TSTA3	-0.39	MAP2	-0.4	MAMLD1	-0.4	CLU	-0.38	ACVR1	-0.37	EHD2	-0.33
	KLF16	-0.39	PAFAH1B3	-0.4	IL1F5	-0.4	NPTXR	-0.38	CNIH4	-0.37	MCM5	-0.33
	RRP9	-0.39	RPS8	-0.4	BASP1	-0.4	GPX1	-0.38	NOX4	-0.37	HN1	-0.33
	KIAA0284	-0.39	DRAM1	-0.4	CLEC2B	-0.4	SLC1A5	-0.38	ETNK2	-0.37	TMEM43	-0.33
	PAM	-0.39	DCAF15	-0.4	TUBB3	-0.4	ARNTL	-0.38	DUSP5	-0.37	HCP5	-0.33
	CHEK2	-0.39	DST	-0.4	METTL7B	-0.4	KRT80	-0.38	AHR	-0.37	RCC2	-0.33
	RASD2	-0.39	ETNK2	-0.4	THOC5	-0.4	TMEM43	-0.38	TNFRSF1A	-0.37	CXCL17	-0.33
	SPHK1	-0.39	TOMM34	-0.4	LOC374443	-0.4	CLIP3	-0.38	PAM	-0.37	PLAUR	-0.33
	MRC2	-0.39	AHR	-0.4	SYN1	-0.4	IER5L	-0.38	ANXA2P1	-0.37	CDC42BPG	-0.33
	LASP1	-0.39	C6orf1	-0.4	RDH5	-0.4	C9orf169	-0.38	RIPK2	-0.37	C10orf47	-0.33
	NPTXR	-0.39	SP110	-0.4	RARG	-0.4	PLAUR	-0.38	TPD52L1	-0.37	CDC42EP5	-0.33
	MAMLD1	-0.39	CHEK2	-0.4	SCN1B	-0.4	CFI	-0.38	C8orf73	-0.37	OSMR	-0.33
	S1PR2	-0.39	RPL12	-0.4	NAB2	-0.4	NAB2	-0.38	MYL12B	-0.37	PSTPIP2	-0.33
	LEPREL2	-0.39	MRC2	-0.4	RPSAP52	-0.4	PDE5A	-0.38	STRA6	-0.37	BCAS4	-0.33
	TPD52L1	-0.39	CLU	-0.4	FADS3	-0.4	BATF3	-0.38	CLEC2B	-0.37	FANCI	-0.33
	PAPSS1	-0.39	PHF13	-0.4	FLJ23867	-0.4	MBOAT2	-0.38	TUBB3	-0.37	NAMPT	-0.33
	JAK3	-0.39	NPTXR	-0.4	TMEM117	-0.4	FAM113B	-0.38	DOCK9	-0.37	GGCT	-0.33
	MEX3D	-0.39	TUSC3	-0.4	CLIC1	-0.4	TMEM98	-0.38	TGFA	-0.37	CFH	-0.33
	KRT80	-0.39	EPHA10	-0.4	PTPRU	-0.4	PNPLA6	-0.38	REXO2	-0.37	OPTN	-0.33
	FAM178B	-0.39	RPS2	-0.4	ALOX5	-0.4	ALOX5	-0.38	TTL	-0.37	QSOX1	-0.33
	FHL3	-0.39	LYST	-0.4	CREB5	-0.4	NR2C2AP	-0.38	LRG1	-0.37	RTKN	-0.33
	C2orf58	-0.39	PAPSS1	-0.4	NUDT1	-0.39	CREB5	-0.38	RARG	-0.37	EHBP1L1	-0.32
	FCHO1	-0.39	C5orf62	-0.4	HCN4	-0.39	C19orf33	-0.38	SC4MOL	-0.37	LDLR	-0.32
	PEA15	-0.39	ANKLE2	-0.4	PDK3	-0.39	RTKN	-0.38	PHLDB2	-0.37	CLEC5A	-0.32
	IDS	-0.39	SH3BP1	-0.4	GRHL3	-0.39	CTSC	-0.38	PHLDA3	-0.37	FAM20A	-0.32
	PLAG1	-0.39	FLII	-0.4	CKLF	-0.39	SPATS2L	-0.37	DPY19L1	-0.37	SYNGR3	-0.32
	MBOAT2	-0.39	RPL14	-0.4	CHAF1B	-0.39	MAP7D1	-0.37	IDS	-0.37	LDHA	-0.32
	PNPLA6	-0.39	FHL3	-0.4	KNTC1	-0.39	ZNF581	-0.37	GOLGA7B	-0.37	ITGAM	-0.32
	LENG9	-0.39	STRADB	-0.4	CBR3	-0.39	GRHL3	-0.37	CLDN7	-0.37	IQGAP1	-0.32
	FAM111A	-0.39	2019-09-09	-0.4	DST	-0.39	NOD1	-0.37	SHROOM4	-0.37	MAP2	-0.32
	EBI3	-0.39	DLGAP4	-0.4	MICALL2	-0.39	PC	-0.37	WNT10A	-0.37	LAMB3	-0.32
	PTPRF	-0.39	ZNF217	-0.4	MAD2L2	-0.39	GPR153	-0.37	RAB27A	-0.37	STAT1	-0.32
	SLC22A4	-0.39	TMEM41A	-0.4	RABGGTA	-0.39	EMP2	-0.37	ANKRD56	-0.36	PALM	-0.32
	CCND3	-0.39	AKIRIN2	-0.4	CDC42EP3	-0.39	HPN	-0.37	C19orf22	-0.36	PARP14	-0.32
	SEMA4C	-0.39	EEF1B2	-0.4	CMTM3	-0.39	KLF16	-0.37	BHLHE40	-0.36	ZFYVE19	-0.32
	CTSC	-0.39	NFKB2	-0.4	CATSPER1	-0.39	TWF2	-0.37	HCN4	-0.36	RAB32	-0.32
	C9orf16	-0.38	PNPLA6	-0.4	LGALS1	-0.39	DRAM1	-0.37	SGMS1	-0.36	NBL1	-0.32
	GPX4	-0.38	EMP3	-0.4	MUC1	-0.39	ANXA2P1	-0.37	ATP6V1B2	-0.36	CCNA1	-0.32
	ATP1B3	-0.38	SLC22A4	-0.4	BEAN	-0.39	ALOX15B	-0.37	CKLF	-0.36	NEK6	-0.32
	NPC1	-0.38	INHBB	-0.4	ARNTL	-0.39	DPP4	-0.37	PC	-0.36	PPP1R13L	-0.32
	GPR153	-0.38	WNT10A	-0.4	SEL1L3	-0.39	RPS2	-0.37	ACOT9	-0.36	TEP1	-0.32
	DONSON	-0.38	EHBP1L1	-0.39	CDCA4	-0.39	ZYX	-0.37	KANK2	-0.36	B4GALT5	-0.32
	DRAM1	-0.38	SDC3	-0.39	TAF1D	-0.39	ISYNA1	-0.37	CDC42EP3	-0.36	EPHA10	-0.32
	UNC93B1	-0.38	MAP7D1	-0.39	APOL1	-0.39	IL23A	-0.37	CSTB	-0.36	CLEC2B	-0.32
	MAD2L2	-0.38	MSN	-0.39	RHOG	-0.39	LRG1	-0.37	GLS2	-0.36	SH2D3A	-0.32
	ETNK2	-0.38	CCNI2	-0.39	FLII	-0.39	FLII	-0.37	TMCC3	-0.36	C1orf112	-0.32
	TOMM34	-0.38	PC	-0.39	RCC2	-0.39	THOC5	-0.37	ARF6	-0.36	FLII	-0.32
	AHR	-0.38	IGF2BP2	-0.39	HLA-A	-0.39	2019-09-09	-0.37	B4GALT5	-0.36	GBP3	-0.32
	TMPRSS4	-0.38	VASP	-0.39	S100A16	-0.39	RARG	-0.37	SLC17A5	-0.36	GTF2IRD1	-0.32
	SP110	-0.38	HPN	-0.39	CFI	-0.39	ZMYND15	-0.37	LGALS1	-0.36	C2CD4A	-0.32
	KCNQ3	-0.38	UNC93B1	-0.39	NFKB2	-0.39	IL1RAP	-0.37	CNN3	-0.36	TNFRSF10A	-0.32
	MAP1S	-0.38	RABGGTA	-0.39	FYN	-0.39	GOLGA7B	-0.37	ETV4	-0.36	HPGDS	-0.32
	FAS	-0.38	CORO2A	-0.39	FAM111A	-0.39	FXYD5	-0.37	MEX3D	-0.36	S100A16	-0.32
	RPL12	-0.38	CMTM3	-0.39	IL17RD	-0.39	CLDN7	-0.37	C1orf170	-0.36	PHLDB2	-0.32
	ARNTL	-0.38	TNFRSF1A	-0.39	CTXN1	-0.39	FADS3	-0.37	LYN	-0.36	CLDN4	-0.32
	RASGEF1B	-0.38	ZSWIM4	-0.39	OPTN	-0.39	ETV7	-0.37	DLGAP4	-0.36	CSF1	-0.32
	FLII	-0.38	LASP1	-0.39	C19orf33	-0.39	IL17RD	-0.37	NTAN1	-0.36	LY6E	-0.32
	LOC374443	-0.38	LEPREL2	-0.39	SYTL5	-0.38	SLC22A4	-0.37	C9orf169	-0.36	LCMT1	-0.32
	IER5L	-0.38	TPD52L1	-0.39	EHBP1L1	-0.38	WNT10A	-0.37	HPSE	-0.36	CBX3	-0.32
	DLGAP4	-0.38	C8orf73	-0.39	HLA-C	-0.38	ARAP1	-0.36	DSC2	-0.36	FLJ23867	-0.32
	CLDN4	-0.38	LGALS1	-0.39	MAP4	-0.38	SYTL5	-0.36	SYNGR2	-0.36	TMEM98	-0.32
	ZNF217	-0.38	BEAN	-0.39	INSL3	-0.38	EHBP1L1	-0.36	SERPINB8	-0.36	NFKB2	-0.32
	CFI	-0.38	DOCK9	-0.39	PPL	-0.38	FMNL1	-0.36	C16orf75	-0.36	FAM86D	-0.32
	TMEM173	-0.38	JAK3	-0.39	C19orf52	-0.38	ALOX5AP	-0.36	RPS4X	-0.36	HAPLN3	-0.32
	BCL2L1	-0.38	METTL7B	-0.39	ELF3	-0.38	SYNGR3	-0.36	CTXN1	-0.36	NOD2	-0.32
	C10orf47	-0.38	NFE2L3	-0.39	FAM110A	-0.38	OSCAR	-0.36	SCEL	-0.36	CDC42EP1	-0.32
	SH3BP2	-0.38	NLGN2	-0.39	MDK	-0.38	PTPLA	-0.36	OPTN	-0.36	ERI1	-0.32
	RPSAP52	-0.38	IER5L	-0.39	CORO2A	-0.38	C3	-0.36	C19orf33	-0.36	ARAP1	-0.31
	FXYD5	-0.38	C2orf58	-0.39	PAM	-0.38	CARD11	-0.36	C9orf16	-0.35	GPR84	-0.31
	CBX3	-0.38	SCN1B	-0.39	CHEK2	-0.38	ELF3	-0.36	KRT15	-0.35	HLA-C	-0.31
	DBNDD2	-0.38	PTRF	-0.39	CSTB	-0.38	CDC42EP3	-0.36	UNC5CL	-0.35	TMSL3	-0.31
	FLJ23867	-0.38	MAP3K5	-0.39	SOX4	-0.38	UBE2L6	-0.36	PSMB8	-0.35	ZNF581	-0.31
	TMEM98	-0.38	DBNDD2	-0.39	S100A10	-0.38	CHEK2	-0.36	HRH1	-0.35	RSPO4	-0.31
	CTXN1	-0.38	EBI3	-0.39	PARP9	-0.38	UBE2E2	-0.36	NOD1	-0.35	OSCAR	-0.31
	INHBB	-0.38	CCND3	-0.39	TMC8	-0.38	UBE2I	-0.36	BTG3	-0.35	HNMT	-0.31
	OPTN	-0.38	PAPLN	-0.39	VWA5A	-0.38	HSD3B7	-0.36	RASGRF1	-0.35	FAM111B	-0.31
	MICAL2	-0.38	SEMA4C	-0.39	MCM5	-0.38	GLS2	-0.36	C19orf52	-0.35	UBQLN4	-0.31
	PLEKHG4	-0.37	PDK3	-0.38	KRT80	-0.38	ECE1	-0.36	PARP14	-0.35	KIAA0284	-0.31
	MAPKAPK3	-0.37	GRHL3	-0.38	RASGEF1B	-0.38	C8orf73	-0.36	SCNN1A	-0.35	TCIRG1	-0.31
	MAP7D1	-0.37	CELF4	-0.38	TNIP1	-0.38	PPP1R13L	-0.36	CHEK2	-0.35	UBE2L6	-0.31
	MAP4	-0.37	NPC1	-0.38	MYH14	-0.38	ARPC1B	-0.36	IFNAR2	-0.35	CATSPER1	-0.31
	MSN	-0.37	ELF3	-0.38	APOL2	-0.38	STRA6	-0.36	CCNA1	-0.35	IL18	-0.31
	GRHL3	-0.37	PARP14	-0.38	ARRDC2	-0.38	MUC1	-0.36	MFSD2B	-0.35	RNF144A	-0.31
	ATP6V1B2	-0.37	MDK	-0.38	CXCL17	-0.38	LYST	-0.36	LEMD1	-0.35	PCDHAC2	-0.31
	IQGAP1	-0.37	MICALL2	-0.38	C9orf169	-0.38	IFIT5	-0.36	TFAP2C	-0.35	BUB1	-0.31
	CELF4	-0.37	CDC42EP3	-0.38	CTF1	-0.38	TNFRSF18	-0.36	PPP1R1B	-0.35	EHBP1	-0.31
	BTG3	-0.37	STAT5A	-0.38	CFB	-0.38	S100A1	-0.36	SAMD4A	-0.35	HLA-DMA	-0.31
	RBBP8	-0.37	CSDAP1	-0.38	C1orf85	-0.38	ARRDC2	-0.36	FAM129B	-0.35	TMCC3	-0.31
	EMILIN2	-0.37	RIPK2	-0.38	FXYD5	-0.38	HPGDS	-0.36	HN1	-0.35	ASAP2	-0.31
	RPS8	-0.37	ALOX15B	-0.38	PLA2G16	-0.38	ELF4	-0.36	ITGA2	-0.35	CTSA	-0.31
	DCAF15	-0.37	PABPC4	-0.38	ST6GALNAC5	-0.38	ST6GALNAC5	-0.36	CRB3	-0.35	PARP9	-0.31
	MICALL2	-0.37	TMCC3	-0.38	AKIRIN2	-0.38	DBNDD2	-0.36	RCC2	-0.35	MPZL2	-0.31
	STAT5A	-0.37	TMEM92	-0.38	NRCAM	-0.38	PSTPIP2	-0.36	EDEM1	-0.35	RIN1	-0.31
	C17orf53	-0.37	C6orf174	-0.38	CLTA	-0.38	FRMD5	-0.36	GTF2IRD1	-0.35	MYO1G	-0.31
	GBP2	-0.37	SLC17A5	-0.38	RPS4X	-0.38	NFKB2	-0.36	TNFRSF10A	-0.35	TAF1D	-0.31
	QPCT	-0.37	CDCA4	-0.38	WNT10A	-0.38	FAM86D	-0.36	SCN1B	-0.35	TTL	-0.31
	ALOX15B	-0.37	MEX3D	-0.38	MICAL2	-0.38	PDZK1IP1	-0.36	PLAUR	-0.35	LRG1	-0.31
	PHF13	-0.37	CLEC2D	-0.38	WBSCR26	-0.37	ACP5	-0.36	CDC42BPG	-0.35	MYO1D	-0.31
	ME3	-0.37	PLXNA3	-0.38	VAT1	-0.37	RPS4X	-0.36	TGM1	-0.35	PLXNA3	-0.31
	SIPA1	-0.37	TRIP10	-0.38	MAD1L1	-0.37	HCN4	-0.35	TMEM173	-0.35	HLA-A	-0.31
	EPHA10	-0.37	GOLGA7B	-0.38	PC	-0.37	SNX8	-0.35	RAD23B	-0.35	CDH6	-0.31
	CLEC2B	-0.37	LOC100270710	-0.38	RBBP8	-0.37	TUBB6	-0.35	CTTN	-0.35	MYH14	-0.31
	ZYX	-0.37	SNHG6	-0.38	VASP	-0.37	MAP2	-0.35	MDFIC	-0.35	PABPC1	-0.31
	ISYNA1	-0.37	SLC15A4	-0.38	TWF2	-0.37	FAM43A	-0.35	DHDH	-0.35	CD74	-0.31
	DOCK9	-0.37	CLDN7	-0.38	DRAM1	-0.37	ATP1B3	-0.35	NPC2	-0.35	SDC4	-0.31
	KLF8	-0.37	DHDH	-0.38	TOMM34	-0.37	HLA-DRA	-0.35	LENG9	-0.35	IL1RAP	-0.31
	CLEC2D	-0.37	NRCAM	-0.38	IGSF9	-0.37	IFI16	-0.35	PTPRF	-0.35	C1orf85	-0.31
	RPL14	-0.37	RRAS	-0.38	TNFRSF1A	-0.37	AMOT	-0.35	SLC22A4	-0.35	GPR110	-0.31
	THOC5	-0.37	CLIC1	-0.38	CC2D1B	-0.37	RRP9	-0.35	ALOX5	-0.35	LOC100270710	-0.31
	LYN	-0.37	SLC27A6	-0.38	PAQR6	-0.37	NOX4	-0.35	RTKN	-0.35	NCF2	-0.31
	CTF1	-0.37	CTSC	-0.38	ARHGAP23	-0.37	SCNN1A	-0.35	ARAP1	-0.34	OSGIN2	-0.31
	SHF	-0.37	C9orf16	-0.37	LEMD1	-0.37	C10orf125	-0.35	EHBP1L1	-0.34	PTPRO	-0.31
	TRIP10	-0.37	MED15	-0.37	TFAP2C	-0.37	CORO2A	-0.35	CD55	-0.34	IQGAP3	-0.31
	LOC100270710	-0.37	FAM20A	-0.37	ME3	-0.37	ETNK2	-0.35	ZNF581	-0.34	PDZK1IP1	-0.31
	ARSJ	-0.37	INSL3	-0.37	S1PR2	-0.37	ARHGAP10	-0.35	PELI1	-0.34	SLC27A6	-0.31
	TMPRSS6	-0.37	PTPLA	-0.37	VAMP8	-0.37	RAB32	-0.35	SNX30	-0.34	SERPINB8	-0.31
	SYNGR2	-0.37	GPR153	-0.37	LOC400794	-0.37	CCNA1	-0.35	FAM43A	-0.34	C1orf38	-0.31
	EEF1B2	-0.37	PPL	-0.37	C17orf62	-0.37	RASD2	-0.35	IGF2BP2	-0.34	TGM2	-0.31
	FYN	-0.37	TUBA1A	-0.37	ABTB1	-0.37	S1PR2	-0.35	IL4R	-0.34	C19orf33	-0.31
	RRAS	-0.37	CD47	-0.37	C2orf58	-0.37	EPHX3	-0.35	VASP	-0.34	ALS2CR4	-0.3
	RAB27A	-0.37	TSTA3	-0.37	PLCD1	-0.37	LEPREL2	-0.35	CSGALNACT2	-0.34	C1orf96	-0.3
	CYTSB	-0.37	C17orf53	-0.37	BCL2L1	-0.37	SLC17A9	-0.35	MDK	-0.34	BHLHE40	-0.3
	BAIAP3	-0.36	CATSPER1	-0.37	CTTN	-0.37	TPD52L1	-0.35	ANXA3	-0.34	MGAT3	-0.3
	CCNI2	-0.36	C20orf199	-0.37	TGFBR1	-0.37	TUSC3	-0.35	ST8SIA4	-0.34	IGSF6	-0.3
	SIPA1L1	-0.36	GBP2	-0.37	PSTPIP2	-0.37	PARP9	-0.35	EPHA4	-0.34	MAP4	-0.3
	TUBA4A	-0.36	QPCT	-0.37	FAM113B	-0.37	ADORA1	-0.35	TNFRSF21	-0.34	LLGL1	-0.3
	TUBB6	-0.36	ICAM4	-0.37	TMEM98	-0.37	METTL7B	-0.35	FOXQ1	-0.34	BBC3	-0.3
	PC	-0.36	SIPA1	-0.37	RRAS	-0.37	CLDN10	-0.35	MRC2	-0.34	IFI16	-0.3
	CHAF1B	-0.36	CLEC2B	-0.37	PDZK1IP1	-0.37	DVL1	-0.35	PCDHAC2	-0.34	ITGB8	-0.3
	ELF3	-0.36	TMC8	-0.37	PHLDA2	-0.37	MRPL14	-0.35	CD59	-0.34	RICH2	-0.3
	FAM110A	-0.36	KLF8	-0.37	INPP4A	-0.37	HLA-DRB1	-0.35	PRSS23	-0.34	GLS	-0.3
	CBFB	-0.36	LOC400794	-0.37	SULT2B1	-0.37	ICAM5	-0.35	MEX3C	-0.34	CSGALNACT2	-0.3
	MDK	-0.36	SCARA3	-0.37	B2M	-0.36	CD74	-0.35	GOLT1A	-0.34	CARD11	-0.3
	RABGGTA	-0.36	CLIP3	-0.37	ALOX5AP	-0.36	TGM1	-0.35	MUC1	-0.34	IFIT2	-0.3
	ANXA3	-0.36	FAM178B	-0.37	DBNDD1	-0.36	TYROBP	-0.35	ZYX	-0.34	NOX4	-0.3
	CDC42EP3	-0.36	LOC374443	-0.37	SDC3	-0.36	TMEM173	-0.35	KLF8	-0.34	CD300LF	-0.3
	C6orf1	-0.36	LYN	-0.37	MSN	-0.36	BEND6	-0.35	TAF1D	-0.34	CIITA	-0.3
	CATSPER1	-0.36	PABPC1	-0.37	CCNI2	-0.36	GIPC1	-0.35	GPR161	-0.34	EPHA4	-0.3
	IGSF9	-0.36	EPS8	-0.37	KANK2	-0.36	RNF183	-0.35	CLIP3	-0.34	MUC20	-0.3
	ZSWIM4	-0.36	TRIM14	-0.37	DCAF15	-0.36	FBXO2	-0.35	RASA1	-0.34	ITGB2	-0.3
	CSTB	-0.36	PHLDB2	-0.37	UNC93B1	-0.36	CTTN	-0.35	ICAM5	-0.34	CSDAP1	-0.3
	IFNAR2	-0.36	PLK3	-0.37	ST8SIA4	-0.36	KCNS3	-0.35	TRIM14	-0.34	IFNAR2	-0.3
	RIPK2	-0.36	SHF	-0.37	UBE2E2	-0.36	ITGB4	-0.35	PLS3	-0.34	UBE2I	-0.3
	ICAM4	-0.36	TGM1	-0.37	CLU	-0.36	AKIRIN2	-0.35	SH2D4A	-0.34	BAG3	-0.3
	TMEM92	-0.36	C17orf96	-0.37	PRICKLE1	-0.36	C21orf63	-0.35	POU2F3	-0.34	TIMP1	-0.3
	BMP1	-0.36	CFI	-0.37	EPHX3	-0.36	C19orf66	-0.35	ARSJ	-0.34	CNN3	-0.3
	C6orf174	-0.36	PEA15	-0.37	ECE1	-0.36	CD63	-0.35	C1orf106	-0.34	SP100	-0.3
	SLC17A5	-0.36	TMEM173	-0.37	TPD52L1	-0.36	RRAS	-0.35	KIAA1217	-0.34	ANKLE2	-0.3
	CNN3	-0.36	BCL2L1	-0.37	ZDHHC16	-0.36	HAPLN3	-0.35	TGFBR1	-0.34	CLDN10	-0.3
	BEAN	-0.36	RNF183	-0.37	WBP2	-0.36	C16orf75	-0.35	EEF1B2	-0.34	MEX3D	-0.3
	ADORA1	-0.36	SH3GL1	-0.37	HN1	-0.36	SULT2B1	-0.35	FAM86D	-0.34	DVL1	-0.3
	PKM2	-0.36	SH3BP2	-0.37	CLIP3	-0.36	TGM2	-0.35	SEC23A	-0.34	AXL	-0.3
	APOL1	-0.36	CBX3	-0.37	HCP5	-0.36	SCEL	-0.35	PAPLN	-0.34	SCARA3	-0.3
	MRPL14	-0.36	HPSE	-0.37	FHL3	-0.36	PSMB9	-0.35	LDLR	-0.33	C1orf170	-0.3
	PLXNB2	-0.36	ARSJ	-0.37	TRIM14	-0.36	NUDT1	-0.34	VAT1	-0.33	SYN1	-0.3
	CLIP3	-0.36	C21orf63	-0.37	CLDN4	-0.36	RARRES3	-0.34	MFGE8	-0.33	ANG	-0.3
	DCUN1D3	-0.36	TGFBR1	-0.37	ZNF217	-0.36	B2M	-0.34	PDK3	-0.33	TNFAIP2	-0.3
	EPS8	-0.36	RPS9	-0.37	NBEAL2	-0.36	SPI1	-0.34	RAP2B	-0.33	PHLDA3	-0.3
	S100A16	-0.36	C2orf81	-0.37	RNF183	-0.36	IGFBP6	-0.34	GLRX3	-0.33	WDR55	-0.3
	PHLDB2	-0.36	C19orf33	-0.37	IDS	-0.36	OBFC2A	-0.34	SIPA1L2	-0.33	PDE5A	-0.3
	PHLDA3	-0.36	PNPLA2	-0.37	C10orf47	-0.36	FAM110A	-0.34	FAM60A	-0.33	TMEM41A	-0.3
	PLK3	-0.36	NUDT1	-0.36	FBXO6	-0.36	TOMM34	-0.34	C17orf53	-0.33	PLEKHF1	-0.3
	TGM1	-0.36	ANKRD56	-0.36	DBNDD2	-0.36	SNHG12	-0.34	C6orf1	-0.33	FBXO6	-0.3
	RXRG	-0.36	C19orf22	-0.36	DSC2	-0.36	FAS	-0.34	RNF144A	-0.33	TAP1	-0.3
	C17orf96	-0.36	MAPKAPK3	-0.36	CLDN7	-0.36	HLA-DMA	-0.34	CLU	-0.33	BATF3	-0.3
	PTRF	-0.36	HCN4	-0.36	ETV7	-0.36	PIP5KL1	-0.34	PHF13	-0.33	ADAMTS14	-0.3
	IRAK2	-0.36	MGAT3	-0.36	PTPRF	-0.36	PRICKLE1	-0.34	IL1F5	-0.33	RNF213	-0.3
	SNHG6	-0.36	RNASE4	-0.36	SHROOM4	-0.36	ADCY7	-0.34	ASAP2	-0.33	DHDH	-0.3
	HPSE	-0.36	SAMD1	-0.36	SLC22A4	-0.36	RPLP1	-0.34	IL13RA1	-0.33	CLEC4A	-0.3
	MAP3K5	-0.36	CHAF1B	-0.36	CCND3	-0.36	PPP1R1B	-0.34	RAB11FIP1	-0.33	STK17B	-0.3
	SLC15A4	-0.36	BNC1	-0.36	CDC25B	-0.35	ETV4	-0.34	PARP9	-0.33	C15orf48	-0.3
	DHDH	-0.36	C19orf52	-0.36	PLEKHG4	-0.35	GALNT7	-0.34	JAK3	-0.33	TGIF1	-0.3
	FAM113B	-0.36	CSGALNACT2	-0.36	BAIAP3	-0.35	VWA5A	-0.34	MYO1G	-0.33	EHF	-0.3
	CLTA	-0.36	CBFB	-0.36	FMNL1	-0.35	LPCAT4	-0.34	CDCA4	-0.33	CACNG4	-0.3
	CORO1C	-0.36	MAD2L2	-0.36	PRKD2	-0.35	HCP5	-0.34	2019-09-11	-0.33	AVPI1	-0.3
	SLC27A6	-0.36	DUSP5	-0.36	MED15	-0.35	HLA-H	-0.34	STRADB	-0.33	SCEL	-0.3
	PHLDA2	-0.36	EPHA4	-0.36	MAP7D1	-0.35	LOC374443	-0.34	CDH6	-0.33	GALE	-0.3
	INPP4A	-0.36	IGSF9	-0.36	ATP1B3	-0.35	RDH5	-0.34	SPOCK2	-0.33	CSF2	-0.3
	C16orf75	-0.36	PTK2B	-0.36	PTPLA	-0.35	FGF2	-0.34	FGF2	-0.33
	C2orf81	-0.36	PAQR6	-0.36	GDF15	-0.35	LYNX1	-0.34	PABPC1	-0.33
	WNT10A	-0.36	CLEC16A	-0.36	EMP2	-0.35	C1orf116	-0.34	AHNAK2	-0.33
	PAPLN	-0.36	RPLP1	-0.36	IFI16	-0.35	SHF	-0.34	DOK7	-0.33
	NUDT1	-0.35	MYL12B	-0.36	BNIPL	-0.35	NBEAL2	-0.34	SLC6A6	-0.33
	C19orf22	-0.35	STRA6	-0.36	ZSWIM4	-0.35	RPL36	-0.34	COL8A1	-0.33
	MED15	-0.35	ETV4	-0.36	ANXA2P1	-0.35	C1orf85	-0.34	ZNF643	-0.33
	INSL3	-0.35	ISYNA1	-0.36	RASD2	-0.35	CARD9	-0.34	CLDN4	-0.33
	PTPLA	-0.35	TGFA	-0.36	RIPK2	-0.35	C13orf33	-0.34	S100A5	-0.33
	HNMT	-0.35	VWA5A	-0.36	HSD3B7	-0.35	TREM2	-0.34	CDCP1	-0.33
	KNTC1	-0.35	C17orf62	-0.36	PHF13	-0.35	HPSE	-0.34	TLCD1	-0.33
	PPL	-0.35	PLXNB2	-0.36	ADCY7	-0.35	C1orf106	-0.34	GIPC1	-0.33
	TUBA1A	-0.35	ABTB1	-0.36	TMCC3	-0.35	TAP1	-0.34	RNF183	-0.33
	CD47	-0.35	THOC5	-0.36	LEPREL2	-0.35	AKNA	-0.34	PTRF	-0.33
	SLC2A13	-0.35	DOK7	-0.36	RPLP1	-0.35	SLC27A6	-0.34	ELF4	-0.33
	FAM60A	-0.35	PHLDA3	-0.36	RASSF5	-0.35	PARP12	-0.34	C10orf47	-0.33
	EPHA4	-0.35	CDC42BPG	-0.36	STRA6	-0.35	REEP2	-0.34	LOC100270710	-0.33
	PKP2	-0.35	RND3	-0.36	RPS2	-0.35	CACNG4	-0.34	CDK7	-0.33
	ANXA2P1	-0.35	RXRG	-0.36	ISYNA1	-0.35	CDC25B	-0.33	CBX3	-0.33
	CSDAP1	-0.35	ELF4	-0.36	ADORA1	-0.35	KRT15	-0.33	ITGB4	-0.33
	PTK2B	-0.35	RPSAP52	-0.36	IL23A	-0.35	SRM	-0.33	SRGAP2	-0.33
	PAQR6	-0.35	C6orf124	-0.36	CLEC2D	-0.35	LLGL1	-0.33	ZNF100	-0.33
	LEMD1	-0.35	RAI2	-0.36	RPL14	-0.35	RAP2B	-0.33	MMP16	-0.32
	CLEC16A	-0.35	INPP4A	-0.36	S100A1	-0.35	ITGAM	-0.33	BAIAP3	-0.32
	TMCC3	-0.35	NRIP1	-0.36	LYNX1	-0.35	BTG3	-0.33	RABGGTB	-0.32
	LOC151534	-0.35	OPTN	-0.36	AHNAK2	-0.35	HNMT	-0.33	JPH1	-0.32
	IL1F5	-0.35	VAT1	-0.35	C2CD4A	-0.35	SERPING1	-0.33	INSL3	-0.32
	RPLP1	-0.35	BHLHE40	-0.35	HPGDS	-0.35	BLVRA	-0.33	GDF15	-0.32
	MFAP2	-0.35	SLC25A37	-0.35	MBOAT1	-0.35	RBBP8	-0.33	IL1RN	-0.32
	B4GALT5	-0.35	CAPG	-0.35	IL1RAP	-0.35	KCP	-0.33	RRP9	-0.32
	STAM	-0.35	ATP1B3	-0.35	CTSD	-0.35	PARP14	-0.33	KIAA0284	-0.32
	SLC1A5	-0.35	BTG3	-0.35	SHF	-0.35	RPS8	-0.33	CCDC88C	-0.32
	VWA5A	-0.35	HNMT	-0.35	RXRG	-0.35	LGALS9	-0.33	ZFYVE19	-0.32
	CDCA4	-0.35	DONSON	-0.35	PEA15	-0.35	CD300LF	-0.33	RAB32	-0.32
	MCM5	-0.35	FAM60A	-0.35	TMEM173	-0.35	UNC93B1	-0.33	SGMS2	-0.32
	SCARA3	-0.35	ANXA3	-0.35	SH3BP2	-0.35	NCF4	-0.33	KLK10	-0.32
	LPCAT4	-0.35	PKP2	-0.35	SNHG6	-0.35	ST8SIA4	-0.33	PLEKHA4	-0.32
	PLXNA3	-0.35	IFNAR2	-0.35	PLEKHF1	-0.35	ITGB2	-0.33	STK38	-0.32
	NLGN2	-0.35	FOXQ1	-0.35	BATF3	-0.35	CSDAP1	-0.33	PLIN2	-0.32
	MYL12A	-0.35	FAS	-0.35	DUSP23	-0.35	IFNAR2	-0.33	ARHGEF38	-0.32
	TRIM14	-0.35	LEMD1	-0.35	C2orf81	-0.35	FOXQ1	-0.33	CYP1B1	-0.32
	NBEAL2	-0.35	SGMS2	-0.35	ABR	-0.34	ACSL5	-0.33	SH2D3A	-0.32
	RNF183	-0.35	ME3	-0.35	PLRG1	-0.34	AIF1	-0.33	ANKLE2	-0.32
	BAIAP2	-0.35	S1PR2	-0.35	C19orf22	-0.34	APOB48R	-0.33	CLDN10	-0.32
	LOC399959	-0.35	IL1F5	-0.35	KLK7	-0.34	RPL39L	-0.33	SH3BP1	-0.32
	CLDN7	-0.35	STAM	-0.35	CDT1	-0.34	CD33	-0.33	MYO1D	-0.32
	C21orf63	-0.35	CNN3	-0.35	SYNGR3	-0.34	MYO1G	-0.33	LOC374443	-0.32
	TGFBR1	-0.35	SLC1A5	-0.35	SIPA1L1	-0.34	FCGR2A	-0.33	ANG	-0.32
	PON2	-0.35	TUBB3	-0.35	SGMS1	-0.34	RASGEF1B	-0.33	ARRDC2	-0.32
	SERPINB8	-0.35	PKM2	-0.35	TNFRSF1B	-0.34	TNIP1	-0.33	EPS8	-0.32
	RPS9	-0.35	SAMD4A	-0.35	BBC3	-0.34	RCC2	-0.33	PGM2L1	-0.32
	NRIP1	-0.35	APOL1	-0.35	GPR153	-0.34	SCD	-0.33	RND3	-0.32
	DNMT1	-0.35	TTL	-0.35	TUBA1A	-0.34	C2orf58	-0.33	ARPC2	-0.32
	C19orf33	-0.35	DCUN1D3	-0.35	ITGB8	-0.34	MYH14	-0.33	MICALCL	-0.32
	HEY2	-0.35	ZMYND15	-0.35	BNC1	-0.34	GBP3	-0.33	IRAK2	-0.32
	ANKRD56	-0.34	SBNO2	-0.35	IL1RN	-0.34	DOK7	-0.33	SH3BP2	-0.32
	HCN4	-0.34	PLS3	-0.35	FAM111B	-0.34	DLGAP4	-0.33	PSD3	-0.32
	MGAT3	-0.34	COL8A1	-0.35	DONSON	-0.34	LST1	-0.33	SLC15A4	-0.32
	CKLF	-0.34	TGFB1I1	-0.35	KLF16	-0.34	TRIM14	-0.33	OSMR	-0.32
	BBC3	-0.34	SH2D4A	-0.35	RPS8	-0.34	CXCL17	-0.33	OSGIN2	-0.32
	IFI16	-0.34	RPL7A	-0.35	SCNN1A	-0.34	PLCD1	-0.33	SDK1	-0.32
	BNC1	-0.34	RAD23B	-0.35	ANXA3	-0.34	PHLDB2	-0.33	CMTM8	-0.32
	IGFBP6	-0.34	C13orf33	-0.35	CSDAP1	-0.34	S100A5	-0.33	CLTA	-0.32
	CSGALNACT2	-0.34	RTN2	-0.35	QPCT	-0.34	MNDA	-0.33	PRPS2	-0.32
	SIPA1L2	-0.34	FXYD5	-0.35	LASP1	-0.34	CTSS	-0.33	YWHAH	-0.32
	P2RY6	-0.34	BAIAP2	-0.35	ICAM4	-0.34	C17orf96	-0.33	CORO1C	-0.32
	CCDC88C	-0.34	LOC399959	-0.35	SFI1	-0.34	RPSAP52	-0.33	TMEM53	-0.32
	FARP1	-0.34	MDFIC	-0.35	C6orf174	-0.34	TMEM41A	-0.33	RAI2	-0.32
	DUSP5	-0.34	ST6GALNAC5	-0.35	B4GALT5	-0.34	ARSJ	-0.33	PHLDA2	-0.32
	PABPC4	-0.34	SYNGR2	-0.35	RPL39L	-0.34	PDLIM7	-0.33	TGM2	-0.32
	PRSS23	-0.34	PLAG1	-0.35	SLC1A5	-0.34	RAC2	-0.33	INHBB	-0.32
	S100A10	-0.34	FAM113B	-0.35	SP100	-0.34	NRCAM	-0.33	PAFAH1B3	-0.31
	STK38	-0.34	CLTA	-0.35	CLDN10	-0.34	FTH1	-0.33	RBBP8	-0.31
	ADCY7	-0.34	CORO1C	-0.35	CENPW	-0.34	TMEM53	-0.33	MAPK13	-0.31
	ARF6	-0.34	PALM3	-0.35	TTL	-0.34	PTPRF	-0.33	TM4SF1	-0.31
	STRA6	-0.34	PHLDA2	-0.35	TNFRSF18	-0.34	NRIP1	-0.33	EPHA2	-0.31
	PARP9	-0.34	SCEL	-0.35	PLXNA3	-0.34	HLA-DQB1	-0.33	SLC2A13	-0.31
	RPS2	-0.34	WBSCR26	-0.34	HLA-H	-0.34	SRGAP2	-0.33	UBQLN4	-0.31
	HMGA2	-0.34	PRKD2	-0.34	ZMYND15	-0.34	CSF2	-0.33	MYD88	-0.31
	LOC400794	-0.34	ZFP36L1	-0.34	DLGAP4	-0.34	WBSCR26	-0.32	P2RY6	-0.31
	SAMD4A	-0.34	TUBA4A	-0.34	HGS	-0.34	BAIAP3	-0.32	LAMA1	-0.31
	ANKLE2	-0.34	ATP6V1B2	-0.34	C17orf96	-0.34	PRKD2	-0.32	ARHGAP10	-0.31
	FAM129B	-0.34	FIGNL1	-0.34	PHYHIP	-0.34	DBNDD1	-0.32	PKP2	-0.31
	TTL	-0.34	FCHSD1	-0.34	HPSE	-0.34	HRH1	-0.32	GBP2	-0.31
	DEGS1	-0.34	BBC3	-0.34	FBXO2	-0.34	BHLHE40	-0.32	QPCT	-0.31
	GBP3	-0.34	RASGRF1	-0.34	KCNS3	-0.34	MED15	-0.32	PIP5KL1	-0.31
	C3orf50	-0.34	RBBP8	-0.34	TRNAU1AP	-0.34	GPR84	-0.32	NPTXR	-0.31
	DOK7	-0.34	ACVR1	-0.34	C21orf63	-0.34	CLEC5A	-0.32	ADCY7	-0.31
	SC4MOL	-0.34	IGBP1	-0.34	EEF1B2	-0.34	MGAT3	-0.32	CCT8	-0.31
	SERTAD2	-0.34	SIPA1L2	-0.34	PLAG1	-0.34	C17orf60	-0.32	PMAIP1	-0.31
	PLS3	-0.34	SNAP25	-0.34	PALM3	-0.34	TNFRSF1B	-0.32	MIF4GD	-0.31
	C9orf169	-0.34	GNB2L1	-0.34	RPS9	-0.34	TNFAIP8L2	-0.32	IL23A	-0.31
	CDC42BPG	-0.34	ADCY7	-0.34	TGM2	-0.34	NPC1	-0.32	METTL7B	-0.31
	C2orf89	-0.34	BMP1	-0.34	TMEM105	-0.34	KIAA1949	-0.32	DVL1	-0.31
	RND3	-0.34	RAB11FIP1	-0.34	RASA4P	-0.34	PPL	-0.32	DEGS1	-0.31
	CD164L2	-0.34	CTSA	-0.34	PSMB9	-0.34	S100A3	-0.32	RAP2A	-0.31
	ELF4	-0.34	RPL39L	-0.34	PPAP2C	-0.33	STAT1	-0.32	FAM178B	-0.31
	PARP4	-0.34	FAM129B	-0.34	OSCAR	-0.33	PYCARD	-0.32	SCD	-0.31
	C13orf33	-0.34	MCM5	-0.34	ATP6V1B2	-0.33	ASPHD1	-0.32	C2orf58	-0.31
	PLEKHG5	-0.34	RASA1	-0.34	IQGAP1	-0.33	HLA-F	-0.32	GBP3	-0.31
	FBXO2	-0.34	MYO1D	-0.34	FIGNL1	-0.33	CCDC88C	-0.32	PLCD1	-0.31
	CTTN	-0.34	ELK1	-0.34	STAT1	-0.33	PFN1	-0.32	NRP2	-0.31
	HLA-B	-0.34	TNFRSF10A	-0.34	IGFBP6	-0.33	PSMB10	-0.32	CTSS	-0.31
	TCF7	-0.34	SC4MOL	-0.34	PYCARD	-0.33	DUSP5	-0.32	CTSD	-0.31
	RAI2	-0.34	SERTAD2	-0.34	CITED1	-0.33	C17orf53	-0.32	SHF	-0.31
	PNPLA2	-0.34	S100A16	-0.34	NOX4	-0.33	CC2D1B	-0.32	PEA15	-0.31
	CDC25B	-0.33	C9orf169	-0.34	CCDC88C	-0.33	RPL12	-0.32	C6orf115	-0.31
	OSGEP	-0.33	PLAUR	-0.34	RHBDF1	-0.33	PCDHAC2	-0.32	C13orf33	-0.31
	FMNL1	-0.33	HGS	-0.34	UBE2L6	-0.33	LASP1	-0.32	SH3GL1	-0.31
	ZFP36L1	-0.33	NBEAL2	-0.34	AHR	-0.33	TFAP2C	-0.32	CD109	-0.31
	BHLHE40	-0.33	RPL36	-0.34	RAB32	-0.33	KLK10	-0.32	UCP2	-0.31
	JPH1	-0.33	CD164L2	-0.34	POLD1	-0.33	MYL12B	-0.32	BAIAP2	-0.31
	FANCD2	-0.33	IRAK2	-0.34	IFNAR2	-0.33	DOK2	-0.32	KCNS3	-0.31
	PPAP2C	-0.33	C1orf106	-0.34	LTBP3	-0.33	ITGA2	-0.32	MYO6	-0.31
	CD40	-0.33	PI4K2A	-0.34	CCNA1	-0.33	GPR161	-0.32	VGLL1	-0.31
	CAPG	-0.33	DSC2	-0.34	FAS	-0.33	RPL14	-0.32	PSTPIP2	-0.31
	SGMS1	-0.33	ZNRF2	-0.34	ACSL5	-0.33	LY96	-0.32	FADS3	-0.31
	FIGNL1	-0.33	PSTPIP2	-0.34	PABPC4	-0.33	DAPK2	-0.32	FAM109B	-0.31
	TNFRSF1B	-0.33	FADS3	-0.34	KLK10	-0.33	LMNA	-0.32	CST6	-0.31
	C19orf52	-0.33	HLA-B	-0.34	ARRDC1	-0.33	C2CD4A	-0.32	KLHL2	-0.31
	ARL6IP5	-0.33	PON2	-0.34	PPP1R1B	-0.33	MYL12A	-0.32	FRMD5	-0.31
	ST8SIA4	-0.33	MLXIPL	-0.34	MFAP2	-0.33	SELPLG	-0.32	RAD18	-0.31
	RHBDF1	-0.33	FRMD5	-0.34	CYP1B1	-0.33	SUSD4	-0.32	AKNA	-0.31
	SULF2	-0.33	PRPS2	-0.34	STAM	-0.33	C1orf54	-0.32	ITPRIPL2	-0.31
	CC2D1B	-0.33	SERPINB8	-0.34	C15orf62	-0.33	HCG26	-0.32	EMP3	-0.31
	C20orf199	-0.33	TGIF1	-0.34	HMGA2	-0.33	CDCP1	-0.32	RELB	-0.31
	FOXQ1	-0.33	C16orf75	-0.34	DOCK9	-0.33	CAPN12	-0.32	ERI1	-0.31
	ACSL5	-0.33	REEP2	-0.34	PAPSS1	-0.33	IDS	-0.32	CFH	-0.31
	MEX3C	-0.33	SYNPO	-0.34	TGFA	-0.33	HCFC1R1	-0.32	CACNG4	-0.31
	TSC22D1	-0.33	OSGEP	-0.33	UBXN1	-0.33	CDH11	-0.32	PLXDC2	-0.31
	RASSF5	-0.33	LDLR	-0.33	MYO1G	-0.33	C10orf47	-0.32	CHST15	-0.3
	ASAP2	-0.33	PLRG1	-0.33	FAM129B	-0.33	ACTN1	-0.32	OGFRL1	-0.3
	PPP1R1B	-0.33	KLK7	-0.33	MEX3D	-0.33	C1orf162	-0.32	PDLIM1	-0.3
	MCTP2	-0.33	ALOX5AP	-0.33	FGF2	-0.33	NCF2	-0.32	ZFP36L1	-0.3
	AMIGO2	-0.33	JPH1	-0.33	GBP3	-0.33	DSC2	-0.32	MAP7D1	-0.3
	C17orf107	-0.33	TIPARP	-0.33	DOK7	-0.33	EEF1B2	-0.32	FANCD2	-0.3
	TUBB3	-0.33	CKLF	-0.33	SBNO2	-0.33	SDK1	-0.32	CCNI2	-0.3
	SP100	-0.33	IQGAP1	-0.33	SERTAD2	-0.33	CST6	-0.32	CAPG	-0.3
	PTP4A3	-0.33	GPRC5B	-0.33	C1orf54	-0.33	PON2	-0.32	EPPK1	-0.3
	C17orf62	-0.33	GDF15	-0.33	PLAUR	-0.33	TMEM117	-0.32	TNFRSF1B	-0.3
	STMN1	-0.33	KNTC1	-0.33	CTSS	-0.33	YWHAH	-0.32	CELF4	-0.3
	CENPW	-0.33	IGFBP6	-0.33	TGM1	-0.33	C2orf81	-0.32	RCC1	-0.3
	RHOG	-0.33	SLC2A13	-0.33	RPL36	-0.33	OPTN	-0.32	BNC1	-0.3
	ANKRD13D	-0.33	NOX4	-0.33	GIPC1	-0.33	MICB	-0.32	GPRIN1	-0.3
	ABTB1	-0.33	P2RY6	-0.33	HCFC1R1	-0.33	LAGE3	-0.31	EMILIN2	-0.3
	HLA-A	-0.33	KCTD13	-0.33	PLEKHG5	-0.33	KLK7	-0.31	FAM111B	-0.3
	KLF12	-0.33	SULF2	-0.33	MAP3K5	-0.33	IGSF6	-0.31	DONSON	-0.3
	FGF2	-0.33	NBL1	-0.33	TAP1	-0.33	MSN	-0.31	TSTA3	-0.3
	PABPC1	-0.33	CSTB	-0.33	SLC27A6	-0.33	APOL4	-0.31	ASCC3	-0.3
	APOL2	-0.33	ANXA2P1	-0.33	HAPLN3	-0.33	MAD1L1	-0.31	TBC1D9	-0.3
	CNO	-0.33	LTBP3	-0.33	REEP2	-0.33	CELF4	-0.31	RABGGTA	-0.3
	TNFRSF10A	-0.33	KLK10	-0.33	PUSL1	-0.33	GDF15	-0.31	SULF2	-0.3
	HPGDS	-0.33	STK38	-0.33	SEMA4C	-0.33	RASGRF1	-0.31	SP110	-0.3
	TGFB1I1	-0.33	ARF6	-0.33	CSF2	-0.33	NACAD	-0.31	MCM4	-0.3
	MBOAT1	-0.33	ASAP2	-0.33	ANKRD56	-0.32	ITGB8	-0.31	NBL1	-0.3
	NRP2	-0.33	SLC17A9	-0.33	CARS2	-0.32	BNC1	-0.31	TNFRSF10B	-0.3
	CFB	-0.33	B4GALT5	-0.33	RAP2B	-0.32	KIAA0284	-0.31	CLEC16A	-0.3
	RNF149	-0.33	CYP1B1	-0.33	SCRIB	-0.32	SLCO4A1	-0.31	EPHX3	-0.3
	RAD23B	-0.33	MUC1	-0.33	BTG3	-0.32	GSTO1	-0.31	BAG3	-0.3
	PSD3	-0.33	C17orf107	-0.33	RASGRF1	-0.32	SULF2	-0.31	ADAMTSL5	-0.3
	PDLIM7	-0.33	SP100	-0.33	C3	-0.32	IL15RA	-0.31	AMIGO2	-0.3
	PI4K2A	-0.33	WBP2	-0.33	OBFC2A	-0.32	RIPK2	-0.31	TMC8	-0.3
	DSC2	-0.33	AXL	-0.33	CARD11	-0.32	QPCT	-0.31	DCDC2	-0.3
	ZNRF2	-0.33	SLC6A12	-0.33	SNAP25	-0.32	HLA-DPB1	-0.31	LOC400794	-0.3
	PSTPIP2	-0.33	GBP3	-0.33	ASPHD1	-0.32	PMAIP1	-0.31	ANXA11	-0.3
	FRMD5	-0.33	AK3L1	-0.33	SLCO4A1	-0.32	VARS	-0.31	DOCK11	-0.3
	AKNA	-0.33	MYL12A	-0.33	TRIM21	-0.32	CNN3	-0.31	SCRN1	-0.3
	RTN4R	-0.33	HPGDS	-0.33	C10orf125	-0.32	TMC8	-0.31	APOL1	-0.3
	SRGAP2	-0.33	ZNF643	-0.33	DUSP5	-0.32	SH2D3A	-0.31	SCARA3	-0.3
	SCEL	-0.33	MBOAT1	-0.33	MUC20	-0.32	LOC400794	-0.31	PLXNB2	-0.3
	PRR15	-0.33	NRP2	-0.33	PKP2	-0.32	ANXA11	-0.31	FHL3	-0.3
	SYNPO	-0.33	CDCP1	-0.33	RPL12	-0.32	TAF1D	-0.31	RDH5	-0.3
	PLRG1	-0.32	PARP4	-0.33	CD59	-0.32	C17orf62	-0.31	DDX52	-0.3
	VAT1	-0.32	PLEKHG5	-0.33	CLEC16A	-0.32	ARPC5L	-0.31	IER5L	-0.3
	KLK7	-0.32	FBXO2	-0.33	ARF6	-0.32	CCR1	-0.31	HSPH1	-0.3
	ALOX5AP	-0.32	CTTN	-0.33	LOC151534	-0.32	DUSP6	-0.31	LYNX1	-0.3
	PRKD2	-0.32	PDLIM7	-0.33	SLC17A9	-0.32	ARRB2	-0.31	TRIM59	-0.3
	SLC25A37	-0.32	BATF3	-0.33	TUSC3	-0.32	COL8A1	-0.31	AK3L1	-0.3
	TIPARP	-0.32	FHOD1	-0.33	BMP1	-0.32	PLK3	-0.31	HPGDS	-0.3
	SAMD1	-0.32	AKNA	-0.33	ZYX	-0.32	GNA15	-0.31	GNAZ	-0.3
	RAP2B	-0.32	TICAM1	-0.33	KLF8	-0.32	CSF2RA	-0.31	PLK3	-0.3
	SNX30	-0.32	ALOX5	-0.33	ANXA11	-0.32	RELT	-0.31	STX3	-0.3
	RASGRF1	-0.32	SRGAP2	-0.33	PTP4A3	-0.32	SH3BP2	-0.31	BEND6	-0.3
	ACVR1	-0.32	ZNF100	-0.33	MRPL14	-0.32	PLEKHF1	-0.31	C1orf85	-0.3
	CNIH4	-0.32	HEY2	-0.33	LPCAT4	-0.32	MAP3K5	-0.31	RPSAP52	-0.3
	EPHA2	-0.32	RAB27A	-0.33	PLXNB2	-0.32	OSMR	-0.31	BATF3	-0.3
	SNAP25	-0.32	KRT15	-0.32	ARPC5L	-0.32	CLEC4A	-0.31	XPR1	-0.3
	TWF2	-0.32	FMNL1	-0.32	ANKRD13D	-0.32	C15orf48	-0.31	TEC	-0.3
	NOX4	-0.32	C1orf96	-0.32	DUSP6	-0.32	SIGLEC9	-0.31	NFKBIE	-0.3
	RARA	-0.32	HRH1	-0.32	COL8A1	-0.32	IQGAP3	-0.31	TGIF1	-0.3
	ST3GAL5	-0.32	PPAP2C	-0.32	RND3	-0.32	SHROOM4	-0.31	INPP4A	-0.3
	LTBP3	-0.32	SGMS1	-0.32	BEND6	-0.32	NOD2	-0.31	SULT2B1	-0.3
	PCDHAC2	-0.32	EPPK1	-0.32	RNF149	-0.32	RPS9	-0.31	CCND3	-0.3
	CD59	-0.32	ACOT9	-0.32	RTN2	-0.32	CCL13	-0.31	LEPROTL1	-0.3
	SGMS2	-0.32	EMILIN2	-0.32	BAIAP2	-0.32	HLA-DPA1	-0.31	KHDRBS3	-0.3
	SFI1	-0.32	FAM110A	-0.32	RAC2	-0.32	INHBB	-0.31	LDLRAD3	-0.3
	CTSA	-0.32	CCDC88C	-0.32	CST6	-0.32	LDLR	-0.3
	CYP1B1	-0.32	C10orf125	-0.32	C6orf124	-0.32	SLC25A37	-0.3
	RPL39L	-0.32	ST8SIA4	-0.32	FTH1	-0.32	PPAP2C	-0.3
	VAMP8	-0.32	TMEM90A	-0.32	CORO1C	-0.32	RAET1G	-0.3
	MUC1	-0.32	TNFRSF21	-0.32	KIAA0226	-0.32	B3GALT4	-0.3
	ETV4	-0.32	POLD1	-0.32	NRIP1	-0.32	KNTC1	-0.3
	TSPO	-0.32	MAST3	-0.32	INHBB	-0.32	CD86	-0.3
	HN1	-0.32	CCNA1	-0.32	CITED4	-0.32	PPP1R14B	-0.3
	C10orf55	-0.32	C12orf76	-0.32	LAGE3	-0.31	CNIH4	-0.3
	AXL	-0.32	ACSL5	-0.32	KRT15	-0.31	IL1RN	-0.3
	SLC6A12	-0.32	PRSS23	-0.32	BHLHE40	-0.31	IMPDH1	-0.3
	RASA1	-0.32	S100A10	-0.32	GPR84	-0.31	RNF181	-0.3
	ELK1	-0.32	EPHX3	-0.32	CLEC5A	-0.31	HAVCR2	-0.3
	LMNA	-0.32	RASSF5	-0.32	MGAT3	-0.31	TMEM176B	-0.3
	ACTN4	-0.32	PPP1R1B	-0.32	FANCD2	-0.31	GNAI2	-0.3
	CNTNAP1	-0.32	SFI1	-0.32	SLC25A37	-0.31	YPEL4	-0.3
	ZMYND15	-0.32	VARS	-0.32	ITGAM	-0.31	HSH2D	-0.3
	SBNO2	-0.32	MFAP2	-0.32	HNMT	-0.31	CIITA	-0.3
	COL8A1	-0.32	AMIGO2	-0.32	HLA-DRA	-0.31	AHR	-0.3
	PLCD1	-0.32	RPS3	-0.32	S100A3	-0.31	FNDC4	-0.3
	PLAUR	-0.32	SH3GLB2	-0.32	CD47	-0.31	NBL1	-0.3
	CENPH	-0.32	HMGA2	-0.32	DTX3L	-0.31	PAQR6	-0.3
	SH2D4A	-0.32	MIF4GD	-0.32	IFIT2	-0.31	LY86	-0.3
	RPL36	-0.32	ANXA11	-0.32	EPHA4	-0.31	RNF144A	-0.3
	ADK	-0.32	IL23A	-0.32	IL15RA	-0.31	TMEM51	-0.3
	RELT	-0.32	ITGA2	-0.32	FOXQ1	-0.31	B4GALT5	-0.3
	PLEKHA9	-0.32	GPR161	-0.32	PTK2B	-0.31	CYP1B1	-0.3
	GOLGA7B	-0.32	MRPL14	-0.32	C2CD4B	-0.31	C20orf195	-0.3
	ACTN1	-0.32	HLA-A	-0.32	MRC2	-0.31	PAPSS1	-0.3
	ST6GALNAC5	-0.32	KLF12	-0.32	LCN2	-0.31	REXO2	-0.3
	BATF3	-0.32	SPOCK2	-0.32	STK38	-0.31	BAX	-0.3
	FADS3	-0.32	FGF2	-0.32	ARHGEF38	-0.31	DUSP4	-0.3
	HYAL2	-0.32	C3orf50	-0.32	MYL12B	-0.31	FAM129B	-0.3
	KIAA0226	-0.32	AHNAK2	-0.32	PMAIP1	-0.31	PTP4A3	-0.3
	LOC554202	-0.32	APOL2	-0.32	VARS	-0.31	C10orf55	-0.3
	SULT2B1	-0.32	AGAP3	-0.32	ELMO3	-0.31	CENPW	-0.3
	REEP2	-0.32	BACH2	-0.32	SLC17A5	-0.31	SCARA3	-0.3
	TICAM1	-0.32	C2orf89	-0.32	CNN3	-0.31	RNASE2	-0.3
	ALOX5	-0.32	FBXO41	-0.32	TSPO	-0.31	SFN	-0.3
	ANKS6	-0.32	CFB	-0.32	ITGA2	-0.31	AHNAK2	-0.3
	C19orf57	-0.32	HCFC1R1	-0.32	STMN1	-0.31	PFDN2	-0.3
	WBSCR26	-0.31	ACTN1	-0.32	NLGN2	-0.31	TNFRSF10A	-0.3
	KRT15	-0.31	ITGB4	-0.32	MOV10	-0.31	SC4MOL	-0.3
	LDLR	-0.31	PLXNB1	-0.32	HLA-DRB1	-0.31	CLEC7A	-0.3
	B2M	-0.31	PKP4	-0.32	AK3L1	-0.31	CLDN4	-0.3
	DBNDD1	-0.31	TCF7	-0.32	PLS3	-0.31	CDC42BPG	-0.3
	HRH1	-0.31	STK17B	-0.32	CD74	-0.31	C2orf89	-0.3
	HLA-C	-0.31	KIAA0226	-0.32	PHLDB2	-0.31	TBXAS1	-0.3
	RNASE4	-0.31	ANKS6	-0.32	CENPH	-0.31	ZNF217	-0.3
	MTUS1	-0.31	DNMT1	-0.32	S100A5	-0.31	PEA15	-0.3
	GPRC5B	-0.31	PRR15	-0.32	NRP2	-0.31	BCL3	-0.3
	GDF15	-0.31	C19orf57	-0.32	C4A	-0.31	KCNK6	-0.3
	ACOT9	-0.31	DKFZP586I1420	-0.32	CDC42BPG	-0.31	PTRF	-0.3
	CALM2	-0.31	CDC25B	-0.31	HCG26	-0.31	TP53I3	-0.3
	CKS1B	-0.31	RABGGTB	-0.31	ADK	-0.31	RTN2	-0.3
	ITPKC	-0.31	CLDN3	-0.31	CDCP1	-0.31	STAT4	-0.3
	TMEM90A	-0.31	CLEC5A	-0.31	RELT	-0.31	ADAMTS14	-0.3
	TNFRSF21	-0.31	CD55	-0.31	CARD9	-0.31	PTPRO	-0.3
	NBL1	-0.31	CD40	-0.31	ELF4	-0.31	CSF1R	-0.3
	POLD1	-0.31	LTBP2	-0.31	C13orf33	-0.31	CLTA	-0.3
	TNFRSF10B	-0.31	MAD1L1	-0.31	SRCIN1	-0.31	HCK	-0.3
	KLK10	-0.31	PELI1	-0.31	FHOD1	-0.31	CDSN	-0.3
	SLC17A9	-0.31	RAP2B	-0.31	PON2	-0.31	HYAL2	-0.3
	RAB11FIP1	-0.31	DIAPH1	-0.31	CLEC4A	-0.31	TGIF1	-0.3
	ARHGEF2	-0.31	SNX30	-0.31	ESPN	-0.31	PUSL1	-0.3
	C15orf62	-0.31	CTNNAL1	-0.31	C15orf48	-0.31	PLXDC2	-0.3
	LRP4	-0.31	IFI16	-0.31	AKNA	-0.31	RAB27A	-0.3
	DOCK11	-0.31	IL1RN	-0.31	CDSN	-0.31	CITED4	-0.3
	CLDN10	-0.31	OBFC2A	-0.31	TMEM53	-0.31
	GPR161	-0.31	EPHA2	-0.31	PARP12	-0.31
	ARPC5L	-0.31	EEF1A1P9	-0.31	CACNG4	-0.31
	SSH3	-0.31	SCNN1A	-0.31	HLA-DQB1	-0.31
	2019-09-11	-0.31	C9orf167	-0.31	SRGAP2	-0.31
	MYO1D	-0.31	RAB32	-0.31	RARRES3	-0.3
	MYH14	-0.31	MEX3C	-0.31	RABGGTB	-0.3
	EDEM1	-0.31	TSC22D1	-0.31	SERPING1	-0.3
	IFNGR1	-0.31	SMCR7	-0.31	RCC1	-0.3
	AHNAK2	-0.31	MCTP2	-0.31	SPI1	-0.3
	SLC6A6	-0.31	PARP9	-0.31	ARL6IP5	-0.3
	CXCL17	-0.31	VAMP8	-0.31	MAPK13	-0.3
	C1orf54	-0.31	C15orf62	-0.31	EMILIN2	-0.3
	AGAP3	-0.31	ADORA1	-0.31	HLA-F	-0.3
	ZNF643	-0.31	UBXN1	-0.31	FADD	-0.3
	SSBP4	-0.31	MYO1G	-0.31	FARP1	-0.3
	S100A5	-0.31	DOCK11	-0.31	NCF4	-0.3
	HCFC1R1	-0.31	CLDN10	-0.31	TMEM90A	-0.3
	NELL2	-0.31	LPCAT4	-0.31	ITGB2	-0.3
	RTN2	-0.31	RHOG	-0.31	NBL1	-0.3
	C1orf106	-0.31	SNX22	-0.31	C12orf76	-0.3
	MDFIC	-0.31	SSH3	-0.31	PCDHAC2	-0.3
	ITGB4	-0.31	MYH14	-0.31	PRSS23	-0.3
	GATAD2A	-0.31	GTF2IRD1	-0.31	APOB48R	-0.3
	PLK4	-0.31	TRIM59	-0.31	DOK2	-0.3
	STK17B	-0.31	ACTN4	-0.31	REN	-0.3
	C6orf124	-0.31	SLC6A6	-0.31	GPX1	-0.3
	C1orf216	-0.31	PRRG1	-0.31	ARHGEF2	-0.3
	DUSP23	-0.31	TPT1	-0.31	ETV4	-0.3
	MYH10	-0.31	CXCL17	-0.31	SAMD4A	-0.3
	PLXDC2	-0.31	S100A5	-0.31	HK3	-0.3
	ZNF100	-0.31	ADK	-0.31	C10orf55	-0.3
	LAGE3	-0.3	RNF149	-0.31	GPR161	-0.3
	RABGGTB	-0.3	CDK7	-0.31	RUNX2	-0.3
	OGFRL1	-0.3	PSD3	-0.31	SCD	-0.3
	C1orf96	-0.3	MACF1	-0.31	PABPC1	-0.3
	CDT1	-0.3	OSMR	-0.31	TRIM59	-0.3
	CLEC5A	-0.3	GATAD2A	-0.31	EPS8	-0.3
	SYNGR3	-0.3	STAT6	-0.31	TNFRSF10A	-0.3
	PELI1	-0.3	SDK1	-0.31	LST1	-0.3
	EPPK1	-0.3	FAM109B	-0.31	CHI3L2	-0.3
	SLC25A19	-0.3	CST6	-0.31	SELPLG	-0.3
	ZCCHC16	-0.3	ESPN	-0.31	CSF1	-0.3
	KIAA1949	-0.3	ITPRIPL2	-0.31	MNDA	-0.3
	C3	-0.3	DEF8	-0.31	ZNF622	-0.3
	OBFC2A	-0.3	DUSP23	-0.31	PARP4	-0.3
	FAM111B	-0.3	TGM2	-0.31	TRIP10	-0.3
	CARD11	-0.3	CFH	-0.31	C1orf106	-0.3
	PIAS3	-0.3	PLXDC2	-0.31	MDFIC	-0.3
	APLP2	-0.3	CITED4	-0.31	PDLIM7	-0.3
	C9orf167	-0.3	B2M	-0.3	ITGB4	-0.3
	C10orf125	-0.3	ARMCX3	-0.3	OSMR	-0.3
	C13orf31	-0.3	HLA-C	-0.3	FAM24B	-0.3
	RAB32	-0.3	SYNGR3	-0.3	VGLL1	-0.3
	MAST3	-0.3	PPT1	-0.3	ADAMTS14	-0.3
	CCNA1	-0.3	OSCAR	-0.3	CRYGN	-0.3
	CYP21A2	-0.3	PNPLA5	-0.3	SHC3	-0.3
	C12orf76	-0.3	ZCCHC16	-0.3	TEC	-0.3
	EHBP1	-0.3	C3	-0.3	STK17B	-0.3
	EPHX3	-0.3	RCC1	-0.3	YWHAH	-0.3
	PLIN2	-0.3	RICH2	-0.3	ACP5	-0.3
	VARS	-0.3	CCDC148	-0.3	IFIT3	-0.3
	EVPL	-0.3	CARD11	-0.3	CCL13	-0.3
	ZDHHC16	-0.3	PIAS3	-0.3	TICAM1	-0.3
	TEAD3	-0.3	RAMP1	-0.3	DNMT1	-0.3
	RPS20	-0.3	RHBDF1	-0.3	C19orf57	-0.3
	ANXA4	-0.3	NT5E	-0.3
	ANXA11	-0.3	CC2D1B	-0.3
	DUSP4	-0.3	SEC14L2	-0.3
	C1orf112	-0.3	CALCOCO1	-0.3
	IL23A	-0.3	CYP21A2	-0.3
	ITGA2	-0.3	PCDHAC2	-0.3
	CSNK1E	-0.3	RPL26	-0.3
	RUNX2	-0.3	TNFRSF10B	-0.3
	TRIM59	-0.3	LOC151534	-0.3
	TPT1	-0.3	RPL32	-0.3
	TDRD10	-0.3	C20orf195	-0.3
	FBN3	-0.3	WDR54	-0.3
	BACH2	-0.3	ARHGEF2	-0.3
	CTSS	-0.3	RPS20	-0.3
	C3orf37	-0.3	SCRN1	-0.3
	CDCP1	-0.3	HN1	-0.3
	PHYHIP	-0.3	TRMT1	-0.3
	RPL7A	-0.3	ANKH	-0.3
	RBM17	-0.3	CENPW	-0.3
	ATP10A	-0.3	2019-09-11	-0.3
	DOK4	-0.3	ANKRD13D	-0.3
	KCNS3	-0.3	S100A1	-0.3
	OSMR	-0.3	SLC24A6	-0.3
	KIAA1217	-0.3	EDEM1	-0.3
	PKP4	-0.3	CNTNAP1	-0.3
	SHC3	-0.3	TDRD10	-0.3
	SDK1	-0.3	CENPH	-0.3
	TEC	-0.3	PLXNC1	-0.3
	MLXIPL	-0.3	N4BP3	-0.3
	ESPN	-0.3	ZNF622	-0.3
	PRPS2	-0.3	PHYHIP	-0.3
	YWHAH	-0.3	RELT	-0.3
	PDZK1IP1	-0.3	PLEKHA9	-0.3
	SUSD3	-0.3	DOK4	-0.3
	PALM3	-0.3	RPL28	-0.3
	TGIF1	-0.3	PLEKHF1	-0.3
	ERI1	-0.3	GJB4	-0.3
	TGM2	-0.3	CYSLTR2	-0.3
	CFH	-0.3	TRNAU1AP	-0.3
			SHC3	-0.3
			STXBP2	-0.3
			DBC1	-0.3
			ZNF431	-0.3
			KLHL2	-0.3
			IMPDH2	-0.3
			NPM1	-0.3
			CDSN	-0.3
			ERI1	-0.3
			MYH10	-0.3
			RASA4P	-0.3
			FANCE	-0.3

## Sheet: Venn results
List names	Gene name	number of elements	number of unique elements
user_list1	TPO	790	790
user_list2	HGD	802	802
user_list3	FHL1	751	751
user_list4	SLC26A7	685	685
user_list5	COL23A1	617	617
user_list6	CA4	421	421
	online website	http://bioinformatics.psb.ugent.be/cgi-bin/liste/Venn/calculate_venn.htpl
Names	total	elements
user_list1 user_list2 user_list3 user_list4 user_list5 user_list6	277	INSL3 PTPLA MAP4 CCNA1 BID TMSB10 MPZL2 ADCY7 ANXA1 FOXQ1 PHLDA3 MET PTPRE FAM20A BBC3 SOX4 THOC5 ALOX5 TMEM184A ST6GALNAC5 ITGA3 TGM2 BASP1 MAP3K5 CLDN4 MXRA8 LOC100126784 TMSL3 SEL1L3 ZNF581 PLP2 DDB2 TAGLN2 VWA5A ABR DPP4 MGAT4B UBE2I GRB7 ST8SIA4 FAM89B FAS FRMD5 TMEM98 OSMR CLEC2B LOC374443 LCMT1 MUC1 TNFRSF10A ELF3 TMEM117 TMEM92 SYN1 FLJ42709 CDC42EP3 PI4K2A CCM2 ACOT7 WTIP CSDA CNN3 RNF14…
user_list1 user_list2 user_list3 user_list4 user_list5	153	C1orf106 GOLT1A TSTA3 GDF15 ARRDC2 SLC22A4 FHL3 MSN GPR153 RABGGTA CLTA EPHX3 ITGB4 KLF16 NPC2 LGALS1 CORO2A ETNK2 RASGRF1 AKIRIN2 EMP2 SYT12 RASD2 DUSP5 S100A5 TOMM34 C9orf16 RPS4X RYR1 DLGAP4 NRIP1 NTAN1 AKNA RRP9 CTXN1 GJB3 CLDN7 RDH5 KRT15 SYTL1 SYTL5 ECE1 PPP1R1B C6orf1 SYNGR2 CD151 PAFAH1B3 INF2 GSN FYN ZYX TUBA1A TMC8 METTL7B NAB2 PHF19 TNFRSF1A ETV4 SRGAP2 CAPG LENG9 IER5L MRC2 FAM129B C1…
user_list1 user_list2 user_list3 user_list4 user_list6	23	APOL2 SLC25A37 HNMT ZMYND15 SYNGR3 CARD11 KNTC1 NFKB2 IFI16 HLA-A B2M CXCL17 CC2D1B PPP1R13L MYH14 ALOX5AP TCIRG1 MED15 HLA-B CLEC5A CFB OBFC2A HLA-C
user_list1 user_list2 user_list3 user_list5 user_list6	15	DONSON MDFIC TMCC3 ARF6 STAM ANXA3 ANKRD56 IL1F5 CDCA4 EPHA4 MEX3D IQGAP1 TTL PABPC1 STK38
user_list1 user_list2 user_list4 user_list5 user_list6	5	LDLR SCEL SCARA3 TGIF1 ARSJ
user_list1 user_list3 user_list4 user_list5 user_list6	4	CTSS PLCD1 SULT2B1 KCNS3
user_list2 user_list3 user_list4 user_list5 user_list6	3	IL1RN SCNN1A MYO1G
user_list1 user_list2 user_list3 user_list4	63	VAMP8 HPN FAM113B PHYHIP CDC25B S1PR2 PDLIM7 RELT NUDT1 DBNDD2 C10orf125 LEPREL2 PAQR6 C3 SIPA1 RPL12 RPLP1 WBSCR26 PPAP2C SLC1A5 C2orf81 PNPLA6 RPS8 NR2C2AP RPS2 FAM110A SLC17A9 C21orf63 HCFC1R1 RRAS GPX4 ACSL5 C17orf62 ISYNA1 FMNL1 DUSP23 TUBA4A NBEAL2 C19orf66 RPL36 RTN2 C17orf96 KLK7 PRKD2 FXYD5 ADORA1 IGFBP6 MRPL14 CENPW LPCAT4 VARS RHOG SNHG12 UNC93B1 CD164L2 MICALL2 MAP1S RPS9 RPL14 FBXO2 …
user_list1 user_list2 user_list3 user_list5	32	SAMD4A STRADB EPS8 CCNI2 NRP2 CORO1C TGFBR1 PARP4 RABGGTB RND3 SGMS1 VAT1 PLS3 PKP2 CCND3 DOCK9 IGF2BP2 ATP6V1B2 KLF8 C19orf52 PRSS23 TGFA PLXNB2 KANK2 EMILIN2 PHF13 CLEC16A INPP4A TRIM59 PDK3 BAIAP2 SLC17A5
user_list1 user_list2 user_list3 user_list6	11	MBOAT1 C15orf62 PLRG1 MCM5 SP100 FIGNL1 CLEC2D CHAF1B POLD1 STK17B PLXNA3
user_list1 user_list2 user_list4 user_list5	9	PLK3 MYL12A SC4MOL PTRF SULF2 PLXDC2 SDK1 HRH1 RAB27A
user_list1 user_list2 user_list5 user_list6	9	ERI1 CSGALNACT2 CFH ANKLE2 ASAP2 ACOT9 SERPINB8 CBX3 MYO1D
user_list1 user_list3 user_list4 user_list5	2	YWHAH TNFRSF1B
user_list1 user_list3 user_list4 user_list6	1	PDZK1IP1
user_list1 user_list3 user_list5 user_list6	3	TEC FAM111B FANCD2
user_list2 user_list3 user_list4 user_list5	1	CST6
user_list2 user_list3 user_list4 user_list6	2	OSCAR PLEKHF1
user_list2 user_list3 user_list5 user_list6	2	AK3L1 RCC1
user_list3 user_list4 user_list5 user_list6	4	C1orf85 CACNG4 PMAIP1 BEND6
user_list1 user_list2 user_list3	48	TICAM1 PTK2B LOC151534 PLEKHG4 SBNO2 CENPH C12orf76 RHBDF1 ARHGEF2 RASSF5 STAT5A NLGN2 SERTAD2 CTF1 SNAP25 SIPA1L1 TMEM90A SHC3 TRIP10 ZSWIM4 HMGA2 FAM111A RXRG ICAM4 DNMT1 DCAF15 PALM3 PLAG1 SFI1 PABPC4 PLEKHG5 BMP1 ADK MFAP2 C6orf174 C19orf57 ME3 KIAA0226 SNHG6 CD47 RNF149 ANKRD13D ESPN LTBP3 ABTB1 SEMA4C C6orf124 LZTS2
user_list1 user_list2 user_list4	3	C2orf89 TUBB6 ACTN1
user_list1 user_list2 user_list5	32	11-Sep EPHA2 SLC2A13 RAD23B SLC15A4 SLC6A6 PRPS2 SIPA1L2 DOCK11 PELI1 SH3GL1 FAM60A SH2D4A EPPK1 IRAK2 ZFP36L1 SNX30 ACVR1 RAI2 TNFRSF21 SGMS2 TNFRSF10B EDEM1 RAB11FIP1 ZNF100 RASA1 PAPLN JPH1 ZNF643 MEX3C AMIGO2 PSD3
user_list1 user_list2 user_list6	2	C1orf96 AXL
user_list1 user_list3 user_list4	7	LAGE3 TWF2 PTP4A3 C10orf55 DBNDD1 C1orf54 ARPC5L
user_list1 user_list3 user_list5	1	CD59
user_list1 user_list4 user_list5	1	CNIH4
user_list2 user_list3 user_list4	4	CDSN MAD1L1 S100A1 CITED4
user_list2 user_list5 user_list6	1	GTF2IRD1
user_list3 user_list4 user_list5	5	SCD CTSD TMEM53 LYNX1 GIPC1
user_list3 user_list4 user_list6	18	C15orf48 HCP5 HLA-DRA TAP1 UBE2L6 MNDA ADAMTS14 ETV7 ITGB2 STAT1 HSD3B7 ITGAM CD74 GPR84 HAPLN3 CLEC4A C2CD4A CSF2
user_list1 user_list2	45	ACTN4 CNTNAP1 ZCCHC16 RPL7A TSC22D1 PIAS3 PLEKHA9 CYP21A2 TIPARP CD40 GATAD2A DCUN1D3 ANKS6 OSGEP DOK4 TPT1 C17orf107 TDRD10 SAMD1 MYH10 PKP4 KLF12 ZNRF2 MCTP2 CBFB ELK1 RPS20 PRR15 AGAP3 SLC6A12 HEY2 SSH3 C3orf50 C20orf199 MLXIPL GPRC5B TCF7 TGFB1I1 C9orf167 SYNPO BACH2 RNASE4 MAST3 PNPLA2 LOC399959
user_list1 user_list3	7	FARP1 ZDHHC16 STMN1 TSPO CDT1 ARL6IP5 RUNX2
user_list1 user_list4	4	KIAA1949 DUSP4 HYAL2 LMNA
user_list1 user_list5	4	PLIN2 KIAA1217 OGFRL1 DEGS1
user_list1 user_list6	2	C1orf112 EHBP1
user_list2 user_list3	7	TRNAU1AP FHOD1 WBP2 UBXN1 RASA4P HGS ZNF622
user_list2 user_list4	1	C20orf195
user_list2 user_list5	8	KLHL2 CD55 ITPRIPL2 SCRN1 SPOCK2 FAM109B CDK7 MIF4GD
user_list2 user_list6	1	RICH2
user_list3 user_list4	30	APOB48R NCF4 HLA-H RAC2 PUSL1 RARRES3 SERPING1 HLA-DQB1 S100A3 FTH1 CARD9 HCG26 LST1 IL15RA ASPHD1 SLCO4A1 HLA-F PARP12 ACP5 SPI1 CBR3 SELPLG TNIP1 TNFRSF18 HLA-DRB1 DOK2 GPX1 PYCARD PSMB9 CCL13
user_list3 user_list5	3	ARHGEF38 VGLL1 MAPK13
user_list3 user_list6	5	CSF1 DTX3L IFIT2 MUC20 FBXO6
user_list4 user_list5	1	REXO2
user_list4 user_list6	8	NCF2 CIITA IQGAP3 PTPRO HLA-DMA CD300LF IGSF6 NOD2
user_list5 user_list6	6	UBQLN4 BAG3 CDH6 OSGIN2 MYD88 TTC39B
user_list1	27	RBM17 RTN4R SSBP4 CNO C1orf216 TEAD3 ATP10A CKS1B FBN3 PLK4 NELL2 MTUS1 CALM2 C3orf37 RARA C13orf31 CSNK1E SUSD3 APLP2 SLC25A19 IFNGR1 ITPKC LRP4 LOC554202 ST3GAL5 ANXA4 EVPL
user_list2	45	MACF1 IMPDH2 WDR54 CYSLTR2 EEF1A1P9 NPM1 PLXNB1 RPS3 RPL32 PRRG1 PLXNC1 LTBP2 DEF8 RAMP1 KCTD13 NT5E SH3GLB2 STAT6 SMCR7 PPT1 ARMCX3 RPL26 STXBP2 TRMT1 SLC24A6 ANKH CLDN3 PNPLA5 DBC1 RPL28 DIAPH1 GNB2L1 FBXO41 SNX22 SEC14L2 CTNNAL1 ZNF431 IGBP1 FANCE CALCOCO1 CCDC148 DKFZP586I1420 GJB4 FCHSD1 N4BP3
user_list3	20	FAM24B C4A CITED1 HK3 C2CD4B CARS2 CRYGN BNIPL SRCIN1 MOV10 TRIM21 CHI3L2 FADD TMEM105 SCRIB REN ARRDC1 LCN2 ELMO3 IFIT3
user_list4	56	ARRB2 KCNK6 GNAI2 CD33 SIGLEC9 APOL4 RNASE2 STAT4 LY86 RAET1G NACAD C17orf60 CAPN12 HCK HLA-DPA1 TBXAS1 GNA15 SFN CDH11 AIF1 CD86 TP53I3 FCGR2A FNDC4 TYROBP B3GALT4 TMEM51 YPEL4 CCR1 PPP1R14B TREM2 BLVRA CLEC7A HLA-DPB1 MICB CD63 LGALS9 ARPC1B HSH2D SUSD4 GSTO1 SRM IMPDH1 CSF2RA PFN1 BCL3 RNF181 CSF1R PSMB10 HAVCR2 TNFAIP8L2 BAX LY96 C1orf162 TMEM176B PFDN2
user_list5	36	CMTM8 ASCC3 MYO6 CHST15 MMP16 CCT8 RAD18 PGM2L1 DDX52 IL13RA1 LAMA1 DCDC2 CD109 UCP2 XPR1 SEC23A STX3 ARPC2 GLRX3 PDLIM1 GNAZ C6orf115 LEPROTL1 GPRIN1 KHDRBS3 MICALCL LDLRAD3 MCM4 CRB3 HSPH1 RAP2A TM4SF1 ADAMTSL5 TLCD1 TBC1D9 DPY19L1
user_list6	19	EHF IGSF3 TRIM22 NEK6 ARNTL2 AVPI1 LDHA IL18 BUB1 ALS2CR4 GPR110 RNF213 NAMPT TEP1 SERPINB1 FANCI GLS TNFAIP2 WDR55

## Sheet: overlap to 6 genes
Table S10: Pearson CC of 277 negative correlation genes overlap to 6 genes
	TPO	HGD	FHL1	SLC26A7	COL23A1	CA4	Average
C11orf80	-0.61	-0.63	-0.65	-0.6	-0.56	-0.47	-0.586667
LGALS3	-0.62	-0.64	-0.64	-0.58	-0.56	-0.48	-0.586667	Highlighted yellow background represents the same genes in our primary results
TMC6	-0.6	-0.6	-0.64	-0.56	-0.54	-0.37	-0.551667
PDLIM4	-0.56	-0.59	-0.61	-0.59	-0.52	-0.41	-0.546667
BID	-0.58	-0.59	-0.57	-0.54	-0.54	-0.42	-0.54
MVP	-0.55	-0.55	-0.61	-0.59	-0.49	-0.44	-0.538333
SERPINA1	-0.52	-0.54	-0.58	-0.56	-0.52	-0.44	-0.526667
ETHE1	-0.52	-0.54	-0.56	-0.57	-0.51	-0.46	-0.526667
ALDH3B1	-0.55	-0.56	-0.55	-0.5	-0.51	-0.45	-0.52
S100A11	-0.5	-0.49	-0.56	-0.6	-0.5	-0.45	-0.516667
PVRL4	-0.49	-0.52	-0.58	-0.54	-0.5	-0.45	-0.513333
ERBB3	-0.5	-0.55	-0.56	-0.5	-0.48	-0.48	-0.511667
GALE	-0.59	-0.57	-0.62	-0.52	-0.46	-0.3	-0.51
PLEKHN1	-0.51	-0.55	-0.54	-0.54	-0.48	-0.43	-0.508333
PLP2	-0.54	-0.54	-0.58	-0.54	-0.46	-0.38	-0.506667
SLC35F2	-0.53	-0.55	-0.52	-0.48	-0.52	-0.4	-0.5
RUNX1	-0.49	-0.52	-0.51	-0.5	-0.51	-0.47	-0.5
PTPRE	-0.51	-0.54	-0.51	-0.49	-0.52	-0.42	-0.498333
PLCD3	-0.54	-0.56	-0.53	-0.5	-0.47	-0.39	-0.498333
NGEF	-0.51	-0.52	-0.54	-0.5	-0.51	-0.4	-0.496667
TRIM47	-0.52	-0.53	-0.59	-0.53	-0.43	-0.37	-0.495
FAM89B	-0.52	-0.5	-0.57	-0.53	-0.46	-0.39	-0.495
SPTBN2	-0.48	-0.5	-0.56	-0.5	-0.47	-0.43	-0.49
PROS1	-0.5	-0.52	-0.52	-0.48	-0.49	-0.42	-0.488333
ANXA2	-0.48	-0.47	-0.48	-0.51	-0.51	-0.46	-0.485
ICAM1	-0.49	-0.52	-0.51	-0.5	-0.47	-0.41	-0.483333
MXRA8	-0.51	-0.52	-0.52	-0.49	-0.5	-0.36	-0.483333
CYP2S1	-0.46	-0.49	-0.51	-0.51	-0.49	-0.44	-0.483333
SPINT1	-0.46	-0.46	-0.53	-0.53	-0.48	-0.43	-0.481667
SDC4	-0.54	-0.56	-0.51	-0.46	-0.51	-0.31	-0.481667
FLJ42709	-0.49	-0.5	-0.52	-0.47	-0.47	-0.43	-0.48
C6orf168	-0.49	-0.5	-0.48	-0.47	-0.52	-0.42	-0.48
ITGA3	-0.46	-0.49	-0.52	-0.49	-0.46	-0.45	-0.478333
CXCL16	-0.47	-0.5	-0.5	-0.52	-0.43	-0.45	-0.478333
TBC1D2	-0.46	-0.48	-0.49	-0.48	-0.49	-0.45	-0.475
PRSS22	-0.49	-0.48	-0.55	-0.45	-0.44	-0.43	-0.473333
ANXA1	-0.54	-0.54	-0.49	-0.46	-0.48	-0.33	-0.473333
ATIC	-0.48	-0.5	-0.52	-0.46	-0.5	-0.38	-0.473333
MGAT4B	-0.52	-0.52	-0.51	-0.45	-0.46	-0.36	-0.47
ACOT7	-0.47	-0.49	-0.5	-0.54	-0.44	-0.38	-0.47
SH3BGRL3	-0.46	-0.46	-0.55	-0.57	-0.42	-0.35	-0.468333
MTMR11	-0.48	-0.5	-0.49	-0.48	-0.43	-0.43	-0.468333
GRB7	-0.48	-0.52	-0.51	-0.47	-0.46	-0.37	-0.468333
CDC42EP5	-0.5	-0.53	-0.52	-0.49	-0.44	-0.33	-0.468333
MST1R	-0.48	-0.52	-0.48	-0.49	-0.41	-0.42	-0.466667
FAM20C	-0.49	-0.55	-0.51	-0.49	-0.42	-0.34	-0.466667
CSDA	-0.5	-0.54	-0.45	-0.45	-0.46	-0.4	-0.466667
FLNA	-0.47	-0.5	-0.48	-0.49	-0.46	-0.39	-0.465
FAM176A	-0.47	-0.5	-0.46	-0.47	-0.49	-0.4	-0.465
HMGA1	-0.47	-0.5	-0.53	-0.48	-0.43	-0.35	-0.46
CCM2	-0.46	-0.46	-0.53	-0.52	-0.42	-0.37	-0.46
LY6E	-0.48	-0.5	-0.5	-0.5	-0.46	-0.32	-0.46
TMSL3	-0.5	-0.49	-0.5	-0.49	-0.46	-0.31	-0.458333
LAD1	-0.45	-0.48	-0.54	-0.48	-0.45	-0.35	-0.458333
CCDC109B	-0.45	-0.46	-0.46	-0.48	-0.46	-0.44	-0.458333
IRF5	-0.46	-0.5	-0.51	-0.48	-0.41	-0.38	-0.456667
DTX4	-0.49	-0.51	-0.5	-0.4	-0.44	-0.4	-0.456667
TMSB10	-0.47	-0.48	-0.51	-0.52	-0.42	-0.33	-0.455
SFXN3	-0.48	-0.5	-0.47	-0.48	-0.39	-0.41	-0.455
TIMP1	-0.49	-0.51	-0.5	-0.51	-0.42	-0.3	-0.455
KCTD17	-0.46	-0.49	-0.49	-0.49	-0.44	-0.35	-0.453333
LIPH	-0.47	-0.48	-0.48	-0.42	-0.48	-0.38	-0.451667
GGCT	-0.48	-0.49	-0.52	-0.46	-0.43	-0.33	-0.451667
TAGLN2	-0.46	-0.47	-0.47	-0.51	-0.46	-0.33	-0.45
TACSTD2	-0.45	-0.48	-0.49	-0.46	-0.46	-0.36	-0.45
MET	-0.47	-0.49	-0.47	-0.4	-0.47	-0.4	-0.45
LSR	-0.5	-0.49	-0.45	-0.46	-0.44	-0.36	-0.45
VASN	-0.48	-0.51	-0.49	-0.48	-0.38	-0.35	-0.448333
LCMT1	-0.48	-0.5	-0.48	-0.44	-0.47	-0.32	-0.448333
RIN1	-0.47	-0.49	-0.49	-0.5	-0.42	-0.31	-0.446667
S100A6	-0.43	-0.44	-0.5	-0.48	-0.44	-0.38	-0.445
PSMB8	-0.44	-0.43	-0.53	-0.51	-0.35	-0.41	-0.445
COL8A2	-0.46	-0.49	-0.44	-0.45	-0.45	-0.38	-0.445
QSOX1	-0.45	-0.47	-0.46	-0.47	-0.48	-0.33	-0.443333
DDB2	-0.43	-0.46	-0.49	-0.47	-0.43	-0.38	-0.443333
ANXA2P2	-0.44	-0.43	-0.43	-0.45	-0.47	-0.44	-0.443333
TAX1BP3	-0.44	-0.46	-0.44	-0.49	-0.46	-0.36	-0.441667
PALM	-0.48	-0.5	-0.49	-0.44	-0.42	-0.32	-0.441667
OCIAD2	-0.43	-0.41	-0.46	-0.49	-0.44	-0.42	-0.441667
KRT19	-0.43	-0.45	-0.48	-0.46	-0.44	-0.39	-0.441667
TMEM184A	-0.47	-0.46	-0.45	-0.42	-0.43	-0.41	-0.44
STAC	-0.41	-0.44	-0.46	-0.46	-0.43	-0.44	-0.44
MACC1	-0.45	-0.48	-0.44	-0.41	-0.45	-0.41	-0.44
FN1	-0.4	-0.43	-0.49	-0.45	-0.45	-0.42	-0.44
WTIP	-0.46	-0.49	-0.48	-0.43	-0.44	-0.34	-0.44
ENDOD1	-0.46	-0.48	-0.47	-0.42	-0.47	-0.34	-0.44
SLC34A2	-0.43	-0.46	-0.49	-0.42	-0.41	-0.41	-0.436667
POU2F3	-0.46	-0.48	-0.5	-0.43	-0.34	-0.4	-0.435
KCNN4	-0.41	-0.42	-0.46	-0.48	-0.43	-0.4	-0.433333
CD58	-0.45	-0.45	-0.46	-0.45	-0.42	-0.37	-0.433333
UPP1	-0.42	-0.46	-0.46	-0.46	-0.43	-0.35	-0.43
TMEM79	-0.43	-0.46	-0.5	-0.43	-0.41	-0.35	-0.43
EHD2	-0.47	-0.48	-0.43	-0.45	-0.42	-0.33	-0.43
CLDN1	-0.48	-0.48	-0.41	-0.44	-0.42	-0.35	-0.43
PDE5A	-0.48	-0.5	-0.46	-0.38	-0.45	-0.3	-0.428333
BCAS4	-0.44	-0.45	-0.47	-0.46	-0.42	-0.33	-0.428333
CD276	-0.43	-0.44	-0.43	-0.43	-0.44	-0.39	-0.426667
PDE9A	-0.43	-0.42	-0.49	-0.42	-0.44	-0.36	-0.426667
ABTB2	-0.41	-0.44	-0.46	-0.44	-0.43	-0.37	-0.425
RSPO4	-0.45	-0.48	-0.45	-0.43	-0.43	-0.31	-0.425
FSTL3	-0.45	-0.49	-0.43	-0.44	-0.41	-0.33	-0.425
TMEM43	-0.47	-0.5	-0.43	-0.38	-0.43	-0.33	-0.423333
STBD1	-0.43	-0.43	-0.4	-0.42	-0.47	-0.39	-0.423333
C1orf170	-0.44	-0.46	-0.49	-0.49	-0.36	-0.3	-0.423333
BASP1	-0.4	-0.41	-0.4	-0.46	-0.49	-0.38	-0.423333
B3GNT3	-0.4	-0.42	-0.44	-0.42	-0.43	-0.42	-0.421667
PERP	-0.4	-0.41	-0.43	-0.39	-0.45	-0.43	-0.418333
CYTSB	-0.37	-0.41	-0.43	-0.44	-0.45	-0.41	-0.418333
TM7SF4	-0.4	-0.43	-0.48	-0.43	-0.43	-0.34	-0.418333
EPHB3	-0.41	-0.42	-0.47	-0.43	-0.44	-0.34	-0.418333
SEL1L3	-0.42	-0.45	-0.39	-0.42	-0.44	-0.38	-0.416667
CDC42EP1	-0.46	-0.47	-0.42	-0.42	-0.41	-0.32	-0.416667
GABRB2	-0.43	-0.45	-0.43	-0.39	-0.44	-0.35	-0.415
ST14	-0.42	-0.41	-0.48	-0.42	-0.38	-0.38	-0.415
EBI3	-0.39	-0.39	-0.49	-0.46	-0.38	-0.38	-0.415
TMPRSS4	-0.38	-0.41	-0.44	-0.42	-0.45	-0.38	-0.413333
NFE2L3	-0.4	-0.39	-0.41	-0.44	-0.43	-0.4	-0.411667
MPZL2	-0.45	-0.46	-0.41	-0.4	-0.43	-0.31	-0.41
UNC5CL	-0.4	-0.41	-0.45	-0.43	-0.35	-0.42	-0.41
C1orf38	-0.44	-0.46	-0.43	-0.44	-0.38	-0.31	-0.41
RTKN	-0.46	-0.48	-0.45	-0.38	-0.35	-0.33	-0.408333
LOC100126784	-0.42	-0.44	-0.45	-0.4	-0.39	-0.35	-0.408333
LAMB3	-0.43	-0.42	-0.41	-0.44	-0.43	-0.32	-0.408333
NXN	-0.42	-0.44	-0.42	-0.39	-0.41	-0.36	-0.406667
DPP4	-0.45	-0.44	-0.41	-0.37	-0.42	-0.35	-0.406667
SPHK1	-0.39	-0.42	-0.43	-0.46	-0.4	-0.33	-0.405
SOX4	-0.42	-0.43	-0.38	-0.38	-0.42	-0.4	-0.405
SNX8	-0.42	-0.44	-0.42	-0.35	-0.44	-0.36	-0.405
FCHO1	-0.39	-0.42	-0.42	-0.45	-0.39	-0.36	-0.405
TMPRSS6	-0.37	-0.41	-0.44	-0.43	-0.41	-0.36	-0.403333
SPATS2L	-0.46	-0.45	-0.4	-0.37	-0.4	-0.34	-0.403333
PTPRU	-0.4	-0.42	-0.4	-0.41	-0.4	-0.38	-0.401667
TMEM117	-0.42	-0.42	-0.4	-0.32	-0.45	-0.39	-0.4
RARG	-0.43	-0.48	-0.4	-0.37	-0.37	-0.34	-0.398333
GLS2	-0.41	-0.47	-0.45	-0.36	-0.36	-0.34	-0.398333
KCNQ3	-0.38	-0.41	-0.4	-0.4	-0.42	-0.37	-0.396667
IFIT5	-0.4	-0.42	-0.43	-0.36	-0.41	-0.36	-0.396667
DVL1	-0.48	-0.45	-0.49	-0.35	-0.31	-0.3	-0.396667
CMTM3	-0.42	-0.39	-0.39	-0.44	-0.4	-0.34	-0.396667
BEAN	-0.36	-0.39	-0.39	-0.44	-0.4	-0.4	-0.396667
MBOAT2	-0.39	-0.41	-0.42	-0.38	-0.42	-0.35	-0.395
FLJ23867	-0.38	-0.42	-0.4	-0.41	-0.44	-0.32	-0.395
C1orf116	-0.42	-0.45	-0.42	-0.34	-0.4	-0.34	-0.395
LYN	-0.37	-0.37	-0.43	-0.4	-0.36	-0.44	-0.395
ZFYVE19	-0.41	-0.41	-0.49	-0.41	-0.32	-0.32	-0.393333
UBE2I	-0.42	-0.45	-0.42	-0.36	-0.41	-0.3	-0.393333
MICAL2	-0.38	-0.41	-0.38	-0.4	-0.42	-0.37	-0.393333
JAK3	-0.39	-0.39	-0.43	-0.46	-0.33	-0.36	-0.393333
CTSC	-0.39	-0.38	-0.44	-0.38	-0.41	-0.36	-0.393333
CREB5	-0.41	-0.41	-0.4	-0.38	-0.42	-0.34	-0.393333
TMEM92	-0.36	-0.38	-0.43	-0.43	-0.38	-0.37	-0.391667
PKM2	-0.36	-0.35	-0.41	-0.49	-0.38	-0.36	-0.391667
NFKBIE	-0.41	-0.41	-0.46	-0.43	-0.3	-0.34	-0.391667
LYST	-0.41	-0.4	-0.42	-0.36	-0.4	-0.36	-0.391667
DST	-0.4	-0.4	-0.39	-0.4	-0.4	-0.36	-0.391667
BCL2L1	-0.38	-0.37	-0.37	-0.39	-0.45	-0.38	-0.39
ZNF581	-0.42	-0.45	-0.45	-0.37	-0.34	-0.31	-0.39
IL4R	-0.41	-0.42	-0.4	-0.43	-0.34	-0.34	-0.39
EPHA10	-0.37	-0.4	-0.43	-0.42	-0.4	-0.32	-0.39
ABR	-0.45	-0.41	-0.34	-0.42	-0.37	-0.35	-0.39
RELB	-0.4	-0.43	-0.42	-0.43	-0.31	-0.34	-0.388333
MAPKAPK3	-0.37	-0.36	-0.42	-0.39	-0.43	-0.36	-0.388333
FAM20A	-0.39	-0.37	-0.41	-0.44	-0.4	-0.32	-0.388333
KRT80	-0.39	-0.41	-0.38	-0.38	-0.39	-0.37	-0.386667
AMOT	-0.39	-0.41	-0.4	-0.35	-0.39	-0.37	-0.385
RCC2	-0.46	-0.45	-0.39	-0.33	-0.35	-0.33	-0.385
FAM86D	-0.41	-0.43	-0.45	-0.36	-0.34	-0.32	-0.385
SYN1	-0.4	-0.41	-0.4	-0.41	-0.39	-0.3	-0.385
TFAP2C	-0.41	-0.41	-0.37	-0.32	-0.35	-0.44	-0.383333
SH3BP1	-0.41	-0.4	-0.41	-0.42	-0.32	-0.34	-0.383333
PHLDA3	-0.36	-0.36	-0.44	-0.47	-0.37	-0.3	-0.383333
TMEM41A	-0.43	-0.4	-0.45	-0.33	-0.38	-0.3	-0.381667
LRG1	-0.41	-0.42	-0.41	-0.37	-0.37	-0.31	-0.381667
GRHL3	-0.37	-0.38	-0.39	-0.37	-0.42	-0.36	-0.381667
DRAM1	-0.38	-0.4	-0.37	-0.37	-0.41	-0.36	-0.381667
CFI	-0.38	-0.37	-0.39	-0.38	-0.38	-0.39	-0.381667
ANG	-0.4	-0.46	-0.41	-0.4	-0.32	-0.3	-0.381667
MAP4	-0.37	-0.4	-0.38	-0.39	-0.44	-0.3	-0.38
IL1RAP	-0.41	-0.42	-0.35	-0.37	-0.42	-0.31	-0.38
THOC5	-0.37	-0.36	-0.4	-0.37	-0.43	-0.34	-0.378333
SP110	-0.38	-0.4	-0.45	-0.4	-0.3	-0.34	-0.378333
S100A10	-0.34	-0.32	-0.38	-0.45	-0.39	-0.39	-0.378333
TUBB3	-0.33	-0.35	-0.4	-0.44	-0.37	-0.37	-0.376667
MAP2	-0.39	-0.4	-0.4	-0.35	-0.4	-0.32	-0.376667
FLII	-0.38	-0.4	-0.39	-0.37	-0.4	-0.32	-0.376667
SH2D3A	-0.43	-0.45	-0.42	-0.31	-0.32	-0.32	-0.375
P2RY6	-0.34	-0.33	-0.43	-0.43	-0.31	-0.41	-0.375
NPC1	-0.38	-0.38	-0.41	-0.32	-0.38	-0.38	-0.375
TMEM98	-0.38	-0.42	-0.37	-0.38	-0.38	-0.32	-0.375
NPTXR	-0.39	-0.4	-0.41	-0.38	-0.31	-0.35	-0.373333
CTSA	-0.32	-0.34	-0.45	-0.42	-0.4	-0.31	-0.373333
CHEK2	-0.39	-0.4	-0.38	-0.36	-0.35	-0.36	-0.373333
ALOX15B	-0.37	-0.38	-0.4	-0.37	-0.38	-0.34	-0.373333
RASGEF1B	-0.38	-0.41	-0.38	-0.33	-0.39	-0.34	-0.371667
PI4K2A	-0.33	-0.34	-0.41	-0.39	-0.4	-0.36	-0.371667
LOC100270710	-0.37	-0.38	-0.41	-0.43	-0.33	-0.31	-0.371667
CLEC2B	-0.37	-0.37	-0.4	-0.4	-0.37	-0.32	-0.371667
CATSPER1	-0.36	-0.37	-0.39	-0.4	-0.4	-0.31	-0.371667
ARAP1	-0.4	-0.4	-0.42	-0.36	-0.34	-0.31	-0.371667
S100A16	-0.36	-0.34	-0.39	-0.43	-0.39	-0.32	-0.371667
CDC42EP3	-0.36	-0.38	-0.39	-0.36	-0.36	-0.38	-0.371667
TAF1D	-0.43	-0.44	-0.39	-0.31	-0.34	-0.31	-0.37
LLGL1	-0.39	-0.42	-0.4	-0.33	-0.38	-0.3	-0.37
ELF3	-0.36	-0.38	-0.38	-0.36	-0.38	-0.36	-0.37
PTPRF	-0.39	-0.41	-0.36	-0.33	-0.35	-0.37	-0.368333
RNF144A	-0.41	-0.45	-0.41	-0.3	-0.33	-0.31	-0.368333
IDS	-0.39	-0.41	-0.36	-0.32	-0.37	-0.36	-0.368333
DHDH	-0.36	-0.38	-0.43	-0.39	-0.35	-0.3	-0.368333
VWA5A	-0.35	-0.36	-0.38	-0.34	-0.38	-0.39	-0.366667
LOC374443	-0.38	-0.37	-0.4	-0.34	-0.32	-0.39	-0.366667
GBP2	-0.37	-0.37	-0.4	-0.4	-0.31	-0.35	-0.366667
EHBP1L1	-0.41	-0.39	-0.38	-0.36	-0.34	-0.32	-0.366667
ZNF217	-0.38	-0.4	-0.36	-0.3	-0.38	-0.37	-0.365
PARP14	-0.4	-0.38	-0.41	-0.33	-0.35	-0.32	-0.365
IGSF9	-0.36	-0.36	-0.37	-0.38	-0.38	-0.34	-0.365
MAP3K5	-0.36	-0.39	-0.33	-0.31	-0.44	-0.35	-0.363333
C17orf53	-0.37	-0.37	-0.41	-0.32	-0.33	-0.38	-0.363333
PPL	-0.35	-0.37	-0.38	-0.32	-0.38	-0.37	-0.361667
RIPK2	-0.36	-0.38	-0.35	-0.31	-0.37	-0.39	-0.36
INSL3	-0.35	-0.37	-0.38	-0.41	-0.32	-0.33	-0.36
FAS	-0.38	-0.35	-0.33	-0.34	-0.41	-0.35	-0.36
APOL1	-0.36	-0.35	-0.39	-0.42	-0.3	-0.34	-0.36
CKLF	-0.34	-0.33	-0.39	-0.4	-0.36	-0.34	-0.36
C19orf33	-0.35	-0.37	-0.39	-0.38	-0.36	-0.31	-0.36
ALOX5	-0.32	-0.33	-0.4	-0.38	-0.35	-0.37	-0.358333
HPSE	-0.36	-0.37	-0.34	-0.34	-0.36	-0.38	-0.358333
ST6GALNAC5	-0.32	-0.35	-0.38	-0.36	-0.38	-0.36	-0.358333
OPTN	-0.38	-0.36	-0.39	-0.32	-0.36	-0.33	-0.356667
KIAA0284	-0.39	-0.41	-0.4	-0.31	-0.32	-0.31	-0.356667
ITGB8	-0.39	-0.42	-0.34	-0.31	-0.38	-0.3	-0.356667
PTPLA	-0.35	-0.37	-0.35	-0.36	-0.38	-0.33	-0.356667
HCN4	-0.34	-0.36	-0.39	-0.35	-0.36	-0.33	-0.355
C10orf47	-0.38	-0.41	-0.36	-0.32	-0.33	-0.33	-0.355
ANXA2P1	-0.35	-0.33	-0.35	-0.37	-0.37	-0.36	-0.355
FRMD5	-0.33	-0.34	-0.41	-0.36	-0.31	-0.37	-0.353333
AHR	-0.38	-0.4	-0.33	-0.3	-0.37	-0.34	-0.353333
SLC27A6	-0.36	-0.38	-0.33	-0.34	-0.38	-0.31	-0.35
CLDN4	-0.38	-0.41	-0.36	-0.3	-0.33	-0.32	-0.35
ELF4	-0.34	-0.36	-0.31	-0.36	-0.33	-0.39	-0.348333
MUC1	-0.32	-0.33	-0.39	-0.36	-0.34	-0.35	-0.348333
SH3BP2	-0.38	-0.37	-0.35	-0.31	-0.32	-0.35	-0.346667
FADS3	-0.32	-0.34	-0.4	-0.37	-0.31	-0.34	-0.346667
DSC2	-0.33	-0.34	-0.36	-0.32	-0.36	-0.37	-0.346667
CSDAP1	-0.35	-0.38	-0.34	-0.33	-0.38	-0.3	-0.346667
BBC3	-0.34	-0.34	-0.34	-0.38	-0.38	-0.3	-0.346667
BTG3	-0.37	-0.35	-0.32	-0.33	-0.35	-0.35	-0.345
PHLDB2	-0.36	-0.37	-0.31	-0.33	-0.37	-0.32	-0.343333
HN1	-0.32	-0.3	-0.36	-0.4	-0.35	-0.33	-0.343333
PLAUR	-0.32	-0.34	-0.33	-0.38	-0.35	-0.33	-0.341667
PSTPIP2	-0.33	-0.34	-0.37	-0.36	-0.31	-0.33	-0.34
ADCY7	-0.34	-0.34	-0.35	-0.34	-0.31	-0.35	-0.338333
PARP9	-0.34	-0.31	-0.38	-0.35	-0.33	-0.31	-0.336667
IFNAR2	-0.36	-0.35	-0.33	-0.33	-0.35	-0.3	-0.336667
ST8SIA4	-0.33	-0.32	-0.36	-0.33	-0.34	-0.33	-0.335
NOX4	-0.32	-0.33	-0.33	-0.35	-0.37	-0.3	-0.333333
MGAT3	-0.34	-0.36	-0.31	-0.32	-0.37	-0.3	-0.333333
B4GALT5	-0.35	-0.33	-0.34	-0.3	-0.36	-0.32	-0.333333
HPGDS	-0.33	-0.33	-0.35	-0.36	-0.3	-0.32	-0.331667
FOXQ1	-0.33	-0.35	-0.31	-0.33	-0.34	-0.33	-0.331667
CDC42BPG	-0.34	-0.36	-0.31	-0.3	-0.35	-0.33	-0.331667
CNN3	-0.36	-0.35	-0.31	-0.31	-0.36	-0.3	-0.331667
IL23A	-0.3	-0.32	-0.35	-0.37	-0.31	-0.33	-0.33
BATF3	-0.32	-0.33	-0.35	-0.38	-0.3	-0.3	-0.33
CCNA1	-0.3	-0.32	-0.33	-0.35	-0.35	-0.32	-0.328333
BHLHE40	-0.33	-0.35	-0.31	-0.32	-0.36	-0.3	-0.328333
GBP3	-0.34	-0.33	-0.33	-0.33	-0.31	-0.32	-0.326667
RAP2B	-0.32	-0.31	-0.32	-0.33	-0.33	-0.34	-0.325
AHNAK2	-0.31	-0.32	-0.35	-0.3	-0.33	-0.34	-0.325
TNFRSF10A	-0.33	-0.34	-0.3	-0.3	-0.35	-0.32	-0.323333
ITGA2	-0.3	-0.32	-0.31	-0.32	-0.35	-0.34	-0.323333
CDCP1	-0.3	-0.33	-0.31	-0.32	-0.33	-0.35	-0.323333
RAB32	-0.3	-0.31	-0.33	-0.35	-0.32	-0.32	-0.321667
CLDN10	-0.31	-0.31	-0.34	-0.35	-0.32	-0.3	-0.321667
TGM2	-0.3	-0.31	-0.34	-0.35	-0.32	-0.31	-0.321667
PCDHAC2	-0.32	-0.3	-0.3	-0.32	-0.34	-0.31	-0.315
OSMR	-0.3	-0.31	-0.3	-0.31	-0.32	-0.33	-0.311667
NBL1	-0.31	-0.33	-0.3	-0.3	-0.3	-0.32	-0.31
